# Supplementary material for: Assemblathon 2: evaluating de novo methods of genome assembly in three vertebrate species
Source: Gigascience. 2013 Jul 22;2:10. doi: 10.1186/2047-217X-2-10 (PMC3844414; doi:10.1186/2047-217X-2-10)
Supplement: Additional file 4 — Master spreadsheet containing all results. Details of 102 different metrics for every assembly. First sheet contains a detailed README explaining all columns. Second sheet contains the data. Third sheet shows z-score values for 10 key metrics for all assemblies. Fourth sheet shows average rankings for all 10 key metrics. [file 2047-217X-2-10-S4.xlsx]

## Sheet: README
Column number	Column title	Description (where appropriate)
1	Assembly name	The short name used in the Assemblathon 2 manuscript to refer to assemblies from different teams. Entries which include one or more asterisks as suffixes refer to evaluation entries (1 asterisk = first evaluation entry, 2 asterisks = second evaluation entry). All other entries are competitive entries.
2	Assembly ID	Internal tracking identifier used during Assemblathon 2 evaluation. The ‘C’ or ‘E’ suffix distinguishes between Competitive and Evaluation entries.
3	Team name	Name used to refer to participating teams (which often submitted more than one assembly). Full details of institutional affiliations are provided in Table 1 of manuscript.
4	Number of full-length 458 CEGs present in assembly	Primary output of CEGMA program which find candidate orthologs for a set of 458 highly-conserved Core Eukaryotics Genes (CEGs). Resulting CEGMA predictions may not always be entirely full-length, but usually represent >70% of the length of the expected protein. CEGMA was run against scaffold sequences and only finds CEGs that are wholly contained within an individual scaffold sequence. CEGMA publ…
5	% of all possible CEGs present	No single assembly was found to contain all possible 458 CEGs. This column shows the number of CEGs that were detected as a percentage of the maximum number of CEGs that were found across all assemblies for each species (442, 455, and 454 for bird, fish, and snake respectively).
6	Number of full-length 248 highly conserved CEGs present	Results from using a different published set of CEGs, which correspond to the 248 most-highly conserved, and least paralagous from the original set of 458. Publication available here: http://www.ncbi.nlm.nih.gov/pmc/articles/PMC2615622/
7	Number of partial + full-length 248 highly conserved CEGs present	For the subset of 248 CEGs, the CEGMA tool also counts partial matches as well as full-length (or nearly full-length) matches. This column indicates the total number of the 248 CEGs that are wholly, or partially found within scaffolds of an assembly.
8	Average number of orthologs per highly conserved CEG	The CEGMA tool also counts how many secondary matches were found for each of the subset of highly conserved CEGs. In most cases, these CEGs are expected to be single-copy in most species. Values higher than 1 might indicate that CEGs tended to have paralogs present in the genome assembly (which might be artifacts of the genome assembly, rather than representing true paralogs).
9	% of 248 CEGs with more than 1 ortholog	Similar to the previous metric. In the published set of 248 CEGs (derived from six model organisms), CEGs were found to be single copy in approximately 90% of cases. In light of this, values in this column that are notably higher than 10% possibly reflect duplications within the assembly (which may simply reflect both alleles of a gene being present on different scaffolds).
10	Sum length of scaffolds used for analysis	Input scaffold sequences for optical map analysis needed to exceed a minimum length and possess a minimum number of restriction sites to be suitable for analysis. This length represents the subset of total assembly length that was suitable for optical map analysis.
11	% of all available scaffold sequence	Reflects, as a percentage, the previous metric divided by the total assembly size
12	Level 1: sum length of alignments	A result from the optical map analysis which records what amount of the input scaffold sequence (in bp) could be aligned globally to the optical map.
13	Level 1 or 2: sum length of alignments	As per the previous metrics, but also includes ‘level 2’ optical map alignments. These still represent global alignments, but use a more permissive threshold than the previous ‘level 1’ metric.
14	Level 3: sum length of alignments	Represents the amount of scaffold sequence that could not be aligned globally to the optical, but could be aligned locally.
15	Sum length of all alignments	Sum of optical map alignments at levels 1–3.
16	% of input sequence aligned	Previous metric as a percentage of the total amount of scaffold sequence available for optical map analysis (column 10).
17	Number of 100 nt validated Fosmid region tags (VFRTs	Fosmid sequences were assembled for the bird and snake genome. These were then aligned to the assemblies to ascertain which portions of the Fosmids could be treated as verifiable sequence. These ‘Validated’ Fosmid Regions (VFRs) were used for various analyses by which to assess the quality of a genome assembly. One such analysis involved dividing the VFRs into contiguous (but non-overlapping) 1,0…
18	Number of VFRTs that match any contig	VFRTs were matched to contig sequences from each assembly (using BLASTN). To count as a match, the VFRT sequence had to match at least 95% identity across at least 95% of it’s length.
19	Number of VFRTs that match uniquely to a contig	Many VFRTs matched more than one contig (as might be expected if the VFR tag sequence derives from a repetitive region). This metric counts how many VFRTs matched only one contig.
20	Number of tag pairs that match the same contig	Both members of a tag pair must match the same contig (at any distance apart), but can still match other contigs too.
21	Number of tag pairs that match uniquely to the same contig	Same as previous metric with added restriction that both tag sequences only match the same contig.
22	Number of tag pairs that match uniquely to the same contig at expected distance +/- 2 bp	Expected distance between start coordinates a pair of two tag sequences would be 900 nt. We counted matches at 900 nt apart, but also allowed for +/- 2 nt to account for indel errors.
23	Unique VFRTs pairs matching same contig at expected distance as percentage of those that uniquely matched contig	Column 22 divided by column 19. When a scaffold in an assembly contains both members of a tag pair, how often are they placed the expected distance apart?
24	VFRT contig summary score	The product of columns 20 and 23. Provides an overall evaluation of short-scale accuracy of contig sequences as assessed by a small portion of known reference sequence (Validated Fosmid Regions).
25	Number of VFRTs that match any scaffold	Columns 25–31 are calculated in the same way as columns 18–24, with the only difference that scaffold sequences, rather than contigs, were used as the input.
26	Number of VFRTs that match uniquely to a scaffold	Columns 25–31 are calculated in the same way as columns 18–24, with the only difference that scaffold sequences, rather than contigs, were used as the input.
27	Number of tag pairs that match the same scaffold	Columns 25–31 are calculated in the same way as columns 18–24, with the only difference that scaffold sequences, rather than contigs, were used as the input.
28	Number of tag pairs that match uniquely to the same scaffold	Columns 25–31 are calculated in the same way as columns 18–24, with the only difference that scaffold sequences, rather than contigs, were used as the input.
29	Number of tag pairs that match uniquely to the same scaffold at expected distance +/- 2 bp	Columns 25–31 are calculated in the same way as columns 18–24, with the only difference that scaffold sequences, rather than contigs, were used as the input.
30	Unique VFRTs pairs matching same scaffold at expected distance as percentage of those that uniquely matched scaffold	Columns 25–31 are calculated in the same way as columns 18–24, with the only difference that scaffold sequences, rather than contigs, were used as the input.
31	VFRT scaffold summary score	Columns 25–31 are calculated in the same way as columns 18–24, with the only difference that scaffold sequences, rather than contigs, were used as the input.
32	COMPASS - coverage	The coverage of the Validated Fosmid Regions (VFRs; see column 17 for details) by scaffolds from each assembly was assessed using a software tool COMPASS. The values reflect the fraction of the reference sequence (VFRs) that was covered by alignments from the scaffolds.
33	COMPASS - validity	This is the reverse of column 32. Validity, measured by the COMPASS tool, calculates what fraction of the assembly (set of scaffold sequences) can be validated by the reference sequence.
34	COMPASS - multiplicity	The third COMPASS metric takes the sum of alignment lengths of scaffolds to the reference (VFRs), and divides by the coverage (column 32). Values higher than 1 indicate that regions of the reference are present in multiple scaffolds (which may simply be due to heterozygosity in the genome being resolved into separate contigs and scaffolds).
35	COMPASS - parsimony	The final COMPASS statistic reflects the the value of multiplicity (column 34) divided by validity (column 33). In this sense the measure captures ‘the cost’ of assembly (number of bases that had to be assembled for each base of validated sequence).
36	Number of gaps detected by REAPR	REAPR is a software tool (http://www.sanger.ac.uk/resources/software/reapr/) that uses paired-read information to recognize errors in assemblies. A subset of reads from short-insert libraries were aligned to scaffolds from assemblies. These alignments are used to identify various sequence and scaffolding errors. Gaps correspond to stretches of ambiguous bases (Ns) between contigs in a single scaf…
37	Total gap length	The total length of gaps (ambiguous bases, Ns) detected by REAPR (see column 36).
38	Number of contig errors	Errors detected by REAPR in contig sequences.
39	Number of gaps broken	The number of times REAPR identified a scaffolding error within a gap region.
40	% gaps broken	Column 39 divided by column 36.
41	Longest scaffold after breaking	After REAPR breaks scaffolds which contain scaffolding errors in gap region, it recalculates lengths of new scaffolds.
42	N50 after breaking	The N50 scaffold length of scaffolds in an assembly, after certain scaffolds have been broken at scaffolding errors in gaps.
43	Number of error free bases	Determined from alignment of reads to assembly.
44	% error free bases	Column 43 divided by column 49 (total size of assembly).
45	scaffold N50 after breaking / scaffold N50	The ratio of how scaffold N50 length changes after breaking scaffolds.
46	OLD Summary score	Initially, REAPR calculated a final summary statistic that was a product of the number of error free bases (column 43) and the ratio of scaffold N50 length before/after breaking (column 45). This was then replaced by a modified calculation (see column 47).
47	Summary score	A slight variant of the initial summary score which squares the scaffold N50 length after breaking. I.e. REAPR Summary Score = Number of error free bases * (broken N50)^2 / (original N50)
48	Number of scaffolds
49	Total size of scaffolds
50	CEGs per MB of assembly	Derived from columns 4 and 49.
51	Total scaffold length as percentage of estimated genome size	Estimates of genome size for bird, fish, and snake were taken as 1.2 Gbp, 1.0 Gbp, and 1.6 Gbp respectively.
52	Useful amount of scaffold sequence (scaffolds >= 25K nt	Sum length of scaffolds that were 25 Kbp or longer.
53	% of estimated genome size that is useful	Column 52 divided by estimated genome size (see column 51).
54	Longest scaffold
55	Shortest scaffold
56	Number of scaffolds > 1K nt
57	Percentage of scaffolds > 1K nt
58	Number of scaffolds > 10K nt
59	Percentage of scaffolds > 10K nt
60	Number of scaffolds > 100K nt
61	Percentage of scaffolds > 100K nt
62	Number of scaffolds > 1M nt
63	Percentage of scaffolds > 1M nt
64	Number of scaffolds > 10M nt
65	Percentage of scaffolds > 10M nt
66	Mean scaffold size
67	Median scaffold size
68	N50 scaffold length	The length of scaffold which takes the sum length (summing from longest to shortest scaffold) past 50% of the total assembly size.
69	L50 scaffold count	How many scaffolds are counted in reaching the N50 threshold.
70	NG50 scaffold length	As for column 68, but the estimated genome size is used rather than the assembly size. This aids comparison between assemblies that are different sizes.
71	LG50 scaffold count	How many scaffolds are counted in reaching the NG50 threshold.
72	N50 scaffold - NG50 scaffold length difference	Difference between columns 68 and 70.
73	scaffold %N	Percentage of ambiguous bases (Ns) in scaffold sequences.
74	scaffold %non-ACGTN	Percentage of IUPAC nucleotide ambiguity codes used in scaffold sequences (excluding N).
75	Number of scaffold non-ACGTN nt
76	Percentage of assembly in scaffolded contigs	Contigs may be joined into scaffolds (using a series of at least 25 consecutive N characters to denote gap between contigs) or remain unscaffolded. Each submitted set of scaffolds includes both scaffolded and unscaffolded contigs. This statistics indicates how much of the assembly is represented by scaffolded contigs.
77	Percentage of assembly in unscaffolded contigs	The opposite of column 76.
78	Average number of contigs per scaffold
79	Average length of break (>25 Ns	A minimum of 25 Ns was used to denote breaks between contigs within a scaffold but teams could insert longer runs if they knew the approximate length of the gap.
80	Number of contigs
81	Number of contigs in scaffolds	I.e. scaffolded contigs, see column 76.
82	Number of contigs not in scaffolds	These are unscaffolded contigs, see column 76.
83	Total size of contigs
84	Longest contig
85	Shortest contig
86	Number of contigs > 1K nt
87	Percentage of contigs > 1K nt
88	Number of contigs > 10K nt
89	Percentage of contigs > 10K nt
90	Number of contigs > 100K nt
91	Percentage of contigs > 100K nt
92	Number of contigs > 1M nt
93	Percentage of contigs > 1M nt
94	Number of contigs > 10M nt
95	Percentage of contigs > 10M nt
96	Mean contig size
97	Median contig size
98	N50 contig length	Calculated as per column 68, but for contigs rather than scaffolds.
99	L50 contig count	Calculated as per column 69, but for contigs rather than scaffolds.
100	NG50 contig length	Calculated as per column 70, but for contigs rather than scaffolds.
101	LG50 contig count	Calculated as per column 71, but for contigs rather than scaffolds.
102	N50 contig - NG50 contig length difference	Calculated as per column 72, but for contigs rather than scaffolds.
103	contig %N	Calculated as per column 73, but for contigs rather than scaffolds.
104	contig %non-ACGTN	Calculated as per column 74, but for contigs rather than scaffolds.
105	Number of contig non-ACGTN nt	Calculated as per column 75, but for contigs rather than scaffolds.

## Sheet: All results
Assembly name	Assembly ID	Team name	Number of full-length 458 CEGs present in assembly	% of all possible CEGs present	Number of full-length 248 highly conserved CEGs present	Number of partial + full-length 248 highly conserved CEGs present	Average number of orthologs per highly conserved CEG	% of 248 CEGs with more than 1 ortholog	Sum length of scaffolds used for analysis	% of all available scaffold sequence	Level 1: sum length of alignments	Level 1 or 2: sum length of alignments	Level 3: sum length of alignments	Sum length of all alignments	% of input sequence aligned	Number of 100 nt validated Fosmid region tags (VFRTs)	Number of VFRTs that match any contig	Number of VFRTs that match uniquely to a contig	Number of tag pairs that match the same contig	Number of tag pairs that match uniquely to the same contig	Number of tag pairs that match uniquely to the same contig at expected distance +/- 2 bp	Unique VFRTs pairs matching same contig at expected distance as percentage of those that uniquely matched contig	VFRT contig summary score	Number of VFRTs that match any scaffold	Number of VFRTs that match uniquely to a scaffold	Number of tag pairs that match the same scaffold	Number of tag pairs that match uniquely to the same scaffold	Number of tag pairs that match uniquely to the same scaffold at expected distance +/- 2 bp	Unique VFRTs pairs matching same scaffold at expected distance as percentage of those that uniquely matched scaffold	VFRT scaffold summary score	COMPASS - coverage	COMPASS - validity	COMPASS - multiplicity	COMPASS - parsimony	Number of gaps detected by REAPR	Total gap length	Number of contig errors	Number of gaps broken	% gaps broken	Longest scaffold after breaking	N50 after breaking	Number of error free bases	% error free bases	scaffold N50 after breaking / scaffold N50	OLD Summary score	Summary score	Number of scaffolds	Total size of scaffolds	CEGs per MB of assembly
PHUS	bird_1C	Phusion	391	0.884615	176	217	1.29	0.25	892537000	0.649737	387603000	569729000	60222000	629951000	0.705798	1976	1892	1468	823	585	528	0.90256	742.807	1892	1468	827	585	528	0.90256	746.417	0.375555	0.000287662	1.01649	3533.62	64980	62113012	684	5060	7.78701	18775448	245315	861920537	62.7449	0.270831	2.33435e+08	5.72651e+13	293817	1373689310	0.284635
BCM	bird_2C	BCM-HGSC	420	0.950226	197	235	1.21	0.1827	1087328000	0.817422	680718000	832708000	49459000	882168000	0.811317	1976	1891	1688	882	769	711	0.92458	815.48	1891	1688	892	769	711	0.92458	824.725	0.316204	0.000248312	1.0079	4059.02	57786	153048141	441	3681	6.37006	16268730	1973953	921285264	69.2596	0.151277	1.39369e+08	2.75108e+14	56982	1330191990	0.315744
BCM*	bird_3E	BCM-HGSC	420	0.950226	197	234	1.2	0.1726	1088322000	0.817508	684353000	835698000	47314000	883012000	0.811352	1976	1892	1688	882	769	711	0.92458	815.48	1892	1688	892	769	711	0.92458	824.725	0.454888	0.000356643	1.00709	2823.81	63260	155045974	429	3942	6.23143	16176370	1703658	919363613	69.0593	0.130514	1.19989e+08	2.04421e+14	56982	1331267718	0.315489
RAY	bird_4C	Ray	404	0.914027	190	222	1.44	0.3053	871794000	0.685914	139999000	313789000	236150000	549939000	0.630813	1976	1886	1667	893	750	695	0.92667	827.516	1886	1667	902	758	695	0.91689	827.035	0.301658	0.000249868	1.01591	4065.8	41516	102193279	1128	719	1.73186	2834935	473928	902228277	70.9859	0.835668	7.53963e+08	357324157014994	47279	1270995781	0.317861
MLK	bird_5C	MLK Group	401	0.90724	181	222	1.77	0.4586	395682000	0.197848	336108000	356777000	588000	357365000	0.903162	1976	1906	1229	848	561	537	0.95722	811.723	1906	1229	870	572	537	0.93881	816.765	0.36499	0.000225669	1.12458	4983.31	58194	38207313	-	-	-	-		-	-	-	-		1295897	1999929557	0.200507
MERAC	bird_6C	meraculous	393	0.88914	189	211	1.15	0.1323	1044868000	0.958004	835668000	908221000	4262000	912484000	0.873301	1976	1813	1763	828	806	744	0.92308	764.31	1813	1763	840	810	745	0.91975	772.59	0.301993	0.000291719	1.01307	3472.76	63972	46857057	42	831	1.29901	19112073	3855619	933271292	85.5685	0.392051	3.6589e+08	1.41073e+15	60117	1090671524	0.360328
NEWB	bird_7C	Newbler-454	380	0.859729	179	208	1.13	0.1061	1060580000	0.949177	739939000	843687000	32845000	876532000	0.826465	1976	1843	1773	848	802	736	0.91771	778.218	1843	1773	859	811	736	0.90752	779.56	0.418758	0.00038909	1.00297	2577.74	32210	55559963	442	2577	8.00062	18681064	1513543	890817109	79.7246	0.134474	1.19792e+08	1.8131e+14	8062	1117368293	0.340085
COBIG	bird_8C	CoBig2	0	0	0	0	0	0	0	0	0	0	0	0	0	1976	28	8	1	0	0	0	0	28	8	1	0	0	0	0	0.00220262	0.000217612	1.06623	4899.68	2533	9060132	0	24	0.947493	66393	6500	765298	6.85052	1	765298	4974437000	1542	11171392	0
CBCB	bird_9C	CBCB	403	0.911765	197	218	1.2	0.1675	985442000	0.808314	703651000	825153000	26580000	851733000	0.864316	1976	1913	1720	903	784	721	0.91964	830.435	1913	1720	910	785	721	0.91847	835.808	0.341271	0.000293445	1.0127	3451.09	26444	29030335	142	1602	6.05809	6821342	931690	883167968	72.4424	0.546205	4.82391e+08	4.49439e+14	54668	1219132003	0.330563
SGA	bird_10C	SGA	371	0.839367	169	209	1.19	0.1598	876297000	0.760299	746803000	788553000	3598000	792152000	0.903977	1976	1825	1753	765	748	706	0.94385	722.045	1825	1753	802	771	709	0.91958	737.503	0.295288	0.00026683	1.00615	3770.74	98258	85913636	54	2223	2.26241	9505409	1289339	900311663	78.1135	0.460326	4.14437e+08	5.3435e+14	92853	1152568402	0.32189
ALLP	bird_11C	Allpaths	408	0.923077	199	223	1.19	0.1608	1070378000	0.932236	773652000	870619000	21467000	892087000	0.833432	1976	1865	1772	862	807	755	0.93556	806.453	1865	1772	882	817	757	0.92656	817.226	0.321648	0.000291962	1.00684	3448.55	50439	48948495	114	1773	3.51514	55565849	4236736	732448353	63.7919	0.283424	2.07593e+08	8.79519e+14	4341	1148183934	0.355344
SOAP	bird_12C	SOAPdenovo	416	0.941176	202	229	1.18	0.1436	1115467000	0.950965	660526000	864771000	49950000	914721000	0.820034	1976	1877	1763	849	780	719	0.92179	782.6	1877	1763	876	798	719	0.901	789.276	0.292512	0.000276327	1.05384	3813.72	95880	38938722	103	3870	4.0363	3732952	485252	840012709	71.6133	0.0359426	3.01922e+07	1.46508e+13	151393	1172984400	0.354651
SOAP*	bird_13E	SOAPdenovo	415	0.938914	202	229	1.18	0.144	1112499000	0.951022	667070000	864402000	48590000	912992000	0.820668	1976	1879	1765	864	793	726	0.91551	791.001	1879	1765	878	800	726	0.9075	796.785	0.291943	0.000276139	1.05225	3810.59	62822	38078660	122	3466	5.51718	3929582	582278	857698933	73.3205	0.0431355	3.69973e+07	2.15427e+13	151393	1169793729	0.354763
SOAP**	bird_14E	SOAPdenovo	412	0.932127	201	228	1.18	0.1443	1112612000	0.951063	666201000	865921000	50604000	916525000	0.82376	1976	1878	1764	860	789	724	0.91762	789.153	1878	1764	876	798	724	0.90727	794.769	0.381532	0.000358963	1.04673	2915.98	60810	37893222	121	3732	6.13715	3732307	514558	843542356	72.1062	0.0381238	3.21591e+07	1.65477e+13	151393	1169860945	0.352179
ABL	bird_15C	ABL	229	0.5181	61	132	2.36	0.6885	0	0	0	0	0	0	0	1976	1768	1695	577	577	552	0.95667	551.999	1768	1695	577	577	552	0.95667	551.999	0.201308	0.000208964	1.01252	4845.4	0	0	-	-	-	-	-	-	-	-	-		2044334	1155594232	0.198166
BCM	fish_1C	BCM-HGSC	434	0.953846	228	233	1.33	0.2456	816544000	0.922497	2554000	54292000	235062000	289355000	0.354365																				73953	125122987	8027	4868	6.58256	3321451	392921	655446116	74.0495	0.0791192	5.18584e+07	2.03762e+13	84294	885145373	0.490315
CTD*	fish_2E	CTD	169	0.371429	25	107	2.92	0.96	0	0	0	0	0	0	0																				0	0	-	-	-	-	-	-	-	-	-		2998798	1502852872	0.112453
SGA	fish_3C	SGA	423	0.92967	207	234	1.41	0.285	159806000	0.196747	15378000	52416000	24075000	76491000	0.478649																				78326	140242907	5033	4401	5.61882	965483	72361	615818744	75.8174	0.658504	4.05519e+08	2.93438e+13	90811	812239698	0.520782
RAY	fish_4C	Ray	435	0.956044	210	236	1.64	0.381	10290000	0.0129351	1879000	4965000	1477000	6442000	0.626045																				55359	56468502	3598	2720	4.91338	408139	40349	645338349	81.1229	0.854852	5.51669e+08	2.22593e+13	126254	795507070	0.546821
SYM	fish_5C	Symbiose	428	0.940659	221	237	1.3	0.2308	786574000	0.687397	0	1382000	144821000	146204000	0.185874																				58723	224521104	8234	2538	4.32199	2780186	294522	519263773	45.3791	0.237318	1.23231e+08	3.62941e+13	319367	1144279542	0.374034
ALLP	fish_6C	Allpaths	430	0.945055	225	234	1.31	0.24	808810000	0.956172	2559000	60787000	226351000	287138000	0.355013																				67600	127082466	7677	4326	6.39941	3163263	359395	608366501	71.9208	0.0895329	5.44688e+07	1.95758e+13	2806	845883785	0.508344
ABYSS	fish_7C	ABySS	431	0.947253	224	236	1.29	0.2143	666130000	0.760867	578000	41930000	157680000	199611000	0.299658																				143574	170580835	5844	7392	5.14856	1026805	125381	623657275	71.2354	0.11741	7.32233e+07	9.18082e+12	141476	875487613	0.492297
MERAC	fish_8C	meraculous	426	0.936264	216	237	1.26	0.2083	618448000	0.73754	3895000	55354000	145532000	200886000	0.324823																				133116	155715633	6141	6746	5.06776	1134202	126149	598036713	71.3198	0.143056	8.55528e+07	1.07924e+13	242819	838528583	0.508033
CTD	fish_9C	CTD	350	0.769231	103	199	3.4	0.9223	0	0	0	0	0	0	0																				0	0	-	-	-	-	-	-	-	-	-		895482	1385606557	0.252597
CTD**	fish_10E	CTD	207	0.454945	41	130	2.98	0.9512	0	0	0	0	0	0	0																				0	0	-	-	-	-	-	-	-	-	-		1814638	1267700232	0.163288
SOAP*	fish_11E	SOAPdenovo	436	0.958242	225	241	1.33	0.2489	882332000	0.803511	0	525000	67196000	67721000	0.0767523																				205649	276688417	6082	8117	3.94702	1845362	184279	622379904	56.6781	0.138917	8.64592e+07	1.59326e+13	250916	1098095360	0.397051
CSHL	fish_12C	CSHL	436	0.958242	227	236	1.33	0.2555	809184000	0.957513	3087000	58688000	227765000	286453000	0.354002																				67315	125951143	7658	4307	6.39828	3159939	362909	621900980	73.59	0.0978407	6.08472e+07	2.2082e+13	3188	845089232	0.515922
IOB	fish_13C	IOBUGA	387	0.850549	163	222	1.23	0.184	415843000	0.503473	0	0	6047000	6047000	0.0145415																				182004	302147903	5043	14002	7.69324	403314	51636	425019877	51.4583	0.170206	7.23408e+07	3.73539e+12	15892	825949698	0.468552
CSHL*	fish_14E	CSHL	436	0.958242	227	236	1.33	0.2511	809280000	0.958116	3088000	58693000	227394000	286087000	0.353508																				67583	126079002	7673	4359	6.44985	3159939	356878	623699474	73.8405	0.0961931	5.99956e+07	2.14111e+13	2791	844657792	0.516185
CSHL**	fish_15E	CSHL	307	0.674725	86	178	2.47	0.7326	0	0	0	0	0	0	0																				28421	52764	1	6	0.0211112	42820	2818	484796226	88.8337	1	484796226	1366155764868	218643	545734294	0.562545
IOB*	fish_16E	IOBUGA	83	0.182418	16	77	1.19	0.125	0	0	0	0	0	0	0																				442223	1638127934	769	20167	4.56037	181669	13340	348700177	14.1952	0.644631	2.24783e+08	2.99861e+12	1771927	2456461390	0.0337884
BCM	snake_1C	BCM-HGSC	434	0.955947	214	234	1.19	0.1542	1343790000	0.922106	61989000	322144000	358644000	680789000	0.506619	700	662	609	267	258	240	0.93023	248.371	662	609	278	266	240	0.90226	250.828	0.495555	0.000130506	1.01191	7753.76	186655	110523261	1554	7903	4.23401	2518727	307148	1175620107	80.6708	0.201342	2.36701e+08	7.27023e+13	80257	1457305051	0.29781
RAY	snake_2C	Ray	422	0.929515	194	236	1.37	0.2835	219798000	0.142284	7988000	33118000	29491000	62609000	0.284848	700	675	590	309	264	256	0.9697	299.637	675	590	317	268	256	0.95522	302.805	0.584228	0.00014615	1.01585	6950.75	88963	125192965	3133	1638	1.84121	1147836	123598	1074709926	69.5701	0.933583	1.00333e+09	1.2401e+14	142691	1544787395	0.273177
CURT	snake_3C	Curtain	360	0.792952	91	223	1.35	0.2967	3342000	0.00221616	0	0	0	0	0	700	653	593	258	240	223	0.92917	239.726	653	593	275	253	223	0.88142	242.391	0.289783	7.39087e-05	1.0148	13730.5	450447	174169194	1236	20589	4.57079	248832	36423	1126935719	74.7298	0.644735	7.26575e+08	2.6464e+13	115349	1508014510	0.238724
GAM	snake_4C	GAM	415	0.914097	157	237	1.56	0.3822	314000	0.000225053	300000	300000	0	300000	0.955414	700	636	591	238	226	209	0.92478	220.098	631	588	252	238	213	0.89496	225.53	0.341708	9.33381e-05	1.00773	10796.6	749607	32716648	55	19131	2.55214	313720	19311	556812824	39.9084	0.970207	5.40224e+08	1.04323e+13	248607	1395228853	0.297442
PHUS	snake_5C	Phusion	435	0.95815	214	236	1.22	0.1869	1407260000	0.915027	114725000	638829000	204594000	843423000	0.599337	700	687	596	331	265	241	0.90943	301.021	687	596	336	266	241	0.90602	304.423	0.419587	0.000110122	1.0673	9691.99	48879	37282965	1336	4029	8.2428	4436035	643203	1295401528	84.2294	0.158183	2.04911e+08	1.31799e+14	108639	1537944246	0.282845
MERAC	snake_6C	meraculous	430	0.947137	217	235	1.21	0.1797	1279176000	0.891013	279552000	710900000	93569000	804469000	0.628896	700	680	617	316	276	264	0.95652	302.26	680	617	320	277	264	0.95307	304.982	0.323923	8.6546e-05	1.01159	11688.5	75368	51177562	380	1919	2.54617	3946141	779536	1293918005	90.1282	0.629814	8.14927e+08	635265025113520	54424	1435642091	0.299518
SGA	snake_7C	SGA	433	0.953744	218	235	1.22	0.1835	1373016000	0.951547	226840000	709090000	152209000	861300000	0.627305	700	684	616	312	278	265	0.95324	297.411	684	616	323	281	265	0.94306	304.608	0.539414	0.000144114	1.01935	7073.22	91075	55688379	342	2384	2.61762	10308271	1295013	1323517151	91.7243	0.287448	3.80443e+08	4.92678e+14	19927	1442930293	0.300084
SYMB	snake_8C	Symbiose	436	0.960352	209	236	1.26	0.201	1378170000	0.680675	52316000	358861000	350508000	709369000	0.514718	700	680	553	301	224	196	0.875	263.375	680	553	304	224	196	0.875	266	0.414381	8.12028e-05	1.04506	12869.7	71760	270942525	3525	5014	6.98718	6212715	525029	1215773281	60.0468	0.45694	5.55536e+08	2.91672e+14	303359	2024710808	0.215339
ABYSS	snake_9C	ABySS	429	0.944934	208	233	1.24	0.2019	1045141000	0.682465	191799000	515629000	87973000	603602000	0.577532	700	693	618	318	277	266	0.96029	305.372	693	618	323	281	266	0.94662	305.758	0.417712	0.000104487	1.01292	9694.18	84816	51219067	1119	3911	4.61116	2044777	284562	1221610794	79.7698	0.606921	7.41421e+08	2.1098e+14	103933	1531420384	0.280132
CRACS	snake_10C	CRACS	438	0.964758	211	238	1.23	0.1943	1185651000	0.778109	89879000	387277000	201507000	588784000	0.496591	700	680	618	298	272	254	0.93382	278.278	680	619	306	279	254	0.91039	278.579	0.491319	0.000122577	1.00521	8200.63	182354	118206193	927	10564	5.79313	1395410	190535	1155225428	75.8142	0.276103	3.18961e+08	6.07732e+13	73335	1523758816	0.287447
SOAP	snake_11C	SOAPdenovo	428	0.942731	209	233	1.22	0.1818	1503653000	0.930145	12442000	64230000	140267000	204497000	0.136	700	688	570	324	244	226	0.92623	300.099	688	570	334	251	226	0.9004	300.734	0.44645	0.00011587	1.10593	9544.56	132514	106148165	444	5550	4.18824	3562143	396733	1252805510	77.4973	0.223842	2.8043e+08	1.11256e+14	56400	1616579346	0.264757
PRICE	snake_12C	PRICE	332	0.731278	116	196	2.22	0.6379	0	0	0	0	0	0	0	700	115	64	37	24	24	1	37	115	64	37	24	24	1	37	0.0933747	0.00011516	1.01968	8854.46	331	331	22	4	1.20846	42551	6608	98167628	31.3956	1	98167628	648691685824	58489	312679683	1.06179
Key
Core genes analysis (CEGMA)
Optical map analysis
Validated Fosmid Region Tags analysis
Fosmid COMPASS analysis
REAPR analysis
Basic statistical metrics
[truncated: 55 more columns]

## Sheet: z-score rankings
Bird Assembly	Assembly ID	Team name	Number of 458 CEGs present in assembly	z-score	COMPASS - coverage	z-score	COMPASS - validity	z-score	Level 1: sum length of alignments	z-score	Levels 1-3: Sum length of all alignments	z-score	VFRT scaffold summary score	z-score	Useful amount of scaffold sequence (scaffolds >= 25K nt)	Difference from estimated genome size	z-score	NG50 scaffold length	z-score	NG50 contig length	z-score	REAPR Summary score	z-score	Sum z-score	Team	Min error bar	Max error bar	No CEGMA	No Coverage	No Validity	No Level1	No Level1-3	No VFRTs	No scaffolds >=25 kbp	no scaffold NG50	no contig NG50	no REAPR
BCM*	3E	BCM-HGSC	420	0.635174	0.454888	2.00451	0.000356643	1.40997	684353000	0.454536	883012	0.542605	824.725	0.648486	1255741347	55741347	0.345512	16248487	1.34524	129582	1.49344	2.04421e+14	-0.280803	8.59867	BCM-HGSC	2.00451	0.280803	7.9635	6.59416	7.1887	8.14414	8.05607	7.95019	8.25316	7.25343	7.10523	8.87947
BCM	2C	BCM-HGSC	420	0.635174	0.316204	-0.272947	0.000248312	-0.791376	680718000	0.439696	882168	0.539384	824.725	0.648486	1254643149	54643149	0.349381	16233753	1.3429	184984	2.68448	2.75108e+14	-0.100393	5.47479	BCM-HGSC + PacBio	2.68448	0.791376	4.83961	5.74773	6.26616	5.03509	4.9354	4.8263	5.1254	4.13189	2.7903	5.57518
ALLP	11C	Allpaths	408	0.379277	0.321648	-0.183546	0.000291962	0.0956154	773652000	0.819118	892087	0.577239	817.226	0.54058	1127619690	72380310	0.286888	14454701	1.05978	49570	-0.226679	8.79519e+14	1.4422	4.79048	Allpaths	1.4422	0.226679	4.4112	4.97402	4.69486	3.97136	4.21324	4.2499	4.50359	3.73069	5.01716	3.34828
NEWB	7C	Newbler-454	380	-0.217818	0.418758	1.41119	0.00038909	2.06931	739939000	0.681478	876532	0.517875	779.56	-0.00138374	1084552351	115447649	0.135148	9041501	0.198348	57469	-0.0568644	1.8131e+14	-0.339787	4.39749	Newbler-454	2.06931	0.339787	4.61531	2.98631	2.32819	3.71602	3.87962	4.39888	4.26235	4.19915	4.45436	4.73728
SOAP**	14E	SOAPdenovo	412	0.464576	0.381532	0.799865	0.000358963	1.45711	666201000	0.380427	916525	0.670503	794.769	0.21745	1139433377	60566623	0.328511	13115626	0.846689	47356	-0.274276	1.65477e+13	-0.760299	4.13056	SOAPdenovo I + 454	1.45711	0.760299	3.66598	3.33069	2.67345	3.75013	3.46006	3.91311	3.80205	3.28387	4.40484	4.89086
MERAC	6C	meraculous	393	0.0594048	0.301993	-0.506319	0.000291719	0.0906775	835668000	1.07231	912484	0.655081	772.59	-0.101668	1068014254	131985746	0.0768794	7539259	-0.0407127	32067	-0.602963	1.41073e+15	2.79798	3.50068	meraculous	2.79798	0.602963	3.44127	4.00699	3.41	2.42836	2.84559	3.60234	3.4238	3.54139	4.10364	0.702692
CBCB	9C	CBCB	403	0.272653	0.341271	0.138702	0.000293445	0.125751	703651000	0.533324	851733	0.423234	835.808	0.807945	1116443664	83556336	0.247511	1758729	-0.960605	101602	0.891917	4.49439e+14	0.344539	2.82497	CBCB	0.891917	0.960605	2.55232	2.68627	2.69922	2.29165	2.40174	2.01703	2.57746	3.78558	1.93305	2.48043
SOAP*	13E	SOAPdenovo	415	0.52855	0.291943	-0.671359	0.000276139	-0.225917	667070000	0.383975	912992	0.657019	796.785	0.246464	1139369769	60630231	0.328287	13114357	0.846487	48709	-0.245189	2.15427e+13	-0.74755	1.10077	SOAPdenovo I	0.846487	0.74755	0.572218	1.77213	1.32669	0.716794	0.443749	0.854304	0.772482	0.254281	1.34596	1.84832
SOAP	12C	SOAPdenovo	416	0.549875	0.292512	-0.662015	0.000276327	-0.222096	660526000	0.357258	914721	0.663618	789.276	0.13842	1142533623	57466377	0.339434	13157455	0.853346	34710	-0.546143	1.46508e+13	-0.76514	0.706557	SOAPdenovo	0.853346	0.76514	0.156682	1.36857	0.928654	0.3493	0.0429395	0.568137	0.367123	-0.146789	1.2527	1.4717
SGA	10C	SGA	371	-0.409741	0.295288	-0.616428	0.00026683	-0.415081	746803000	0.709501	792152	0.195852	737.503	-0.606517	1045597539	154402461	-0.00210169	2518389	-0.839715	15382	-0.961661	5.3435e+14	0.561251	-2.38464	SGA	0.709501	0.961661	-1.9749	-1.76821	-1.96956	-3.09414	-2.58049	-1.77812	-2.38254	-1.54492	-1.42298	-2.94589
PHUS	1C	Phusion	391	0.0167552	0.375555	0.701712	0.000287662	0.00823708	387603000	-0.757006	629951	-0.423164	746.417	-0.478258	1089206827	110793173	0.151547	1223532	-1.04577	61840	0.0371044	5.72651e+13	-0.656379	-2.44522	Phusion	0.701712	1.04577	-2.46198	-3.14694	-2.45346	-1.68822	-2.02206	-1.96697	-2.59677	-1.39945	-2.48233	-1.78885
RAY	4C	Ray	404	0.293978	0.301658	-0.51182	0.000249868	-0.759758	139999000	-1.7679	549939	-0.728518	827.035	0.681715	1190704701	9295299	0.509156	609121	-1.14355	39832	-0.436029	357324157014994	0.109441	-3.75328	Ray	0.681715	1.7679	-4.04726	-3.24146	-2.99353	-1.98538	-3.02476	-4.435	-4.26244	-2.60973	-3.31725	-3.86272
MLK	5C	MLK Group	401	0.230003	0.36499	0.528214	0.000225669	-1.25149	336108000	-0.967245	357365	-1.46345	816.765	0.533944	1180972764	19027236	0.474867	113799	-1.22237	35883	-0.520925	0	-0.802532	-4.46099	MLK Group	0.533944	1.46345	-4.69099	-4.9892	-3.2095	-3.49375	-2.99754	-4.99493	-4.93586	-3.23862	-3.94006	-3.65846
ABL	15C	ABL	229	-3.43786	0.201308	-2.15976	0.000208964	-1.59095	0	-2.33947	0	-2.82728	551.999	-3.27566	32652633	1167347367	-3.57102	2611	-1.24007	2611	-1.23621	0	-0.802532	-22.4808	ABL	0	3.57102	-19.043	-20.3211	-20.8899	-20.1413	-19.6535	-19.2052	-18.9098	-21.2408	-21.2446	-21.6783
Mean			390.214		0.332825		0.000287257		5.73021e+08		740833		779.656			1.53806e+08		7.79509e+06		60114.1		3.14444e+14
STDEVP			46.8938		0.0608942		4.92113e-05		2.44936e+08		262030		69.4996			2.83824e+08		6.28392e+06		46515.4		3.91814e+14
Fish Assembly	Assembly ID	Team name	Number of 458 CEGs present in assembly	z-score	COMPASS - coverage	z-score	COMPASS - validity	z-score	Level 1: sum length of alignments	z-score	Levels 1-3: Sum length of all alignments	z-score	VFRT scaffold summary score	z-score	Useful amount of scaffold sequence (scaffolds >= 25K nt)	Difference from estimated genome size	z-score	NG50 scaffold length	z-score	NG50 contig length	z-score	REAPR Summary score	z-score	Sum z-score	Team	Min error bar	Max error bar	No CEGMA	No Coverage	No Validity	No Level1	No Level1-3	No VFRTs	No scaffolds >=25 kbp	no scaffold NG50	no contig NG50	no REAPR
BCM	1C	BCM-HGSC	434	0.643497					2554000	0.132389	289355000	1.45504			848881124	151118876	0.700028	4373261	2.33287	19381	1.65447	2.03762e+13	0.61879	7.53709	BCM-HGSC	2.33287	0	6.89359			7.4047	6.08204		6.83706	5.20422	5.88262	6.9183
CSHL	12C	CSHL	436	0.661784					3087000	0.276286	286453000	1.43072			835721259	164278741	0.663318	2945418	1.30412	14402	0.977341	2.2082e+13	0.771387	6.08495	CSHL - metassembler	1.43072	0	5.42317			5.80867	4.65424		5.42164	4.78083	5.10761	5.31357
CSHL*	14E	CSHL	436	0.661784					3088000	0.276556	286087000	1.42765			835818738	164181262	0.66359	2946467	1.30488	14238	0.955038	2.14111e+13	0.711369	6.00086	CSHL - allpaths	1.42765	0	5.33908			5.72431	4.57321		5.33727	4.69599	5.04582	5.28949
SYM	5C	Symbiose	428	0.588634					0	-0.557128	146204000	0.255058			881017133	118982867	0.789672	1532535	0.28615	25525	2.49003	3.62941e+13	2.0428	5.89522	Symbiose	2.49003	0.557128	5.30659			6.45235	5.64016		5.10555	5.60907	3.40518	3.85242
ALLP	6C	Allpaths	430	0.606921					2559000	0.133739	287138000	1.43646			837139691	162860309	0.667275	3050429	1.37978	11902	0.637349	1.95758e+13	0.547186	5.40871	Allpaths	1.43646	0	4.80179			5.27497	3.97225		4.74143	4.02893	4.77136	4.86152
SGA	3C	SGA	423	0.542915					15378000	3.59456	76491000	-0.329323			663780109	336219891	0.183682	73332	-0.765193	3755	-0.470617	2.93438e+13	1.42102	4.17704	SGA	3.59456	0.765193	3.63413			0.582485	4.50636		3.99336	4.94223	4.64766	2.75602
SOAP*	11E	SOAPdenovo	436	0.661784					0	-0.557128	67721000	-0.402839			988908263	11091737	1.09064	1468157	0.239766	6001	-0.165168	1.59326e+13	0.221265	1.08832	SOAPdenovo	1.09064	0.557128	0.426535			1.64545	1.49116		-0.0023195	0.848553	1.25349	0.867054
MERAC	8C	meraculous	426	0.570346					3895000	0.494426	200886000	0.713438			729158110	270841890	0.366057	613236	-0.376197	3056	-0.565679	1.07924e+13	-0.238577	0.963814	meraculous	0.713438	0.565679	0.393468			0.469388	0.250376		0.597757	1.34001	1.52949	1.20239
ABYSS	7C	ABySS	431	0.616065					578000	-0.401082	199611000	0.702751			757370463	242629537	0.444756	847430	-0.207462	3333	-0.528008	9.18082e+12	-0.382749	0.24427	ABySS	0.702751	0.528008	-0.371795			0.645352	-0.458481		-0.200486	0.451732	0.772278	0.627019
RAY	4C	Ray	435	0.65264					1879000	-0.0498442	6442000	-0.91652			536091861	463908139	-0.172508	30463	-0.79608	5860	-0.184344	2.22593e+13	0.787246	-0.67941	Ray	0.787246	0.91652	-1.33205			-0.629566	0.23711		-0.506902	0.11667	-0.495066	-1.46666
IOB	13C	IOBUGA	387	0.213737					0	-0.557128	6047000	-0.919831			777006592	222993408	0.499531	229222	-0.652876	1180	-0.820809	3.73539e+12	-0.869895	-3.10727	IOBUGA	0.499531	0.919831	-3.32101			-2.55014	-2.18744		-3.6068	-2.4544	-2.28646	-2.23738
CTD	9C	CTD	350	-0.124585					0	-0.557128	0	-0.970521			0	1000000000	-1.66795	2954	-0.8159	2954	-0.579551	0	-1.20406	-5.9197	CTD	0	1.66795	-5.79512			-5.36257	-4.94918		-4.25175	-5.1038	-5.34015	-4.71564
IOB*	16E	IOBUGA	83	-2.56599					0	-0.557128	0	-0.970521			1124232749	124232749	0.775028	49719	-0.782206	474	-0.916823	2.99861e+12	-0.935808	-5.95344	IOBUGA	0.775028	2.56599	-3.38746			-5.39632	-4.98292		-6.72847	-5.17124	-5.03662	-5.01764
CSHL**	15E	CSHL	307	-0.517769					0	-0.557128	0	-0.970521			269356	999730644	-1.6672	1301	-0.817091	1301	-0.804353	1366155764868	-1.08185	-6.41591	CSHL - soapdenovo	0	1.6672	-5.89814			-5.85878	-5.44539		-4.74871	-5.59882	-5.61156	-5.33407
CTD**	10E	CTD	207	-1.43215					0	-0.557128	0	-0.970521			0	1000000000	-1.66795	1203	-0.817162	1203	-0.817681	0	-1.20406	-7.46666	CTD	0	1.66795	-6.03451			-6.90953	-6.49614		-5.79871	-6.6495	-6.64898	-6.2626
CTD*	2E	CTD	169	-1.77962					0	-0.557128	0	-0.970521			0	1000000000	-1.66795	883	-0.817392	883	-0.8612	0	-1.20406	-7.85788	CTD	0	1.77962	-6.07826			-7.30075	-6.88735		-6.18992	-7.04048	-6.99668	-6.65381
Mean			363.625						2063625		1.15777e+08					4.02067e+08		1.13538e+06		7215.5		1.34593e+13
STDEVP			109.363						3.70404e+06		1.19294e+08					3.58483e+08		1.38794e+06		7353.11		1.11782e+13
Snake Assembly	Assembly ID	Team name	Number of 458 CEGs present in assembly	z-score	COMPASS - coverage	z-score	COMPASS - validity	z-score	Level 1: sum length of alignments	z-score	Levels 1-3: Sum length of all alignments	z-score	VFRT scaffold summary score	z-score	Useful amount of scaffold sequence (scaffolds >= 25K nt)	Difference from estimated genome size	z-score	NG50 scaffold length	z-score	NG50 contig length	z-score	REAPR Summary score	z-score	Sum z-score	Team	Min error bar	Max error bar	No CEGMA	No Coverage	No Validity	No Level1	No Level1-3	No VFRTs	No scaffolds >=25 kbp	no scaffold NG50	no contig NG50	no REAPR
SGA	7C	SGA	433	0.443718	0.539414	1.22253	0.000144114	1.45636	226840000	1.41446	861300000	1.12665	304.608	0.845534	1420775968	179224032	0.245639	3803459	1.8746	24787	-0.142666	4.92678e+14	1.54334	10.0302	SGA	1.8746	0.142666	9.58645	8.80763	8.57381	8.6157	8.90352	9.18463	9.78453	8.15557	10.1728	8.48682
PHUS	5C	Phusion	435	0.538493	0.419587	-0.155342	0.000110122	0.00975104	114725000	0.21754	843423000	1.07281	304.423	0.838995	1443267172	156732828	0.330197	3846246	1.90726	67973	1.85861	1.31799e+14	-0.340925	6.27739	Phusion	1.90726	0.340925	5.73889	6.43273	6.26764	6.05985	5.20458	5.43839	5.94719	4.37012	4.41878	6.61831
MERAC	6C	meraculous	430	0.301556	0.323923	-1.25537	8.6546e-05	-0.99358	279552000	1.97721	804469000	0.955496	304.982	0.858709	1404357245	195642755	0.183912	1058023	-0.22128	29995	0.0986764	635265025113520	2.28783	4.19316	meraculous	2.28783	1.25537	3.8916	5.44853	5.18674	2.21595	3.23766	3.33445	4.00925	4.41444	4.09448	1.90533
SYMB	8C	Symbiose	436	0.58588	0.414381	-0.215205	8.12028e-05	-1.22097	52316000	-0.448729	709369000	0.669095	266	-0.514384	1515599019	84400981	0.602136	1615595	0.204373	75015	2.18494	2.91672e+14	0.493825	2.34096	Symbiose	2.18494	1.22097	1.75508	2.55616	3.56193	2.78969	1.67186	2.85534	1.73882	2.13658	0.156019	1.84713
ABYSS	9C	ABySS	429	0.254169	0.417712	-0.176903	0.000104487	-0.230059	191799000	1.04037	603602000	0.350569	305.758	0.886037	1447039703	152960297	0.34438	448896	-0.686291	25646	-0.10286	2.1098e+14	0.0725049	1.75192	ABySS	1.04037	0.686291	1.49775	1.92882	1.98198	0.711548	1.40135	0.865881	1.40754	2.43821	1.85478	1.67941
CRACS	10C	CRACS	438	0.680655	0.491319	0.669494	0.000122577	0.539802	89879000	-0.0477123	588784000	0.305944	278.579	-0.0712966	1430445129	169554871	0.281992	647986	-0.534305	18533	-0.432482	6.07732e+13	-0.711774	0.680318	CRACS	0.680655	0.711774	-0.000337617	0.0108237	0.140515	0.72803	0.374374	0.751614	0.398326	1.21462	1.1128	1.39209
BCM	1C	BCM-HGSC	434	0.491106	0.495555	0.718203	0.000130506	0.877239	61989000	-0.345462	680789000	0.583024	250.828	-1.04878	1430432433	169567567	0.281944	1403225	0.0422486	14038	-0.640784	7.27023e+13	-0.649489	0.309248	BCM-HGSC	0.877239	1.04878	-0.181858	-0.408955	-0.567992	0.654709	-0.273776	1.35803	0.0273038	0.266999	0.950031	0.958736
RAY	2C	Ray	422	-0.077543	0.584228	1.73784	0.00014615	1.54301	7988000	-0.921968	62609000	-1.27867	302.805	0.782004	1388131192	211868808	0.122908	127253	-0.931835	16009	-0.549446	1.2401e+14	-0.381596	0.0446999	Ray	1.73784	1.27867	0.122243	-1.69314	-1.49831	0.966668	1.32337	-0.737304	-0.0782083	0.976534	0.594146	0.426296
SOAP	11C	SOAPdenovo	428	0.206781	0.44645	0.153552	0.00011587	0.25437	12442000	-0.874418	204497000	-0.851366	300.734	0.709052	1597838711	2161289	0.911324	1805615	0.349435	16821	-0.511817	1.11256e+14	-0.448188	-0.101275	SOAPdenovo	0.911324	0.874418	-0.308056	-0.254827	-0.355646	0.773142	0.750091	-0.810327	-1.0126	-0.45071	0.410542	0.346913
GAM	4C	GAM	415	-0.409255	0.341708	-1.05086	9.33381e-05	-0.704527	300000	-1.00404	300000	-1.46632	225.53	-1.93988	546866427	1053133573	-3.03991	16883	-1.01609	6872	-0.972862	1.04323e+13	-0.974621	-12.5784	GAM	0	3.03991	-12.1691	-11.5275	-11.8738	-11.5743	-11.112	-10.6385	-9.53846	-11.5623	-11.6055	-11.6037
CURT	3C	Curtain	360	-3.01556	0.289783	-1.64794	7.39087e-05	-1.53139	0	-1.00725	0	-1.46722	242.391	-1.34599	1285079597	314920403	-0.264524	53529	-0.988116	10833	-0.789306	2.6464e+13	-0.890914	-12.9482	Curtain	0	3.01556	-9.93265	-11.3003	-11.4168	-11.941	-11.481	-11.6022	-12.6837	-11.9601	-12.1589	-12.0573
Mean			423.636		0.433096		0.000109893		9.43482e+07		4.87195e+08		280.603			2.44561e+08		1.34788e+06		27865.6		1.97094e+14
STDEVP			21.1027		0.0869652		2.34977e-05		9.36694e+07		3.32052e+08		28.3902			2.65986e+08		1.30992e+06		21579.3		1.91522e+14

## Sheet: average ranks
Bird Assembly	Assembly ID	Team name	Number of 458 CEGs present in assembly	rank	COMPASS - coverage	rank	COMPASS - validity	rank	Level 1: sum length of alignments	rank	Levels 1-3: Sum length of all alignments	rank	VFRT scaffold summary score	rank	Useful amount of scaffold sequence (scaffolds >= 25K nt)	Difference from estimated genome size	rank	NG50 scaffold length	rank	NG50 contig length	rank	REAPR Summary score	rank	Average rank	Team	Min error bar	Max error bar	No CEGMA	No Coverage	No Validity	No Level1	No Level1-3	No VFRTs	No scaffolds >=25 kbp	no scaffold NG50	no contig NG50	no REAPR
BCM*	3E	BCM-HGSC	420	1.5	0.454888	1	0.000356643	3	684353000	6	883012	6	824.725	3.5	1255741347	55741347	4	16248487	1	129582	2	2.04421e+14	7	3.5	BCM-HGSC	0.388889	0.277778	3.72222	3.77778	3.55556	3.22222	3.22222	3.5	3.44444	3.77778	3.66667	3.11111
ALLP	11C	Allpaths	408	6	0.321648	7	0.000291962	5	773652000	2	892087	5	817.226	5	1127619690	72380310	8	14454701	3	49570	6	8.79519e+14	2	4.9	Allpaths	0.344444	0.322222	4.77778	4.66667	4.88889	5.22222	4.88889	4.88889	4.55556	5.11111	4.77778	5.22222
BCM	2C	BCM-HGSC	420	1.5	0.316204	8	0.000248312	12	680718000	7	882168	7	824.725	3.5	1254643149	54643149	3	16233753	2	184984	1	2.75108e+14	6	5.1	BCM-HGSC + PacBio	0.766667	0.455556	5.5	4.77778	4.33333	4.88889	4.88889	5.27778	5.33333	5.44444	5.55556	5
SOAP**	14E	SOAPdenovo	412	5	0.381532	3	0.000358963	2	666201000	9	916525	1	794.769	8	1139433377	60566623	6	13115626	5	47356	8	1.65477e+13	11	5.8	SOAPdenovo	0.577778	0.533333	5.88889	6.11111	6.22222	5.44444	6.33333	5.55556	5.77778	5.88889	5.55556	5.22222
CBCB	9C	CBCB	403	8	0.341271	6	0.000293445	4	703651000	5	851733	9	835.808	1	1116443664	83556336	9	1758729	10	101602	3	4.49439e+14	4	5.9	CBCB	0.455556	0.544444	5.66667	5.88889	6.11111	6	5.55556	6.44444	5.55556	5.44444	6.22222	6.11111
NEWB	7C	Newbler-454	380	12	0.418758	2	0.00038909	1	739939000	4	876532	8	779.56	10	1084552351	115447649	11	9041501	7	57469	5	1.8131e+14	8	6.8	Newbler-454	0.577778	0.644444	6.22222	7.33333	7.44444	7.11111	6.66667	6.44444	6.33333	6.77778	7	6.66667
SOAP*	13E	SOAPdenovo	415	4	0.291943	13	0.000276139	9	667070000	8	912992	3	796.785	7	1139369769	60630231	7	13114357	6	48709	7	2.15427e+13	10	7.4	SOAPdenovo	0.622222	0.488889	7.77778	6.77778	7.22222	7.33333	7.88889	7.44444	7.44444	7.55556	7.44444	7.11111
MERAC	6C	meraculous	393	10	0.301993	9	0.000291719	6	835668000	1	912484	4	772.59	11	1068014254	131985746	12	7539259	8	32067	12	1.41073e+15	1	7.4	meraculous	0.511111	0.711111	7.11111	7.22222	7.55556	8.11111	7.77778	7	6.88889	7.33333	6.88889	8.11111
SOAP	12C	SOAPdenovo	416	3	0.292512	12	0.000276327	8	660526000	10	914721	2	789.276	9	1142533623	57466377	5	13157455	4	34710	11	1.46508e+13	12	7.6	SOAPdenovo	0.488889	0.622222	8.11111	7.11111	7.55556	7.33333	8.22222	7.44444	7.88889	8	7.22222	7.11111
RAY	4C	Ray	404	7	0.301658	10	0.000249868	11	139999000	13	549939	12	827.035	2	1190704701	9295299	1	609121	12	39832	9	357324157014994	5	8.2	Ray	0.533333	0.8	8.33333	8	7.88889	7.66667	7.77778	8.88889	9	7.77778	8.11111	8.55556
PHUS	1C	Phusion	391	11	0.375555	4	0.000287662	7	387603000	11	629951	11	746.417	12	1089206827	110793173	10	1223532	11	61840	4	5.72651e+13	9	9	Phusion	0.333333	0.555556	8.77778	9.55556	9.22222	8.77778	8.77778	8.66667	8.88889	8.77778	9.55556	9
MLK	5C	MLK Group	401	9	0.36499	5	0.000225669	13	336108000	12	357365	13	816.765	6	1180972764	19027236	2	113799	13	35883	10	0	13.5	9.65	MLK Group	0.427778	0.85	9.72222	10.1667	9.27778	9.38889	9.27778	10.0556	10.5	9.27778	9.61111	9.22222
SGA	10C	SGA	371	13	0.295288	11	0.00026683	10	746803000	3	792152	10	737.503	13	1045597539	154402461	13	2518389	9	15382	13	5.3435e+14	3	9.8	SGA	0.355556	0.755556	9.44444	9.66667	9.77778	10.5556	9.77778	9.44444	9.44444	9.88889	9.44444	10.5556
ABL	15C	ABL	229	14	0.201308	14	0.000208964	14	0	14	0	14	551.999	14	32652633	1167347367	14	2611	14	2611	14	0	13.5	13.95	ABL	0.00555556	0.05	13.9444	13.9444	13.9444	13.9444	13.9444	13.9444	13.9444	13.9444	13.9444	14
Mean			390.214		0.332825		0.000287257		5.73021e+08		740833		779.656			1.53806e+08		7.79509e+06		60114.1		3.14444e+14
STDEVP			46.8938		0.0608942		4.92113e-05		2.44936e+08		262030		69.4996			2.83824e+08		6.28392e+06		46515.4		3.91814e+14
Fish Assembly	Assembly ID	Team name	Number of 458 CEGs present in assembly	rank	COMPASS - coverage	rank	COMPASS - validity	rank	Level 1: sum length of alignments	rank	Levels 1-3: Sum length of all alignments	rank	VFRT scaffold summary score	rank	Useful amount of scaffold sequence (scaffolds >= 25K nt)	Difference from estimated genome size	rank	NG50 scaffold length	rank	NG50 contig length	rank	REAPR Summary score	rank	Average rank	Team	Min error bar	Max error bar	No CEGMA	No Coverage	No Validity	No Level1	No Level1-3	No VFRTs	No scaffolds >=25 kbp	no scaffold NG50	no contig NG50	no REAPR
BCM	1C	BCM-HGSC	434	5					2554000	6	289355000	1			848881124	151118876	4	4373261	1	19381	2	2.03762e+13	6	3.57143	BCM-HGSC	0.404762	0.428571	3.33333			3.16667	4		3.5	4	3.83333	3.16667
CSHL	12C	CSHL	436	2					3087000	4	286453000	3			835721259	164278741	7	2945418	4	14402	3	2.2082e+13	4	3.85714	CSHL - metassembler	0.52381	0.309524	4.16667			3.83333	4		3.33333	3.83333	4	3.83333
CSHL*	14E	CSHL	436	2					3088000	3	286087000	4			835818738	164181262	6	2946467	3	14238	4	2.14111e+13	5	3.85714	CSHL - allpaths	0.357143	0.309524	4.16667			4	3.83333		3.5	4	3.83333	3.66667
ALLP	6C	Allpaths	430	7					2559000	5	287138000	2			837139691	162860309	5	3050429	2	11902	5	1.95758e+13	7	4.71429	Allpaths	0.380952	0.452381	4.33333			4.66667	5.16667		4.66667	5.16667	4.66667	4.33333
SYM	5C	Symbiose	428	8					0	12.5	146204000	7			881017133	118982867	2	1532535	5	25525	1	3.62941e+13	1	5.21429	Symbiose	1.21429	0.702381	4.75			4	4.91667		5.75	5.25	5.91667	5.91667
SOAP*	11E	SOAPdenovo	436	2					0	12.5	67721000	9			988908263	11091737	1	1468157	6	6001	6	1.59326e+13	8	6.35714	SOAPdenovo	1.02381	0.892857	7.08333			5.33333	5.91667		7.25	6.41667	6.41667	6.08333
SGA	3C	SGA	423	10					15378000	1	76491000	8			663780109	336219891	11	73332	10	3755	8	2.93438e+13	2	7.14286	SGA	0.642857	1.02381	6.66667			8.16667	7		6.5	6.66667	7	8
MERAC	8C	meraculous	426	9					3895000	2	200886000	5			729158110	270841890	10	613236	8	3056	10	1.07924e+13	9	7.57143	meraculous	0.404762	0.928571	7.33333			8.5	8		7.16667	7.5	7.16667	7.33333
RAY	4C	Ray	435	4					1879000	7	6442000	10			536091861	463908139	12	30463	12	5860	7	2.22593e+13	3	7.85714	Ray	0.690476	0.809524	8.5			8	7.5		7.16667	7.16667	8	8.66667
ABYSS	7C	ABySS	431	6					578000	8	199611000	6			757370463	242629537	9	847430	7	3333	9	9.18082e+12	10	7.85714	ABySS	0.357143	0.309524	8.16667			7.83333	8.16667		7.66667	8	7.66667	7.5
IOB	13C	IOBUGA	387	11					0	12.5	6047000	11			777006592	222993408	8	229222	9	1180	14	3.73539e+12	11	10.9286	IOBUGA	0.511905	0.488095	10.9167			10.6667	10.9167		11.4167	11.25	10.4167	10.9167
IOB*	16E	IOBUGA	83	16					0	12.5	0	14			1124232749	124232749	3	49719	11	474	16	2.99861e+12	12	12.0714	IOBUGA	0.654762	1.5119	11.4167			12	11.75		13.5833	12.25	11.4167	12.0833
CSHL**	15E	CSHL	307	13					0	12.5	0	14			269356	999730644	13	1301	14	1301	12	1366155764868	13	13.0714	CSHL - soapdenovo	0.154762	0.178571	13.0833			13.1667	12.9167		13.0833	12.9167	13.25	13.0833
CTD	9C	CTD	350	12					0	12.5	0	14			0	1000000000	15	2954	13	2954	11	0	15	13.2143	CTD	0.297619	0.369048	13.4167			13.3333	13.0833		12.9167	13.25	13.5833	12.9167
CTD**	10E	CTD	207	14					0	12.5	0	14			0	1000000000	15	1203	15	1203	13	0	15	14.0714	CTD	0.154762	0.261905	14.0833			14.3333	14.0833		13.9167	13.9167	14.25	13.9167
CTD*	2E	CTD	169	15					0	12.5	0	14			0	1000000000	15	883	16	883	15	0	15	14.6429	CTD	0.22619	0.357143	14.5833			15	14.75		14.5833	14.4167	14.5833	14.5833
Mean			363.625						2063625		1.15777e+08					4.02067e+08		1.13538e+06		7215.5		1.34593e+13
STDEVP			109.363						3.70404e+06		1.19294e+08					3.58483e+08		1.38794e+06		7353.11		1.11782e+13
Snake Assembly	Assembly ID	Team name	Number of 458 CEGs present in assembly	rank	COMPASS - coverage	rank	COMPASS - validity	rank	Level 1: sum length of alignments	rank	Levels 1-3: Sum length of all alignments	rank	VFRT scaffold summary score	rank	Useful amount of scaffold sequence (scaffolds >= 25K nt)	Difference from estimated genome size	rank	NG50 scaffold length	rank	NG50 contig length	rank	REAPR Summary score	rank	Average rank	Team	Min error bar	Max error bar	No CEGMA	No Coverage	No Validity	No Level1	No Level1-3	No VFRTs	No scaffolds >=25 kbp	no scaffold NG50	no contig NG50	no REAPR
SGA	7C	SGA	433	5	0.539414	2	0.000144114	2	226840000	2	861300000	1	304.608	3	1420775968	179224032	7	3803459	2	24787	5	4.92678e+14	2	3.1	SGA	0.433333	0.233333	2.88889	3.22222	3.22222	3.22222	3.33333	3.11111	2.66667	3.22222	2.88889	3.22222
PHUS	5C	Phusion	435	3	0.419587	6	0.000110122	6	114725000	4	843423000	2	304.423	4	1443267172	156732828	4	3846246	1	67973	2	1.31799e+14	5	3.7	Phusion	0.255556	0.3	3.77778	3.44444	3.44444	3.66667	3.88889	3.66667	3.66667	4	3.88889	3.55556
MERAC	6C	meraculous	430	6	0.323923	10	8.6546e-05	9	279552000	1	804469000	3	304.982	2	1404357245	195642755	8	1058023	6	29995	3	635265025113520	1	4.9	meraculous	0.566667	0.433333	4.77778	4.33333	4.44444	5.33333	5.11111	5.22222	4.55556	4.77778	5.11111	5.33333
SYMB	8C	Symbiose	436	2	0.414381	8	8.12028e-05	10	52316000	7	709369000	4	266	8	1515599019	84400981	2	1615595	4	75015	1	2.91672e+14	3	4.9	Symbiose	0.566667	0.433333	5.22222	4.55556	4.33333	4.66667	5	4.55556	5.22222	5	5.33333	5.11111
ABYSS	9C	ABySS	429	7	0.417712	7	0.000104487	7	191799000	3	603602000	6	305.758	1	1447039703	152960297	3	448896	8	25646	4	2.1098e+14	4	5	ABySS	0.333333	0.444444	4.77778	4.77778	4.77778	5.22222	4.88889	5.44444	5.22222	4.66667	5.11111	5.11111
CRACS	10C	CRACS	438	1	0.491319	4	0.000122577	4	89879000	5	588784000	7	278.579	7	1430445129	169554871	5	647986	7	18533	6	6.07732e+13	9	5.5	CRACS	0.388889	0.5	6	5.66667	5.66667	5.55556	5.33333	5.33333	5.55556	5.33333	5.44444	5.11111
SOAP	11C	SOAPdenovo	428	8	0.44645	5	0.00011587	5	12442000	8	204497000	8	300.734	6	1597838711	2161289	1	1805615	3	16821	7	1.11256e+14	7	5.8	SOAPdenovo	0.244444	0.533333	5.55556	5.88889	5.88889	5.55556	5.55556	5.77778	6.33333	6.11111	5.66667	5.66667
BCM	1C	BCM-HGSC	434	4	0.495555	3	0.000130506	3	61989000	6	680789000	5	250.828	9	1430432433	169567567	6	1403225	5	14038	9	7.27023e+13	8	5.8	BCM-HGSC	0.355556	0.311111	6	6.11111	6.11111	5.77778	5.88889	5.44444	5.77778	5.88889	5.44444	5.55556
RAY	2C	Ray	422	9	0.584228	1	0.00014615	1	7988000	9	62609000	9	302.805	5	1388131192	211868808	9	127253	9	16009	8	1.2401e+14	6	6.6	Ray	0.266667	0.622222	6.33333	7.22222	7.22222	6.33333	6.33333	6.77778	6.33333	6.33333	6.44444	6.66667
GAM	4C	GAM	415	10	0.341708	9	9.33381e-05	8	300000	10	300000	10	225.53	11	546866427	1053133573	11	16883	11	6872	11	1.04323e+13	11	10.2	GAM	0.0888889	0.244444	10.2222	10.3333	10.4444	10.2222	10.2222	10.1111	10.1111	10.1111	10.1111	10.1111
CURT	3C	Curtain	360	11	0.289783	11	7.39087e-05	11	0	11	0	11	242.391	10	1285079597	314920403	10	53529	10	10833	10	2.6464e+13	10	10.5	Curtain	0.0555556	0.0555556	10.4444	10.4444	10.4444	10.4444	10.4444	10.5556	10.5556	10.5556	10.5556	10.5556
Mean			423.636		0.433096		0.000109893		9.43482e+07		4.87195e+08		280.603			2.44561e+08		1.34788e+06		27865.6		1.97094e+14
STDEVP			21.1027		0.0869652		2.34977e-05		9.36694e+07		3.32052e+08		28.3902			2.65986e+08		1.30992e+06		21579.3		1.91522e+14
