# Supplementary material for: Assemblathon 2: evaluating de novo methods of genome assembly in three vertebrate species
Source: Gigascience. 2013 Jul 22;2:10. doi: 10.1186/2047-217X-2-10 (PMC3844414; doi:10.1186/2047-217X-2-10)
Supplement: Additional file 5 — Details of all SRA/ENA/DDBJ accessions for input read data. This spreadsheet contains identifiers for all Project, Study, Sample, Experiment, and Run accessions for bird, fish, and snake input read data. [file 2047-217X-2-10-S5.xlsx]

## Sheet: Bird
Assemblathon 2 File name(s)	Project Accession	Study Accession	Sample Accession	Experiment Accession	Run Accession
budgie_mrb_roche_flexplus_G0CHDZA01.sff	PRJEB1588	ERP002324	ERS222880	ERX246567	ERR272291
budgie_mrb_roche_flexplus_G0CHDZA02.sff	PRJEB1588	ERP002324	ERS222880	ERX246568	ERR272292
budgie_mrb_roche_flexplus_G0CI6DE01.sff	PRJEB1588	ERP002324	ERS222880	ERX246569	ERR272293
budgie_mrb_roche_flexplus_G0CI6DE02.sff	PRJEB1588	ERP002324	ERS222880	ERX246570	ERR272294
budgie_mrb_roche_flexplus_GS61W2V01.sff	PRJEB1588	ERP002324	ERS222880	ERX246571	ERR272295
budgie_mrb_roche_flexplus_GS61W2V02.sff	PRJEB1588	ERP002324	ERS222880	ERX246572	ERR272296
budgie_mrb_roche_flexplus_GS61W2V03.sff	PRJEB1588	ERP002324	ERS222880	ERX246573	ERR272297
budgie_mrb_roche_flexplus_GS8XR4Y01.sff	PRJEB1588	ERP002324	ERS222880	ERX246574	ERR272298
budgie_mrb_roche_flexplus_GS8XR4Y02.sff	PRJEB1588	ERP002324	ERS222880	ERX246575	ERR272299
budgie_mrb_roche_flexplus_GS8XR4Y03.sff	PRJEB1588	ERP002324	ERS222880	ERX246576	ERR272300
budgie_mrb_roche_flexplus_GS8XR4Y04.sff	PRJEB1588	ERP002324	ERS222880	ERX246577	ERR272301
budgie_mrb_roche_flexplus_GS8XR4Y05.sff	PRJEB1588	ERP002324	ERS222880	ERX246578	ERR272302
budgie_mrb_roche_flexplus_GS8XR4Y06.sff	PRJEB1588	ERP002324	ERS222880	ERX246579	ERR272303
budgie_mrb_roche_flexplus_GS8XR4Y07.sff	PRJEB1588	ERP002324	ERS222880	ERX246580	ERR272304
budgie_mrb_roche_flexplus_GS8XR4Y08.sff	PRJEB1588	ERP002324	ERS222880	ERX246581	ERR272305
budgie_mrb_roche_flexplus_GST2Y9N01.sff	PRJEB1588	ERP002324	ERS222880	ERX246582	ERR272306
budgie_mrb_roche_flexplus_GST2Y9N02.sff	PRJEB1588	ERP002324	ERS222880	ERX246583	ERR272307
budgie_mrb_roche_flexplus_GST2Y9N03.sff	PRJEB1588	ERP002324	ERS222880	ERX246584	ERR272308
budgie_mrb_roche_flexplus_GST2Y9N04.sff	PRJEB1588	ERP002324	ERS222880	ERX246585	ERR272309
budgie_mrb_roche_flexplus_GST2Y9N05.sff	PRJEB1588	ERP002324	ERS222880	ERX246586	ERR272310
budgie_mrb_roche_flexplus_GST2Y9N06.sff	PRJEB1588	ERP002324	ERS222880	ERX246587	ERR272311
budgie_mrb_roche_flexplus_GST2Y9N07.sff	PRJEB1588	ERP002324	ERS222880	ERX246588	ERR272312
budgie_mrb_roche_flexplus_GST2Y9N08.sff	PRJEB1588	ERP002324	ERS222880	ERX246589	ERR272313
budgie_mrb_roche_flexplus_GST4K2401.sff	PRJEB1588	ERP002324	ERS222880	ERX246590	ERR272314
budgie_mrb_roche_flexplus_GST4K2402.sff	PRJEB1588	ERP002324	ERS222880	ERX246591	ERR272315
budgie_mrb_roche_flexplus_GST4K2403.sff	PRJEB1588	ERP002324	ERS222880	ERX246592	ERR272316
budgie_mrb_roche_flexplus_GST4K2404.sff	PRJEB1588	ERP002324	ERS222880	ERX246593	ERR272317
budgie_mrb_roche_flexplus_GST4K2405.sff	PRJEB1588	ERP002324	ERS222880	ERX246594	ERR272318
budgie_mrb_roche_flexplus_GST4K2406.sff	PRJEB1588	ERP002324	ERS222880	ERX246595	ERR272319
budgie_mrb_roche_flexplus_GST4K2407.sff	PRJEB1588	ERP002324	ERS222880	ERX246596	ERR272320
budgie_mrb_roche_flexplus_GST4K2408.sff	PRJEB1588	ERP002324	ERS222880	ERX246597	ERR272321
budgie_mrb_roche_flexplus_GSV1ISZ01.sff	PRJEB1588	ERP002324	ERS222880	ERX246598	ERR272322
budgie_mrb_roche_flexplus_GSV1ISZ02.sff	PRJEB1588	ERP002324	ERS222880	ERX246599	ERR272323
budgie_mrb_roche_flexplus_GSV1ISZ03.sff	PRJEB1588	ERP002324	ERS222880	ERX246600	ERR272324
budgie_mrb_roche_flexplus_GSV1ISZ04.sff	PRJEB1588	ERP002324	ERS222880	ERX246601	ERR272325
budgie_mrb_roche_flexplus_GSV1ISZ05.sff	PRJEB1588	ERP002324	ERS222880	ERX246602	ERR272326
budgie_mrb_roche_flexplus_GSV1ISZ06.sff	PRJEB1588	ERP002324	ERS222880	ERX246603	ERR272327
budgie_mrb_roche_flexplus_GSV1ISZ07.sff	PRJEB1588	ERP002324	ERS222880	ERX246604	ERR272328
budgie_mrb_roche_flexplus_GSV1ISZ08.sff	PRJEB1588	ERP002324	ERS222880	ERX246605	ERR272329
budgie_mrb_roche_flexplus_GTDN4X401.sff	PRJEB1588	ERP002324	ERS222880	ERX246606	ERR272330
budgie_mrb_roche_flexplus_GTDN4X402.sff	PRJEB1588	ERP002324	ERS222880	ERX246607	ERR272331
budgie_mrb_roche_flexplus_GTDN4X403.sff	PRJEB1588	ERP002324	ERS222880	ERX246608	ERR272332
budgie_mrb_roche_flexplus_GTDN4X404.sff	PRJEB1588	ERP002324	ERS222880	ERX246609	ERR272333
budgie_mrb_roche_flexplus_GTDN4X405.sff	PRJEB1588	ERP002324	ERS222880	ERX246610	ERR272334
budgie_mrb_roche_flexplus_GTDN4X406.sff	PRJEB1588	ERP002324	ERS222880	ERX246611	ERR272335
budgie_mrb_roche_flexplus_GTDN4X407.sff	PRJEB1588	ERP002324	ERS222880	ERX246612	ERR272336
budgie_mrb_roche_flexplus_GTDN4X408.sff	PRJEB1588	ERP002324	ERS222880	ERX246613	ERR272337
budgie_mrb_roche_flexplus_GZR3DQC01.sff	PRJEB1588	ERP002324	ERS222880	ERX246614	ERR272338
budgie_mrb_roche_flexplus_GZR3DQC02.sff	PRJEB1588	ERP002324	ERS222880	ERX246615	ERR272339
budgie_mrb_roche_flexplus_GZR3ENJ01.sff	PRJEB1588	ERP002324	ERS222880	ERX246616	ERR272340
budgie_mrb_roche_flexplus_GZR3ENJ02.sff	PRJEB1588	ERP002324	ERS222880	ERX246617	ERR272341
budgie_mrb_roche_flexplus_GZVS9BV01.sff	PRJEB1588	ERP002324	ERS222880	ERX246618	ERR272342
budgie_mrb_roche_flexplus_GZVS9BV02.sff	PRJEB1588	ERP002324	ERS222880	ERX246619	ERR272343
budgie_shotgun_mrb01a.sff	PRJEB1588	ERP002324	ERS222880	ERX246620	ERR272344
budgie_shotgun_mrb01b.sff	PRJEB1588	ERP002324	ERS222880	ERX246621	ERR272345
budgie_shotgun_mrb02a.sff	PRJEB1588	ERP002324	ERS222880	ERX246622	ERR272346
budgie_shotgun_mrb02b.sff	PRJEB1588	ERP002324	ERS222880	ERX246623	ERR272347
budgie_shotgun_mrb03a.sff	PRJEB1588	ERP002324	ERS222880	ERX246624	ERR272348
budgie_shotgun_mrb03b.sff	PRJEB1588	ERP002324	ERS222880	ERX246625	ERR272349
budgie_shotgun_mrb04a.sff	PRJEB1588	ERP002324	ERS222880	ERX246626	ERR272350
budgie_shotgun_mrb04b.sff	PRJEB1588	ERP002324	ERS222880	ERX246627	ERR272351
budgie_shotgun_mrb05a.sff	PRJEB1588	ERP002324	ERS222880	ERX246628	ERR272352
budgie_shotgun_mrb05b.sff	PRJEB1588	ERP002324	ERS222880	ERX246629	ERR272353
budgie_shotgun_mrb06a.sff	PRJEB1588	ERP002324	ERS222880	ERX246630	ERR272354
budgie_shotgun_mrb06b.sff	PRJEB1588	ERP002324	ERS222880	ERX246631	ERR272355
budgie_shotgun_mrb07a.sff	PRJEB1588	ERP002324	ERS222880	ERX246632	ERR272356
budgie_shotgun_mrb07b.sff	PRJEB1588	ERP002324	ERS222880	ERX246633	ERR272357
budgie_shotgun_mrb08a.sff	PRJEB1588	ERP002324	ERS222880	ERX246634	ERR272358
budgie_shotgun_mrb08b.sff	PRJEB1588	ERP002324	ERS222880	ERX246635	ERR272359
budgie_shotgun_mrb09a.sff	PRJEB1588	ERP002324	ERS222880	ERX246636	ERR272360
budgie_shotgun_mrb09b.sff	PRJEB1588	ERP002324	ERS222880	ERX246637	ERR272361
budgie_shotgun_mrb10a.sff	PRJEB1588	ERP002324	ERS222880	ERX246638	ERR272362
budgie_shotgun_mrb10b.sff	PRJEB1588	ERP002324	ERS222880	ERX246639	ERR272363
budgie_shotgun_mrb11a.sff	PRJEB1588	ERP002324	ERS222880	ERX246640	ERR272364
budgie_shotgun_mrb11b.sff	PRJEB1588	ERP002324	ERS222880	ERX246641	ERR272365
budgie_shotgun_mrb12a.sff	PRJEB1588	ERP002324	ERS222880	ERX246642	ERR272366
budgie_shotgun_mrb12b.sff	PRJEB1588	ERP002324	ERS222880	ERX246643	ERR272367
budgie_shotgun_mrb13a.sff	PRJEB1588	ERP002324	ERS222880	ERX246644	ERR272368
budgie_shotgun_mrb13b.sff	PRJEB1588	ERP002324	ERS222880	ERX246645	ERR272369
budgie_shotgun_mrb14a.sff	PRJEB1588	ERP002324	ERS222880	ERX246646	ERR272370
budgie_shotgun_mrb14b.sff	PRJEB1588	ERP002324	ERS222880	ERX246647	ERR272371
budgie_shotgun_mrb15a.sff	PRJEB1588	ERP002324	ERS222880	ERX246648	ERR272372
budgie_shotgun_mrb15b.sff	PRJEB1588	ERP002324	ERS222880	ERX246649	ERR272373
budgie_mrb_3kbpe_173a.sff	PRJEB1588	ERP002324	ERS222880	ERX246655	ERR272379
budgie_mrb_3kbpe_173b.sff	PRJEB1588	ERP002324	ERS222880	ERX246656	ERR272380
budgie_mrb_3kbpe_173c.sff	PRJEB1588	ERP002324	ERS222880	ERX246657	ERR272381
budgie_mrb_3kbpe_174a.sff	PRJEB1588	ERP002324	ERS222880	ERX246658	ERR272382
budgie_mrb_3kbpe_174b.sff	PRJEB1588	ERP002324	ERS222880	ERX246659	ERR272383
budgie_mrb_3kbpe_174c.sff	PRJEB1588	ERP002324	ERS222880	ERX246660	ERR272384
budgie_mrb_3kbpe_175a.sff	PRJEB1588	ERP002324	ERS222880	ERX246661	ERR272385
budgie_mrb_3kbpe_175b.sff	PRJEB1588	ERP002324	ERS222880	ERX246662	ERR272386
budgie_mrb_3kbpe_175c.sff	PRJEB1588	ERP002324	ERS222880	ERX246663	ERR272387
budgie_mrb_3kbpe_176a.sff	PRJEB1588	ERP002324	ERS222880	ERX246664	ERR272388
budgie_mrb_3kbpe_176b.sff	PRJEB1588	ERP002324	ERS222880	ERX246665	ERR272389
budgie_mrb_3kbpe_176c.sff	PRJEB1588	ERP002324	ERS222880	ERX246666	ERR272390
budgie_mrb_8kbpe_13832b.sff	PRJEB1588	ERP002324	ERS222880	ERX246667	ERR272391
budgie_mrb_8kbpe_13832.sff	PRJEB1588	ERP002324	ERS222880	ERX246668	ERR272392
budgie_mrb_8kbpe_13833b.sff	PRJEB1588	ERP002324	ERS222880	ERX246669	ERR272393
budgie_mrb_8kbpe_13833.sff	PRJEB1588	ERP002324	ERS222880	ERX246670	ERR272394
budgie_mrb_8kbpe_13834b.sff	PRJEB1588	ERP002324	ERS222880	ERX246671	ERR272395
budgie_mrb_8kbpe_13834.sff	PRJEB1588	ERP002324	ERS222880	ERX246672	ERR272396
budgie_mrb_8kbpe_13835b.sff	PRJEB1588	ERP002324	ERS222880	ERX246673	ERR272397
budgie_mrb_8kbpe_13835.sff	PRJEB1588	ERP002324	ERS222880	ERX246674	ERR272398
budgie_mrb_8kbpe_13836b.sff	PRJEB1588	ERP002324	ERS222880	ERX246675	ERR272399
budgie_mrb_8kbpe_13836.sff	PRJEB1588	ERP002324	ERS222880	ERX246676	ERR272400
budgie_mrb_8kbpe_13837b.sff	PRJEB1588	ERP002324	ERS222880	ERX246677	ERR272401
budgie_mrb_8kbpe_13837.sff	PRJEB1588	ERP002324	ERS222880	ERX246678	ERR272402
budgie_mrb_8kbpe_13838b.sff	PRJEB1588	ERP002324	ERS222880	ERX246679	ERR272403
budgie_mrb_8kbpe_13838.sff	PRJEB1588	ERP002324	ERS222880	ERX246680	ERR272404
budgie_mrb_8kbpe_13839b.sff	PRJEB1588	ERP002324	ERS222880	ERX246681	ERR272405
budgie_mrb_8kbpe_13839.sff	PRJEB1588	ERP002324	ERS222880	ERX246682	ERR272406
budgie_mrb_20kbpe_12212_F2UQDBX01.sff	PRJEB1588	ERP002324	ERS222880	ERX246683	ERR272407
budgie_mrb_20kbpe_12212_F3T3C0K01.sff	PRJEB1588	ERP002324	ERS222880	ERX246684	ERR272408
budgie_mrb_20kbpe_12212_F3T3C0K02.sff	PRJEB1588	ERP002324	ERS222880	ERX246685	ERR272409
budgie_mrb_20kbpe_12213_F2UQDBX02.sff	PRJEB1588	ERP002324	ERS222880	ERX246686	ERR272410
budgie_mrb_20kbpe_12213_F4S0RWP01.sff	PRJEB1588	ERP002324	ERS222880	ERX246687	ERR272411
budgie_mrb_20kbpe_12213_F4S0RWP02.sff	PRJEB1588	ERP002324	ERS222880	ERX246688	ERR272412
budgie_mrb_20kbpe_12214_F2UQDBX03.sff	PRJEB1588	ERP002324	ERS222880	ERX246689	ERR272413
budgie_mrb_20kbpe_12214_F4UZ0ZF01.sff	PRJEB1588	ERP002324	ERS222880	ERX246690	ERR272414
budgie_mrb_20kbpe_12214_F4UZ0ZF02.sff	PRJEB1588	ERP002324	ERS222880	ERX246691	ERR272415
budgie_mrb_20kbpe_12215_F2UQDBX04.sff	PRJEB1588	ERP002324	ERS222880	ERX246692	ERR272416
budgie_mrb_20kbpe_12215_F4WNVXN01.sff	PRJEB1588	ERP002324	ERS222880	ERX246693	ERR272417
budgie_mrb_20kbpe_12215_F4WNVXN02.sff	PRJEB1588	ERP002324	ERS222880	ERX246694	ERR272418

## Sheet: Bird Illumina
Assemblathon 2 File name(s)	Assemblathon 2 File name(s)	Project Accession	Study Accession	Sample Accession	Experiment Accession	Run Accession	Library	insert_size	Orientation
110428_I327_FCB00D2ACXX_L2_PARprgDAPDCAAPE_1.fq.gz	110428_I327_FCB00D2ACXX_L2_PARprgDAPDCAAPE_2.fq.gz	PRJEB1588	ERP002324	ERS222880	ERX218679	ERR244145	PARprgDAPDCAAPE	220	Paired-end
110428_I327_FCB00D2ACXX_L3_PARprgDAPDIAAPE_1.fq.gz	110428_I327_FCB00D2ACXX_L3_PARprgDAPDIAAPE_2.fq.gz	PRJEB1588	ERP002324	ERS222880	ERX218680	ERR244146	PARprgDAPDIAAPE	500	Paired-end
110428_I327_FCB00D2ACXX_L4_PARprgDAPDMAAPE_1.fq.gz	110428_I327_FCB00D2ACXX_L4_PARprgDAPDMAAPE_2.fq.gz	PRJEB1588	ERP002324	ERS222880	ERX218681	ERR244147	PARprgDAPDMAAPE	800	Paired-end
110503_I266_FCC00ADABXX_L5_PARprgDAPDWAAPE_1.fq.gz	110503_I266_FCC00ADABXX_L5_PARprgDAPDWAAPE_2.fq.gz	PRJEB1588	ERP002324	ERS222880	ERX218682	ERR244148	PARprgDAPDWAAPE	2000	Mate-pair
110503_I266_FCB05AKABXX_L5_PARprgDAPDWBAPE_1.fq.gz	110503_I266_FCB05AKABXX_L5_PARprgDAPDWBAPE_2.fq.gz	PRJEB1588	ERP002324	ERS222880	ERX218683	ERR244149	PARprgDAPDWBAPE	2000	Mate-pair
110515_I260_FCB0618ABXX_L5_PARprgDAPDWBAPE_1.fq.gz	110515_I260_FCB0618ABXX_L5_PARprgDAPDWBAPE_2.fq.gz	PRJEB1588	ERP002324	ERS222880	ERX218684	ERR244150	PARprgDAPDWBAPE	2000	Mate-pair
110514_I263_FC81PACABXX_L5_PARprgDABDLBAPE_1.fq.gz	110514_I263_FC81PACABXX_L5_PARprgDABDLBAPE_2.fq.gz	PRJEB1588	ERP002324	ERS222880	ERX218685	ERR244151	PARprgDABDLBAPE	5000	Mate-pair
110514_I247_FC81MVPABXX_L5_PARprgDABDLAAPE_1.fq.gz	110514_I247_FC81MVPABXX_L5_PARprgDABDLAAPE_2.fq.gz	PRJEB1588	ERP002324	ERS222880	ERX218686	ERR244152	PARprgDABDLAAPE	5000	Mate-pair
110514_I263_FC81P81ABXX_L5_PARprgDAADTAAPE_1.fq.gz	110514_I263_FC81P81ABXX_L5_PARprgDAADTAAPE_2.fq.gz	PRJEB1588	ERP002324	ERS222880	ERX218687	ERR244153	PARprgDAADTAAPE	10000	Mate-pair
110531_I232_FCB05V6ABXX_L8_PARprgDAPDUAAPEI-12_1.fq.gz	110531_I232_FCB05V6ABXX_L8_PARprgDAPDUAAPEI-12_2.fq.gz	PRJEB1588	ERP002324	ERS222880	ERX218688	ERR244154	PARprgDAPDUAAPEI-12	20000	Mate-pair
110531_I277_FCB06B9ABXX_L7_PARprgDABDVAAPEI-6_1.fq.gz	110531_I277_FCB06B9ABXX_L7_PARprgDABDVAAPEI-6_2.fq.gz	PRJEB1588	ERP002324	ERS222880	ERX218689	ERR244155	PARprgDABDVAAPEI-6	40000	Mate-pair
s_6_1.fastq.gz	s_6_2.fastq.gz	PRJEB1588	ERP002324	ERS222880	ERX218690	ERR244156	BudgieILL	500	Paired-end
s_7_1.fastq.gz	s_7_2.fastq.gz	PRJEB1588	ERP002324	ERS222880	ERX218691	ERR244157	BudgieILL	500	Paired-end
s_8_1.fastq.gz	s_8_2.fastq.gz	PRJEB1588	ERP002324	ERS222880	ERX218692	ERR244158	BudgieILL	500	Paired-end
budgie_mrb_duke_illumina_s_6_1.fastq.gz	budgie_mrb_duke_illumina_s_6_2.fastq.gz	PRJEB1588	ERP002324	ERS222880	ERX218693	ERR244159	BudgieILL	500	Paired-end
budgie_mrb_duke_illumina_s_7_1.fastq.gz	budgie_mrb_duke_illumina_s_7_2.fastq.gz	PRJEB1588	ERP002324	ERS222880	ERX218694	ERR244160	BudgieILL	500	Paired-end
budgie_mrb_duke_illumina_s_8_1.fastq.gz	budgie_mrb_duke_illumina_s_8_2.fastq.gz	PRJEB1588	ERP002324	ERS222880	ERX218695	ERR244161	BudgieILL	500	Paired-end
s_1_1_sequence.txt.fastq.gz	s_1_2_sequence.txt.fastq.gz	PRJEB1588	ERP002324	ERS222880	ERX218696	ERR244162	BudgieTUFT	500	Paired-end
s_2_1_sequence.txt.fastq.gz	s_2_2_sequence.txt.fastq.gz	PRJEB1588	ERP002324	ERS222880	ERX218697	ERR244163	BudgieTUFT	500	Paired-end

## Sheet: Bird PacBio RS
Submitted by matthias as a broker
Assemblathon 2 File name(s)	Project Accession	Study Accession	Sample Accession	Experiment Accession	Run Accession	Library
PacBio_7.5kb_45min_100bp_0.75RQ.fastq.gz	PRJEB1588	ERP002324	ERS222880	ERX218698	ERR244164	PacBio_7.5kb_45min
PacBio_7.5kb_90min_100bp_0.75RQ.fastq.gz	PRJEB1588	ERP002324	ERS222880	ERX218699	ERR244165	PacBio_7.5kb_90min
PacBio_13kb_90min_500bp_0.75RQ.fastq.gz	PRJEB1588	ERP002324	ERS222880	ERX218700	ERR244166	PacBio_13kb_90min

## Sheet: Fish
Assemblathon 2 File name(s)	Library	Type	Submission Accession	Study Accession	BioProject	Experiment Accession	Run Accession	Receptacle Barcode	Lane/Region
625E1AAXX.1.1.fastq 625E1AAXX.1.2.fastq	Solexa-37938	Fragment	SRA026860	SRP004788	PRJNA60369	SRX033046	SRR077292	625E1AAXX	1
625E1AAXX.2.1.fastq 625E1AAXX.2.2.fastq	Solexa-37938	Fragment	SRA026860	SRP004788	PRJNA60369	SRX033046	SRR077290	625E1AAXX	2
625E1AAXX.3.1.fastq 625E1AAXX.3.2.fastq	Solexa-37938	Fragment	SRA026860	SRP004788	PRJNA60369	SRX033046	SRR077286	625E1AAXX	3
625E1AAXX.4.1.fastq 625E1AAXX.4.2.fastq	Solexa-37938	Fragment	SRA026860	SRP004788	PRJNA60369	SRX033046	SRR077298	625E1AAXX	4
625E1AAXX.5.1.fastq 625E1AAXX.5.2.fastq	Solexa-37938	Fragment	SRA026860	SRP004788	PRJNA60369	SRX033046	SRR077287	625E1AAXX	5
625E1AAXX.6.1.fastq 625E1AAXX.6.2.fastq	Solexa-37938	Fragment	SRA026860	SRP004788	PRJNA60369	SRX033046	SRR077302	625E1AAXX	6
625E1AAXX.7.1.fastq 625E1AAXX.7.2.fastq	Solexa-37938	Fragment	SRA026860	SRP004788	PRJNA60369	SRX033046	SRR077301	625E1AAXX	7
625E1AAXX.8.1.fastq 625E1AAXX.8.2.fastq	Solexa-37938	Fragment	SRA026860	SRP004788	PRJNA60369	SRX033046	SRR077300	625E1AAXX	8
801KYABXX.2.1.fastq 801KYABXX.2.2.fastq	Solexa-39015	Jump	SRA026860	SRP004788	PRJNA60369	SRX033048	SRR077291	801KYABXX	2
801KYABXX.3.1.fastq 801KYABXX.3.2.fastq	Solexa-39015	Jump	SRA026860	SRP004788	PRJNA60369	SRX033048	SRR077294	801KYABXX	3
801KYABXX.4.1.fastq 801KYABXX.4.2.fastq	Solexa-39016	Jump	SRA026860	SRP004788	PRJNA60369	SRX033050	SRR077295	801KYABXX	4
803DNABXX.1.1.fastq 803DNABXX.1.2.fastq	Solexa-50818	Jump	SRA026860	SRP004788	PRJNA60369	SRX041618	SRR099407	803DNABXX	1
803DNABXX.2.1.fastq 803DNABXX.2.2.fastq	Solexa-50806	Jump	SRA026860	SRP004788	PRJNA60369	SRX041616	SRR099405	803DNABXX	2
803DNABXX.6.1.fastq 803DNABXX.6.2.fastq	Solexa-50841	Jump	SRA026860	SRP004788	PRJNA60369	SRX041619	SRR099408	803DNABXX	6
803DNABXX.8.1.fastq 803DNABXX.8.2.fastq	Solexa-50374	Jump	SRA026860	SRP004788	PRJNA60369	SRX041617	SRR099406	803DNABXX	8
62F6HAAXX.1.1.fastq 62F6HAAXX.1.2.fastq	Solexa-46074	Long Jump	SRA026860	SRP004788	PRJNA60369	SRX033045	SRR077285	62F6HAAXX	1
62F6HAAXX.2.1.fastq 62F6HAAXX.2.2.fastq	Solexa-46074	Long Jump	SRA026860	SRP004788	PRJNA60369	SRX033045	SRR077289	62F6HAAXX	2

## Sheet: Snake
Assemblathon 2 File name(s)	Project Accession	Study Accession	Sample Accession	Experiment Accession	Run Accession	Lane/Region	insert_size	Orientation
110210_EAS131_0149_FC62W0KAAXX_lane1.fastq.gz	PRJEB1550	ERP002294	ERS218597	ERX208864	ERR234359	1	400	Paired-end
110210_EAS131_0149_FC62W0KAAXX_lane2.fastq.gz	PRJEB1550	ERP002294	ERS218597	ERX208865	ERR234360	2	400	Paired-end
110210_EAS131_0149_FC62W0KAAXX_lane3.fastq.gz	PRJEB1550	ERP002294	ERS218597	ERX208866	ERR234361	3	400	Paired-end
110210_EAS131_0149_FC62W0KAAXX_lane4.fastq.gz	PRJEB1550	ERP002294	ERS218597	ERX208867	ERR234362	4	400	Paired-end
110210_EAS131_0149_FC62W0KAAXX_lane5.fastq.gz	PRJEB1550	ERP002294	ERS218597	ERX208868	ERR234363	5	400	Paired-end
110210_EAS131_0149_FC62W0KAAXX_lane6.fastq.gz	PRJEB1550	ERP002294	ERS218597	ERX208869	ERR234364	6	400	Paired-end
110210_EAS131_0149_FC62W0KAAXX_lane7.fastq.gz	PRJEB1550	ERP002294	ERS218597	ERX208870	ERR234365	7	400	Paired-end
110210_EAS131_0149_FC62W0KAAXX_lane8.fastq.gz	PRJEB1550	ERP002294	ERS218597	ERX208871	ERR234366	8	400	Paired-end
110210_EAS56_0249_FC62W0CAAXX_lane1.fastq.gz	PRJEB1550	ERP002294	ERS218597	ERX208872	ERR234367	1	400	Paired-end
110210_EAS56_0249_FC62W0CAAXX_lane2.fastq.gz	PRJEB1550	ERP002294	ERS218597	ERX208873	ERR234368	2	400	Paired-end
110210_EAS56_0249_FC62W0CAAXX_lane3.fastq.gz	PRJEB1550	ERP002294	ERS218597	ERX208874	ERR234369	3	400	Paired-end
110210_EAS56_0249_FC62W0CAAXX_lane4.fastq.gz	PRJEB1550	ERP002294	ERS218597	ERX208875	ERR234370	4	400	Paired-end
110210_EAS56_0249_FC62W0CAAXX_lane5.fastq.gz	PRJEB1550	ERP002294	ERS218597	ERX208876	ERR234371	5	400	Paired-end
110210_EAS56_0249_FC62W0CAAXX_lane6.fastq.gz	PRJEB1550	ERP002294	ERS218597	ERX208877	ERR234372	6	400	Paired-end
110210_EAS56_0249_FC62W0CAAXX_lane7.fastq.gz	PRJEB1550	ERP002294	ERS218597	ERX208878	ERR234373	7	400	Paired-end
110210_EAS56_0249_FC62W0CAAXX_lane8.fastq.gz	PRJEB1550	ERP002294	ERS218597	ERX208879	ERR234374	8	400	Paired-end
110405_EAS192_0222_FC70N35AAXX_lane1.fastq.gz	PRJEB1550	ERP002294	ERS218597	ERX208880	ERR234375	1	2000	Mate-pair
110405_EAS192_0222_FC70N35AAXX_lane2.fastq.gz	PRJEB1550	ERP002294	ERS218597	ERX208881	ERR234376	2	2000	Mate-pair
110405_EAS192_0222_FC70N35AAXX_lane3.fastq.gz	PRJEB1550	ERP002294	ERS218597	ERX208882	ERR234377	3	2000	Mate-pair
110405_EAS192_0222_FC70N35AAXX_lane4.fastq.gz	PRJEB1550	ERP002294	ERS218597	ERX208883	ERR234378	4	10000	Mate-pair
110405_EAS192_0222_FC70N35AAXX_lane5.fastq.gz	PRJEB1550	ERP002294	ERS218597	ERX208884	ERR234379	5	10000	Mate-pair
110405_EAS192_0222_FC70N35AAXX_lane6.fastq.gz	PRJEB1550	ERP002294	ERS218597	ERX208885	ERR234380	6	10000	Mate-pair
110405_EAS192_0222_FC70N35AAXX_lane7.fastq.gz	PRJEB1550	ERP002294	ERS218597	ERX208886	ERR234381	7	4000	Mate-pair
110405_EAS192_0222_FC70N35AAXX_lane8.fastq.gz	PRJEB1550	ERP002294	ERS218597	ERX208887	ERR234382	8	4000	Mate-pair
Boa constrictor constrictor
