# Supplementary material for: Assemblathon 2: evaluating de novo methods of genome assembly in three vertebrate species
Source: Gigascience. 2013 Jul 22;2:10. doi: 10.1186/2047-217X-2-10 (PMC3844414; doi:10.1186/2047-217X-2-10)
Supplement: Additional file 6 — All results. This file contains the same information as in sheet 2 of the master spreadsheet (Additional file 4), but in a format more suitable for parsing by computer scripts. [file 2047-217X-2-10-S6.csv]

Assembly name	Assembly ID	Team name	Number of full-length 458 CEGs present in assembly	% of all possible CEGs present	Number of full-length 248 highly conserved CEGs present	Number of partial + full-length 248 highly conserved CEGs present	Average number of orthologs per highly conserved CEG	% of 248 CEGs with more than 1 ortholog	Sum length of scaffolds used for analysis	% of all available scaffold sequence	Level 1: sum length of alignments	Level 1 or 2: sum length of alignments	Level 3: sum length of alignments	Sum length of all alignments	% of input sequence aligned	Number of 100 nt validated Fosmid region tags (VFRTs)	Number of VFRTs that match any contig	Number of VFRTs that match uniquely to a contig	Number of tag pairs that match the same contig	Number of tag pairs that match uniquely to the same contig	Number of tag pairs that match uniquely to the same contig at expected distance +/- 2 bp	Unique VFRTs pairs matching same contig at expected distance as percentage of those that uniquely matched contig	VFRT contig summary score	Number of VFRTs that match any scaffold	Number of VFRTs that match uniquely to a scaffold	Number of tag pairs that match the same scaffold	Number of tag pairs that match uniquely to the same scaffold	Number of tag pairs that match uniquely to the same scaffold at expected distance +/- 2 bp	Unique VFRTs pairs matching same scaffold at expected distance as percentage of those that uniquely matched scaffold	VFRT scaffold summary score	COMPASS - coverage	COMPASS - validity	COMPASS - multiplicity	COMPASS - parsimony	Number of gaps detected by REAPR	Total gap length	Number of contig errors	Number of gaps broken	% gaps broken	Longest scaffold after breaking	N50 after breaking	Number of error free bases	% error free bases	scaffold N50 after breaking / scaffold N50	OLD Summary score	Summary score	Number of scaffolds	Total size of scaffolds	CEGs per MB of assembly
PHUS	bird_1C	Phusion	391	88.5%	176	217	1.29	25.0%	892,537,000	64.97%	387,603,000	569,729,000	60,222,000	629,951,000	70.58%	1976	1892	1468	823	585	528	90.3%	742.8	1892	1468	827	585	528	90.3%	746.4	0.376	0.000288	1.016	3,534	64,980	62,113,012	684	5,060	7.8	18,775,448	245,315	861,920,537	62.74	0.27	233,434,869	57,265,074,965,142	293,817	1,373,689,310	0.28
BCM	bird_2C	BCM-HGSC	420	95.0%	197	235	1.21	18.3%	1,087,328,000	81.74%	680,718,000	832,708,000	49,459,000	882,168,000	81.13%	1976	1891	1688	882	769	711	92.5%	815.5	1891	1688	892	769	711	92.5%	824.7	0.316	0.000248	1.008	4,059	57,786	153,048,141	441	3,681	6.4	16,268,730	1,973,953	921,285,264	69.26	0.15	139,369,106	275,108,065,446,726	56,982	1,330,191,990	0.32
BCM*	bird_3E	BCM-HGSC	420	95.0%	197	234	1.2	17.3%	1,088,322,000	81.75%	684,353,000	835,698,000	47,314,000	883,012,000	81.14%	1976	1892	1688	882	769	711	92.5%	815.5	1892	1688	892	769	711	92.5%	824.7	0.455	0.000357	1.007	2,824	63,260	155,045,974	429	3,942	6.2	16,176,370	1,703,658	919,363,613	69.06	0.13	119,989,374	204,420,857,018,414	56,982	1,331,267,718	0.32
RAY	bird_4C	Ray	404	91.4%	190	222	1.44	30.5%	871,794,000	68.59%	139,999,000	313,789,000	236,150,000	549,939,000	63.08%	1976	1886	1667	893	750	695	92.7%	827.5	1886	1667	902	758	695	91.7%	827.0	0.302	0.000250	1.016	4,066	41,516	102,193,279	1,128	719	1.7	2,834,935	473,928	902,228,277	70.99	0.84	753,962,959	357,324,157,014,994	47,279	1,270,995,781	0.32
MLK	bird_5C	MLK Group	401	90.7%	181	222	1.77	45.9%	395,682,000	19.78%	336,108,000	356,777,000	588,000	357,365,000	90.32%	1976	1906	1229	848	561	537	95.7%	811.7	1906	1229	870	572	537	93.9%	816.8	0.365	0.000226	1.125	4,983	58,194	38,207,313	-	-	-	-		-	-	-	-		1,295,897	1,999,929,557	0.20
MERAC	bird_6C	meraculous	393	88.9%	189	211	1.15	13.2%	1,044,868,000	95.80%	835,668,000	908,221,000	4,262,000	912,484,000	87.33%	1976	1813	1763	828	806	744	92.3%	764.3	1813	1763	840	810	745	92.0%	772.6	0.302	0.000292	1.013	3,473	63,972	46,857,057	42	831	1.3	19,112,073	3,855,619	933,271,292	85.57	0.39	365,890,288	1,410,733,546,877,630	60,117	1,090,671,524	0.36
NEWB	bird_7C	Newbler-454	380	86.0%	179	208	1.13	10.6%	1,060,580,000	94.92%	739,939,000	843,687,000	32,845,000	876,532,000	82.65%	1976	1843	1773	848	802	736	91.8%	778.2	1843	1773	859	811	736	90.8%	779.6	0.419	0.000389	1.003	2,578	32,210	55,559,963	442	2,577	8.0	18,681,064	1,513,543	890,817,109	79.72	0.13	119,791,959	181,310,280,432,848	8,062	1,117,368,293	0.34
COBIG	bird_8C	CoBig2	0	0.0%	0	0	0	0.0%	0	0.00%	0	0	0	0	0.00%	1976	28	8	1	0	0	0.0%	0.0	28	8	1	0	0	0.0%	0.0	0.002	0.000218	1.066	4,900	2,533	9,060,132	0	24	0.9	66,393	6,500	765,298	6.85	1.00	765,298	4,974,437,000	1,542	11,171,392	0.00
CBCB	bird_9C	CBCB	403	91.2%	197	218	1.2	16.8%	985,442,000	80.83%	703,651,000	825,153,000	26,580,000	851,733,000	86.43%	1976	1913	1720	903	784	721	92.0%	830.4	1913	1720	910	785	721	91.8%	835.8	0.341	0.000293	1.013	3,451	26,444	29,030,335	142	1,602	6.1	6,821,342	931,690	883,167,968	72.44	0.55	482,390,902	449,438,779,827,680	54,668	1,219,132,003	0.33
SGA	bird_10C	SGA	371	83.9%	169	209	1.19	16.0%	876,297,000	76.03%	746,803,000	788,553,000	3,598,000	792,152,000	90.40%	1976	1825	1753	765	748	706	94.4%	722.0	1825	1753	802	771	709	92.0%	737.5	0.295	0.000267	1.006	3,771	98,258	85,913,636	54	2,223	2.3	9,505,409	1,289,339	900,311,663	78.11	0.46	414,436,995	534,349,780,254,568	92,853	1,152,568,402	0.32
ALLP	bird_11C	Allpaths	408	92.3%	199	223	1.19	16.1%	1,070,378,000	93.22%	773,652,000	870,619,000	21,467,000	892,087,000	83.34%	1976	1865	1772	862	807	755	93.6%	806.5	1865	1772	882	817	757	92.7%	817.2	0.322	0.000292	1.007	3,449	50,439	48,948,495	114	1,773	3.5	55,565,849	4,236,736	732,448,353	63.79	0.28	207,593,447	879,518,632,245,623	4,341	1,148,183,934	0.36
SOAP	bird_12C	SOAPdenovo	416	94.1%	202	229	1.18	14.4%	1,115,467,000	95.10%	660,526,000	864,771,000	49,950,000	914,721,000	82.00%	1976	1877	1763	849	780	719	92.2%	782.6	1877	1763	876	798	719	90.1%	789.3	0.293	0.000276	1.054	3,814	95,880	38,938,722	103	3,870	4.0	3,732,952	485,252	840,012,709	71.61	0.04	30,192,248	14,650,848,936,505	151,393	1,172,984,400	0.35
SOAP*	bird_13E	SOAPdenovo	415	93.9%	202	229	1.18	14.4%	1,112,499,000	95.10%	667,070,000	864,402,000	48,590,000	912,992,000	82.07%	1976	1879	1765	864	793	726	91.6%	791.0	1879	1765	878	800	726	90.8%	796.8	0.292	0.000276	1.052	3,811	62,822	38,078,660	122	3,466	5.5	3,929,582	582,278	857,698,933	73.32	0.04	36,997,288	21,542,707,123,950	151,393	1,169,793,729	0.35
SOAP**	bird_14E	SOAPdenovo	412	93.2%	201	228	1.18	14.4%	1,112,612,000	95.11%	666,201,000	865,921,000	50,604,000	916,525,000	82.38%	1976	1878	1764	860	789	724	91.8%	789.2	1878	1764	876	798	724	90.7%	794.8	0.382	0.000359	1.047	2,916	60,810	37,893,222	121	3,732	6.1	3,732,307	514,558	843,542,356	72.11	0.04	32,159,057	16,547,700,049,879	151,393	1,169,860,945	0.35
ABL	bird_15C	ABL	229	51.8%	61	132	2.36	68.9%	0	0.00%	0	0	0	0	0.00%	1976	1768	1695	577	577	552	95.7%	552.0	1768	1695	577	577	552	95.7%	552.0	0.201	0.000209	1.013	4,845	0	0	-	-	-	-	-	-	-	-	-		2,044,334	1,155,594,232	0.20
BCM	fish_1C	BCM-HGSC	434	95.4%	228	233	1.33	24.6%	816,544,000	92.25%	2,554,000	54,292,000	235,062,000	289,355,000	35.44%																				73,953	125,122,987	8,027	4,868	6.6	3,321,451	392,921	655,446,116	74.05	0.08	51,858,375	20,376,244,563,659	84,294	885,145,373	0.49
CTD*	fish_2E	CTD	169	37.1%	25	107	2.92	96.0%	0	0.00%	0	0	0	0	0.00%																				0	0	-	-	-	-	-	-	-	-	-		2,998,798	1,502,852,872	0.11
SGA	fish_3C	SGA	423	93.0%	207	234	1.41	28.5%	159,806,000	19.67%	15,378,000	52,416,000	24,075,000	76,491,000	47.86%																				78,326	140,242,907	5,033	4,401	5.6	965,483	72,361	615,818,744	75.82	0.66	405,518,943	29,343,756,264,150	90,811	812,239,698	0.52
RAY	fish_4C	Ray	435	95.6%	210	236	1.64	38.1%	10,290,000	1.29%	1,879,000	4,965,000	1,477,000	6,442,000	62.60%																				55,359	56,468,502	3,598	2,720	4.9	408,139	40,349	645,338,349	81.12	0.85	551,668,581	22,259,275,592,380	126,254	795,507,070	0.55
SYM	fish_5C	Symbiose	428	94.1%	221	237	1.3	23.1%	786,574,000	68.74%	0	1,382,000	144,821,000	146,204,000	18.59%																				58,723	224,521,104	8,234	2,538	4.3	2,780,186	294,522	519,263,773	45.38	0.24	123,230,607	36,294,124,720,419	319,367	1,144,279,542	0.37
ALLP	fish_6C	Allpaths	430	94.5%	225	234	1.31	24.0%	808,810,000	95.62%	2,559,000	60,787,000	226,351,000	287,138,000	35.50%																				67,600	127,082,466	7,677	4,326	6.4	3,163,263	359,395	608,366,501	71.92	0.09	54,468,844	19,575,830,342,204	2,806	845,883,785	0.51
ABYSS	fish_7C	ABySS	431	94.7%	224	236	1.29	21.4%	666,130,000	76.09%	578,000	41,930,000	157,680,000	199,611,000	29.97%																				143,574	170,580,835	5,844	7,392	5.1	1,026,805	125,381	623,657,275	71.24	0.12	73,223,347	9,180,816,455,596	141,476	875,487,613	0.49
MERAC	fish_8C	meraculous	426	93.6%	216	237	1.26	20.8%	618,448,000	73.75%	3,895,000	55,354,000	145,532,000	200,886,000	32.48%																				133,116	155,715,633	6,141	6,746	5.1	1,134,202	126,149	598,036,713	71.32	0.14	85,552,790	10,792,398,876,296	242,819	838,528,583	0.51
CTD	fish_9C	CTD	350	76.9%	103	199	3.4	92.2%	0	0.00%	0	0	0	0	0.00%																				0	0	-	-	-	-	-	-	-	-	-		895,482	1,385,606,557	0.25
CTD**	fish_10E	CTD	207	45.5%	41	130	2.98	95.1%	0	0.00%	0	0	0	0	0.00%																				0	0	-	-	-	-	-	-	-	-	-		1,814,638	1,267,700,232	0.16
SOAP*	fish_11E	SOAPdenovo	436	95.8%	225	241	1.33	24.9%	882,332,000	80.35%	0	525,000	67,196,000	67,721,000	7.68%																				205,649	276,688,417	6,082	8,117	3.9	1,845,362	184,279	622,379,904	56.68	0.14	86,459,234	15,932,621,254,258	250,916	1,098,095,360	0.40
CSHL	fish_12C	CSHL	436	95.8%	227	236	1.33	25.6%	809,184,000	95.75%	3,087,000	58,688,000	227,765,000	286,453,000	35.40%																				67,315	125,951,143	7,658	4,307	6.4	3,159,939	362,909	621,900,980	73.59	0.10	60,847,201	22,081,996,706,941	3,188	845,089,232	0.52
IOB	fish_13C	IOBUGA	387	85.1%	163	222	1.23	18.4%	415,843,000	50.35%	0	0	6,047,000	6,047,000	1.45%																				182,004	302,147,903	5,043	14,002	7.7	403,314	51,636	425,019,877	51.46	0.17	72,340,828	3,735,390,997,178	15,892	825,949,698	0.47
CSHL*	fish_14E	CSHL	436	95.8%	227	236	1.33	25.1%	809,280,000	95.81%	3,088,000	58,693,000	227,394,000	286,087,000	35.35%																				67,583	126,079,002	7,673	4,359	6.4	3,159,939	356,878	623,699,474	73.84	0.10	59,995,580	21,411,102,518,179	2,791	844,657,792	0.52
CSHL**	fish_15E	CSHL	307	67.5%	86	178	2.47	73.3%	0	0.00%	0	0	0	0	0.00%																				28,421	52,764	1	6	0.0	42,820	2,818	484,796,226	88.83	1.00	484,796,226	1,366,155,764,868	218,643	545,734,294	0.56
IOB*	fish_16E	IOBUGA	83	18.2%	16	77	1.19	12.5%	0	0.00%	0	0	0	0	0.00%																				442,223	1,638,127,934	769	20,167	4.6	181,669	13,340	348,700,177	14.20	0.64	224,783,046	2,998,605,838,317	1,771,927	2,456,461,390	0.03
BCM	snake_1C	BCM-HGSC	434	95.6%	214	234	1.19	15.4%	1,343,790,000	92.21%	61,989,000	322,144,000	358,644,000	680,789,000	50.66%	700	662	609	267	258	240	93.0%	248.4	662	609	278	266	240	90.2%	250.8	0.496	0.000131	1.012	7,754	186,655	110,523,261	1,554	7,903	4.2	2,518,727	307,148	1,175,620,107	80.67	0.20	236,701,218	72,702,305,637,266	80,257	1,457,305,051	0.30
RAY	snake_2C	Ray	422	93.0%	194	236	1.37	28.4%	219,798,000	14.23%	7,988,000	33,118,000	29,491,000	62,609,000	28.48%	700	675	590	309	264	256	97.0%	299.6	675	590	317	268	256	95.5%	302.8	0.584	0.000146	1.016	6,951	88,963	125,192,965	3,133	1,638	1.8	1,147,836	123,598	1,074,709,926	69.57	0.93	1,003,331,023	124,009,707,750,651	142,691	1,544,787,395	0.27
CURT	snake_3C	Curtain	360	79.3%	91	223	1.35	29.7%	3,342,000	0.22%	0	0	0	0	0.00%	700	653	593	258	240	223	92.9%	239.7	653	593	275	253	223	88.1%	242.4	0.290	0.000074	1.015	13,731	450,447	174,169,194	1,236	20,589	4.6	248,832	36,423	1,126,935,719	74.73	0.64	726,574,614	26,464,027,181,476	115,349	1,508,014,510	0.24
GAM	snake_4C	GAM	415	91.4%	157	237	1.56	38.2%	314,000	0.02%	300,000	300,000	0	300,000	95.54%	700	636	591	238	226	209	92.5%	220.1	631	588	252	238	213	89.5%	225.5	0.342	0.000093	1.008	10,797	749,607	32,716,648	55	19,131	2.6	313,720	19,311	556,812,824	39.91	0.97	540,223,696	10,432,259,792,563	248,607	1,395,228,853	0.30
PHUS	snake_5C	Phusion	435	95.8%	214	236	1.22	18.7%	1,407,260,000	91.50%	114,725,000	638,829,000	204,594,000	843,423,000	59.93%	700	687	596	331	265	241	90.9%	301.0	687	596	336	266	241	90.6%	304.4	0.420	0.000110	1.067	9,692	48,879	37,282,965	1,336	4,029	8.2	4,436,035	643,203	1,295,401,528	84.23	0.16	204,910,776	131,799,225,974,283	108,639	1,537,944,246	0.28
MERAC	snake_6C	meraculous	430	94.7%	217	235	1.21	18.0%	1,279,176,000	89.10%	279,552,000	710,900,000	93,569,000	804,469,000	62.89%	700	680	617	316	276	264	95.7%	302.3	680	617	320	277	264	95.3%	305.0	0.324	0.000087	1.012	11,689	75,368	51,177,562	380	1,919	2.5	3,946,141	779,536	1,293,918,005	90.13	0.63	814,927,117	635,265,025,113,520	54,424	1,435,642,091	0.30
SGA	snake_7C	SGA	433	95.4%	218	235	1.22	18.4%	1,373,016,000	95.15%	226,840,000	709,090,000	152,209,000	861,300,000	62.73%	700	684	616	312	278	265	95.3%	297.4	684	616	323	281	265	94.3%	304.6	0.539	0.000144	1.019	7,073	91,075	55,688,379	342	2,384	2.6	10,308,271	1,295,013	1,323,517,151	91.72	0.29	380,442,772	492,678,335,072,121	19,927	1,442,930,293	0.30
SYMB	snake_8C	Symbiose	436	96.0%	209	236	1.26	20.1%	1,378,170,000	68.07%	52,316,000	358,861,000	350,508,000	709,369,000	51.47%	700	680	553	301	224	196	87.5%	263.4	680	553	304	224	196	87.5%	266.0	0.414	0.000081	1.045	12,870	71,760	270,942,525	3,525	5,014	7.0	6,212,715	525,029	1,215,773,281	60.05	0.46	555,535,835	291,672,423,995,002	303,359	2,024,710,808	0.22
ABYSS	snake_9C	ABySS	429	94.5%	208	233	1.24	20.2%	1,045,141,000	68.25%	191,799,000	515,629,000	87,973,000	603,602,000	57.75%	700	693	618	318	277	266	96.0%	305.4	693	618	323	281	266	94.7%	305.8	0.418	0.000104	1.013	9,694	84,816	51,219,067	1,119	3,911	4.6	2,044,777	284,562	1,221,610,794	79.77	0.61	741,420,739	210,980,168,472,858	103,933	1,531,420,384	0.28
CRACS	snake_10C	CRACS	438	96.5%	211	238	1.23	19.4%	1,185,651,000	77.81%	89,879,000	387,277,000	201,507,000	588,784,000	49.66%	700	680	618	298	272	254	93.4%	278.3	680	619	306	279	254	91.0%	278.6	0.491	0.000123	1.005	8,201	182,354	118,206,193	927	10,564	5.8	1,395,410	190,535	1,155,225,428	75.81	0.28	318,961,054	60,773,244,438,325	73,335	1,523,758,816	0.29
SOAP	snake_11C	SOAPdenovo	428	94.3%	209	233	1.22	18.2%	1,503,653,000	93.01%	12,442,000	64,230,000	140,267,000	204,497,000	13.60%	700	688	570	324	244	226	92.6%	300.1	688	570	334	251	226	90.0%	300.7	0.446	0.000116	1.106	9,545	132,514	106,148,165	444	5,550	4.2	3,562,143	396,733	1,252,805,510	77.50	0.22	280,429,957	111,255,818,112,864	56,400	1,616,579,346	0.26
PRICE	snake_12C	PRICE	332	73.1%	116	196	2.22	63.8%	0	0.00%	0	0	0	0	0.00%	700	115	64	37	24	24	100.0%	37.0	115	64	37	24	24	100.0%	37.0	0.093	0.000115	1.020	8,854	331	331	22	4	1.2	42,551	6,608	98,167,628	31.40	1.00	98,167,628	648,691,685,824	58,489	312,679,683	1.06
[truncated: 55 more columns]
