# Supplementary material for: Assemblathon 2: evaluating de novo methods of genome assembly in three vertebrate species
Source: Gigascience. 2013 Jul 22;2:10. doi: 10.1186/2047-217X-2-10 (PMC3844414; doi:10.1186/2047-217X-2-10)
Supplement: Additional file 9 — Bird and snake Validated Fosmid Region (VFR) data. The validated regions of the bird and snake Fosmids are available as two FASTA-formatted files. This dataset also includes two FASTA files that represent the 100 nt 'tag' sequences that were extracted from the VFRs. [file 2047-217X-2-10-S9.gz]

Archive with 4 entries (4 files):
- bird_VFR_tags.fa
- bird_VFRs.fa
- snake_VFR_tags.fa
- snake_VFRs.fa
