# Supplementary material for: Assemblathon 2: evaluating de novo methods of genome assembly in three vertebrate species
Source: Gigascience. 2013 Jul 22;2:10. doi: 10.1186/2047-217X-2-10 (PMC3844414; doi:10.1186/2047-217X-2-10)
Supplement: Additional file 9 — Bird and snake Validated Fosmid Region (VFR) data. The validated regions of the bird and snake Fosmids are available as two FASTA-formatted files. This dataset also includes two FASTA files that represent the 100 nt 'tag' sequences that were extracted from the VFRs. [file 2047-217X-2-10-S9.gz › bird_VFR_tags.fa]

>L-1 bird_contigs.fa.11
TGAGTCATATGCTATGAGGTTTTTTTGTGTGCTGAAGGAGTAGGAAAGTGCCTTGGACAGAAACAGGCAGGACCAAGGATCATGCTCCCATGAAGCCAAA
>R-1 bird_contigs.fa.11
GGTAGCAGTACCCTAAAGATGTAAAGACTAATTGCCTCAGCATTATTATAGCATTGGTATGTCGTGAATGCAGACAATTGTAGGGAAAAGGCATGTGGCA
>L-2 bird_contigs.fa.5
TGAGTTCAGGTTTGAGATATATGAGATAGTTTCATGATAGAAGGGTCTCAGAGAAATCCCCAACAAGGATTCTTCCTCTACCTGAATTAATCCCTTCATA
>R-2 bird_contigs.fa.5
CTTTGGTAAGATTGATAAAGAAACAAACTTGTTGTTGCCTTACAGAGCATTTTCTTCCAAAGGTGGCAGATTTTCCTTGCCCAGTATTTTCTTCTTTATC
>L-3 bird_contigs.fa.5
AGAAGGTTTGTAGCAAGTTTGTTCACTACATGTGTTACTTAGACTGTAAATGAAAATGAATTTATGCCCTCTGAGTAAAAAAATTATGATTCAACTTCAT
>R-3 bird_contigs.fa.5
GTTTTGTATCGGTGCATCCAGACTTTTTTCAAATGATATATAGGAGAGCATTTAATTCAGTCTTTGTAAAGGAAAGGGAACTCTGCCTGAGTGAACATTA
>L-4 bird_contigs.fa.5
CTTGGGCTAAAGACGGGATAGGAAGGACAGGATTTTATGGAAGAGAACAGCCTGCAAATCAGTACAGTCTTTTAACATCTTTCCGCAGTGTTTAGGAACA
>R-4 bird_contigs.fa.5
TCTCTCACAACAGGAAATCAGTTTTGCTATCACCCAAAAATGCCTTAGTGCTTTACCATTTAGTTATGGACATTTTCCTGGTTCAGTTAAGAGCAGTATA
>L-5 bird_contigs.fa.5
CTGCATCCTCCTTGGCTTTTCCCAACACTAGATATAAGCATCCTATCCCTGTGTGCTGGAGAAGCGGTATGGACTGTTTGGTGGAATTGGCTTTCAGAGA
>R-5 bird_contigs.fa.5
TCTCCTACGTTGGAGATATTCAAGGCCCTCCTGGACAAGTTCCTGTGTGATGTACTCTAGGTTACCCTGCTCTTGCAGGGGGGTTAGTCTAGATGATCAT
>L-6 bird_contigs.fa.5
TCGAGGTCCCTTTCAACCCTTGGGATTCTGTGATTTGTACTTCACCTGGGAAAAGCACAGCTCATGCATTTGTTCTTTATAATTCTTTTCTGGTTTGCTG
>R-6 bird_contigs.fa.5
GGCAAGTAAGTGGGGTGGAGACTGGAGGCACCAGGGAAGGTTAATGAGGGTGATTACAGTCATGCAACCACTTTCACACCCTGCCCCCTGGCTCTTCTTC
>L-7 bird_contigs.fa.5
TGAGCACACCACCTTCTGCTGTGATTTTGCTTCCCTGTGTGGCAAAGGACACCTCTATGGCATGGAGAAAGTAACTTTTCCATCTCCCTCCAGATTAAAG
>R-7 bird_contigs.fa.5
CAATGGAGTACCAAGAACATTTTATCAAAATTTTAGCAGCATTGTAACAGTAATAGATTCCCAATCTCCTCCAGGCACCCCTTGCCCTTTTGCCTCCCCC
>L-8 bird_contigs.fa.5
CCACAAAACAGTAACCTTGTGCTTTCCAAAGCTGTGCAGGGGATGTAGCTAGCCATTTTTCCCCTGAGCTGCCATGACAAAATCTCATCCCAAATGCCAG
>R-8 bird_contigs.fa.5
AAAATTATTTTATGAAAAGCACTTCTGCACATTTTATTTTGTTCCAGTATCTTAATGTTTTAAAAAAATTCATGTGTTACGCAGTCCTGTACCTCGCTTC
>L-9 bird_contigs.fa.5
TTCTTATATCAAATGGACAAGAAACATTTCCTAATCCATACTCTTCTCCAAAAGATTAAAAAATTGCCACCAAAATGATACACTATGTACAAATTTTACT
>R-9 bird_contigs.fa.5
TCCAAGTCTGCTCAGACTGTGGTCTAAATCATGAGAACAAAGGGAAAGTTGCTTTTAAGGCTCCGCTGGAGACCATGGCATAGGGCAAGTTGGGTTAGTT
>L-10 bird_contigs.fa.5
AGTGTAGCTCCTGTCCCACGTGCCTGCCCTCTTGCTGTTTTGAGAAGTCCTGCCTGTTCACCCACCAGGTGCTGAACCTACTATTTCAATACTGCAGGCT
>R-10 bird_contigs.fa.5
TGCTTAACATTTCTTTTTGGAGAAAAGAGTTACCTGTGGAAGGGAAAACTAAACTTGATATTCTAGGACTGAAAAGGCCTCAGTATAAGGCTTGATCCAA
>L-11 bird_contigs.fa.5
TAGGGAAATCTGTTAGATAATATTTAATCTGAATACCTGCCTGGGTGGACAGTATGCTGTTCTGTATTTAGGAGGTGTAAGTGTATTTAGGGGTGCCCAG
>R-11 bird_contigs.fa.5
AAGTTGAAGGGTTGCAGGCAAAGTAATGTGGCTACCGTGTTAAGACTCACAAATTCCTTTAGAAGCTCCAAAGGCTAGGTCTTTCCCTCAGGACCTCTTG
>L-12 bird_contigs.fa.5
ACTTGGAGGCTTTCAGAGGGACTTTCCCCTTTAGACTAGTGGCAAGGATAAAGGTGCAGTTCAGGCTCTCAGCAGCAGGGAGCATGGAAGAGCTGCCGGG
>R-12 bird_contigs.fa.5
CAGGCACACAACTGGGATAATCAAAGCTGTATTATTCTCCCTGGCAAATTCTTCTTCATGCATTTGATATATCAGTCAGCTTAAATGGAGCTGGGTTCAG
>L-13 bird_contigs.fa.5
GCTAGCATTTTTAGAAGTGGATCACATTGTTATTATTTTTCCCCTCCCTACTTGATTCAGTGGAACCAGAGTTCGGCCAACACCAGGAAATCAATGCCAG
>R-13 bird_contigs.fa.5
AGAGAGACATTAAAATGTTAGCTTAATGATGTAGCAGGGGGTTTTTTTTCGTACAGGTGGCTCTAAAAGACACATAAACTACAAATCTACGTTATTTTAA
>L-14 bird_contigs.fa.5
TATGTCTATATTAGTTTGATACAATTATGAAAGGGTGAAAGATGTTCCAGACTTTTGTGCAATTACTTCTAATGCTGACTTTGCTTAGCTGTCTGTACTG
>R-14 bird_contigs.fa.5
TAGTGAATCCACTGCGGGAAGCATAAGAAAACACTTCACAATCACTCTTTGCATCAGCTTGGACTGATACCTTGCAGTGTGCCAAAGCCTTACCCGTTTC
>L-15 bird_contigs.fa.5
TTCTTTCGACTGTTTTATCTCCAACTGATTTTTGTCACAGGAATAAGTTAAGAGAACAAGGAAGGGCTCAATAATGGGAATGGCATAGGCTAGTCATCTG
>R-15 bird_contigs.fa.5
GCAGTGCTCTGACTTGACCTTACAGGCAACAAACACCCTTCCTGGCTCAGAAAGGCTACAGCAGGGGATTCTTATCATGTGTCTTTTTCAGCTGTCACTT
>L-16 bird_contigs.fa.5
CATCACTGACCACTAATAGCAAATGCTGAGAGGAATTTCTCTTTTACAAATCATTTCCTGAAATGACAGTCAGTAATACCTCATTAGGTCTGTTCTGGGA
>R-16 bird_contigs.fa.5
TGCTCACCTTGCAGCCAGGACCAGCTTCCTGGTCTTGCTCCAAAGCACACAGTTGGAATAAGGGCCAGTTCTAACATCATATATTGTGCAAACCAACCCA
>L-17 bird_contigs.fa.5
CCGTAACAGACAGTTAATAATTGACTTGAATCCCATCTCTACTAGATACAAGATGCTAGGGGCTGAGTGCTAATTGTCAAGAGATGAGGGTCCTCAGCAC
>R-17 bird_contigs.fa.5
AAAAGCTTAAAAAACTATAGCAGCAAACTCTGCTCTTTTATACTAAAATCCAGTTTTAATTATTTGCAAATGCTACACCTTTGTGAATTAACTAAGCTTA
>L-18 bird_contigs.fa.5
ATCCTTGAAGAAAAGGTTATTTTCTTATTTGTGGTAATGAAAGGCAAAGTTTGGCTCCCTTATGCTCAGTCTCAGAGAATCTGAGTGGCTGATGCTGCCC
>R-18 bird_contigs.fa.5
GCAAAGATTCATTCCTCAAGTCTATTTTCAAGAAGTGATTTTCTCTTACTCTCCCACTCAGATCTTCTACTTGTCTTAACTAACTCTGCTTTGTGCTGAA
>L-19 bird_contigs.fa.5
GCTCCAAGTCCTATTTGTGGTAGGGTAGAGGGAGTAGAAAAAAGTCTGAGATGGTCACCCAGGGCTCTGAACCCCTACCAACATCTACCTATGTGTAAAA
>R-19 bird_contigs.fa.5
AGTAGAAAATAAAGGGCTTTTTTTTAGTAATGGAAGGATGACATCAGCTGAATGCTCTATCACCAAATTCCATCAAACTTGTCATAATGTTTTATGAACT
>L-20 bird_contigs.fa.5
AGCAACACCGCTATTACCTCATTGCTTATTTCAGGGCAGTAATGCGTTGCTCAAAATGACAATCTAATTGTATGCTCTGAGTAAGCTTTATGTTACAAGA
>R-20 bird_contigs.fa.5
CATATCTACAGGAGTTGTGGTTCCAGGACAGACTGCTATTAAAAAGGGAAGAAATCAGATTTGAGGCTGCTCTCAATAATTGTAATGCACATATTAGCTT
>L-21 bird_contigs.fa.5
CCTAAATATTCTAAGTGATCTTGACTGCAGCGCTCAAGGAGGAAATAAGAAATACTCATTTTGTAATCCAGCCTTATTATAGTTCCTTTAGACTCCTTAT
>R-21 bird_contigs.fa.5
AGTGAGAATAATAGCCTGAGGCAGAGAGGGCAGGTAGGAAGGGACAGAAGAGGCTACACTTTTTTTTCTCCTACATTTATAGGAGAAGGAAACTGAATGA
>L-22 bird_contigs.fa.5
GAAGAGACTAAACACACGCACAGACAGGTGTGTAGGAACATGGGCTCAAGCTTTTTTCACAACATGAACAGCAGATTTTAATCAGCAAAACTCCTGTGGA
>R-22 bird_contigs.fa.5
CAGCATCCTTGACACAGCACATATAAGCTCTGCAGCAGGGGGGCAGGAGGAGATGGTCTGAACAAAACAATCATCCAAACAAGGAGTTACCATGACTCCC
>L-23 bird_contigs.fa.5
CCTTGCTTTTAATGCACAACTGCCCCAGCCAGATCCCTGCTGATGTCAGCCCAAACACGAGCCCTGCCTGCTACAAACATCAGCTCCTACAGCAAACATG
>R-23 bird_contigs.fa.5
GAGCCAAAAGCCCAGTAAGAAGTCTTCTGCTCTGCTAGACAAAGACTGGCAAAATGCCTCTGCTACATAATCCAGAGGATAGAAATCTGCATTCAAAGTG
>L-24 bird_contigs.fa.5
TTTTATCTACTCAACCTTTTTGGCATACAAAAAGGTCTTTAATTCTTATTGCTGGACCACAGTACAATTGTAAGGATGGGTTCCTATCCAGTCTTACACC
>R-24 bird_contigs.fa.5
TTAAACTGCATGGCAAACAAGAGTGAGGAGCAATAACTGTTCTTGCTGAGTCAGACAGCATTTGCCCAGATGCCTAAGGAGGACAATGAAAGTTATGAAC
>L-25 bird_contigs.fa.5
ACTGCAAAGCCCCACTGCAAATGCTGAAACAAATACACTCAGGGCAGAGCAGGGGTTCAGCAGGAAGGGGACTCAGTATGGCCCCAGCTACAACCCAATC
>R-25 bird_contigs.fa.5
GATTCAGCAAAGGGAAGTCTTTAAGGGCTGCAGCAATCTAAATAAAGACATTCTTCAAACACCTCTTTTCACAATATGACAAAAGATGAAATCTATCTCA
>L-26 bird_contigs.fa.5
CGACAAAAGTAGTCTAAACCACTCATTTGCTGATGGTCTCTGTTCTTGCAGTTAAAAAAGGCTGCAAACTCTGCAGGGCTGGGACTGTCCTGTTTGTTTT
>R-26 bird_contigs.fa.5
CGTGTCCATCGCTCCTCACCTGGCCATCGAAGCTGAAGGTGCCATTGGAAACAGGTGATTTCACCGAGGTGTGCGTCATTGAAAATGCCCTTCCTAAAAA
>L-27 bird_contigs.fa.5
GACAGAGATCTGGAGTTTTTATTTCTATGAAAAGCAACACAGAAACCCCCTCCTTCCCAATTTGTGAGGCAATAAACAGGCAGAAATCCAAGAATGCTGG
>R-27 bird_contigs.fa.5
TTCTTATAAATATACGTTCCAACAACAACGTGTAAGATTTTTCTAGTGGAAATACCCCAAATGGTCATATGTTTATCAACTAAAGCCCAAATCTTTTCAT
>L-28 bird_contigs.fa.5
CTCCTGTGGTAGTATGCTAATCATCTTTATGCTGAATTTAACCTTCATACATCAGCAATTTGTGTTCTCTGTATTTTTCCACTGCTTAAAAGGATGGAAA
>R-28 bird_contigs.fa.5
GCTTAAAGCTGTGACCAGCCCAACTGACTGAAAAGTTAAAGAAGTCACCTAAAGATAATAATTCTTCCAGATTTTTCCTCTTTAAGATTTCCTTAATAAG
>L-29 bird_contigs.fa.5
ACATGAAAAATTGATTATATTCCCGGATTTATTATCCTGTTTCTGTGAGCACTGCAATAGATTACCTAACAAGGTTTTGGATTTCTACCACTGCAGGCAT
>R-29 bird_contigs.fa.5
AATGATCAGACCCTTAATGAAGAAAGAGCTTAGACTATGATCTTTCAAACCCACATATGCATGCTTGTCTTGAAATCTACGTGATTAATTCATCCTTGTA
>L-30 bird_contigs.fa.5
AGTGAATGTTGCCATGACAGAGGCCTTGGAGAGTAAATATGTATTTCCCAAGTATCAAAACCAGAGTCCCACCTTTTTATTCACACACTTCAGAGACTGC
>R-30 bird_contigs.fa.5
TCTGCCAGAACAGTGACTCTGCTGATTTCAGTGTGCTCAGATTCATGAAGCTGAAACTGGCAGCTCAGTATTTCTCTTCCTCTAAAGAGGGATTATCTTT
>L-31 bird_contigs.fa.5
TGTAGCTCTGCTCTCCCCCACTAACTGGAGCGATCAGGAGGGAGTCACAAAAATAGAGGCACAAGCAGAAGCATGTGGGAAGGTGTATGATTTACTTTTG
>R-31 bird_contigs.fa.5
TGCCTAGTGCCTACTGCCTGCTGAAGTCTTGTGCCCTTGGTGCTCACAAGGAAAGGCTCAGCTGACGGCACAGCGGAAATGCACTGTGCGAGCCATGTTA
>L-32 bird_contigs.fa.5
AAAAAGCCTTTGTGAGGAGACTGCTTTGGCCTTTTGAGTTGCTCCGTGTGTTTGCAAAGAGCCTGGCAAAGCTAAGGGCTGGCGGATGAGGTTTTGTTTC
>R-32 bird_contigs.fa.5
CATCGATTCAGGGTTCTTGAGAATCTAGGAAATATGCAGATGCCCACCTTCTACTGTCTGATGTGGTAGAAAACCAAAGCTTTAAATTCCACAACTAGGA
>L-33 bird_contigs.fa.5
AAAACCGATTTGGGTATCTCAAAGGATGGCTGTTCTGTTTAAATAATAGTCAGAATGACCATCATGAGGCTGAGTCAACGCCAACAAGTTTATACTAATA
>R-33 bird_contigs.fa.5
GATTTGCAAGTGTCCAGAACTGATTTAACTGAAGTAGGTGGTAAAACTCCCACTGATTTCAATAAAACTGGATTAGGGCAGAGCTCTGGAAATCCCATCC
>L-34 bird_contigs.fa.5
AGAGTGATTTACTGTTTGCAGCGTGGTTAACATTGATTCTGCTGTCATTGCAAACTCCCTTCTACTTTCAACAGAATTAAGAAAACAAGCATTGCTCCAA
>R-34 bird_contigs.fa.5
TTCTTTTACGAGCACTGCCTACACTCCACATGCACAACAGAGATCTAAAGAGAGTTTTGTTCCTGTTCTGTCTCTAAAAGCAGATACTAAGACAGTTTAA
>L-35 bird_contigs.fa.5
TAGCAGCTTTGAATGCTGCATCTTACTTATGACTTTTTATTACTAACAGCTATTTGCACTGCACGACAGTCCTGCTTTTTTATTTTTCAAGGCTTTCAGT
>R-35 bird_contigs.fa.5
AGAGATCCTGTGTTTTCTGGCTTGTGCCACCTATCTAAACAGATGTGCAGCAGACACAGGTGGTGAAGCAAGGTCACTGCACATATGCCATTACTCAAGA
>L-36 bird_contigs.fa.2
TGCTCTTCCTTTATCTCTTTTTTCCCTCCTTGTTTTCCATGTATGTTATTCCCCCATATGCAATCTTCACCCTCAAAGTAACCCCAGAACAAAGCAGAGC
>R-36 bird_contigs.fa.2
AAGAAGGAGGGTCAGGGCACCCACTTGAGGTGGGCTACTTTTGTCCGTGTTAACTTATCCTTTCTCAAGGAAAAGTGTAGCCTGTTTCCTTGGGGGACAG
>L-37 bird_contigs.fa.2
GTTTGGAACATCTCATGCTGAGAGCAATGTAGGTGAGGCTGCCGTCAAGGGACGATGTGGCAAATGGGAACGAATACACTCCTCTTTGTGCATCTGCAGT
>R-37 bird_contigs.fa.2
GAAACCCACCCCTTGAGCTTTAAAAAACAAACCATAATGATTTGGGATGAGCTCATTATATCTGCTTGTGACTCATGTACGGGAAGCTGTAGCTAACACC
>L-38 bird_contigs.fa.2
TCTGCTGTGCTGGGAATCTCATTTTCAAGGGTGTGGTGACACATGCAATTACTAGACTGATTAATCAAAACTTGGTACAGGTTTACTGTCATTACACCCT
>R-38 bird_contigs.fa.2
GCTCTCAGTGTCGACTTCTCAGCAGTAAGGACACACCACCTCAAAACCCATCGTAAAAACAAGAAGCATTACTTGTATGAATGAGGCTATTTTCGTAAGT
>L-39 bird_contigs.fa.2
GCGGATGCGGAAGCTGTTACCACCAAAATGTTTAGGAAACCGGTGAAAGGAAACAGTCAAGCTGTAGCATAGGAACCAGTTCAAGCACTTGGCTCTGGCT
>R-39 bird_contigs.fa.2
AGGCACAAAGAGCTGCCTGGATCTGCTCCAAAGACTGTGAACCTTTAAACTCACTTTCAGCACAGCTTCAGCAAACCTCATTTAAACAAAGCTTAGCTGC
>L-40 bird_contigs.fa.2
GGTTGGTATGGAAAACTTAGCAGTGAATAGTGCCAAATCAAGTTATCTGTGTCCCAGTGAAAGGCATCAACACAGAAAAGAAAGCAGCTTCAATGATGTA
>R-40 bird_contigs.fa.2
ACATTCACTCTTGGCTGCTATTTCTGGAGTGCTGTTGACCCTGGACAACCCAGTGCTCTTCCCCAGGCTGGGTGGGATCCGAGCAGGGAGGAGCAGGGCC
>L-41 bird_contigs.fa.2
TGTTTCAGTCACCCTGCTCGCACTGCAGAGACCTAGGAGCCAGACAAAACTGAGTGTGAGATTTCCAGGCCAGATGGACGCGTTTGTCAGGTGCTGAACT
>R-41 bird_contigs.fa.2
ATCCCAAGTCACGGAGCTTGGTGTGGCGACATAGCCTACACATATCTTCATGAAAAATTAGGCTGACTCTTGCAGTAGATATTCAAAGCTTGAAAATGTT
>L-42 bird_contigs.fa.2
CATCCTCAAAGAAAATACCAATGTTCTTGTTTTCTAATATCAGCCTTGCACTTATATTATGCTACCCTCCTTCAAAGGATCTGCAGAGAATTTGCAAAAT
>R-42 bird_contigs.fa.2
TCTGTGTTTCCGAAACATGGGGGAAAAAAGCAAAGCTGTCTTTTCATAAGGTCCAATAACAAGTGTGTGCTCCAGTTCAGTTGACCAGAGCTCCACTTGA
>L-43 bird_contigs.fa.2
GGTGGTGCAATGCACGAAGTCCCAGGGTCTTCTCTTTGCAAAGGATTGATGTGCTGCAATGGCACACAGCCACACTCCAGCCTGCCACCCATCTAGGCTC
>R-43 bird_contigs.fa.2
CAGGCCCCACCAGCCCCACTTGTCCTTTCAGCTTATCTCATACTCCTGGAAATGGAGAACACATGTGCCATAGTCACTGCAACCCAGGGGAAGAGAAGTC
>L-44 bird_contigs.fa.2
CCATCACTGCATCACCAAGGCAACGGTGTCTGCTTTAACTAGATAGATAGATCGTAGTAAGGGATATTTGGCCTATAAACTCAGATTGAAACACCTTTCT
>R-44 bird_contigs.fa.2
TGGCTTGGCTAACATGAGCTGGTGGTGTAAACAGCTTCACCCCTTTAACAATTCGAGGCACAGCTCAACTGCCTCTGAAATGAGCTTCCGCCTGCCTGGA
>L-45 bird_contigs.fa.2
TGCTAAAACCAAAGCCTTGTGGTTGGTGTACGTACCGAGGGTGTGACAGTCACAAAACAACCGGGGCAGGAAGTGCAGAGTTAAAAGGCAAGGAGTGAAA
>R-45 bird_contigs.fa.2
CATGCCAGGCAGCTCCCCAGGCCAGCCCTGCCTTCCTGCCCACCACGTGCCCAGCCTGAGGGGAAGTCACCCACAGCAGCGAGCTTTTGTGCAAGTGATC
>L-46 bird_contigs.fa.2
CTCTCTTCATGCCATGCAATACTGGAGTGAAAAACCCTCTGGGCTCCCCTGAGGAGTGTGCCTATGGCCCCGGAATGGCAGTGGCCCAGCAGCCATCCAG
>R-46 bird_contigs.fa.2
ATCTCTGAGGTCCTCCTACAAACACATGCAAGGGGTGCCACACTAGCAATACCAGCATAATTTAACAAGTGAGTCACTTTTCTTATTGAGAGGGGTAGGA
>L-47 bird_contigs.fa.2
ATGTTGAAAAGGGTCCATAGAAAAACATTGTCAAAGCAAAACGAAGCCAGAGGAGGAGCAGAGCCCTCCAGCACTGCTGAGCTCAGCTCTGGAGTTGGAT
>R-47 bird_contigs.fa.2
GCCCAGGAGAAGGAAAGAGGAGCGTGGTCAGCCCAGGTCGCTGGCCACACTGAAGACCTGGCTGGGTCTCCCATACTGCTGTCCATCTGGAAATGATTTC
>L-48 bird_contigs.fa.2
AGAGCAGCTCTGGTTTTATACTAGTGTAACTGAGGGTAGAAATTGCTTGTAGCCTTTTCCCCAGAGGACTCTTCCTGGGTTTCTGTTATGAAACCACTAC
>R-48 bird_contigs.fa.2
AAGGAAGCTGGGATCAGATCAACTTTCTGTCTACAAAGCCGGATTCTTTCCTGGAAACAGTCTAACAGAGCCTTCTCAATCCTATACATGCTGACGGTAC
>L-49 bird_contigs.fa.2
TGGGAAAGGCAGCCCCAAGCAGGTATATCCCATGCTGCAGACCTTTGGGAAACACTGCATTCCACTCTCCACTCCTCTGGACAAGGTGGTAAAGAGGGTT
>R-49 bird_contigs.fa.2
CCATGCCACAGAGCAAAACTACTGCATTATACTTCAGCTTTTCTCAAAGTTCCAGCTGTGCTGTGCATCTGGCCAGAAGTCCCAAAAGACTGAATCTGCT
>L-50 bird_contigs.fa.2
CCTGAATCACTGCAGAAGATTAGCTCAAGTAACTTTTCCCACAAAATGCCCCAAGAGCTGCAGGTGGAAAGCTTTACAAAAGCAACATCAAGAGAAATGA
>R-50 bird_contigs.fa.2
CTTGCTTGCAGGTGAAAGAATCCAGGACTAGGCTAAATCTTTGTATCTGCATAACAGGCATACATCCCCACTATCAGCGGGGAAATTGCACCAACATCCC
>L-51 bird_contigs.fa.2
ACATTTTCACAGGGGTGTTCTTAGAATCCTCCCACAGAGTATCTTATGTGGGAAAAAGGGTTTCCCCCAGACTACTGGGTCCTGCTCCCTCTTTCCAGGT
>R-51 bird_contigs.fa.2
TGCAAGCCTACTCAGTGTCCCAGCAGTTTCAGCAAGCTGCAGCACTGGAAGCAGGGAAGAGGGAATGTGTGCAGGGTTTGGGGTGACAAAGAGGAGAAAA
>L-52 bird_contigs.fa.2
CTAGTTTTCTGTGTTTGCTATGCAAAACTACAATGAGAAACCAAGAGAAATAAGCTCATACATCCCTAGCACATGTATTTGCATAGGATAGGGAATATTT
>R-52 bird_contigs.fa.2
CTTGGATTTTTATTCATTGAGGGTTTGGGGTTTTTCTGTGTCTAATGCTCTGTGAAAGCCCAACTCTTTTCCATTGTTGTAATTTCCTAAACCTCCTACT
>L-53 bird_contigs.fa.2
GTGTCATCCTCTGTGTGGCAGGTCTACATGCTCCATGAAAAACATATCACTTTAGAAAGGGTGAGTCTACCTATCCTGACCCAAATGGGCAAAGATAAAG
>R-53 bird_contigs.fa.2
CGCAGCAGCGCCTCCTCCTCCGCCTTGTCCCCATCCTCCTCCTCCTCCTCCTCCCTCCCGCAGCTCCGCAAGGAAAAGCGGCAGTGGCTGCGCTCGCTGG
>L-54 bird_contigs.fa.2
CAGAGCGGCGGTGCGCTGCGCTCGCAGACGGGCTGTCCGCCTCCTCCTCCTCCTTTTCCCGTTTTTTTTTGTTCAGTTTTACAATTTTAAATGATTCTCC
>R-54 bird_contigs.fa.2
GTTTGTGTGTGTGTGGCCATCCTGCCTTCGCACCCTTTCATGCATCTCCCTGAGAAGAGCTGAATGTATTTTCATGTGTAATTTCTGCATTCATTAATCT
>L-55 bird_contigs.fa.2
GGCCGTGCATTCAGCCACGCTCATCTTAATTACCATGTTTGAGCTGCTGTCACGCAGCTGGAGGCCGGGGCAGGGAACACACTCCCAAACAGAAACATTA
>R-55 bird_contigs.fa.2
TGTTCTCAAGGCACATGACCACTTTGTTCACCAGTATCACAGAGCAAACACACAGGGTACAAGCAGTACAAAGCACGACTTCACAACTCTCAGCAGCACA
>L-56 bird_contigs.fa.2
TTCACACGCCATGCAGGGTTACATTTTGCTCTTTGATATTTTTAAAACCGAGCAAGCAGAAAGGTAACTTCCATACAAAGCATCTGCTGGGAAAGGCCTG
>R-56 bird_contigs.fa.2
CCTTCAGACAATTCAGTTTTTCCAGAGCAAGACAGGAGGGCACTCTGTGTGCAGAGGAGCCGAGTGGCTGGAGGAGGAGCGGCGGGATGGGCTTAGCCAG
>L-57 bird_contigs.fa.2
CTCCCTGTGAGAGGGCTGGAAGGAGAGCAGCAGCAGGAGCCAACCCTGCATGCAATAAACCAGATCATATTATATATCTCTGCCTAATGTCAGGAATGGC
>R-57 bird_contigs.fa.2
CCTACAAAGAAAGCTGGAGAGGGACTTTTTACAAGGATGTGTAGTGGTAAGACAAGGGGAAATGGCTTTAAACTGAAAGAGGAGAGATTTGGATTAGACA
>L-58 bird_contigs.fa.2
TTAAGAAGCACTTTTCACTATGATGGTGGTGAAGCAGTGGCACAGGTTGCCCAGAGAAGTTTTGGATGCCCTATCCATGGCAGTATTCAAGGCCAAACTT
>R-58 bird_contigs.fa.2
AAGGCAGATTAGCACAGAAGTATGCGAGCATCTTCCTTCTCTTCAATGGGAGGAACAAATTGAAGCTGACAGTTCTCTGGACCCATTGCAACACATGAAG
>L-59 bird_contigs.fa.2
TAGTTACAATAATACATTTTATTGTCCAGCCCTTTTAAAGCATCAGAAGCTCTCTGGTCTCTGATGCCTCCAGTAAGCTGACCTTGGCTGGCAGAGCCAG
>R-59 bird_contigs.fa.2
GGAAAGGGCCTTTTCCATAATTAAGCAACCTGACATCCTCTGTTGGTATATAATTTAAAAATGTTTGGGTTTAAAACTTCAGTTGTGGTAGGGAGGTATG
>L-60 bird_contigs.fa.2
TTTCAGCTTTGTGCAATAACATCCCTGTGAGTAGTCTTTGGCCAGGGAGTCTTCCCGGCTACGAAGACACACTTTTCTCTGCTTATCCCTGCAAGTGTTG
>R-60 bird_contigs.fa.2
GGGACCAGTGGATCCAGTGTAACAGCTCCCATGTGAACATAAACCAAATGCTGTATGCATAATTTCTGCAGCCACTTTTTTTTTTCTTGTGGGAATGTCA
>L-61 bird_contigs.fa.2
TGCTGCCTTGAGGTGAGGAAAACAATTGCTTCCATTGGCAAAAGGACAAACTAGTTTTCCATCCTATAAACCCATTATATCCTCCTTTTCCTATACCCTC
>R-61 bird_contigs.fa.2
AGTTTGAGCTGGAAGGGACCTTTAAAGGTCATTTAGTCCAATCCACTTGCAGTAAGCAGGGACATCTTCAACTAGATCAGGATGCTCAGAGCCTGATTCA
>L-62 bird_contigs.fa.2
ACCTGATCTTGAATAGTTTGAGGGATGGGGCATCTCTGACTTCTCTGGGCAATCTGTGCCATGTTTCACTATCCTTATACTAATAAAAAAAAATCTTCAT
>R-62 bird_contigs.fa.2
AGCAACATGCCATTAAGAAGACCCTTGAAACAGAATGATCAATAAAACATCCAGGCCGGTTTAAATCACCCTAATCCCATGTATTTAAAGAGGAGCAGGA
>L-63 bird_contigs.fa.2
AAGTGTTTGTATCTCATTAGCAACTGAAAGGCTTTAACAACAATGATGTTTTACTTTCCTTTCAAGGATGAAAAGCCTGTCTTATTTGTTTAATTTAGCT
>R-63 bird_contigs.fa.2
ACACAATCACTACTTGTAGTTGATCTCCTAATACAGGGGTAGAGAACAGAACAGCACAAAGCCTTCCACCTTTACTGCTGGGTAGCACTGCTGAAATGAC
>L-64 bird_contigs.fa.2
AGTGTGATTCATTACGTGCACAGGTCACTCGCCCTCAATTGGTGTTAGGGAAAGGTGTGTTCAGAGCACAAGAAGATAATTTTCAGCTATTTTTCAGAAA
>R-64 bird_contigs.fa.2
TGCAAAAGGTGACTGATGCTTGCTGAATTTATGGAGCTATATTGCAGTGGGAGTATCAGGTATCAGGTCCTACACATTTACAGCCACATACTCTTTACTG
>L-65 bird_contigs.fa.2
TTTTGCTACTGACCTTCACTGTTAGCTTTTTTCTTACTATTATTACTACTTTCTGGTTTATGTACATCCAATTTGGGTAGAAGGAGCAGAACAAACAGCA
>R-65 bird_contigs.fa.2
AATCTAATGACCAGTAGAAGACACCCTACTACAGGTGCTTCCAGGAGATCTCATCCCACAGAAATGTTCCTGACATATTCAGGAATTACGAGCCTCTGCA
>L-66 bird_contigs.fa.2
CCAATGCCTAAAAAGTGTAAAAACTCCGGTGTGAGAATCAAGTTTCTCATGAAAGTTTTTATACTGCTCCTGAGTCCTCTTACCCATATATTATTGTTAA
>R-66 bird_contigs.fa.2
TCAGCTGCAGACAGCTCCTTAACAGCCTACAGCAAAGCCTACACCCAGAGCTGTAACCGTAGCTTCTACAAGGAGAAAACAGGGGGAATCAAGGACACCA
>L-67 bird_contigs.fa.2
TTACCACTGGGATATTCATTGCAACTTTACGTGGTTGCTGGCACATGTGTACCAAAACCAACTTCTCAAAACGTGGTGAATAAAAAATACCATGGGGAAA
>R-67 bird_contigs.fa.2
CTGAAATTATACTAGTGACTATATCTATGCACAGAATCAGAATACAACTGTATTATTAAATGCAGAGGTAGGTCTATTTAGTTGATAGCATGAAGGCCTG
>L-68 bird_contigs.fa.2
GAAATGGTTTAAGAGGCAAAGTATATTACAACAATATGACAAATACTCATTACTCAAAGTGTCTTTGCTAGATGTAGGTATCATAAATAATCCAGTGACA
>R-68 bird_contigs.fa.2
TAGCTTCTGCCCTTAGGTCTCCAGCTGCTGTCAGGATGTGTGTTAATCATCCTATCAAACGATGCAAGCACTGAACGCTTGCAAGGGATTTTCTGCTCCT
>L-69 bird_contigs.fa.2
TGGCTCTCTGGACCCACTTTTAATGCAAATCCTTGTATGCAAATGGGAGCATTCGGCACGCAGCTTAACCATCTTCGGGTTATTTGCAAAACCAAAGGGA
>R-69 bird_contigs.fa.2
AGGTTTACATCACAAACCTGTCACCTTCACAGGTGGGTGCTTTTTGGAGCGCTTGTGATCATTCCTCATCTGTGAGGATGAGAGGATGATTTAGACTCTC
>L-70 bird_contigs.fa.2
ACCTCCTCAGCCTGCAGGTCATGGTTTTACAAGCATCATCTCCATTGCCTGCAGGCAGCTCCAGCCCCTGCCACACCATCCTGCCTTGGCACCAAACTCA
>R-70 bird_contigs.fa.2
GTATCAGGGATGGCACTGGAGCTATGAGACTGAAGCACCTGGTTCCTAGTCCCACATTCAGACCCTCTTGGTGTCTCTGGCAATTTTCAGTAGATCCCGG
>L-71 bird_contigs.fa.14
GTCCTCTGGTTCAGCCTTACTAGATGGATTATGACCTAGACTAGATGCCCCAGCGTCCTGCCCAGTCAAATCTTAAAGTGCCCAGCATTGGGGAATCCAT
>R-71 bird_contigs.fa.14
ATGATTACATTGTATCTTTGTTTTAATTATTCAGAAGATGGAAGATTTCAGATTTGTGAGGCAATACTCTGGTAATGCCATACACTCCATTTATATTTAG
>L-72 bird_contigs.fa.14
CTGGATTAGTTCATTTAAACAAATCTCATCAGGCTGAAGTTTTAATCTAATACACTGAACAGTCCTACTGAAGTTGAAATAATTGAATATATGTTATGGA
>R-72 bird_contigs.fa.14
TGCAAATGTGAATTCAGAGGATAATTCTAAATCAATTTTCCTATGATGAGGGAAGTCTTGTCAGATGTTAGATAAAGTCTGGCTAATTAAGGAAGTATAT
>L-73 bird_contigs.fa.14
TCAGGCTCTGCCAGAAGATCAGACATTATTCTTATTTTAATCTTAATAAGAAATCATTGATGGCGTAAAGAGTTCCTTTGATTATTAAAATAGGACATGA
>R-73 bird_contigs.fa.14
GCAACTAATTTGACAGCAAGCACCTTGTAGTGGAAGCTGACTTTCTGGCAGAGCTGCAGAACAGGCCAGGTTTTATTTTTGGGAGCATATGAGATCTGTA
>L-74 bird_contigs.fa.14
GGATACTGCGATTATTCACGTCTGATCTGTAGTATTCTGAGAGCATTTCCAAGCATCTTGATTCACCAGGATGTGTTTACTTCTGCTCTTGCTTCATTTT
>R-74 bird_contigs.fa.14
GGACCTTTTCAAGTTTGGACTAGCCCCCATTTTCTTTTTAAAACATTAGAGAATATGTAGGAATTGTTGCTGTGAGGGGCATTACAATCTCAAAAACTGC
>L-75 bird_contigs.fa.14
TGTTAAAAATTCTTTAGAAATAACACACTGGAATAATTTCAACTAGCTTTAACTTAGCCATTGAGGTATCAGGGGTGGCAATACAAGACTTTGGTATGGA
>R-75 bird_contigs.fa.14
TTTCAGATAATATGTATTTAAACATTTGGCTTAAGGGAAGTTAACATTTTGAGCAATGATATGTGTGGAAGGGCAGGCTAGAGATCTAGGTGAGAAGTGA
>L-76 bird_contigs.fa.14
ATGCACCAATCTTAACTGTACTATTCAGTTAGTATGATATCCATCATATACTCTTAGTGCTTGTCCCTGCTGCTTTTAAATTCTTCTTACATAATTTTCC
>R-76 bird_contigs.fa.14
GCCCATGGTGGGGAGATTGGAACTGAATGATCTTTCATGTTACTTCCAACCAAAACCATTCCGTGATTCTGTGTAGTTATTTATAAAGACCTAAAATAAT
>L-77 bird_contigs.fa.14
TTTGCATGGGGTTTGGAAGGGAAGGCTATATCTTACGTAGTTTTGCATATACAATGATTACTTTTAGTTTCAGCAAAGTGGAAATAAGGAGTTGTGTAAG
>R-77 bird_contigs.fa.14
GATGAATTACAAGACTGAATTGTGTGAAGCCAGAACCTGCAGTATCTGACTTTATCCTGGAGTCAGGTATTAACTCCAGACAGTTCTATGTACCAGGTTT
>L-78 bird_contigs.fa.14
CAGTGCTGCTCATCTGTCACAGTTACTAGTAAGAAGCTTGATGCCCTGGACTTTGTATTGTCACTCTGTAGCAATATCTATACAGCTAGATACAATTTCT
>R-78 bird_contigs.fa.14
CAACAACAGAAATACACTGTTATTTTTCCTTCCTTATATCCTGCCTTGTGATAGGAGTCCCTCCCCCTGCTAAATTCATTGCTTAACAATAAACAAAACT
>L-79 bird_contigs.fa.14
GCTTTCAGCAGCTATTTATAGCCACTGTGGAGTGTAGTACAGTACAGCCATGACAGTATTAAGAAATGGGATTATCTTGATAGTTTTGATATTTTAGTAA
>R-79 bird_contigs.fa.14
CTTCAGGGGATTCCTGATCAGAAGTCTTAACTCAGATCTCTGTGCTACCCTTCAGAGAAGGCTTGTGAGAGAGACAAGAAAACTTATGTACCCATGGCAG
>L-80 bird_contigs.fa.14
TATGTGAGGGGTGGACTTGCATTGGTAATCCCAGTGTTTCCATGCTGAAGGCTGGCTCCCACGTCTGGGGCTCTCCTGACAGGGTGCAATACAGAGATGC
>R-80 bird_contigs.fa.14
GATTCTTTAGTATTCATCCTTCTCATCTGATAAACTGCTTAGCTCTCCTACAGCAGTTAAGACATAAAAACCTTCCCTGAATCTGAATCTTTGATGGGTA
>L-81 bird_contigs.fa.14
CAAAAGTCTGAAGGCTTCTGGCTTTTCTAATGGCTATGCTATTTTGTCTGGTGCTGTCAGCATTTCTTTTTATTAACAGATACTGTTTGTTTCTCATTTA
>R-81 bird_contigs.fa.14
AAATCTGTTCCATGAGTTCCTCAGAAAGGTGCCTCAGTACTGAAGGTAGTTGCTCCTTTCTCTGAAATCTGGCTGAAGGTATCTTCCCAAAGTGAAGATA
>L-82 bird_contigs.fa.14
TTAATGGTTTCAGACTAATTACACTTTTGCAAGGCATAAAACTCTCAGTTGCCTGAAGTGTAGGTTCCTGTTCATTTGCTGGCTGCTGACAACTTGTGAG
>R-82 bird_contigs.fa.14
ACCAGGCCTGCCATGTCTACCAAAACAATCAGGTTGCATACTCTGCATAATCAAGTTAAAAAGCTAACTAACTTAGCTATTTGTATGGCTTGTACACCAT
>L-83 bird_contigs.fa.14
GCATGTACAAATTCACATTAAAATTGGAATTAATTACATCTCTCAACTCATCCATCTAAATGAACAATGGTTTGCTGAATGTAGCTTTGTTTTTCATTAA
>R-83 bird_contigs.fa.14
ACTGTCTTTAGAGATCTCAGCTGGTGGCCTGGACACAGAACAACAGAACTTGGAGGCTGTCTTTTGCTGTTGTCTGTATGCAGTAACCAGGGAAAGATTT
>L-84 bird_contigs.fa.14
CATCTCTACCATGGATTTAGCAGAAGGCCACCAAAACTGAAGGTGGTGTGAACTCACATGCACTGAACTCAGTGAACCAGAATTTTCCCACTGAATTCTT
>R-84 bird_contigs.fa.14
CTGAATAAATTTTGGCAATCGCTTGATCACATTGATCGTCTCTGCCTTGTCCGGGACTCCTGCGTCGACATAGTCCCATTTAAACAACTACACCAGGAGG
>L-85 bird_contigs.fa.14
TTATTACAGACATTCTCAACTGAATGAAAATGTACATGTTATGCAAGCACTGAAGACTGCAAATAAATGTTTTTCAAAACTGCCTGTAATTATGCAAAGT
>R-85 bird_contigs.fa.14
AGGTGTTGCAACTTCCTAAGCAGTAATAATAGATGGGTTGATACCACCTACTTCCTTAGTTTGTCTTTTCCTGCTTTGTCATAAGGGTGTCTGTCTGGTA
>L-86 bird_contigs.fa.14
GGACTAGAAAAAGGAAGACAGTGAAGTTTTAAAGGATTTGCAATTGTAATGAGCCCTAATTCTTGTCAGAAGCAGACTACTAAGTTGCAGGGTGAATGAC
>R-86 bird_contigs.fa.14
CTGTGTCATCTCCCAGCCTAGGCGAACATAACTAGAGGAAGCCCTCAGAATTAAAATCTCTGTTTCTGTTTTCTAGATGGACCACTAAGCGAAATGTATA
>L-87 bird_contigs.fa.14
AGACTTCACCTATCTGTAATGCTGACCAGCTACTGTTAAAAAACCTTCTTTTCTGTCTCTGCTTTCATGCTTAGATAATCATTCCCCTTATTGTTCATGT
>R-87 bird_contigs.fa.14
GGGAGATTTAGATTAGATACTAGAAAGAAGCTCTTTACTATGGTAGTGGTGAGACACTGGCACAGGTTACCCAAAAAGCTGTGGCTGCCCCAGAAGTTCA
>L-88 bird_contigs.fa.52
GTTCCACTCCCTTCATCATCTTTGTGGCTCTGCGCTGGACTCTCAAGCAATTCCCTGTCCTTCTTGAACTGGGGAGCCCAGAACTGGAGGCAATATTCCA
>R-88 bird_contigs.fa.52
TCCATCACCTTTCCAGGGATGGAGGTACGGCTGACCAGTCCATAATTACCCAGGTCCTCCTTCTTGCCCTTCTTATAGACTGGTGTGACATTTGCCATCT
>L-89 bird_contigs.fa.52
TCCAATCCTCAGGTACCTCTCCCGTTTCCCACGATTTACCAAAGATGATGGAGAGTGGCCTAGCAATGACCTCCGCCAGCTCCCTCAGCACCCGTGGGTG
>R-89 bird_contigs.fa.52
TCTCCTAGTTGGTTTGTCCAGCATTTGCATTAAGAAGTTATCGTCAGTACACTGGAGGAACCTCCTAGACTGTGAATGATTGGCTGTGTGAGTCTTCCAG
>L-90 bird_contigs.fa.52
CAAATATCAGGGTAGTTAAAATCCCCCATGAGGACTAAGGCATGTAGTCGCGAGGCTACTTCCAGTTGCCTGTAGAAAGCCTCATCAACTCCTTCATCCT
>R-90 bird_contigs.fa.52
TCACATAGCCATACATTAATTGGTGGACTCTTCCTATTTATCTCTTCACCCTTGCTTGTAACAGGTATGGAGGCAAACACCACTTGCACTCCAGACCCTT
>L-91 bird_contigs.fa.52
TAACCAGCTGTCCCAGGGCCCTGAAGTCTCTCTTCATTGCCCTTGCCCTCCTTGTAATAATTTCATCACTGCCAACCTGAAAAACCAGCAGCGGATAGCA
>R-91 bird_contigs.fa.52
GCAGGTACAGTCTGTAGCTTCAATATACTTTTGATGATATTGAGAAGGAGCACAATTCTCATGACAGCTTCTCCAAAGTCAGCAGAGCCAGTTGTGGAGC
>L-92 bird_contigs.fa.52
ATATCATGATAAAAGATAAACATGAGTATCTATTAAGTTTTAGGGGAAAAAAAAAAAAAGGTGTGAGGTTTTTGGCTCAGAAATTAAATTTTTTATGCAA
>R-92 bird_contigs.fa.52
AGTAGCAACTGCACCAGCTTGAATTGAATTACACACTTTTTTGCAGTGCTCTTAGTTTGCTCTTGACAGTACTAGCTCCTATCAAAGTATCTCTGCAGTA
>L-93 bird_contigs.fa.41
CCCTGGCAGTGTTCAAGACCAGGTTGGATGAACCCTTGAGTGATATGGTTTAGTATGAGGTGTCCCTGCCCATGGCAGGGGGGTTGGAACTAGATGATCT
>R-93 bird_contigs.fa.41
ACTATCCAAACCAAGTAAAACTAGTTCAAGAGAGCACTAGCATTTTAAGCTAGAGAAAGCAGAACTCCCTATAGCTATTTTATGTAATCTCTTGAAATAT
>L-94 bird_contigs.fa.41
GTGCTTTGGAAAATACTTTCCATATTAATAAATTTGTATCTAATTTCCTGTCTTTTAAAAAAAAGATGGGCTTTCTGTCCTTATTAAAAAGACAGACAAG
>R-94 bird_contigs.fa.41
ACCCTCCATGGGGTGCCTGAAGACCAAATACAGGAGGGGAAAACTATCACAGTGGTGTGTTTGTAGAACACTCTGGGGCTCATCATTGACTGGCAAGGAG
>L-95 bird_contigs.fa.41
AGATGAGTGCCTTAAGTGTTGTATGAAAAGGATGTGGACTCATCCAACCATGAGAAGAAATCATTTTTTCTGGAGGAAAAAGCAGTCTCTGCCCTATTTG
>R-95 bird_contigs.fa.41
ACTCCAAACTATAGATTGACTGTGGGGTTTTTCTGTTTGTTTTTCTGTTCAGTTCTATCTCGTTTTAAGGTAGATAAAAATCCCTGTTACTATGCCCCTT
>L-96 bird_contigs.fa.41
GAAGTCCTAATTATTTTCCAGAATCAGTATAATTCCTGCCACAGTCTATGTCAACACTTGTATCCTGGTTTAAACTGTGATTCTGTCATCTATCATAATT
>R-96 bird_contigs.fa.41
CTGCACAGTTCATTCAAACCATCCACACACCTGCTAACATACTTTTTAGGAAAGGAAATGCAAAGTTCCTAACCTTGCTTTGTAACCAGTGCTGAATTTC
>L-97 bird_contigs.fa.41
CACAAGGCAGGCCAAGCTCATTTGAAATTGCTCGATTTCACAACTACATATACTTAACATGTATTTAAGGCTAGTGCAACTCCTGCCCTTGACTCCCTGT
>R-97 bird_contigs.fa.41
TTACAGTTACATGAAAAATCTCTCAAAGCAGGCCTAAGATGGTTCAGTGTGTATGAAGAGTCCATCACCTTCCTAAATACTAGTCAAATAAATGAAACTT
>L-98 bird_contigs.fa.80
TTTAACTATTTTTATTTTTTTTATTACTCGAATGTATTTTCTCTGCTGTGTGGATAATGGAGAAAAAAATCAAATCATGGGAAGAGAATTGGAAACTATT
>R-98 bird_contigs.fa.80
ATTGCTAGAACTGGAAAATCGCAGGTCTGGAGTGTCTGGGGATCTGTGCTATCTTCCCATCTCTGTCAGACTTCATAAGTGAAGCTTTGCAACAGCTTTC
>L-99 bird_contigs.fa.80
AGAGGTAAGTGCAGATCATCCTCCTTTTAAGGAAAGGAAAACTGAACAACAGAGTGATTCTCAGGAACTTAAAGGCAGTATGTACATTTTACCTGAAGAC
>R-99 bird_contigs.fa.80
CCTACAAAGACATACCTATGAAAACAAATGTTGTGAGTTGTCCATGTTTCAATTTTATAATTTTAGAATTACATTATTAATTTCTTTTGTTTGCTGCCCT
>L-100 bird_contigs.fa.80
CTGGTTTTAGTTCTTTAAGTTTAGACCTGACTAAATTTTTCTATTTCTCGCTGCCTTTTTAAAACAGGAAAAAATATTTTTAGACTGAAAAACCTTATGA
>R-100 bird_contigs.fa.80
CCTGGAAGAAGTTTGCTTCTCTCTTTTAGCTGCTGTCAGTCACCTTTATCTTTCTCAGGTACTTATAAGGCACCTATCGCTTCAGGATCTAAATGACATG
>L-101 bird_contigs.fa.80
GGCCTCCTATGGAAGGCAGTTTGGATAAAATAACTAAGTGGAATAACTGACAGACAGCAGAGTCTCTCCAGATGTGAATTCACTTGGGAGAATGAATACA
>R-101 bird_contigs.fa.80
GTTAAAATCTGTAAATCAAAGGAAGTGAAAACACATTAAAAATTACCGGCTGTTTTGCTGTTATCAGAAAAGCAAAAGTTTGAAGGGTTTAGGAGAGGTT
>L-102 bird_contigs.fa.80
TAGCTGTTTACACTGAGTCCATTTCTTATGTTCAAGTGTTCTGCAGGTAAAACTGTTACCAGGCACTGAGTGTGCTTCAATTTATCCCCTCTCATGAGCT
>R-102 bird_contigs.fa.80
AGTCAGGTCATAATGGTACATGGTGTTGGGCACTCAAAACCCTGTCTTTCACAAGAAACTGCAAGAAAATTTGCATGATCTTACTGCTGGTATCAAGATG
>L-103 bird_contigs.fa.80
GTAATCCTCAGATGGAAGCATCTAAGCACATTTTTAATAACTACAAAAAGGCAGCTCTCAAAAAAAAAAGGCAATTGTTCTGTGCAGCAAGCATTTGAAT
>R-103 bird_contigs.fa.80
GATATTCAGCCATTAAATATGGCTTGATGAAGCCATATTTGAAGGTGAATATGAACATAAATGAGTTGAGATACTTTACCTCTGTTCCTTAGTTTCTTGT
>L-104 bird_contigs.fa.80
CTTCTGTTTCACTTATGTGACTTTATTTCTCCTGCTCCCTTCAGGATTCAAGGTATTTTGTGGAAGATAGACGATCTCTTCTATGTCTGACATCCAAATT
>R-104 bird_contigs.fa.80
GTGCTTGGATAGAAATCTGCAAAAAGACTGAAATACATAGTGAAAGCACTTTCTTTTTTTTTTAACATAAAAATAGTATCGGTGAACACACATTCCATAT
>L-105 bird_contigs.fa.80
ATTTATGCAGGGAATATTGTCCTTTTCATACTTGTTGCTGTTGGCTGCACAGTCATATAAATTGACATGTGAGGGACCTGTCAATTGTCTGATGTATTTG
>R-105 bird_contigs.fa.80
GAAAAAGTGAAGGCACCATCCTTAATTATTGCTGTGTTCAATTACCTATTACAAATATATGCCCCATTTTACTTTTTCTGATTTAAGCATGTTTTACGTC
>L-106 bird_contigs.fa.80
AGTTACGTTAGGATTTCTCCAGCTGAGATTGCTTCCTGTTAAGTTCACTATATTCATTTTAGAATTTAATACTCTTCTTCTTGTCCTGGGTTCAGCCATA
>R-106 bird_contigs.fa.80
TCTGGATTTTGCACTTGTTCAGTGGTGAAGTTCCAAAGCAAGGACAATATCCACCATTCACACCATGCTCAGATCCTACATTTTCAATATACCATTACAC
>L-107 bird_contigs.fa.80
TTATCTCATACATATACATATACATCCACAGAGAGAGAGAGAGAGAGAGAGAGAGAGAGAGAGAAAGATCATTCCTTAGTGCATGGACCAATCCCTATAA
>R-107 bird_contigs.fa.80
CTCTGCAGAGCTAAAACCATAAAAATCCCTAGTAAATGGGTAAAATAATAGGATATCCACACTTACAACAAACCTGAAAAGTAGGTATGCTATTTTTTTC
>L-108 bird_contigs.fa.80
TTTAAGTTTGTACTCTTCCACTTATTGGCAGGGCTACATCAGTACCAGTATTCTAATACCTTGCTGTCAACTTATAAGTGAGAATTCCAAGAACTTTTAA
>R-108 bird_contigs.fa.80
TTGTAGTGAGCAAGTCAATATCAACAGGTCACAGATGGAGTTAGACTAACAGGAGATTTTTAATAAGAATGTCTAAACCAAACATGTCTTTGCTGGATGT
>L-109 bird_contigs.fa.80
TTCAGTATGTTCTGGTGGGTATTTTAGTTCATAAAAATCCCTTACCACTGTCAAAGTTTGAGGATTTCTTTGGCTTCCTAAAGGGAATCTGTAAATACAA
>R-109 bird_contigs.fa.80
GTCTTAGTAGTTCCCAAAAGGCTCCCCAATGAGCTATGAAGAATTCCCTTAACTAGTGTTTTCTTAGACTAAGATGGAACCTCTACAACTAAAAGTATAT
>L-110 bird_contigs.fa.49
ACACACCCACTGTCTGGGTTTTCAATTCAAATACTGCCCCAAACATCCATCTGCTTTCCCTTCCAGTTTTTGGCTGTTACTTCTTGCCTTCCCCCACCTC
>R-110 bird_contigs.fa.49
GCCTCTGGTCACCACTACAACCTGTTTGCCCTGATCACTGTGGGCAGAGCTCCCCCATCCCAGACCCATCCGTTGTCTCTCCAGAGATGCCTGAGCCTCC
>L-111 bird_contigs.fa.49
TGCATCTGTGCTCTGTCTTTTGGGGCCTCATGATGTGTGACCAGCTTCACACAGAGCATCTCCTGTGTCCTGGCTGTGCTGACCTTTCTGCCTGCAGCCA
>R-111 bird_contigs.fa.49
GATCAAGAATGGGAACACAAACGTGCCCAGATAAGCCATTCTTCTCCTGAACATTCAAGCATGGACAGAGTAGGAAAACCAGGCTACAGGGTGGGGGGGG
>L-112 bird_contigs.fa.49
TGGGGCAAATCTTCCAGGCTTCATGTACAAGACAGGATTCAGGCTGAGCCCACCACCATGGCACTGTGGTAGGACCCACAGATGCAACAAGATCCTTGAT
>R-112 bird_contigs.fa.49
AGGAACAGGAAAACAGAGTGAAAACAAGAGGCTGTGGTAGTGTGACACCCCGCTCCATTAGCACAGCACTTGCATGCATGGTAGGAAGGGGGTTTGAGCA
>L-113 bird_contigs.fa.49
TCCATGGCCATTCATTCACAGGCTTTGTGCAGCTCGGGCTGTAAAGCCACTCTTTGGTGAGACTCTGCTGGCAAGTACAATGTGTTTTAGCAGCCAGATT
>R-113 bird_contigs.fa.49
TGGGGAAGCAGGAACGGCTTTGTTCAAGGGGGACGCGTGTTCGGATCGGTGGGATATGTGTAATCCCTTCCTGTCTCATCTGCAAACGTCCCGGGCCTGG
>L-114 bird_contigs.fa.49
TGCTTCCTTCCCTGATTGCTGCTCCAGGGACCTGGGGTCCCCATTCACAAGCGTTTCCATGCCCGTGGGTAAGCAGATCCCAGCCAAGGAGTAGGACAGC
>R-114 bird_contigs.fa.49
TGGGCAGCATCCATGGTTCATGCTGGTTTGGGCTACAAACCTTGCCCAGTCTGTGCTCCATCTGCCGTGGTGGGTTTTGGAAGGCTCTTGCAAAGCCTGG
>L-115 bird_contigs.fa.49
AGGAGAGCCGAAGAGGTTTCTGCTCTAGATTTGTTTAAGGTAACACTGATGTTGGTGCACATGGCATCTGAGAGCTGAGTGCAGGAGGCTGAGTTTGGTG
>R-115 bird_contigs.fa.49
AGGTTGGACACAGGGGCTTGGAGCAAGCTGCTCCAATGGAAGGTGTCCCTGCCCGTGGCAGGGGTTGGAGCTGGAGGAGCTTTCCAACACAAACCATTCT
>L-116 bird_contigs.fa.49
ATGAATCTGTGGGTTTTGTCTTTAATTGCTACTCGCTTTCCTGTCTCATCTCCCCTGCTAAGTGGAGACTGGGGCTCATAGATGGTGATGCGCTCAGACA
>R-116 bird_contigs.fa.49
TTATCTGCTCCGATCCAGCGCATTTCCTGGTGGAGCAGCTTGTGTCCGGTTGTTAAGGCTGCTTGGCAGCAGAGCAGAGAGGAAGGCTGGAAGTAAACAT
>L-117 bird_contigs.fa.49
AGGCGCTCTTGGATCAGTAGCTGGGAAAAGCAGCGAGAAGCTGTATGGGATTGCCGTCTCCCAAACCTCCTCATTTCCTTGCCTTGCAGACAAACGGCTT
>R-117 bird_contigs.fa.49
AAATGTGCCTCTAGACAGGGGCTGGGTAGGAAAGCATCATCACCAGTTCAGAGCTGAGTCATTGAGGAGGACCTGACTCTCCCACAGGTAACTGGGTATT
>L-118 bird_contigs.fa.49
GAGAGCAAGTCCTAAGTAGCAGCATCTGAGCTGCATGGGGGGAGATGTCAGTGTTTTGTTTGGAGAGATGATGTGGTCATGCTACTGTGGGCTCACTGCT
>R-118 bird_contigs.fa.49
TCTTTATAGCCATGGACTTCCCTGGAAGATGAGCCTGAGCTGCTGCTTTCCCTTTCCTCACGTGCAACTAGATGGTTGATGAACAAACCAAGTCACATGT
>L-119 bird_contigs.fa.49
TGTGTGAATGTGCTGGCAGCCTGGAGATGAAGGTGCTGTGCTCACCTGAGCTGTTTTAGGGCACTGCAGGTACCACATCCCGATGGATGCTGACACTGCC
>R-119 bird_contigs.fa.49
CCAGGCTCCTGGATCAAAATAAAATATTTGGAAACTTAGGTTTTTCATGAGCACGTTCCCTGGATCCGTTCGCAGGAGGAGCCGGGTCCCCGCGCCGAGC
>L-120 bird_contigs.fa.49
AGCCTCCTCCTTGTTGCAACACGCACACGCTTGCCCTCCGGTTTGCATGTCTGAATCCTTACTCACACCTTGGTGAGGCACAAGCCCCGTGCGGGCGCTG
>R-120 bird_contigs.fa.49
TTTGTGAATGGAGGGATTTCACTGCCTGAAAGATGCACTGTGAAGTTCCAGGTCAATCTGTGGAGTCAAATTAGGAGGAAGTGTCAGTAGGGAGCAGCTT
>L-121 bird_contigs.fa.49
CTGTGCAAACTCCCCACGTCTCTGCACTGCTTCGGTGGGTTTGCTTGGATTTTTCCATCCAGGAGCTCTTCCTGGGATCTTGGCATCTTACAGAGGAGGA
>R-121 bird_contigs.fa.49
AGTGTTTTACCACCCTCATTGTACAAAATTTCTTCCTCACATCCAGCCTGAATCTCCCTCTTTTAGTATAAACCCATCACCCCTCATCCTGTCACAACAG
>L-122 bird_contigs.fa.49
GCCCTGCTAAAAAGTCTCTCCCTGTCTTTTTTATAGGCTTCTTTAAGGGACGTGTGGCCCATGATGGGGATGAGCCCTTGGGAAGTGAGATCACTCCAGC
>R-122 bird_contigs.fa.49
CAGAATCACAAACTGGTTTGGGTTGGAAAGCAACCTGTGCTGTTGCTGTTGCAGTAGAGCTGAGCTGCTGCTTTTGTAACACCAGAGGCAATAGATGAAT
>L-123 bird_contigs.fa.49
ATACACAATCCACAGCTATGCTGTTTGTTCTCATTTACCAAGGGCTTCTAATTCTGCACTGAATTTTATCTCTGGATATCCCCAAAGAGGAAGCACTGCT
>R-123 bird_contigs.fa.49
ATGCCACAAACAACATAGATCTTTGAGCATGTAAACAGGTAGGACCAGCCAGATTCTCCTCCAGTAATGAGAAAGGGCTGGCACAAAGCTGAAGTCATGG
>L-124 bird_contigs.fa.49
AAGAAGGGTTTGTAATAAATCTGTCAAACCACAGGGGTTGGAGTGTTTGGCTGGAGAACATCAAATAGAGGTCTATTTATTGGAGCAGGGAGAATGTGTT
>R-124 bird_contigs.fa.49
ATTTCATGGGATGACCTGACTAACTCTAACTCATCACTGCTGCCACGGAAGGTCCTGCTCCATCCGCCTTCCTTGGTGTGCTCTGCTGAGCGCAAGCACT
>L-125 bird_contigs.fa.49
CTCTGAGGCTCCTCTGAGCAGACTGAAGCCAGTTCAGTGCACTGCAATGGCACAAAACAAACCTGCCAAAGAAAAGAGTATTTCCATGGTTTCGAGTTGA
>R-125 bird_contigs.fa.49
ATGTGAGCACCAGGGGTTTCTTTCCCATGTCCTGCTACACAGCTACATCCCCTGGCCGTGCTGCACTGCAGATAGTGAATAAGACTCCAGCCTTAACCAA
>L-126 bird_contigs.fa.49
AATCCCTCCTGGCTGTTACTCCTGCAATTTGCCAAAATCCGTGTGCACCATTAGCTCTCTGCACCGTTTCCAGAGCTCCAGCCAGATACTGGCACTGGCA
>R-126 bird_contigs.fa.49
TAGTTGAAGGTGGAAGTGAACAGAGGCTGATGCTGCGGTAAAGTGCTACCCTCCCACATGCAGGCTGAAGCACCCATCGCTGCTCACTGGGGTGCTGAAG
>L-127 bird_contigs.fa.49
CACCCATCACTGATACACAGGGTGCCAGGCACCCATCACTGATCCAAGAGTTCCAGGGCAACCATCACTACCACTTGTGGTGCTGGTGCAGGAGCTGGCT
>R-127 bird_contigs.fa.49
ATTCCTCACAGTGAAGTGCTGCTGTAGGGTTCCTGAGAAGGGTTTTCAGCTCAGGTTGAGGAAAGGTTCCCTTCAAGTTTGGGAAAGGAAGAAGCTGGCA
>L-128 bird_contigs.fa.49
CTGGTGTGGGGTTAGGGTGCTCCTCCTTTCCATCTGCTGTTGCTATTTAGGGTGACAAGATAACACTACCTATAGTTCATCCAGCCCTGTTGTTGGCTGT
>R-128 bird_contigs.fa.49
GCTGTAAGTGAAAAACTGGACGTGATTTGATACTGAAATGTTGGCATTGTTATCCTTCGCCTTGCTTCTTGGAAAGCTCAGTTGGGACTCACGTTGTCTC
>L-129 bird_contigs.fa.49
TGGTTTGGATACACGCATCCCAGTTCATCATTAGCTCCTGTTTCTGTGGCAAAGCAGCCCGGCTGTGCCAGACAGGTAGGGATGCTGTTGACCCTGCAGC
>R-129 bird_contigs.fa.49
CCTTCCTGCCACAGCAAAGGGAGGAAAAGGAGGATCCTGATGGTCCTGGGGAGAGGTGGGAACATGTTTGTTCATAGGTCGTGAAAACAAACTGCTGAGC
>L-130 bird_contigs.fa.49
GTGACTGGTCCCTGTTACCTGGAGGTGGGAACTGCTGTAGCTCCTGCTGGGAAAGCTTAGTTGAAGGGTCTCCCATGTGTGACATGTGACTGCCTGAAGA
>R-130 bird_contigs.fa.49
TCTGTGAAACTGGAGGGAGGTTTGGTCAAGGAGGATGCCCCCCACTCCCAAACAATGCAGCAAGCAACACAGTGCTTTCATAGAGCCATGGACTCACAGC
>L-131 bird_contigs.fa.49
CTGGTTTGGGTTGAAGGAACCTTAAAGCTCCTTCAGCTCCAACCCCTGCCATGGGTAGGGACACCTTCCACTGGAGCAGCTGCTCCAAGCCCCTGTGTCC
>R-131 bird_contigs.fa.49
GCAGGATGTGCATCAGCCGTTCCCTGCCCATTCCCAGTCCAACACCAGTCCATTTGCTTCTCTCTGCATGTGAGAGTGAAATGTTCATCCTCATGGACAA
>L-132 bird_contigs.fa.49
AAATAGACACAGAGGAGCACTCCTCTCCCAGGGCACTCGGACACGCCACGTGCAGGCAGCTGGGAGCAGTGGGATGGGGAGGTGCAGCAGGAGCAGTGGA
>R-132 bird_contigs.fa.49
AAATCAATTTGTAAATGCCCAGAAGATAATGCTGTGATGCAAACCAGGACTGGTTAAGAGCAAGCCCTGCAAGCCAGCCCCATGTCCATTTTCCTGTCTA
>L-133 bird_contigs.fa.49
TCTGAATAACCCACTGAATAAGGGGAGGAAACACATGGTACGGGACTGAGCTTGCAAATAAGTTCAAGCAGATGCGGTTGAAATTTGGCTGGTATCTGCT
>R-133 bird_contigs.fa.49
AGCAGCTCTGCCCCTGGCACCTTGCACCATCAGGTTTTCTTCACCATGATGACCTTATGGGCAAGGGATTGCATTCTTCACCCCGATACCCAGGTGGGCC
>L-134 bird_contigs.fa.49
GTTGCACTGTGCAGGTGTAGCTGCAGTGGGGTGCTGTGCTGTCCCTCTGGCTCTGCAGGTTGTACCAGAGAGAGCTGATGCAGTTTTAACCTGCACTCTG
>R-134 bird_contigs.fa.49
TTCCCTCTGCACGGTGCCTTTGGGAGCCCTGCACAGGGCAGATGGTTCTGCAGACCCAGCAGCGCTCAAGGATGTTGGGCGCTCTCCTCGGGTGCCGCAG
>L-135 bird_contigs.fa.49
CCACAGTGCCCAGGCTCACTGCTGGAAGTGCAGCTTTTCCCAGGCAGATTACACGTCCATTTCAGCTTCACCCCCCACCCCCTTCCTCGGTTATTTTGGT
>R-135 bird_contigs.fa.49
GCTGCATCCTCCTGTCTCCTTGGAGCTGAGCATTTCACTCTGCAAAGTGACAACGCATGCGTCCAGGCGCACAGGACAGGCTGGCACCACACGTTTATCA
>L-136 bird_contigs.fa.49
CTGACGCCACAGCCACATCCCTGAGCCTCTGCAGAAGGAACCAAACCAGCCTGACAGACACTTCTCCTTGTAAATGCTGTTTTCGTGTTTCCCTCCCCCC
>R-136 bird_contigs.fa.49
CATGGCCGAAAAAATCTCCCTACTGAAAATCTTCCCTACTGCTGACCAGCACAGGAGCCAAGCAGAGATGTGGTCCTGTCTTGTGCTGGCTGTCAGCCTC
>L-137 bird_contigs.fa.49
AGTTTCCTTTCCTTGCTGTGTCCAAGATGGTATTTCTGCCTTCAGAGGTACCTTCCTGGCTTTCGAGTGATGATTAATGATTTCCAGGTCCCAAAGGTGT
>R-137 bird_contigs.fa.49
GGGCCCACATTCCTGAGCTGTCTTGCGGGCTGGGGGACACAGTGGTGTCCCCAAACCCCCATCTGCTTACGTGCTTTGAACCCCCAGTTGCATAGTATGT
>L-138 bird_contigs.fa.49
TTTCTTTCTGGTTACTTGATTTGTCAGGGTAATATGAATTCCTCGAGTTCCTAGTTGCATGGTTCCACCAGCGCTCACTGATTGCTTGAGGAGGATCGAG
>R-138 bird_contigs.fa.49
TATAAAAGTTGTAGTTTCCCACAGTGGCGGGTGGGAGCCAATGTCCCTTTTTTCCTAAGGTAAGGAGCCTTTCTCACCAGAATTGTCGGGATAACCATGA
>L-139 bird_contigs.fa.49
CAGACATTTCCTAATTAGTTGTTGATCATGAGTGGGTCTTTCTGACACTTCCTGGGAGCTGATGCTCCCTCTGCGCAGTCCCCCCAGCCAGGATGTGCCC
>R-139 bird_contigs.fa.49
CCCACGCTCATAATTCCCGGGTCACGGGAGGCACAAAGGAGGTGCTGCAGCCGGGAGCTGGGATGGGGGCAGGAGGGGCAGCGGCTCCAGCACCGCGGCC
>L-140 bird_contigs.fa.49
TGGGTTCTGTCTCCCTGAGGATGACCCTCGGGTTTTCTCACTGATAATCCCTCCCTTTAATCCCCTTCTCTCCTCACCCGGGTCAGGGCTTTCTTGCTCT
>R-140 bird_contigs.fa.49
TGTCCGCGCTTCAGGATGGGCTCCCCTGTAAGATGTCAGGTCCATGAGGGTTTGCTCTCCCCCCCAGGCAGCATCCTCACCATGTCCCATAGGTCCTGGC
>L-141 bird_contigs.fa.49
AGCATCTTGTGGAGCACAGTCCCCAGAGGTGGAACAGGACTGGGACAAGCCCTTCTGCTCTGGGAATTTTTAAGCCAGAGGGAATTTCACAGCAGGAGGG
>R-141 bird_contigs.fa.49
TAAACCTCAGGAAAAGGCCAGAATTCCCCCCGCAGGTCGCACTGTGGGTCTGCTCAGGGCTGTGGGCTGATGCTGTCAGCTCCTGGAAGGGTCTCTGACC
>L-142 bird_contigs.fa.49
ATGAATGAACGTCCCCTTCAGGGCCAGGGGCTGGAGCACAGCGTGACCCTGGCTGCCACCGGCTCTTTCTGACACACAGTGCTCTGGGTTTTACTTTTCC
>R-142 bird_contigs.fa.49
GAGCAGCTGCTCCAAGCACCTGTGTCCAACCTGGCCTTGAACACTGCCAGGGATGGGGCAGCCACAGCTTCTCTGGGCACCCTGTGCCAGCGCCTCAGCA
>L-143 bird_contigs.fa.49
CCCTCACAGGGAAGAGCTTCTGCCTAAGAGCTCATCTCAGTCTCCCCTCGGGCAGGTTCAAGCCATTCCCCTTGGCCTGTCCCTACAGGCCCTTGTCCCA
>R-143 bird_contigs.fa.49
AGCCATCAGGCCTGTTGCACTGGGTGCGCGCAGGGGCTTGCCCACCAAGGGGAGGGGGATGGGACCTGACTTGTTCATGCTTGGGGTGACCGGAAGAAGC
>L-144 bird_contigs.fa.49
ACAGAGGGAAGGGACCTTTCCATCCAGAGCTTTGGTTTTGCACGTGCGGGCATTTCCCCACTGGCAAAATTCCTGGAATCCTTGAAAGGCAGGGTTGGTT
>R-144 bird_contigs.fa.49
GAGATGATCAAAGAAACCTGGAGAGGGGCTAGGGACAAGGGCCTGTAGGAACAGGCCAAGGGGAATGGCTTGAACCTGGCAGAGGGGAGACTGAGACAAG
>L-145 bird_contigs.fa.49
CTCTCAGACAGAAGCTCTTCCCTGTGAAGGTGCTGAGGCGCTGGCACAGGGTGCCCAGAGAAGCTGTGGCTGCCCCATCCCTGGCAGTGTTCAGGGCCAG
>R-145 bird_contigs.fa.49
CTCCAGGCTGGGATGTGAAGTGGTCCTGGCCCTCCTGCAACATGCGTCTCCATAGAAAACTGCCTTTTCCTAAGGCCTGTTGACCCAGGGAGATGCAGAC
>L-146 bird_contigs.fa.49
ACTGTTGTGGGCTGATCAGCCACAGCCTGACACGTGCTGCTGCAGAGGTGGGGAGAGGCAGGAGAGCAGCAAGCTCGTCAGCATTGGGTGCAATGGTGGT
>R-146 bird_contigs.fa.49
TGCTGCCTGTAGCTGTGGGTGTTGGGGAATGGGGCCAACAAACGTTCCTGATGACGCTAAGGGTATTAAGTCAGATCTCAAGCAGGGCTGGACAGCCTAA
>L-147 bird_contigs.fa.49
GCTGGGTCTGGTGGGATGGAATGCTCCTGGGGAGCCAGTAGCCCCTGGGCCCTTCCTGGTTCCTCCTTGCTCTGCCTATGGGAAGGGTTTTGCTCCAATA
>R-147 bird_contigs.fa.49
TGTGCTGGTGCATTTGATTGCTTTGCAGAGCTTGTGGGAGCTCTGTCTGCTTGATGAAGATGACATTCATAGGGAGCCAGGGTTGGGAATTCAGTAAATG
>L-148 bird_contigs.fa.49
GGTATTAAAATGTCCCTAATGTGCCTCAGGTTAGATGTCCAGGTACAGCCAACTTTGTAGGGAATGGTCCAGTTCTCCACCCTAGGGAAAGGCTTCTCAG
>R-148 bird_contigs.fa.49
TAAACCTCTGCTGTTTAAGTTTCAACCCGTTACCTCTTGTCCTATCTCTACAGTCCCTAATAAATAGTCCCTCCCCAGCATCCCTGTAGGCCCCTTCAGA
>L-149 bird_contigs.fa.49
TACTGGAAGGCTGCTATGAGGTCTCCACACAGCCTTCTCTTCTCCAGGCTGAACAGCCCCAACTTTCTCAGCCTATCTTCATACGGGAGGTGCTCCAGTC
>R-149 bird_contigs.fa.49
GCAGGATTTTCCCCTAGTAAAGCCATGCTGGCTGTCACCAAGCACCTTGTTGTTTTTCATGTGCCCTAGCATGCCTTCCAAGAGAATCTGCTCCCAGATT
>L-150 bird_contigs.fa.49
TTGCCAGGCACAGAGGTGAGACTGACTGGTCTGTAATTCCGTGGGTCATCCATTTTCCCCATCTTGAAAATGAGGCTTGTATTTCCCTTTTTCCAGTCGT
>R-150 bird_contigs.fa.49
TTCTCCCACCCGACAAACTTCACTTTACATGACAGATGAGGGTTGCTCACAGCACTTAAGAATTTCTCACCTTATTTTCCAGAGAGTCTCCTCTGGTTTG
>L-151 bird_contigs.fa.10
AAGACTTCCTGCAATGTTTTAACTTAAAAATAATAAAACCCCCACTACCACATGCACACTACAATAAGAATTTATTTGCTACAAAGAACGTTTGTTTTCT
>R-151 bird_contigs.fa.10
GAAAAAGGCACTGCTGGTTGCTTAAAAGAAAGCCACACTTTTTAACTATTTAAGTTGCTACATAATTATTTAAAACCATTTGGCAGAAAAGATGGCTACA
>L-152 bird_contigs.fa.10
GCTTAAGAGCTAAGCAGTTGTTGATGGCTATGAGCAACACTTTTAAATAACTGTAATAGTAGTAAGAGGCTTCAAAACTGGGAGAACTTGGTATTTAAGA
>R-152 bird_contigs.fa.10
TGCTATACATTTATAAGCATGACTAACATATTGTCTGGTAAAGACAAAATACCAACAGCATGAGTTTCTGATTGCCCTTTGAATTTCAGGCACTGAGGAA
>L-153 bird_contigs.fa.10
AAAAGGTAGCTTTTTCTTGTCTGGCTTAAGAAGTAAAATTCATTCAGGCTGCAGTGACTCCTGGGAGTCATAGCACGTCTCCTTGCAGGCAGGCTTCTTC
>R-153 bird_contigs.fa.10
AGGTAAGGAGTGTCTAGAAGAGGCCGCCTGTAGCACTCCTCTACCAAGAACCCCAGAGGATGCCACAGAGGATCCAGTCTGCAGTGCTGAATTACTGCAT
>L-154 bird_contigs.fa.10
GCAGAAAGGCTCACATGGCCTCTTTAGGGAGCTCTACACAGCAGGCATTTGCCTTCTCTGCTGCAAGCCTCTTCCCTGCTATGGTGGTGCATGCATGCAT
>R-154 bird_contigs.fa.10
TGCTAGGAAAACATTCTTCACTCTGTTCGCTTTGGTACGTGCACCAATGGTTTTCTTCCTACTTCACTGATGTACAAAGTGACTAACGTCTCTCCCAGAG
>L-155 bird_contigs.fa.10
TAGGGCTGCAAACCTCTGTTGTCCATGCATACAGGATAGAAAAACGCCAAGGACTGTGTGGGTATAACGTGTTACTTTTCCTAGTTACTGAAGTGATTAC
>R-155 bird_contigs.fa.10
CAGTTTGATTTAAATTAAGAGTAAAATGTGTGCCACCAGAGTAGGAAAATAACTGAACTATTTGAGACAGAAATTGTCTTACAAGTATTTTTGCTTCACA
>L-156 bird_contigs.fa.10
GGTAGGACCTGCCCTGTTCTAACTTCTTAGAGCAGTTATTCAGGAGAAACAGTAACATTTATAAGGGCAGATGTCAGGTGCAGAAGGTAAAAGAAACCAT
>R-156 bird_contigs.fa.10
AGGAAAAAAAAAAAAAAACCAAGAAAGAACAAAAGACAGATATCCTTTTATCTAAATTGGAGAGACACCAATTTGATAGGTGGACCACTCAGTGGTAAAG
>L-157 bird_contigs.fa.10
AACTAGCTGGATGGCTGCATGCAAAGAGTTGTGGTCAATGGTTCAATATTCAGCTGGAGACCAGTAATGAGCAATGTCCCAGAGGGACTGGTGTTGGGAG
>R-157 bird_contigs.fa.10
CCTGGCAGTGTTTAAGACCAGGTTGGATGAAGCCTTGGGTGGCATGGTTTAGTATGAGGTGTTGATGCCCATGGCAGGGGGGTTGGAACTAGATGATCTT
>L-158 bird_contigs.fa.10
GAATTCCTTTCCAATCCTAACTATTCTATGATTCTATGATTCTATGATTACTTTTAACCACTATGGTCATTACTCTGCTTGTGCTGCCCATAGCACAGTA
>R-158 bird_contigs.fa.10
AGCTCATAATTTAAAATTCTCACAAATGAATGGTAACAAGCACTATGAATTAAGTTTCCAACCAACCAGCTCAAATTACCAGGCAACATGAGTTCCTAGG
>L-159 bird_contigs.fa.10
GATTATGCTGTTCAAAGTGTTTTAGAGGTAAAAACAGTAACATGAAAATGAATGCAATATTATATTAAACAATGTAATATGTCCATTTTGATCATAAGAA
>R-159 bird_contigs.fa.10
TTTTGTTGGTTTATTTTTTTAAAGCACAATAATATTAAAAGCAATATTAAATAATTGAAAATAAATTAAAATCCAGAAAGAGTATACCTTATAAAATTTT
>L-160 bird_contigs.fa.10
AAATAAAAAAAGCTACCAATGGAAAGTACTTTATAAATAAGGAAAGACATAACCATGAATTTAGATGTCAGCTTTCAACACCAGTATTATTAAAACTATT
>R-160 bird_contigs.fa.10
TATATGTACAGAAACAGCTAACAGAATATACAGAAGATACAATAAATCAAACACTGCTTTGCTTCCAGGAGACTTGTAATTATTCACATGTCTAATAGCC
>L-161 bird_contigs.fa.10
TTTCCTGATATATTTTATGAATATCTATGATGAATATTATTTGATCATTTTGTCAATATGTAAGGAACTCACACACATCTCACTTTAATATGTAGTGTCT
>R-161 bird_contigs.fa.10
TCCATTAGGATTACGGGTAACAATGTTCAGTAGTGGAAGAGCAACTAATAAGGTATATAACCCTTCAAACACCTTTTTTTTTTCTAAACCAAGCATTTCT
>L-162 bird_contigs.fa.10
GCAACTAGGTCATAAATTCCTTCCCAAAGAAGCAAGGAAAGACACTGACATCAAACAGAGGCTTCCTAAGCTATTTTGGCAAACAGACTAGTCATAAAAC
>R-162 bird_contigs.fa.10
GGAAGCTCTTTTAAATAGAGGTTTTAATCATCATGCTTTAAGGAACTTTGATTTGAAATATGTTGGCTCTGACATGCCATCAGGATGACTCATTCTGCTG
>L-163 bird_contigs.fa.10
AAATACATCATGTTTCATTATTATTGCATAATGTGACATTGAGATAATCAGATGAATTGTCAAAACAAGGTGTCAAGCATGTAAAGCTCAAATGAAGCAA
>R-163 bird_contigs.fa.10
AGTAAAATGTAATACAAGATGTTCAATTTCTCAGAGCTATAGTTTTGAACATACTGAAGAATTCCTCCATGGTCATTCTTGTGCATGCCGAGACCAGTTG
>L-164 bird_contigs.fa.10
CCTTCCAGAGTAGTTCCTATGGCTCACTGATGCAGGATATGTTCCTGTAACTGACCCATCTGTGAGCAGTGTGCTGCTTTTACTGTATAGAAAATAAAGG
>R-164 bird_contigs.fa.10
TTAGCACTCCAAGCACACCATTCCTAATTATGACCTGATCTTTGTAGTGTTTCACACAGCATTGTGTTGATGCTTTTAAGAACTACCTGACAAACCTCAA
>L-165 bird_contigs.fa.10
ACCAAATAATAATTTCCAGATAACATTTTTTGTGGTATCTTATGTGATATGTAATGAAAGTGCTGCACAAAGCATTCAGGAATATAGGGACTCCACCAGA
>R-165 bird_contigs.fa.10
AAAATTAAATCAGAATATACCGATACAAGAAAAATATTTATGTGAAATATTTCAGAATTTCTTCCATTGTGAATTGGAATTATTTTTCCATAGCTTTTAC
>L-166 bird_contigs.fa.10
AGCTTTTTTTGAAAATTAAAATAAGACTATTAACACTCCTTTTGCCTTATTAAGGGCCAAGGACTTAAGGAGAAGCAGCAAACTGTTGGAAACAGTTACA
>R-166 bird_contigs.fa.10
CAGTCTGGTAAAAGACTGCCAAGATCCTTCACCCTTCTTTTGCCTATGTTGTTTGCCCTAGACAGTTTAGGAAAGGCATTGCATAATCTGTAGTACACTT
>L-167 bird_contigs.fa.35
CCTCATAGCAGCCTTCCAGTGTCTGAAGGGGGCCTACAAGGGATGCTGGGGAGGGACTCTTCATTAGGGACTGTAGTGATAGGACAAGGGGTAACAGGTT
>R-167 bird_contigs.fa.35
CACTCTGTCGTGCAGAGCTGGCTCTTCTCTCTTCTCCCATGGGGAAAGTGCAGACAGGCAAGGAAGGGCAGGAGAGTATGTAGCAGTGTTTACTTGGAAT
>L-168 bird_contigs.fa.35
ATGGGATTTGTCCCCATGGACAAAGCAGAGAGGAACAAAGTGAGGGTAAACAGGACAGATGAAGCTGGAACACCAGTGTCTGGATCACTCATGATTTGAG
>R-168 bird_contigs.fa.35
GTGGGTGGCCTTTTGGCTTGCTTCAGTGATTCCAGCCCACTGGAAAACCAATCCACCCAGCAACTGGGGCCTGTGACTCTCTTAAGGAGAAGCTTCCAGT
>L-169 bird_contigs.fa.35
ATCTAAATATAGCCAGTAATCCAACACAGCCAACACACACTGACTCACTCGTTAGGCAGGGCCATTTCTGCAGCTCCTAACGCTGAAGCAATGAAAAAGA
>R-169 bird_contigs.fa.35
CAACATTTCTCTCTGGAATTTGTATAGTTCCTAACGTGGACATGAAGATGTACATCAACAAGGGGATGGGAGGAGAACTTCATTCCAGCATCCAGGACTG
>L-170 bird_contigs.fa.35
TCATTAGGACTGGGCCTGTAATCACAAAGATGATGAAAGATAGGTTGCTTGGAGTCCAGTAAGTTAATTATGCTGCAAGAGGCAGGACTGTATTTTGACA
>R-170 bird_contigs.fa.35
CAAAGGGGGAAAAACCTTCCCAGTTGTATTTGCCCATCAAAATCTGAGTATTTTCTGAAAAGAAAAAATGGGAAAAAAAGCACTCATAAATAAATAAATC
>L-171 bird_contigs.fa.35
CCTTTTGTCTGCAATTCCCTTGGTGAGAGTGGGGGAGGTCTGAACCCTTCCTGCGTGACTCACTTCTGGGCAGCTCTTTGCTGTCAATGGAAACTTGTCC
>R-171 bird_contigs.fa.35
TTAGGCTTGGAGAAGATGCTGGCTCTGTCAGGACTGAGATTAATCCCCAGTTAGAGGGAAAGACCATAACACAAATTGCTGGAAAACAACAGGAATGTTT
>L-172 bird_contigs.fa.35
GTCCTTTACTTTCCTAGCACCATTGCTGACAACACTGGAATGTAAGCTCCTAGGCAAAGGTGTCAAATGTGAGGTCACTCCAATGCTTTCATGTAAACTG
>R-172 bird_contigs.fa.35
AATCATTGCACATCAGGCACTAAGGGTCAGGAGGGACCTGACTCCTGATTTCCCACTGCTTATTGCTGACAATGCCAGTGTTGTCAGAGGGACACTTCCT
>L-173 bird_contigs.fa.35
CTGCCTTGTGGCTTTGGCTGAAGGCCCCTCAGGCAAAGAACATGACTTATTCTGTGACCATTCAATGCCAGGCCCAAAGGGGACAGCAATCACCCTGAAC
>R-173 bird_contigs.fa.35
CAGCCTAACTGAATCAGCAGAGAAAAATAAACATCCTCCTCTTGGAAGTGCCTCGCACAGTTTCATTAAGCCAGCCTAGGACTGCGAAGGAGCCGGATGT
>L-174 bird_contigs.fa.35
ATATTTATTGAATTGAGCCCTAAGAGAATAAAAGGGGAAAAGAAACCTCCTGGCTGTTCTGGTGAGGGGGGATTTAAGGAGACGAAGCAAAGCAAGCACT
>R-174 bird_contigs.fa.35
AAACCCATTCTATAGCTATATTAGTACTCGTATAAAGGTGTAATTTTTGCTTTAAGCTTCTAGCTTTTTAGCTTAAAATAAAAAGTGACATGAAATAATC
>L-175 bird_contigs.fa.35
AAACTAAACCCAAAAGGTGCACAACCTGGTATAATAAACTCCAGTGTGAGAGATGGCCTGTGTAGAGATACAGGAAAGAAGGGCAGGCAGGGATGTTCCT
>R-175 bird_contigs.fa.35
CAGGCAGGACAATGTCTCATTTTATAATTAATACATATTGTTATTAATAGAGTTAAACAAAGCTGGCTTTCATTCCTTTATTTAGTGGTGCATTTGGTGA
>L-176 bird_contigs.fa.35
AGCACTTAAAGGGGGCCAGTCCAGTGTACACATAGAACTGTTTTAATTACATCCTGTGAATTTATTTTTCCAGGGAGAAATATTTCTCAGGGAAAATGTC
>R-176 bird_contigs.fa.35
TTGGAGAGGAGAGCACCTTTCCTCATGCCCAGCTTCTAAGAAAGCCAAAGGAAGGCAAAAGCAGCTTTTCTCTAGGTAATGACAAGGAATTGGACACTCC
>L-177 bird_contigs.fa.35
TGTGGGACAGGAGCAGGTAGCATACAGACAGGTTCAGGTAAAACAAGGGAAGAGCTGCTTGTCCTTCCCAGAATCTCAGCTCCAAAAGAGTGCATCCAGC
>R-177 bird_contigs.fa.35
ATGAGCTTTAAGGTCCCTTCCAACCCAAAACAGGCTGGAATTCTACTAAATTCTCCATGGCATCTATGCCCTTGCTGGCCCTCCTGACAAACCAAGGACA
>L-178 bird_contigs.fa.15
TGTGAGCTCACAGCCCAGAAAGCCAACCATATCCTGGGCTGCAGCAAAAGGAGAGAGACCAGCAGGTCGAAGGAGGTGATCCTGCCCCTCTACTCTGCAC
>R-178 bird_contigs.fa.15
AACATTTAATATATATAGGACTGAAAATAAATATCTTTGTAAAATGGGGACCCCTATTTTAACTGAACAGTGAGTTTAGCTCTGGTATTGTACTAAAATA
>L-179 bird_contigs.fa.15
TCAGGTAGAAGCCTGTGAATTTTTGAGTTCCCAATTTATTAAGAATTTTCTCTATATATCAAAACTAAATTAAAACATATAAAAGAAAAGAAAACAGTGT
>R-179 bird_contigs.fa.15
AAAGCTGGACTAAGTGAACACTTAACAATTTCACTTATACAGTAGCCACAGTTATGCCTCCAATTACTGTTTTTTGTGAGTATATTAAAGAAATAAAGAA
>L-180 bird_contigs.fa.15
AATTTTGGCTTATATAGATTGGTAGATATTAGTTATATCACTTTTCAGATACCAAAGATGGAGTTCACTTGTCAGGACAGCTACTGTGGCAGGGCAGAGA
>R-180 bird_contigs.fa.15
ATGAAAATCAGGACAAATAGCCTCTGATGGCAAAGCCATAGCACAAATGAAAGGTTTTTGTAATCTTTTAGACTATTCTTCACATTTTATATTTCTCTCA
>L-181 bird_contigs.fa.15
TGACAGCTTCATTTAAACCTTATGCAATCTTAGGGGAAAATGGAAATAGGTTATCTTTATTTTTTTAACAATATGACAGGACTAAAATCTAGGAAATGCA
>R-181 bird_contigs.fa.15
TGGAAAATCTTTTTTTTCTTTGCTACTTTTAAAGACAAATTCCCACCCCAACATCATACTGCCCGGACAGTGTATTTTGTGACAGCTTAGTCTCTGAAAT
>L-182 bird_contigs.fa.15
GATGAGAAGGCTCCAGGGAGACCTTAGAGCAGCATGCCAGTACCTAAAGAGTGCCTGCAAAAAAAGTCTGGAGAGGGACTTTTTGCAAGGACATGCACTG
>R-182 bird_contigs.fa.15
AGGTTCATTCTGGGATAGAAAAGAAAAATTTTCTGAACTGAAGCAGGCTTTTTTAGGTCTGCACTCAGATCAGAGGTCAGTCTCTTATAATTTTATGGAA
>L-183 bird_contigs.fa.15
GTGGTTCCAATTGGTATGTTTGCCCTGTTAAATCAAAGCAAACAAAAAAAAAACCAAACAAAAAAGAACACTTCAATACCAACCAAAACCAAACCAAACT
>R-183 bird_contigs.fa.15
TTACCACCTTTACGTGTCACAAAGACGTAAAGTTCACATTCCTTAAGTAGGCATCTACAGCTTATGGACTAAAAGCCAGTTATCCCGTTTATACACAAAG
>L-184 bird_contigs.fa.15
GATATTAATTTAAGGTGGGCATCTAGATATCTAGATAACAAGTCCTAGTGGTGACTGTTTTCCTCCATTGATAGTGTATGAAAGTGTCAATTGGTGAATA
>R-184 bird_contigs.fa.15
CATCACCCGCTAGCAAGTAGGCTGGGGGTGCACAAGAAGCTGGGAGGGGACACAGCCATGACAGCTGAACCCAGCTAACCCAAGGGATATTCAGATCGTA
>L-185 bird_contigs.fa.15
TGATTTCATGCTTAGACTATAAAGGGGGAAGCTGGGAGGATATTTGGAGTTAGGACTTTTTGTCTTCGCGAGTAATCACGGAATATGATGGCACACTGTT
>R-185 bird_contigs.fa.15
GTTTTAGTTTTCAAATAATTTATTGGATTTCTAATTGATTTTACATTTTCCATGTTCTGTTTGTGTTGTCTTTTTTTTCACTCATGGTTATTCCCTTACA
>L-186 bird_contigs.fa.15
AACATACCAGCATTGTTTTCCCTGAGGTGAAGAGAATGTCAAAATTTATTAACAAGTAAGGTAATCTACCTAATCTCTGAATCTCTGAAGACCTTTAAAT
>R-186 bird_contigs.fa.15
CAACTAAGTATCACGAAGCAGCTTGTTCATTCCACCACCTGGTTTAATAACTGAAATAAAAGTAAAATATTATAATATTTGTAATAATAGAAATAACATT
>L-187 bird_contigs.fa.15
CTAAACAAAACCAAAACTAATAACAATAGGAAATAGGGGTGGAGAGAGAGGAATAAAAAACAAGAAAGACTAGCAATGCACAATATGATTGCTCACTATC
>R-187 bird_contigs.fa.15
ATTGGCTAAATGAAGAACAAAACTTAGATTGCTTTTTTGTCATGGTGTTGCATTTAGTTGCATCCGCTGTTTGTGTGCATGATTCTGAATTGCAGTATGT
>L-188 bird_contigs.fa.15
CAGCAACTGCAGAAATTTTCTATATTCAAAATATATTTTAAGTTTATTCTGGAATTACCTTCATTAGTGTAAGTGATAATCAGGAAGAGAATAATACATT
>R-188 bird_contigs.fa.15
TTTGCCTTCTGGTGTTGTAGACTACCTTTTTGCAGTCAGATTTGAGACGCTAATGTCTGCTCATATAAAATGTGTGCACAGAGTGGCCCTGAGAATTAGA
>L-189 bird_contigs.fa.15
AGTGTAGAGCTAGTTGTTGTGTATTACTTCTTATTGTGTTTTACCCAGTAAATTATTATTTTCTTAAGCATGTAGTATGTTGAGGTTAAGTTCCTGCACA
>R-189 bird_contigs.fa.15
CATCTTGATTTTTAGAATTCTTTTTGTTTCTAGATCCATCTCAGAAGGAACGGGTAGCACATCAGACAAAATTTATAACACCACAAAAGCGCGTGGTGAT
>L-190 bird_contigs.fa.15
TCTTGATCCTTAAAACTTTTACATTGATACTGTGGTATTGAATGAAATGGAATTAAACATCAAGAAGAATTCAGAGAAAATTAAACTTCAGAACAATAAA
>R-190 bird_contigs.fa.15
TATTACAATTTCAGGTCTTGAAGTAAATTCTGTTTTAGAAACCACAAGTTTGGATCAAAATATTACAAAGTTATAGGAACTTGTGCTATAAAAAATGCAT
>L-191 bird_contigs.fa.15
ATATTTGTATATATATATACACACATGCGTAAACTTTGTTTTCCATTAATTATTAATATTACAAGTCACAGAAAATAAAATCTTTCACTTTAGATTTACA
>R-191 bird_contigs.fa.15
TGTTTTGAGTTACTGCTCAAATATTTGGTTTGTCCAAAGACTTTCTGAGCCTCATGCTCTGCCAGGGAGGAGGGGAGGCTGAGAGGAAGGAGAGACAGGA
>L-192 bird_contigs.fa.15
CACCTTACCCAGGCTAGCCAAAGAGGTATTCCATACCACAGCATGTCATGCTCAGGGAGGTGACTGCGAGTTGGCCGGAAGGGCGGAAGCTAGCTCTCTT
>R-192 bird_contigs.fa.15
GAAACCTATTACTAAGAAAGAGAGTAGCATTAATAGTTATTGTTTGGAGGTCTCTATTCTGATGATATTTAGAATAGCTATGTATGCTATGTATATTATT
>L-193 bird_contigs.fa.15
TATATAAAGATTTCTCAAAATGCATATACATAAACACATATACATGTCTTCTTTAATTTCTAGCTTCTAGAATAGAATCATAGAATAGTTAGGGTTGGAA
>R-193 bird_contigs.fa.15
TGCGTGTTGTTGACAATTCCTATTCCTGTAGTCGTATGACCCACATGTCCAGCAGGGCTTTTTCACAGAATTCCATTAAAAAGATTCTCCTCTTAGGAGA
>L-194 bird_contigs.fa.15
AAAAAATATCTTTTAAGATCTTAGGAGAGCATTAACTCTAATTTACAGTAGTATTTTAAGGCATATTCCCCTTCTATCTTTACTGCATAAAGTGTATTGC
>R-194 bird_contigs.fa.15
AAGATTGAGCAAATGAGGCCCTCTATAGACAGACAGGAGCAGACTCAAATTCATAAGCGCTGGTCCTCATGGAAGACTTCAACCACCCTGGTATCTGCTG
>L-195 bird_contigs.fa.15
GAAGGACAACACAGTGCAACATAAGCAATACAGAAGGTTTCTCAAATGTGTTGATGATAACTTAATTCTCCAAGTGATACAGAAGCCAATGAGGAGAGGT
>R-195 bird_contigs.fa.15
GCTGATGGGGAAAGGATCATCATAGGACTGATAACCACAGAGGAGACAATAAATAAGACCAAGAATGCTAGCCTACAAGATAGCAGAGTGGTGCCCAGTG
>L-196 bird_contigs.fa.15
TGGAGCGAGACTGGAACAGAAAAGAAGCAAAGACATACTATCATGGGTTGAGTATGTTTTGAGGGTGTTTTTGTTCAAGGTTTTTTTCCAGCCAGGTGGA
>R-196 bird_contigs.fa.15
TGTCATATTTGATGAGTTCTAGCAGTTCAGTGAAGTTCCCACTGACTGAAAAAGGTGTCCTGGCTTCAGCAGTGGCAGTCATTTTTCTCCTGCTTAGTAG
>L-197 bird_contigs.fa.15
CTGGTGCAGTGCTGTGTTTTCAGCTTTATCATCGGAACAGTGCTGATAACACAACAATGTTTTTAGTTATAGCTAAGTAATGTTTACTCTGATCAAGGAC
>R-197 bird_contigs.fa.15
TGGCTGGATATCTGCACTCAGAGAGTTGTGGTCAGTGGCTCAATGTCCAAGTGAAGGCTAGTGGTGAACGTCATTCCTCAGGGGTCAGTACTGGGACCAG
>L-198 bird_contigs.fa.15
CACTGTCTCCAAACAGTAGGATTGTGTAATCCCTCAAGCAAGTTTGCTGATGACACCAAGCTGAGTGGTGCAGTTGACAAGCTTGGGAGAAGGTGTGCCA
>R-198 bird_contigs.fa.15
AAAATTGTAACAAGGAACTTATTGCCAGCAGTAATTTTGTGATTAATGCACATACCAGAATAGCGTTCAGCCAATTCTTTTTCAGCTACATTAGCTTAGC
>L-199 bird_contigs.fa.15
AGTGGTAAATTCTAATGAAAAAATAAATATGCTGTTACTTCTATTCAGATCAGAAGTTAGGGAAGTGAATAGTCAGTATAAAGAACCAAAGGCAGAAGAG
>R-199 bird_contigs.fa.15
TTCCATGATTACTTTTCACTCAGGGACCTGTGCATATCAGGTATCTACCTTCATACTGGTTCGACTTTTATTTCCAAGAAATTTACACAGTTATCATATT
>L-200 bird_contigs.fa.81
GTTATCCTTCTATACTAACAGGAAGAGTAAGTATTGCTAGTTACAGTGCTCTGGAAAACTGCATATTTTTAAGATGAATGGCAATTAGCACATTTTTATT
>R-200 bird_contigs.fa.81
TTTTGATTTTACAAGCTTTTAAGGTTTTGTATCATCTTTGGAAATCATGTTTTAGGAAGCTTTACTCAGATACTGTTCTGCGACAAGACCTTTTAGTACA
>L-201 bird_contigs.fa.81
TAAACAGGTCAAGGACAGATTGTAGTAGAGAGATGCATGTCTATGGTCTGGAAATGTGATGCTGGACTACCCAAGGAGCAGAATCCTAGATTTCCTCAGT
>R-201 bird_contigs.fa.81
AAGCAAATTACTTCAACTGCAATCAATAAAAGTTACTTTTATCCAAAAGTCCAAAAACTTTAATACGTATACTTTGTCTCTTCCCCAGAACAGTAACAAA
>L-202 bird_contigs.fa.81
CAAATGCAAAACAATTCAGGAGAGAAACAAAACAGAAAGGAGCAGTTAATTATGATTTATAAATATATTAACTTGCTGAATATTCTAATGAACCAAAGCA
>R-202 bird_contigs.fa.81
TGTGCCTGCACTGTGCCAAGCTATAATTCAGATGCAATTCTCTGTATAGCAATGACATCTTGGGGCTGGAAATGCAAGAAGATAGTCCCAGTAGTTTCCT
>L-203 bird_contigs.fa.81
TCCCTGGATCCGGGTTTGGATCTAATAGTAACAGAAGCTTTACAGTGGAATAAGTGAGCTGTTAAAATCACAAATTAATTTATGTGTATAAGTGTCCTTT
>R-203 bird_contigs.fa.81
CGTCCATGACTTTCTGGTTATATAAGTTTATTGCAATGGGTTATCTAATCCTCTCTCTTTGCCAGTTAGACACATAAGTTTTCAAATATGTGCTTTCAAG
>L-204 bird_contigs.fa.81
GACTTCGATTATAATAAAATATTTTGATGGCCAATGTGGCTTACCTGTAAATTCCACCCAGAATATGCATAATGGTGTGATAATCTTGTTATTTTGAACA
>R-204 bird_contigs.fa.81
TATTATGGAAATGAACCCTCTAAGCTGTAGCTAATAAAAAGACATGCAAATTAATGCCCAAATTAAACAAGGCACTGAATATTTTGTGCTGAAATGAAAT
>L-205 bird_contigs.fa.81
ACTTTTTTGTTAATTGGAATTTTAATTGGAGTTTTACAAAAGCTGAAGTGCCAGATGCTTTGAAAGGTAGGATATTGAGTGTTACAAGGGCTATTTGATT
>R-205 bird_contigs.fa.81
TGGCCTGGGAATGTAACATTAATCTTTTCTCAATATCTGTTACCTGTAGATCAGCACCAAAACAGAATGCATTGTTTTCTAATCAGTTCTTTGGGATTCT
>L-206 bird_contigs.fa.81
CATTTATTCAAGAAAATTTATCAACTGAGCCTGAGAATTTCAGAGTTACCAGAAGATGGATATTGTGTCATCTTATGCCAGCTGACAAATTAATTTGAGC
>R-206 bird_contigs.fa.81
ATGTAAAATCTAAGTAAGCCAATGGTGTTAGATTAGATTTATTGCATGAGAACAGAATCTGGCATACCATCCTTGTTTTAGCTCATTGAAATAGCAAGTG
>L-207 bird_contigs.fa.53
GGTAATAAAGACTGGTTAATGCAAGGCAGAAGGACCCTTGGGTTGTTCTTATGCTCTTTTCTTGCCTTAGGTTTTTGAATTTTTAAACATGTTTGCTTGC
>R-207 bird_contigs.fa.53
CTCTGAATGATCCCTCTGGTTGCTTGTTTTTTTGGATTCCCTATCACCACCTCCACCCTGTTACTTCCCCGCTCCTCCTCTCCTGTTGGAAATACAATCT
>L-208 bird_contigs.fa.53
CTAAATATGGAGACAAAAAATATACTGGAAATCAGCAACTGGGCACTTTCTCTCTGAATTTCACATGCTGATGCAGTTCTGTCTTAGCCAAAAATAGCAA
>R-208 bird_contigs.fa.53
TTCACTTTCAAGCTTCTGGGTTAACTGTGGGTTCCAGTCACAATGCAATGTATTTTTTTTTAATGATCTTGATCATGATTGCAAGTGTTTTAATGCCACT
>L-209 bird_contigs.fa.53
CTGATTCACAATTCATATGTGAGGAACTGTTGTTCTACCTTAAGTAGTGTAGCAGGATTTAAAGAAGGAACAAGAATTTTGCAGTTAGGTCACTGCACTG
>R-209 bird_contigs.fa.53
TAGAAAATGTAGCAGTAAACATGTCATGTAAGGGGGAAACTGCTTGTTACTGTGAAATCATGAAACATTTCTTCTCATCCTGAGCTTATCATAGAATTCA
>L-210 bird_contigs.fa.53
GGTGTGATAATAGCCTGAAATTTCTTCATGTTAATTTTCCTTTTTAATTAAAAGAGCCCACTTGTACATCTCTGTTCCCCCTCTCCCCAAAGATATTTTT
>R-210 bird_contigs.fa.53
ATTCCTAAAAATCTTTCCTTTGCTCCAAACTGTGGATCAAAATGGTTCAGATGTCACTTGGATCACCCCAGGTTCCATGTAGCTGATATGGGAAGAGTTA
>L-211 bird_contigs.fa.53
GCTGCATACCCATACAACAAACAAACCTCCTGCCTACCTCCTGCAGAAAAAGCATTCATTTTTGCTAGTGTAGCTTGAGTTGATCCTGTCTTATAGTAGG
>R-211 bird_contigs.fa.53
TAGCTCTTTGTATAGACAACACAGAAAGATAGGCATCCTTGTAAGGCAGTGGATGCCACTTCTTGCAACACAGGATGTTTCATTGCATGGGACAGCTGAC
>L-212 bird_contigs.fa.53
TCCCTCTTAATGATATAGCAAGTGGAATGAACCCTGTGTTCAACTTTGGATGGTTAAGTTTAAGTGGGATGAATTTATCTGTTGGCCTCTATTGTGTACC
>R-212 bird_contigs.fa.53
TTTTCTGCTTCCTATGGAATGAAATGCTGGCACTTGTTGAGTTGCATCTTCATTGCTGCCTTGGGGGTATTTGATTTCATGAATCTGATTAAATTATTCT
>L-213 bird_contigs.fa.53
GCTCTCAGTATTTCTTTAATATTGCTTTATAAAATATACTCCTAGTGGTTTCAGTAGTGAGAGCACTTGCTGTACTTTCTTTAAAGATTGCACAGTCCCT
>R-213 bird_contigs.fa.53
GGTGTAGTTGTAGGCAAAAGTCAAAAAGACTGATGCTAAGGCTTCTGATCAGGTTCTTTCCTCCTCAACCCTATCAAGTGCTCTTAGAAATTTCTGTTTA
>L-214 bird_contigs.fa.53
TTGTATTTCGTGGGTGTATGCAGGGTGATGTGCAATGGAATTTGACTTCATCCTCTACCTGGTTCCTAATTGAGAAACAGTCCATCTTGCAGCTGATGAA
>R-214 bird_contigs.fa.53
AAGTTTCAAGAGCTTATAATTGCTTCCATTGTTTATGGTACTGACACTTCCACTCTTGACATTGTACCAATCAGGGGAAGGGAGCTTGGTCTTGGGATTG
>L-215 bird_contigs.fa.53
TCCAACATAGCAGCAGAAAGCTTTTGGAGTGAAAGCCTTTTGGTCATGGAGCATACCAGAAACTTTCTAAGCCTAGCAGATTTAGAAATACTTTAAAGGA
>R-215 bird_contigs.fa.53
TGCTTTCCTTCTTTCTGGAGTCCTGACACTTAATGTCTTGCCCTGTCTGGAGACTTGTCTGAGTTAGAGTGGGTGATGTCCTGTAAATTGCAGGGTTAGT
>L-216 bird_contigs.fa.53
GAGGTCTGGGAAAGGTGAAGTGGACATGGCAAGTCTTTAGATTGAGTTAACAAACTGAATGATCTGTGAGGCAAGGGGAACTGGAAAAGTGATAGCATCA
>R-216 bird_contigs.fa.53
AATAGGGCATGCTGGAGCATTGGAAATGCAGGGCAGAAGCCAGAGGTTTTCATGTGTGGAATAAGAAATGAGATTTACTTCACCTTTACCAAGTACAAAG
>L-217 bird_contigs.fa.53
ATTTTAACTCCAGAGGTTGACATCTGTATGTGTTGGGAGGATCCTGCCTACAGATATTATCCTAGAATGCTTCTTTAACTGGACTCCAGACTGATAATGT
>R-217 bird_contigs.fa.53
GAAAACTAAAGGAATACTGAAAAGTAATGAGAAATTGGTCCGGAGATTTGAATTAAAAACATGAAGTTAAAACTTTGAGGCTTGTCCTATTATCAGGAAA
>L-218 bird_contigs.fa.53
TATTCAGTTTAAAATCGTACCTTTTTTCTATAGTTCTTAAAGAGGGGATTCCACAGAGATGATGCCATTTTCCTGCTAGACTGTAGAAACAGAGAATACT
>R-218 bird_contigs.fa.53
AGCAAAGAGGTTTTTCATTAGACATTCATGCTAGATTTCTGTCCAGCCTGTTCTTCATTATCATCTTTCCTTTTCAGTGTTTTCACTTCTCCTCCCAATG
>L-219 bird_contigs.fa.53
GCCCACTTCAGCAAAATCAGTCTGCCCTTTTCCATGTTCTTCCTTAAACAGATGAATGTTGCTTCAGTGTGATAAAAGGATACCCTCTGACTGCAGAGGA
>R-219 bird_contigs.fa.53
GTCTCCCAGGTTCTGTTCTAAGATGTAAGACCTTTCTGATTGCTTGTTCAGTAGTAAAGCTCAAAATTAAATCTTATCTGGATGTGTGCATGTGTAAAAA
>L-220 bird_contigs.fa.53
ATGAGAGCAGAAGAGGAAGAGGGAAAATTATGTAAAAGAAGAGTGAAGACAATAAAAGAGAGAAAAGGGACAGAGATGGAGATAAAATATGTAAGATGAA
>R-220 bird_contigs.fa.53
GGCATCATTTATCCCCATCATCCTGTGGCATGCTATAGAGACATCTTATAATCATTTATTTTCAGAATTTGTTCCTATTAATCATGTATTAATTATTATT
>L-221 bird_contigs.fa.53
AAGAAAACATTTGTGCACACTCCTCTTAATCTGAATTCTTGCTTGACTGGTTTTCCTAGGAGCGTGGAGAAGCACCCAGATTACACAGCTCATCATCTTA
>R-221 bird_contigs.fa.53
ATTAAAGGAGTGATCTGTTAAAGCCAAGTACTGGAGACAACACTTGCTAGGTACTTTGGTCTTACTGTCAGCACTGGGCTGGATGATCTCAGTTCTGTCC
>L-222 bird_contigs.fa.53
TGTGTAAGCATGGTAAATAGCAGCTATCTCAGTTTAGAAATTACTTCAAACAAGGACCTCATTTATTCACTACATTTTTAATAGTGAGAGAGGACAATAT
>R-222 bird_contigs.fa.53
CAAATTCATCCACTTCAGTGGGGTACCCAGTGTGTTGCTTTGCTAACTAATGGCTGAAATCCGGCTGTAGTGCAAGAAATGTCTTTTCCATGGACCTTCG
>L-223 bird_contigs.fa.53
TGGATAGCTTTTACAAAGAGATAGAGTCAGTAGCTGCTCAAAAATAATTTAGTTAGAGCATGTGTATCAGAGAAATAAAACCTCAAAGAGCATTTCAGTC
>R-223 bird_contigs.fa.53
AACTTAAAATGACAGCAGAGTTTCTCCTGCTGAGTCTTTAAAATATATTTGTATACATTATATACAGATCACTCCTTATTTCTTTCCCTCCTTATATCAT
>L-224 bird_contigs.fa.53
TAAAATGGTGTTGTGTCTACTGCTCTGTAAATGTGTAAATGGCAGCTTCTCTTACTGATAGTGGAAAAGTTTGAATAGTGTGGTTTTGCTGTAGATGAAG
>R-224 bird_contigs.fa.53
ATAAAAGCTCTCAGAATAATAAAGTCCACAATGAGCTATCAATCAATACAGAAAAACATACCTGTTCAGCCTCCTTTGGAGAGACATACCCAAGACCCAT
>L-225 bird_contigs.fa.53
CTGTTCAATGATCTAAAAGGGAATGCTTAGAAGAAGCATTTAAGAAACAAATGTGGCATGGAGTGATGATTGCCTGCATTAACCCACTCCAAGTCTCTGA
>R-225 bird_contigs.fa.53
CTGGAACTGATATACTGAAATCTATCTTCTTGCTAAATACGAACCTGAGGAGCAGCCTTACTGACAGTGGTTTTCTAGGCATGGACTGCCTGGTTGCAGT
>L-226 bird_contigs.fa.53
GGGGAAGGTGTCCAGAAATGCTCAGGGAATGCAAATAGGATGACTATTAGCGTTTTTCCCTGTAAGACAAATATGCTCGACCTTGTGTTAGCTTTGTCCA
>R-226 bird_contigs.fa.53
TTTGATTTCAGAATTATCCTTGGATAGTATTTTTTTAAACAAATAAATGACTATTAACTGTCTGTTTAAAATTACCTTTGACACATTGCATTCATATTTT
>L-227 bird_contigs.fa.48
ATGCTCTGAGTGTATGCGCCAGCCGTGCACACATAGAACCTGTCCTTGGGCTGCATGGAGACAAACGGCTGATTTGCAGAGGGAAAAGGCAGAGGGACCC
>R-227 bird_contigs.fa.48
CATTGCTATGCCCCTTCTGTAACTGCCTTATATTAGGGTTTTTATAAAACTGTCCGGTGATGTTTAATTGAAAGGCTGAATAGTCAAAAATGTCACAATC
>L-228 bird_contigs.fa.48
AATTTTACTGTGTTTACTTTTTGTTGTTGTTCAGTCTTCACCCTGAGGTTAATAGAAAATGATGTCAAACACAAGAAATGATTTATGTAAGTCATGCAGG
>R-228 bird_contigs.fa.48
CCTCCTTCCTTACTCTCAGTAGCTTTTGCTTTTACATTTGATTCCCAACTTAATGAGCTGTAAGAAGTGAGTTATCATCTTTGTGTTTTGCATAAACTTC
>L-229 bird_contigs.fa.48
TCATCTTTCAGTGTTGATTAATTATCAAACAGTTGATGCATAAACACAAACCTGAAGGCACATCCCTGCATCTCAAGGTGGTGATGTTCTTTGTATTGCA
>R-229 bird_contigs.fa.48
CTTGTAGGAAGAACTCAAAAGGCTCCAGCACACCTTGGGACAGGTCAATGATGGCAAAGACTTACTTCAAAGGTAAATATGTGATTTCTGCACTATATCA
>L-230 bird_contigs.fa.48
CACATGATAAAGTGAAATGGCTTTTCTAAGGCAACAAGCCCTTTATGAGGGACAGTCTCTTTGTTGTAGAAAATGTTTTTTCACTTAATAATACACTAAA
>R-230 bird_contigs.fa.48
ACTTACAGCCCTTGGAATCAAAAGTGAAAATGTAAGTAATGAAGAATATAATTTCTGCCTTTGAATGCTGCAGACTGTCTGATTCTTGAACTGCAGAATC
>L-231 bird_contigs.fa.48
AAGACTGTACCAATTGTGGATTTCTTCATAACTTTAAGTTTAAAAAAGCCTCAATTTAGCAATTTAACTAAGCTCTTGTCTACTTTTAAGTAAATTAATA
>R-231 bird_contigs.fa.48
GTTACGTCTTAACCTCACTATGTTCTCAAGCTTTAGAGTAGGAAGTACATGTAAATATAAATGTGTAAATACTACTTATCTGTATTGAAACCAGAACAAT
>L-232 bird_contigs.fa.48
GCAAAGTGTAAATACCTGAGCTGTGAAGATGGGGGGGTTATTAAGCAAAATTAATTTACTGAAAGCTTCTCCATTGGCACTCACTCCTGAGAGCTCTGGT
>R-232 bird_contigs.fa.48
AGGCTTTACAGACTTGATATCACCCTGAATAAACTCTCAATTACTCAAAAATCTTGAAGAGATTTCATTCTAGCTCATTGCTGCTGAGCCTCAGGTCAGA
>L-233 bird_contigs.fa.48
CTTTAGCACAGCTTTTCTGCAGAATTCACAGAACACCCACACGCTTTGTGTCAATGCCATTACTATTGTAAACGCAGGTTTAATTTCCAGTATCTCTCAC
>R-233 bird_contigs.fa.48
TCCTATTTGATGCCTTTCATTGTGCTCCTTTCTAGAACTTTGAATAAATGAAGCTGAAATTATGGGCTAATCATGAAAGAAAGACTTTCAGGGGAGTAGT
>L-234 bird_contigs.fa.48
AGTGGCTCAAAAAAACTTGCAAGTAGATGTGCCTCTTGTAAGTACAGTTGCATGTGTGACTGTGCATGTTAGACCTGGATCTCAGCAGATATTAGCAATG
>R-234 bird_contigs.fa.48
TGGAGCAATGCCACTGAATGTGAAGCACAATGCAGGCTCACAGATCCAACAGATCTTTTTTTGCGCAAAGAACCCTGGTCTTGGACTTATGAAGACATTT
>L-235 bird_contigs.fa.48
TGACTCTTTCCTCCATTCAGCTGTGTTCAAATTGAAGCTGGATGAGCTCTTTACAGCAGCCACTATTTTTGTGACACTGTGGTTAGGCAGGTGCATTGGG
>R-235 bird_contigs.fa.48
TGGTTGAAGGTGTGATATCTGGCGGGGAGGCTCTCTGTGGGTAAGATCTTGGAACAGCTACTGATACAAAGCAAAAAGGCAGCAACACTGTTTGGGGTAG
>L-236 bird_contigs.fa.63
CCCCCCCCCCCCCAGCACCCTTGAAGGAGCCAAAGCGAGACTTGCTGGGAAGCTCCTGGCCAAGGTTATCAGATCAATAATAACAGCTCTCTGGGGAATG
>R-236 bird_contigs.fa.63
GGCTTCGGTGTTTAGGAGGGAGGGACATTATATGATATGGTAGCTGGGATGGAGCTACTGGAACTACAAGGGACTTCTGGACTTTCTTTAGTTTTGTTTC
>L-237 bird_contigs.fa.63
AAATTTGCAGGTATTTGAGGGGAAAAGGGAGGTTGGAGATACAGGCACAAGATGAGAATCTGCAGAAACTTGCATTGCTGAAGGCCAAGGGAAGAGACGA
>R-237 bird_contigs.fa.63
TGGTGTAGTGTGAGAATTAACTATTGCCAGTAATCAGGTTACAAAATATGTTGGAACCAATGAATCTGTATAACTGGAAATCCAGATAGGCTGAAAGGTC
>L-238 bird_contigs.fa.63
CCAAAAGAGAAGTTTGGCTTGTTGACACTGATTTTGTTGGGTCATGACATCATGAAAACATTAAATTGATTAAGAAAGAGTAAAGGGGAGGAAATAAAAA
>R-238 bird_contigs.fa.63
GTTGACTCTCTGGAGTCATGATCAGCAAGACAGAATGTACAGAATACCCTATGTGACTCCTTTAATCTGTCCAAATGCATCACAGCATTTGGTCATTCTC
>L-239 bird_contigs.fa.63
CTACATTGTGTTGATTTCAGTGGAGTCTAAGCAAGCGCTTTCATCTTTTCAAGCTGTTTTGAACAGCCTATCTGTATCATGACACCCCTTGGCCCATATA
>R-239 bird_contigs.fa.63
GTGCTGCTTTGGATTTACTTTGGAATATGCTAGGAGGAAAATATTTTATTCAAGTATACTGTGGACAGCAGATGTAGCTTGGAAACATGCAAAAGCTGTA
>L-240 bird_contigs.fa.63
TTGGAAACACAGTGATTGCCAGGAGAGTGCCCAGCTTCTCTAAAGCAGGGCATAAAGCTCCCATAGTGCCTGTGATGTTTTTTTTTTTGAGGGGGGAGCA
>R-240 bird_contigs.fa.63
TTATGTGTCCTCTCTTCCTTGAACCCTTCTAAGGCACTTTCAGGCAGGTGTCCCAAAAAACTCAATTCATGCTTCTGTGTAGATCTCTGAGAAGAGGTCT
>L-241 bird_contigs.fa.63
GGTGTTTGAGCCAGGAGGCTGCACTCCGTCAGTTTAGTCTAGCAGCAAGAGAAGAATGTGAGTCAAAGGCCCGTGGAGATAATCCAGAGTGAATGAGCAC
>R-241 bird_contigs.fa.63
AGGCCTCTCTATACTAGGACCTTACGGGCAGTGTACTGCAAGGCAGTTTATTTAAATGCTCAACAACCATGTTAACTTCTCACAGTCTTCTTTTTAGCAA
>L-242 bird_contigs.fa.63
ATAATCTTTCTATCCTGATTCTATCCTGGCGGTGTTCATTTGAAGTAAAAACAAAAATGTTGGGGTGTGGGGGGGAGATGAGGAGGGAAGGAGAGAGTTT
>R-242 bird_contigs.fa.63
ATGGCAGGTGGGATGGAACTAGATGATCTTAAGGTCCTTTCCAGCCCCCAAAATTGTTTGATTCTTTGTCCCTTCAAAGCCTTAGAATAAGCAGGGGAGC
>L-243 bird_contigs.fa.63
ATGCCATAGCAATAGCCTACCTTATAATTGCTCCCCTTACCCTTCTTTCCTTGTCCACATAAAAGCAGGATGCAGGGAAGAAGAAAAAGAAGGCAAAAAA
>R-243 bird_contigs.fa.63
TGTGTTCTTCCAAGGGTGGTGTTGGGACTGAGAGAAGCTGTATTTACTTCATTTATTAAATCAGTGGCTTGGCAGCACAGCTCTTGATGTTGCTCTGATA
>L-244 bird_contigs.fa.63
TCTGAGGAAAGGTTATCAGCTCTATAATTTGAGCACAGGTTTTAAAGCATGTCTATGTGACATGGGGAGCTGTGGCACAGCATTGCTTATCCGTGTCGCT
>R-244 bird_contigs.fa.63
CAGAACATCTGAATCTGGGTGCAGGCATCCCTTAGTAATGAGAGATTTCATACTCTTTGGCTGTATCTATAGTCAATTATTATTGCTCTGGTTACCTCTC
>L-245 bird_contigs.fa.63
TTGGAGGTTTATGGTAGAGGTGTAGTCTAATAATGGGAAGCGTTATTTCCTATGATGATGTATGAAAAGTCCTATCAGGCTTTCTTCAGTTACAGCTTTG
>R-245 bird_contigs.fa.63
GTGTGTATACCAGCGACTTGCTGTCATTACAGGACAAGTACAATTCAGCTTATAGAAATCCCAAAGTGCTGAGTTCCCATTTGGTATTAGTGCCAACCAT
>L-246 bird_contigs.fa.63
GCTCATTTTGATTCTTGCTGAAGACCATCCTGAGCCGTCTGGAACCACAGCTGGTCAGTAGAATCCAGAGCAGTGATTTTCAACCCTTTATCAGTTTTGT
>R-246 bird_contigs.fa.63
CGGTGGGGTTTAGGAGCTTTTATTTTTTTTATGGAACCTTAAGATACTCCATGGTAACCCACTGAATGCCAGGTACCACTTCCAGTTCACTGGGGCAACA
>L-247 bird_contigs.fa.63
CCAGTCCAGTGCTCGATCTTCTCCCATACTGATGCATGTCCTGAGAACTTGGTTTAGTGTGTTTTAATGATGCTGAATTTCAGTGGCATGAGGTCAGTAC
>R-247 bird_contigs.fa.63
TGCCCTTAGCATAGAATCATAGAGTCATCCAGGTTGGAAAAGACCTTTAAGATTGTCAAGTCCAACTGTAGGCACGTGGAATGAAGAGACAAAGGGCACC
>L-248 bird_contigs.fa.63
TTTGCACCAGGAGGCAAGAGGCCTGGGCCCGCTCAGGCAGTGTGGGACAGCACATGGCGTGCTCGGCTGCATTTCTTTCCTTGCAGCAGTGTCGACAGAG
>R-248 bird_contigs.fa.63
AGCTTGCCTCTGATATCTCTGCTCTGGGCAGGCTGCCGCTGCTGTGAACTTGGCAGCTGGAAAGGACCATGGGCTGTGGAAAAGATGCTGAGACACGTGC
>L-249 bird_contigs.fa.63
AGCTTTGCTAACTGGGAGACACTGTAAGAGAGACTCTGAAATGAGCAACTGCTAAATGATTTCTTTTGAAGTCAATCCATGTGAAAGCTCCCTTTTAATT
>R-249 bird_contigs.fa.63
GGCCAAAGGAAGCAGTTTTGATTAATTAGTTTAGTCTCATGTAAATCAAGGGCTATAAAACTTCCCCAGATTGTTTCCTGTTTGAATTCCTTTGTAGGGA
>L-250 bird_contigs.fa.17
TATAAACTTTCATTTAACAACATTAAGAATTAAAACTGGTTTTGATTTTACTCAATGTAAAGTATTTCATAAGTAAGCACGGGTAGTCTTTTTTTCAGGG
>R-250 bird_contigs.fa.17
GCTTAGCATAAGAAATCAGAAATAAAGAAATCAGAAATCCTTATCGGTTTAGCTCTAAAACTGAGATTTACAGGGTCCAAGGAAGGAAGAGGCATGGTCA
>L-251 bird_contigs.fa.17
GGCAACTGTGAAAAGATATTGTTCCCACTTCCACAGGAAACTGTTTCCCAGTAGGTTTTCCAGAATGTCTACTACCTTCTAGACACAAGGCTTTACCACC
>R-251 bird_contigs.fa.17
ATTTCAAGTATTCCATTAGGAGTGTTTGATTTAGATCAGTGGGCAATGTAATCCATGAAGTTGTCTCTCAGAAATCTTCCTCCTCACTGTCGTTTCACAT
>L-252 bird_contigs.fa.17
CTTTCTCTTAGCAGTCTTCCTGGAAGATTGGTCAGGCTGGGCTGAGCTTCTAGCTGTAATAGGTTTATGCTGGTGCTTTTATGTTCCACAGTAGCTGGGC
>R-252 bird_contigs.fa.17
CAGATGAAGAAAAAGGAGGAATGGGAAAGTCATATCTAACATATTAAATTGAAGGGTTTTGCAAAGCAAAGGACTACTATGATGTGCAAGCTGAATAACA
>L-253 bird_contigs.fa.60
ACTTTTGCTCCTAATGCCTGTTGGTTTTCTGTGTAAACATGCCTAAAATGAATGGAACCTTCTGAGATAAAGATTAGTACTTGTGTATTTTAATCTATGT
>R-253 bird_contigs.fa.60
GAAGCACCTCAGGAGCAGGTTTTTCACTTCATGAAGTTCCTGTTGGCTATTCTTCAAGTTTATCAAAGGCCATCTGAGTTGAGTCTGTATTTGAAGAGTC
>L-254 bird_contigs.fa.60
AGTTGCTCTTCCTTGTTTAGTATCATACACAAATTTTCTGAGGATTCATTCTGTCTTAATCACCCAGGTTGTTGATGGAAGGTACTGTGGCCCCAGTATC
>R-254 bird_contigs.fa.60
AAACCTGAAAATGAAGGAATAACTGTGATTTAATCTTTCCCTCAAAATACAGAAGAGTCAAGAACTTAATACTAAATCTGTTTCTGAAATATTTTGTAAG
>L-255 bird_contigs.fa.60
CCTGCAGTCTCCATTTCAATTTTGAAACACAGTTTTCCACAATTTTTAAGTGGCCAAAATTAGAGTAGCCCATTAGTTAGTTTGATCCAAATCATGTGTC
>R-255 bird_contigs.fa.60
AGTGGCAGTGTGGGTTCAGTGCTTGGAAGTTCTTGCAGAACATGTGATGTCAGCCAGCACTTTCTGACTGGAAATTGTGTTATAAGATTTCTTTTGTTGT
>L-256 bird_contigs.fa.60
TCACTTCTGATGCTTACATGGAAAAATAAACCCAGTGGTATGAGACAATGAAATGAAGTGAATGGGTATACCTCAGAACAGGTAGGTCTTGCACTTAATT
>R-256 bird_contigs.fa.60
ATGATACAGCTTCTGGGTATTTTTTTGGTGAGGTCAGGGTTTTGGAAAGTTAAAACTTGCATGTTGAATTGGTGTTATTTAACAGAACGTAATGGGTGAT
>L-257 bird_contigs.fa.60
ATGTTACACATAGATCTAACTCTGTTTCAAACATGAGAGTGTTAGGCATCTTGTGTATTGGACATCTGGGTTGGTTTTCCTGATGCTTTCTCCTGCTGTA
>R-257 bird_contigs.fa.60
AAGTGCAGTCCAATTAAACTTTCTTCCCATTTAATCTTATTCCAGCTTCTTTCTTTTCCCTCTTAGAAGTATCCATGTCTCCTTTTGAAAAATTAAAATA
>L-258 bird_contigs.fa.60
TTTCAATTTTTGGAGAGCTTTTTATGGTGGCTCACTGTGTGACAGGTGCTTTGTATTGTGTGCTCAACCCTGCACAAAGCTGGAGTATTTGCATTAGTGA
>R-258 bird_contigs.fa.60
TTGGGTCATCTTTTCCTCATCCAGACAGAATTTACTTCCATAATTCTTTGTTTCAAAGGACTTCTTGTTTCATTGGATAATAATACCACTAGGCCTGTGT
>L-259 bird_contigs.fa.60
GTTTATAAAAGCAAAATGAATTAAGAGAGTATATCCTTAACTACTGTTCCCAGTACATGATTATTCTTTTGCTAGTCTTTATTGTCCAGTTTTCTGTCTC
>R-259 bird_contigs.fa.60
TAGCTAAACAGGCTGTTTGAACATTCAAGTCATTCTTTATTATCCTGTTAGACTTCAGGCTCTGAAGGTTTTAGGGAATTATCAGCCTGGCCTATTATAT
>L-260 bird_contigs.fa.60
TGGTTTCTAGTGAAATGTGAAACAGTTCAATTAATATTTATTTGCTTATGCCTTCTAGACTCAGCTTCTAGAGGTGGGATGGAATAACACTAACAGCGCA
>R-260 bird_contigs.fa.60
ACTAGTAATTGTCTTAACTTGTGCCCCTGTTCTTCCCGCCTTGTGGCACCTTTACACACACAGGTCTCTTTTTGGGGGATTTATTTATTTTTTGTATCTC
>L-261 bird_contigs.fa.60
CTGTAGTGCAAAGACACAGTTTCATGAGTGAACTGTATTTAAAATGTCACATTAAAAGGTCTGACTCTTTGCTTTAGTGATGATACATACTGATCAGTAG
>R-261 bird_contigs.fa.60
ATTCCCAAAAGAAACCTGTTGTTTCCATAAGAAATTTGTAGTTTTCGTATTTAATTTTCCATTATTTTCATTCTAAGAATCTCTATCTTGAAGTAGACTA
>L-262 bird_contigs.fa.60
GTGTATTCAGTAGCTGGGCAGAGTTAAATTGCTGCTCTGAGCTGGTTAAATAGCTCTGTTAAGGCTTTGGTGTGATGGATCCGGTGAACTCTATACAGTG
>R-262 bird_contigs.fa.60
CCCTTTGATAGAAGCGATGCGTCATCTGAACACCTGAGATACACAATATTCCATTTGTTTTTAATCATGCTGAATTGCAGACCTCCACTGCACCTTTTTC
>L-263 bird_contigs.fa.60
TTCATTCAGTTGCTGCCTCTGGTGTGGTAGACGGCTGCTGTAGCCTGAAAGAGAGCTCTGGGGGAAGAAAAGGGGAAGAGTATTAAGGCCATCTGCCAAG
>R-263 bird_contigs.fa.60
CAGATCAGGAGATCATATGGTTTGATTAAAGTTATTTTTTATCATATCAATGCTTTAATAATCTATTGAAGATTGTGCTTTAGGGAAAAATACCAACAAA
>L-264 bird_contigs.fa.60
ACAAAATAGAAAACAACCAATACAAACCTTGACACTCACATGAGAGGTGTAGATTGACTTTCAGAACCTGATTCTTAAGGGTGGTGATAAAACATACCGA
>R-264 bird_contigs.fa.60
GGAGAAGAGAAGGCTGCATGGAGACCTCATAGCAGCCTTCCAGTATCTGAAGGGGGCCTACAGGGATGCTGGTGAGGGACTGTTCATTAGGGACTGTAGT
>L-265 bird_contigs.fa.60
GATAGGACAAGGGGTAATGGGTTGAAACTTAAACAGCAGGGGTTTAGATTGGATATAAGAAATTCTTTACTGTTGGGGTGGTGAGGCACTGGAATGGGTT
>R-265 bird_contigs.fa.60
CAGCAGCCCCTTATGCTGTCCCTCTGTGAAGTGGCGTAACCACATTTTTTGCCCTTTGTGGCTGATGGTCCGTTCTAGAGAATATTTGTGCCCCACTGCA
>L-266 bird_contigs.fa.60
TCTTTTTTTCCTCTGTCTTTTGGCAGCTGCAATAGGACATCTTACTGAACTGCTGAAGGAATACTGAATTGCATGTCTGGACCATTTCCAGGCACCACTT
>R-266 bird_contigs.fa.60
TAGAGTTAATTTTCTACATAGTAGCTCTTGTGATACTGTGCTCTGGATTTCTGACCAAATTGGTGGTGATAACACAGATGTTTTCTGTGTTAACATCAGG
>L-267 bird_contigs.fa.60
AAGAGCTTCTTTACTGTGAGAGTGACAGAGCACTGGAACAGGTTGCCCAGGGGGGTTGTGGAGTCTCCTACATTGTAGATATATTCAAGGCCCGCCTGGA
>R-267 bird_contigs.fa.60
ACCCAGTACAAAAGTGCTAATGTAAAACTGTAGTGTTTATGCATATAAACCAGCTCTACACATCGCTAAATATCACTCCAAATAGTCTCTTCACCAGTGT
>L-268 bird_contigs.fa.60
CAATGAGTGGAGAAGAGATGGAAGATCAGGCTGCATGGTGCTGAAGGGCTTCCTTCTTCCCCTTACAGTTCAGTCTTCAGGAGCTTCAGTGCTTTCTGCA
>R-268 bird_contigs.fa.60
AAACATTTCTGCAGGACCCATCTGATTCCACTAGCAACCAAGAGATCATTCTACAAAGTCACTGACACTTCTGTTTTAAATGTTTGCAGGTTGATTAAGA
>L-269 bird_contigs.fa.60
AGGGAATAGATTCAATTCTGATCAAGTTGTCAGCATGGCACCCTGTGCTACTGCATAGAACCTGGAGTAAATGCGAACTGAGGCTGCTTTCAGGCTACAA
>R-269 bird_contigs.fa.60
GGTAACAACAGCTCATGTTATTAGGAAACTTTAAATTACCTCATATTTTTAGTTTATGATAGCTACAGGTGAAAGAGATTTGCTACTAAATCTGTTATGC
>L-270 bird_contigs.fa.60
TTCAGCAATGGCCATTTTCCTAGCCATTAAACCGACTAATTATAGCTATAATTAAAATTAGAACTTTGTTGCATTCACTTACTGCAGTGTAACTGGGAAA
>R-270 bird_contigs.fa.60
TTTTACTTCTGGACATCAGAAAAATACCTATGTGGGACAGTGTCTTGAAGAACACTCTAAGTTAGTATTTCACTAAGCCACCAGAATGGTGGCTGCTGAT
>L-271 bird_contigs.fa.60
ATTTTTTTAAGCAGCATTTATCCAGAAACCAAAAACCTGATGATTTTATTGTTCTTTTTCTGTGCAAAGGGATTACCTTGGCTGTGTGGGCAGTCATCCA
>R-271 bird_contigs.fa.60
CATGTATGTGTTAGTTTTTCTTTCTTCTTTTTACACATAATGAATTTGCATAGTAAAACAACTGAGTTTTGGCAATTCCAAAAGTAATTGCAGGTGTTAA
>L-272 bird_contigs.fa.16
CTCAATTTAACTTCCTGTAGTTTGTATCGTCCTAAAGAGGCACAGAACCTAAAAGGGTCCATTGAACAAATTTTGATTTGAACATATATAAAAAAATTAG
>R-272 bird_contigs.fa.16
GAGCAATGAGGTATGATGATTGAATTATTCCATGAAGATGGCTATCTGAATAATTTTTTTTTTTTAATTTTCAGAGATTCTGGCATAATTCTATGCCAGA
>L-273 bird_contigs.fa.16
ATCTCTGCAAATTAAAATTTGCTTTAAAGACACTGCTTTTATGGTTATATATTCTGAACTATACAGAACTGTTGTTTGTGCTCCTATTTGCAAAATCAGT
>R-273 bird_contigs.fa.16
TATCTGATTTCTGTTTACTGCAAAATGTGCTAAGACAAGAGATATTTAACAAGAGTTCTACCGTTTACGCTCAACTATTCATACGATAAAACTGTATCCA
>L-274 bird_contigs.fa.16
GGGTTATTTATTCTTTCAAAATTAAGCCCCACAAAACTAATTGCATGTATAAAATTATATCACTAAATGTTCTTTCTCTATGTCTTTTTGTCAAACATTG
>R-274 bird_contigs.fa.16
ATAGATATGTGAAAATTCACATGTAGAAATAATTGAATGACTTTTTTTTCTACTTCTGATTGAGTTTAGAATGTGTTTAAATTTAGAATTAGTAGTGTTT
>L-275 bird_contigs.fa.16
CTGTGATCCAGAGATGAGGCTGAGTTTATTTTCCAAAGCACAGAAATCAGAATGTCTACTGTATTTGCACAAATGATTATTGGGATGTTTTCTGTTTCCG
>R-275 bird_contigs.fa.16
AATACTTTCAGGTTGTATCTTAAAACTGGTTGATGGGTAAAAACTGCATATTAGGGTGGAATTTGTTTAATTGTTTTCTGAACAGTAATTTTTATTTGTC
>L-276 bird_contigs.fa.16
ATTTATTTATTCATTTATTTTTATGTTATTGGGGCCCATTGTATTTTACTGTACCTGTGCTTGCTAATACCTTGCTCTTACGCTACTGGGGTTCCTGCTA
>R-276 bird_contigs.fa.16
GACAGATAACATAATAGCAAAAGGCTAATCTGAGCAACATGCACTCCCTGTAACCATAGTGCTGGTCAAGGTCTGATTCAAGCCAAGTATGGACAAAAGT
>L-277 bird_contigs.fa.16
CAACCAACCTAACTTCTGTAGTCAGTATGCAAATATGACTATGAGTCACAAATCTCACTCCACAAATAATGGACAGCCTAGGGATGCACTTTGAAAAAAA
>R-277 bird_contigs.fa.16
CACAAGGTTACTCTTCAAGGCTGACATATTCCCTGCCACAATAGATTCTTGGTAAGTAATTAATAGCCTGCTAAACTTTGAAATCTTAGCTAAGTGATAT
>L-278 bird_contigs.fa.16
AAACGATATGCACATATAACCCATTAGACATAAACTGTTGACCAAGTCTGATACTAAGTTTGGGTCTAGCTTCACCTTCACTCCTCTCTGAGAAGGAGTT
>R-278 bird_contigs.fa.16
AGATAAAAATTTAAAGCATACATGCAGCTAACATGAAAAAAAATGCCCTGAGGATTTTCCAGAAATGCATCAAAACATGTCTGAATACCACATACATGTC
>L-279 bird_contigs.fa.16
CTTAGGCATAAACAATTTAAACAACTTTAGCATCCATTCTTTCCTTCTTTTTGCAGGCTTTATTGTATGAGCATGTAGTTTCTTCCTCATTTTCTCAAAT
>R-279 bird_contigs.fa.16
CTTTATCTCACAGCTGAAGTTTAAGCTAATTTGTTAGGTCCCTTCTAATACAGAGAAATTACTACTTGCAGAGGTTATTTGCAAAAATATCTTAAGAATG
>L-280 bird_contigs.fa.74
TTTTTTTTTTTAATAATTCAAATTTTAAAAGTGAAGTATTACTGAAAAAGTGAAGGTTATCCAAAAAAAAAACCCAGAAAATTATTTGATGTGGCCATAG
>R-280 bird_contigs.fa.74
TTCAGCTCCATACCAAAGTTTCTTTCCTCATAAACATTTCTATTCAGGCACGTGACCATAAAATTTCGGATTAAAAAGGTCAAAGAGGTATTTTGGATTT
>L-281 bird_contigs.fa.74
CCTGTATTTTTGTTCTACTGGCTTTTAACTCTTAACCAGTTTCTGGATCTTTTGAAATACTGTATACTTAAAGTGATTCCACATTAAATATGAAGCTGTG
>R-281 bird_contigs.fa.74
CACACTTATCCTGGGCTCAGCTGAAACCATGACAACACTAAGCCAAGTTCATTTCTTTATTAAAAAATTAAGACTTGTTTGGACTACCCGAATGGATTTT
>L-282 bird_contigs.fa.74
AATAGCATAGCATTAATAATAGAAGGGGAAAATAAAGCAGGCACAATTTGCAGTCCGGTTTTTTTCCACTTACATTGTAGGTTTACAAAGTACAGTGATA
>R-282 bird_contigs.fa.74
GAAGTTTCCTGTATTTAAAAATCTAAGATTGCAGAATGCAAAAGCTGACAAAAAGAAATCACATTCTCTACAGTAAAAGGTTACTCTAGAACAGTAGTAG
>L-283 bird_contigs.fa.74
TAGACAAAAAGCCTCGATTTTACATAGAATCACAAACTTTGCATGTTATATAAGCTTTTTATTTTCTGCATGTTGTATCATGTTCATATTAATTGTATGC
>R-283 bird_contigs.fa.74
TACAGTGGGAGAATCAGCCCTGCTGACCAGCTGGTGATGCTGTGTCTGATGCACCCTGGGATGGGGTTTGCTCTCTTGGCACACACTGCTGACTCACGGA
>L-284 bird_contigs.fa.74
GAACCTGCCAACCTGCAAGGCTGCTTTCCACTCTTCTCCTAATCTGTGCTTACGCCCAGCATTATTCCATCCTAGGTGCAAAATCCAGCATTTGGACTTG
>R-284 bird_contigs.fa.74
GCAGATGGGCTGAAGTGTTAATAAATGTTATGTGAAATGTCACTGCAAATGGGCTCGGAGGAATGATGAAGGGAAAGATTAAGAGAACAGACTGAACTTC
>L-285 bird_contigs.fa.74
CATCCTACTTCACAGACAAAAGAGTGCATCTAGTGTTTGTGCCTTGCTCCCGTGCATGTGCTCCATCCCTAGCAGTGTTCAAGGCCAGGCTGGGCAGCAT
>R-285 bird_contigs.fa.74
GCTTTCTTGCTTCCATTTCTTAGGAATCTTCTCGCAGCTGCTGCCAAGGGTGATTTCAGGACAATAGAATCAGGATCAGCATTCCTCATATGGCAGTGGT
>L-286 bird_contigs.fa.74
AAATCATAAACCAGGATGCTGGATGCTTGAAATAATGTCCCCAGCATGTTCTCCAGCGTATCCAAAAGCATAAGATGTGCCAATTTATAAACAATGTGAC
>R-286 bird_contigs.fa.74
ATCAAAGCCGAGAGTATGTCAAGGGCCTGGTAGGCAGAGTAGAACAAGCACATTTTTTACTGCAGTCATGTGCTAGATACAATTTTCACTGCTAAAGGAA
>L-287 bird_contigs.fa.74
AGAATAAAAGCAACAGCACAACACTAACAAAACCTTCAAGTCTCTATATGTACTTCACAAAGAGAAGAGGCTACTGTTTAGTCCTAATACTGAGTATTCC
>R-287 bird_contigs.fa.74
AGGAGGTGCTATTATTTGCTATTAGATGTGATATGCCTTGTTCCCTCAATTTTCACAGCCCTCATAGCAATACTTTGTTTTCCATCCTCAGGTTTAAACT
>L-288 bird_contigs.fa.74
ATGTAATTACCAACTGCATCTCTATGACTCAAGTAAACACCCTGTTTTGGGGTGTGTTCTCAGCAGTTACTGCCTCTGTCCTACTCAACATTATGTGCAT
>R-288 bird_contigs.fa.74
CTTCTTTTATGTTCTTTTTTTTTTTCTTAATAGAATACTTTTAATTTGCATAAAGCTAATACATGACTTTTAGTAAGAAACTACCTTAACCTGTGTAAAG
>L-289 bird_contigs.fa.74
CAGAGATAGCTGTGGGCTGTTTATAGGCAGGCTGATTTGCAATACCTTCCCCAAAGGACACTGCAGTACGTTCCTAATTTCCAGTGCTCTTCGGTACATT
>R-289 bird_contigs.fa.74
GCACTGAGGTTTACACAGCCCTGGGGTCAGAAAAGCTGAAATGTGGTATAAGGCTGTGTTCAGTGATCTTTGCCAGCTGTGCTGCAGATATTGCCTGGGA
>L-290 bird_contigs.fa.74
TAATGCCTTATCCAGGCTACTCACTTCCCAGAGCCAAAGCAAGCCTGGAGCGTAGGACTGCCACAGTGTAAAATAAGAAGTACAACTTGTAGTTAAGAAG
>R-290 bird_contigs.fa.74
CTGAGCAGTCTCTTGAGGCTGTTTCTGAACAAGTTTATTTGGGTACCCCTCTGACCTTCATCATCTCCCTGTTTCTGCATGGGGATCCACACAGGTTGGG
>L-291 bird_contigs.fa.74
TGTCTGGGCTGAAGTTGGCTTCTGTGAGTACTCCTCACAGTTAAAAGAGAAAGGGAGAAAGTTGCACAGGGGTATTTCTGAGGAAAGGACAAGATCACCA
>R-291 bird_contigs.fa.74
CATAGGATCCCACACCAGGGCTGCCTTTGTTGTAAAACTACTGATGAAACCCAGTCTCTGAGTTTTCCTTCAGGCTGAAGGTGGCTCATTCCAAAGGACA
>L-292 bird_contigs.fa.74
TCTCTTTGCTTGAGTTTGAGACTGAAAATGAGGAAATCGATTTATTCCTGATTCAAAGCAGTCATTCTACTTTTATAAATGCTGTCCTGTGACTCCAAGT
>R-292 bird_contigs.fa.74
CCACAGCCTCTCTGGGCAGCCTGAGCCAGTGCCTCAGCACCCTCACATTAAGAACATTTAACCTAAATCTTTTTCACCTTAAAACAATTCCCCTTTACTC
>L-293 bird_contigs.fa.74
TTTTCCTACAGGTCGTTGTCCAAAGCCCCCGCTCCAGCTTTCTTGTAGCTCCTTTAGGCACTGGAGCTGCTCTAAGGTCTTCCCTTAAGTAGCCTTCTCT
>R-293 bird_contigs.fa.74
CCAGGGCGGCCAAGCCCTCCTTCGTGTCCTACATCAGCCCTGAGGTGAGGGGTCGGAGGGACTTGCGCGGCAGCCCTGAAGGAGGCGGGCGGCGGCGGCT
>L-294 bird_contigs.fa.74
CCTGAGGGGTGCCGGGAGGGAAGGGGCCGCGGGTGAGGAGAGCAGGGCGCGGAGCTGTCAAGTTGCCTCAGCCCCGACGGGTCCTCCGTGCCCAGGCAAA
>R-294 bird_contigs.fa.74
TGTCACTGATAGGACCTTGGAGAACCTGAGGCTTTTGTTTTTCACCGAGTCTGAAATAACAGTGTAGAGTTGTTTTATCTGTAGTCAGCTATGTTGTTTA
>L-295 bird_contigs.fa.74
AAACTTATGTCCTTTGATAGCAGCTCTGGTTTTATATGTTGTTCAGGCCTGGTGACTTGTTTCTAGTTTACTTTAAAAGTTCTCTATCTTCCTTGCATTT
>R-295 bird_contigs.fa.74
AATAAACAGAAGTGAGCATCTCTTAAGGAACTGTATTCTGTAGACACCTGAGAAAAATAACTTTTTGAACACAAATTTCCTGCGCATGTTACCTTTCTTG
>L-296 bird_contigs.fa.74
TAGCTGAGTTTTAAAATTTCAGCAAGACTAATAGAACAGTGGAGATACTTAATGTGTTACATGGAATGTAGTTTGGTCAATTGGGAACTTTCATCAGGAT
>R-296 bird_contigs.fa.74
GGTGAATGCTAGGCTAGAAAGTCAATGTTTTGACATGTCTGATCACAGACTAGGGATATTAGTCTGTAGAGGCATAGAAACAAGAACCAGTGAATTACTT
>L-297 bird_contigs.fa.74
CATGATTTCTAGCTCTTAATATTTCAAAACTGAAAGCATTTACAAGGCAAACAAGCTGGATGATATTTTCCTTAAAATTTTTAATTTGAGTAAAATATAG
>R-297 bird_contigs.fa.74
GCAAAGATTTCAGTCTGCAGTTTGACTTTTACAACAGACAAAGATAAATGTATCGTTAAGAAAGCTATCTCAGACCTCTGTTGCCTTTCAGTGAAGTATA
>L-298 bird_contigs.fa.74
AGTAAAAAAGAAATGAATGTTCACAGTAAACCTCACCATGGTGTAGAGCTTCCCAGTGCAGATATTTCTTGTGGAAAACTGTACAACAATATTAAAATAG
>R-298 bird_contigs.fa.74
AGAACCATGGTGTCTCCCTTCCCTGGCAATTGCAGGTTTCATAGTGCAATTAGCTGATGTTCATAGAATCCTGGCATGGTTTGGATTGGAAGGGACAGTG
>L-299 bird_contigs.fa.74
AGTTCATCCAGTTCCAACCTTCTGCCATGGATATAGACACTTTCCACAAGACCAGGTTGCTCCGAGCCCCTGTGTTCAACATGGCCTTGAACACTGTCAG
>R-299 bird_contigs.fa.74
GAGATGTGTGTGGCTTTCATTTGGTCATACATGGAAAGCACTTGCATGCTTAACTTCAGCAAATAGTCAGAGGGTGACCTTTCCTGAGGTCTGAGTAGAT
>L-300 bird_contigs.fa.74
TTAATGGCTTGTGGAAAGGGACAGACTTGCTTCTGCTGCTTCCCTTTCTTTTGTTTCTGTGCTCATCTGACCTGTTGATGAGCCAATTCTGCTAACAATA
>R-300 bird_contigs.fa.74
AAGCTCAAAGAACTTACTTGGAGTAAAAGTCTTTTTCCCTCAGGTCTTACCTACCAATGCTGCATAAACTGGTACTCATGGCAATAAGTACAAACATTCA
>L-301 bird_contigs.fa.74
AGCAGTATGTACACATAAGCAGTAGTTATTACATGCCTTATATCTTCTGAAGTGAAAGTTACTGGAAAAGCACCTAGTTAGCATACTGCTTTACTGTTCT
>R-301 bird_contigs.fa.74
ATAATCTTTCAGCTGGAGATTTTAGCTCAACTATCAGTGCCTTAAGACTAGAATAAGTGGTACTGAGAACTTAAGTTTGTTTTGTGGAATGTGCGTCCAA
>L-302 bird_contigs.fa.74
ACTAAAGGATATCCTGTGCTGGTTTTACCTCTTGACTCTGAGATTCTGAAATACCTTTCCCTATAATCTTGGTAACTTTTGTACTTTGACAGCAATAATA
>R-302 bird_contigs.fa.74
TATACTTCGGTTAGCCCTGTTCTTAGAAGATAAATTTGGGTGGTTTTGTGTTTTGTGGGATGTTTTTGGATACTGAAGGCCAGTAACTAGTGAAAGCTTA
>L-303 bird_contigs.fa.74
CTTTCTAGTTGCTTTGCTTTCACTATGGGTTACTTAAACTTTTTGATGTCTCATTCACTGTTAAGTTTTTTTGTTTTGGTTTGGTTTTTTTTCTAATTTA
>R-303 bird_contigs.fa.74
TCAAACCGTGGCACCTATGGAAAACTTGTGTGCACAAACTTCAAGATTGCTTTCCTTGATGATTCTGCTTCAGATGATAATGTAGGAGGACAAATCTTCT
>L-304 bird_contigs.fa.74
AATTATGACCAAACAGGCTCTGAAGACATGTAGTGTCTCTGACTAAATATTCCTTATATAAGGATACAGAATGAATATAGCTTTTTAAAACAGTTTTAAT
>R-304 bird_contigs.fa.74
AGTAAAGTCAACCATGGTAATTTCTGTTCCATCACTAACTTTAAATCTTGGGTTTATAGCATGTTAAGTCAACTGTATTTCACTTAACAGAAGTTTGGTA
>L-305 bird_contigs.fa.74
TTAACTGTCTGATTCAGAGTGCTACAGATGCGGAAATATCTTGAATGTGGTTAACTCTGTTCACAGTTGTCTCCATGTAAAGTGTAATTTGCTGATGTAG
>R-305 bird_contigs.fa.74
GCAGGGACCAGGATTGGGTAGTCTAGTAAAGAGAGATGCAGACATATTTGACAAAATGACAGAGATATAGAAGAAATTATCCCTAATACATTCTTAAAGC
>L-306 bird_contigs.fa.74
TACATTTTTATTATCTTGTCGGGATAGACAAAACTATACCTTCAAAATGCCATGCTTCAAAGAAGAGTGTACTGTGGAAAGTCTCTGATTAAGGTTGGCA
>R-306 bird_contigs.fa.74
CACTTGGGTTTGAATTAGTTTCTTTCAGAATTTGAAGAGTCAAGCAGGGTTAGCTTTATCAGCAGATAATCTTTCTGGTATTTACTTAAACTTTTTAATT
>L-307 bird_contigs.fa.74
TTGCAGTTTATGATGAGAAAAAGAAACTTCTAACTGGACAACTGAGAAAATACCCAGAGAAGTTAATTATCTACTGCAAAGACCTTAGGGTATTTAATTT
>R-307 bird_contigs.fa.74
TAGTTCCTTAAGCAGTCTGGGATGCTTAGTAGCTGAGTTTGTGTCTCTGCTCCGCTGGCAGATGGCCCTGAGAAGATTGATTTTTCTGTTGCTATACACT
>L-308 bird_contigs.fa.74
GTTAGATGTGTTGCTAAAAATCTCTTAATTTCTACTGTTGGTTTCTGTGTTCTTCAACATAGTTACACAGAAACTTTCCAAGCAAGAGTAGCATCACTGG
>R-308 bird_contigs.fa.74
TGTCATGTCATTGAGTACAACTGGATCTAGATCAATCTTCTTTATTCTTCTCCCCTGCTTACACCCCTAGTCAGGTGTTTATACACACTGAAAAAATTTC
>L-309 bird_contigs.fa.74
TTTCCCCTCTGTGCCCTTGCTAAGCCTTCTCTCCTCCAGGCTGAATGATCATAGGTCTCAGTCTTTCCTTGTATCAGGTGCTTCCAGCCCTTTGATGATA
>R-309 bird_contigs.fa.74
GCTATAGTCAATTTTCTTATCAAGTGCCTGAAATGTTCTATTCAGTGCAAAATTCCTATCCATGATAAAAGAATGAACTTTAAATGAAATGCAATACCTG
>L-310 bird_contigs.fa.74
AATTGCAGAAGGGCTTTTGGTATGATTACTAATTCTACATTTAAGTCTATGTTACTAGATTAGATGCCAGTCAGCTGCACTAGTATACAGGGGCATTTGC
>R-310 bird_contigs.fa.74
AAAGCATGTTTGCAGAATGTGCTGGTGGAAGTTGTGTTGCCTTTGGTAGAAGGTTAGAGATGTATGCTTCTACCAGTTCAGCTAAGTAGCGTCTGTTTGT
>L-311 bird_contigs.fa.74
GAACCTATTAGAATGTATACAAGGTTTTGTGTACTCCTGTTTAATAGTCTGATCCTGAAAGGCTACAAATACCTTGGAAATAATGACCAATTTTCAATGG
>R-311 bird_contigs.fa.74
CATATGTATGGTTCACAGTGTACATTTACTTATCAGATGTCTAATGTCCTATAGTCTACATAGACTAGTAGTCTTTCTATCCATCAGCCTGTTTTTCATT
>L-312 bird_contigs.fa.74
AGAGTGATTACTGATTGGCATCTACCTGGGTCAGGATGTAGGGCTTCAAATGCTGTTTGAATACTGAGGTGAAGACCATGCATGTACAGGTAATGCTGAA
>R-312 bird_contigs.fa.74
AGAGCAGTAGAGGAAGTAATGTTCTGCTATAATCTGACACTGTATATTTACCTGTTCATGTACAAAGCTTAACTTAAAACTTCCAAGTAATAACACCATA
>L-313 bird_contigs.fa.74
CTGAGGCATGCCTCTATTGAGGCATGGTGCAGATGTAACAGTTTGCTTCTATTAATGAGTTCACTGAATACACCAAAAATTCAATGAAACACAGTGTAGA
>R-313 bird_contigs.fa.74
TGAGTTACTGCAAGAACAAAAGACGGCTTTTTTCCTCTGCTCTCTCCAACCTGTTGAGTGTCCTTGAGAAAACTTCTCTTCTTGCAGCAAGCTGTTAGAT
>L-314 bird_contigs.fa.74
CAGGCTAGTATGTACAATTTTTACTGCTTCACTGCTATCTCTGTTCTCCTCATAGGTGAAGAACCCATTAATTGCGTAGAACTAACAGAAAATAGCTGAT
>R-314 bird_contigs.fa.74
AAAAAAATATCAGAGATGCAGGGAAGTTCAAGGCAGGTATACTGTCTTGAGTCCAAATTGTTTCTTCTTTCTTTTACTTATGTGTTTTGTTAGCAGACCT
>L-315 bird_contigs.fa.74
AGCAGCTAGGTATCAGAATGTAAGTGGTTGGTAAAAGTCTAGAAAACTAGTGTCTGCTAGGAGGTTTGGGTGTTTCTATTCATTCTTTCTTTCTGGATTC
>R-315 bird_contigs.fa.74
CCTTTTAAGTCTTTGTACCATGTCAAGAGATGAGTCTGAATGCCAATTTATTTTTGTACTAGCTTTTGTTAACAAAGTAGTCACGTCACAAAATGTGAAG
>L-316 bird_contigs.fa.74
CAGATCTTACTTTAAGATTGTCACTGTAGGACTGAAACGTGGCTACTGTAAATAGTAAGTCTACTTGAAGTTAAAGTGAGAGTTGTGAAAGTGTAAGCTA
>R-316 bird_contigs.fa.74
CAGGTGTCCCTGCCTTTGACAAGGGGGGGTGGAACTAGATGATAACTTTGTGGTCTATTCCAAGCTAAGTCATTCTATTCTTCTATAAACTTCCAATATA
>L-317 bird_contigs.fa.74
ACTTCACTTTCCTAAAAACATACCTAAACTGAAGTTTCAGTTATAAAAATTCTCATTAAGCAAAGTAGAAACCACAGTAGCATAGCTGATTGCAAGAGGA
>R-317 bird_contigs.fa.74
CAGGGCTTCGGGGTTTGTGCCTTATGCAGGAAAGGTAGTCTGTTCTGGTTTTAACTGACCATATCAGCTTGAGCTTTCCAATTTCTGAATACTGGCTTTG
>L-318 bird_contigs.fa.74
ATGGGAGGGGGAAAGGGGGAGCAGGGAGGGAGGGCAATAGAGATTTAGGTTGCATTTAAAAAGCTACAGAAGAGCTAGTGAAGTTCATTAGAGTTTAATG
>R-318 bird_contigs.fa.74
CAACTTGAGATGGTATTTTTACAGTGCAGGTTTGTCCTAAGCCTCCACACTAAAAAACTTGAAGCAGCAAACAATTCCAATTACAACTCTTTCAGCATAC
>L-319 bird_contigs.fa.74
CTATTAAAACTATAGGTCCAGTAATTTCCCTCCCACATTTAGTCACTTTCTTTTCAAACTGAAGAATGTTGTTTGTTTCCAGCATGAAACCTATTCTGTG
>R-319 bird_contigs.fa.74
TTAGCGGTAATCTCTGAATAAATTTTATCTGTATGTTTACAAGATGTGATTGCTGATACTTCCCTCTCTGCCTCTTAAAACCATACTGTGTGAGTAATGT
>L-320 bird_contigs.fa.72
TCTAGCAAAATTTCACAATATTAATGAGCAAGATTCTCACTTTCCCTTATTGCTACACGTCACCATAACTAAACCTCATTTTTGTGTAACAGTTGGGTTT
>R-320 bird_contigs.fa.72
ATGGCTTATTCTCACTGAGAGCAGCCACATCTGCTTATAAATCCACCACCTGCACAAGCACGGCTCCTACACCAATGCTGTTGCTAGATGAAACTATCTT
>L-321 bird_contigs.fa.64
ATGATTGCAATCTACATTTCACAATAGAAAATCTGAGTTTCAGTTGAAGACAGCTGTACTGCACAAAGGCAAACAACACTGAACACTGTGAATAAATTAG
>R-321 bird_contigs.fa.64
TCTGTCAAGCAATAAAATCAGCAAGTTTTGTCTGAGCAGATTTTGCCATTCCATGTCTTCAGAAATGAAGAGGACAGGATGAAGACATCATGGAGATGCA
>L-322 bird_contigs.fa.64
ACTTTCTTTCCTATATACAAAATGTGATCGTCTTATAATCCACTAATTTTGCTGGGAGTACTATCATTAGTCCAAATTACTGGGTAAAAAACTCACAAGA
>R-322 bird_contigs.fa.64
TTGAAATATTAAGTCCATCTGTTTGATGGAGCTGAATACTTTCTCCTCAATAAAGATGGTCAAAAGAAGCTGCAATATTTCAGCTGGAAAGTGTCAAGAA
>L-323 bird_contigs.fa.64
AACCTGCTTGCCAGCATATTTCTTAAAAACAGATTCTGCAGTTATTACAAATAAATATATATCTAAATTAAAACCTAGCACTAACAGGAATAGGAGGCAA
>R-323 bird_contigs.fa.64
ATTGAGTCCCTGTCCTTCCTGAGAAAGTAGCATTTTCTGAAAGTTGTTATCAGATCTTTATACAAACATTTAGTTGTCAGATATTGTTCATCTATACCAA
>L-324 bird_contigs.fa.64
CAGGAACTGAAGAAGCTGAGTGACTAGTACTCAGACTACTAGAAGCTTGACCTGCTGTTTATGGATCCTATCTTCCGTATACTGCAATATCAAGCTGTGT
>R-324 bird_contigs.fa.64
CAGGTCAAAGCAACTTATCCAACTCTGTGGAATTTACTTTCAGTGTTGCCATTTTGAATTAGAAGAGCACCAGTTAAGCCACTTTACATGCAAAACCTTA
>L-325 bird_contigs.fa.64
TTATAATCTTATAGTTGCAACTATTAACAATCTACTAATTCTCATAAGTATCATTCATCCAAAACCGTGTGGACTGGTGTAATGGTAAAAAGACAGAATT
>R-325 bird_contigs.fa.64
GCTCGTATCTCCTTCTACATTGCCACGTCCTGTGTATATTCACATCCAACTCTCCCTGTAGCCAGTATGTTCTCCAACATTCATTATGTCTTGTAACATG
>L-326 bird_contigs.fa.64
TTTGTAATTCGTCTGTTCACTCAGCGAATCCCAGCAGGAGGAATATTTGCAGTAAAGTGCCTTCTGTAATAATCCAGCTGGTATTTAGAGTCAGCAGGCC
>R-326 bird_contigs.fa.64
CATATTTCAGACTATATGTCAAAATATCTTAAAATGCATTCATGTACCTATTCCAATACAGTTGTTCGATTTTGGGGATTTGTTTGTTTTGTGGAGGTTT
>L-327 bird_contigs.fa.64
TTGTTTGGTTTTACTTTTGGTTTTGTTTTGTTTAGGGTTTTTGTTGAGGTTTTGGCTTTTTTTTTAATAAAAAATCTTTTGGGTTCCATTTTATATAACT
>R-327 bird_contigs.fa.64
TGTTGCTCCTATTTTGTAGTTGATGAATTGGACCTATTTTTTTAAGGGGCTTTTTAAAGGCTTCTTCAACTACAGAGCCCACTTCCCTCATAGTGGAGAT
>L-328 bird_contigs.fa.64
ACCTGACGCAGCCAATATTTTCTTTGCCATAGCCACAATAGAGTTTATAAGAATTTTTGTGCAAAGAATCAACCTTAATTTCTATAATTAGATGCTTGAT
>R-328 bird_contigs.fa.64
ATTCTATGCACAACTAGATGGCATTCCAAGGCATAGATACTGATGTCACAATATTTTTCCTTACAAAACTGAATTGAATGCATTCAGCACAATGCAATAG
>L-329 bird_contigs.fa.64
TACGACATCAATATTGCAACATCCATTTTTAGTCATCTTCCATGTTTTTGCTTTGCTGGAAAGAGAAAATGATTCTGTAGAACTGAATCCGAATGTATGA
>R-329 bird_contigs.fa.64
AGAGATTAATATAAATAAAATTTGTTATTATACTGCCTGTGTCAGTAGGTGATAGGCCTAGAATAACTCTTGTTCAATGAAAGACAGGAGCAGGCCTTCT
>L-330 bird_contigs.fa.57
TTTCACAGTCAGAACAAATTCAGCAAGTCACATAATCCTGTTGATCTGAGAATGGGCAGCCAAACCCAGGCTATTTTAGATCTGATTCTAGATGACCACC
>R-330 bird_contigs.fa.57
CACAATGCTCAGGCAACTGCCTCTTCACATCTTTGACTTACTGCTATGGAGCCAATTCCTTTCCCTTGAGCTATCAAATGGGAGCACTAAATCTGAATTT
>L-331 bird_contigs.fa.57
TTTTCTGGGACCAATTGACAACCACATGCCGGGAGAGGGAAATCCTCTCAATTCCCCTTCCACTAAAATTGCATAGTCCAGAAGTTAAAATTTAGGGATG
>R-331 bird_contigs.fa.57
CTATATACAGAGAAGTGACACCCACAAGATGAATACAAGGGACCCAAATGACAGAGGACTTACAAAGCTGGAGACCCCCATTCCCACTTGCAAACCAACA
>L-332 bird_contigs.fa.57
CCTGATTCCCCACTGCCATGTGTGGAAATTCAATGCCTTGTTATAGAAAATAATGTGCTGAAACACACTCTCACCTGGGCCAGCCTACAGAGTCCTGGCT
>R-332 bird_contigs.fa.57
TATGGACACACTGAAATGGCAGGGGGATGGCTGCAGAGGATTTGTGCCTGTGTTGAACCTCCTTTGTACAGACATCTTGGCCACTCATTCAACAGAGCCT
>L-333 bird_contigs.fa.57
GAACATCTCTGGCATCACAAAATCCTGGCTTTTAGGTAAAGCATCAGCAAATTCAGCTTGATTTGAAGACAGGGCTGTGATGGGACAGAGGCAGCTTGTC
>R-333 bird_contigs.fa.57
TAATTCCCCCTGCTCCTGTAAGGAGCTGATCTGCTCTTTAACCCAACCAGGACCAGGCTAACTCGGCTGCCCTTCCTTCTCCAACGGTGACAAGTAGTCA
>L-334 bird_contigs.fa.57
CCTTCTACATGGACCATCTTTGGTGCCCCACATTTTCGCAGAGGTCTGAGCACCATGTTCAGTCTAGATGCCAGCGCTCCTGTAACCAGCTGCATTCCAA
>R-334 bird_contigs.fa.57
TAAGGCCAGGAGGAGTGGATTAAAGCAACACAGTAGTAGGAAGGAATGGCAGAAGATGAACCAATGCAGAGAGCTGCCTTTCTCCTTCATCCATCCTTGA
>L-335 bird_contigs.fa.57
GCTGTTGGTTGTCAAAACATGCACTGGGCTGTCCTCTTGGCTCAGCCAGTATTCTCTGCTCCAGCATGGAGGCTGGTGCATGGTGCTTCTCTCTCTGGCA
>R-335 bird_contigs.fa.57
TTCATGTAGGGGCAGCTCAACATGTCAAAGGCCAACACCAATGTATGTGCCATCTCTTTATGCTTGGTGATGTGCTTCTAGTTACCTTGGTATCACTTAG
>L-336 bird_contigs.fa.57
AGCCCTCAGGCTGCTAACAGCCCACAGCCTCCGCAGTTTTAAAGCAACTTGGTAGCAGGCTGTGAATGGACAGTGTATGGGGTCTTCTGACTCTTTAGCT
>R-336 bird_contigs.fa.57
ATCCAGCTAGTTTTTAAAAAATGTTACCTTTATTTTCAATCACTACTGATGTGTTTGATTTGGGGGTTTCGCTTACATTTTCCTAGTAGTGTTTCCCATG
>L-337 bird_contigs.fa.57
TTTTCTTGCATGATTTGTCATTGGTTGGCTGCCAGCAAAGTGATGAGTAAAGAAAACAAGACCCAGTATGAAATACTTCTGTGTAACTGATGTGAAGTAT
>R-337 bird_contigs.fa.57
GGGAAAGCTGTGGATCTGGCTGTGTAACTCATTGCGCTGTGCAGCTGAACGTGCCGAGGTCTGGAGAGGAGTGGTGTTAATGGGCTGTAGCACATAGGAA
>L-338 bird_contigs.fa.57
GTGAGCAGGGTGAGTGACAAGGTCTGGATCTGGGGTTTGACAATTCCCTCTGGTGCCTGAAAGATCCAACATTTCTGCTGTTAAAGGATCTACTGCAGAA
>R-338 bird_contigs.fa.57
GTGCCGCCACACATGGAAATACACAAATACACTGTACCCTATGTAATAGACAGCTCCTGACCAGCTTGTAGAATAGCAGCCACTCGAGAGAAAAGCCTGC
>L-339 bird_contigs.fa.57
TCTCAGATGCATAAATGTGGATTATCCACAGTCCAGGGGGAATAAAAAACTGTTGCTCTATGCTGTGCGTCACAATGACAGTCCCCAGAAAGCCACCCTG
>R-339 bird_contigs.fa.57
CTGCCCAGCTGCTTTGAATTAAAGCCAACTCTTCCAGGGCCCATTTTTCTCTCACGTGTACCAGCGTAAATCAAAAGCTAACAGTGTTAATGTCACTAGT
>L-340 bird_contigs.fa.57
GTAAAATTGGAGGAAATGAGAGAAGAATTAGCCTGGGTAAAATCTAATTTGCGTTTTGCTCTGTATCTTTCCAAGTTGCAGTCTAGATTAAATATACTCA
>R-340 bird_contigs.fa.57
GCTGCAAGAAGTCACATTTTCAGACAGAGTTTTGGCCAAGCTGGAGATGCTAGGGTGATCAGCATAAAGAGCTTAATAACTTCTATGTGGTTAAATGCAG
>L-341 bird_contigs.fa.57
GGGGTGCTCAGGGTGGGATAGGTATATCTACACAAAAGCAGTGTACCAGAGCTAGTCATCTAGTCACTAAAAATGCACTGAGCAAAAGGAGGTTGGTCCC
>R-341 bird_contigs.fa.57
CTTTAGTTTTCACATACTGGTTCTTATTATGTCATTCTTAAGAGCTCCAAAAGCTTGCCAGTGTTTTCTGCCATTTTCTCATAAATGTGTTTGTGTTCTC
>L-342 bird_contigs.fa.57
AAACACTCTCCAGTGCTTTACACAGAATACATTCTTAAAAGGCTTTGTAAGGTGTTTTCCCCATCTGTTGAATCTGTGGCTCTTCCCTGTGCTTACTGTG
>R-342 bird_contigs.fa.57
CTCGCTTTCACCCCAAAAGCTACAAACGTCAGTCTTGATTCTCTGTCATCTTCTACCTGTAGTTGGGTGAATCCCACTCCACCAAAGCCCCGGTTTTAGG
>L-343 bird_contigs.fa.23
TGTCCTAAGCCCCTCTCCAGGTTCCTTGTCTTCTATTCTTCCATGTCATGGTTATAGAAATAACTATGTTATAACTGTGTAGCTGATCACATTCGATGTC
>R-343 bird_contigs.fa.23
TCAGCCAAGGGTTCCCAGTTATCTGAATGTGTTCTGTATGTGGCTGAATCTCAGCATCACCACCATCAGCTTAGTAAAAGCTTGGTCTTTGTTTCTGAAG
>L-344 bird_contigs.fa.23
AGAATAATAAGAGGAGGATGCTGGCCATAGAAAATAATTCATGCACAAGACATGGTGGCATATGAGAAGAGATTGTAGGACTGACAGGAGCTGTGTTTGG
>R-344 bird_contigs.fa.23
GTGTGGTTTGGAGGAGAGGGGAAGCATTCATGAGCCCTTCAGTCCCCGTATGGCTGTTCATGTCTTCTGAAGCTCAAGTCTTATTATAGAGCCTGCTTAT
>L-345 bird_contigs.fa.23
TTCAGAGCAGTTGTCTCTGCTTTATGTACCTAATCTTGCCTATTAGGTACTTACAAAGGTCTCATCCTCATGGTACCTAAGCACCTTGTGTTGTGTAGGA
>R-345 bird_contigs.fa.23
CTTAACTCCTCTTCTACAGTATAGAGTCAGACTTGTTTAAGCACTTAATAGAAGAATACCTCCAAGGGTTGTAACCCAAAATTTCACCTGAAACTACCTT
>L-346 bird_contigs.fa.23
TCAGACCATCACTGAAGGGTGCTTTTTAATGGGACCGTACCCCCAACATCATAACACATTATGGGTTGTGTGGGTTGAGAGAGTGCCAGCAGCTCTCTGA
>R-346 bird_contigs.fa.23
AAGTGCAGTGTGGCAGCCCCTGTGAAGGGCGGATTTAGTCCCTGCAGCCTGGGATATCTGATTCCTGACTTCCATCTCACTTGGTAAACTTGTCAATTAG
>L-347 bird_contigs.fa.23
CTGCATTTGAAAAGTGATTTTGATTAGTGCAATCAGTAAACACAGAATCTGCTCTTTGATTGCCACACTGATGAGATAAATTGTTCCTTGAGGAGCTGCT
>R-347 bird_contigs.fa.23
GATGGAGGGGGTGCATCTGAAAACATTCTTATTAGGACTCAGTCCTTCTGTGTTATATGTATTTCTGCAGTGCTGGTATCTGTGAGACTTTAGAAATTAC
>L-348 bird_contigs.fa.23
TAAAAATAAAGTAATCTAAGGATATTTTCTGGTTGAAAAAGCGACACTCTTGGGCTTAACCAAATGTTTTAATTATTTTAATGATTTATTCTTTATACTT
>R-348 bird_contigs.fa.23
TTTATCCTGTTTACTGACCAGTTTGTTTAGAGGAACAACAAGTGTTTAATTGCGTGTCCTGTTACAGCAGTGTTGTTACTGCCCTGTCTTTGTGAAGAGT
>L-349 bird_contigs.fa.23
CACTTTGGGCAGCAGAAACAATTGACAAGTGGGTGGTCTTTTTCTCTGCACTTTCTTCAACTGCAGGGTTAGGTCTCTGGCCAGGATTTTACCCCCAAGG
>R-349 bird_contigs.fa.23
TGTTGCAGTGCTGCTGTACAATGGGTTTTATTTTAGTAGATGAATGTCCATGGTTTATTTCTGTTTTGTGGCTGCACTATGTGCTGTTCATCCTTTAAAA
>L-350 bird_contigs.fa.23
GGCTCGAGTACTTTGTATGGACAAAAAAAGAAGGCAGAAACACTTTCCATTAAAACTCAGACTTCAAAATTAACTTTACTGTTGGTGCTTTGGTACCGTT
>R-350 bird_contigs.fa.23
ATGTTACTTTGTCCATGGGGATTGCTATTCCCACACCTTAATTAAATGCAGTTTGCAGAGTACTGTGTTGTGAAGTACTGCTGCAGGTCTGTAACTTGCC
>L-351 bird_contigs.fa.23
ATGACTTTAACAGGGCTCTGCTGCTGTCATGTAACAGGCTGCTTGGTTTTGCAGGGTGGAAGAGGTTCTCAATTCACATATAAAGAACTTATGGCTGCCA
>R-351 bird_contigs.fa.23
ATCAAGCAAGGGATAAGCAAGGAGCCCTGTCTATGCCAGGAGAGCTTTGAGCCTTTGTGTTCTTTCAGGGATGGAGCATTGCAGTTAGGGCTAAACTAGC
>L-352 bird_contigs.fa.23
CATTGCTTCACAGGCAGAGGAAAGCCAGGAGAGTAAAACTGCTGCTTCACAATGCAGATGATTTGTTTTCTGCATAAGATTACTTACTTTTAAACTTAGC
>R-352 bird_contigs.fa.23
GTCGCTGAGGGTGTTTGTACAACCACGTTAGCAAAGGTGTAGAGACACAAGAGTCCTAGAGCTGGAGCCCAGAGGTGATTCCTTGTAGTTTTCCTTGAGG
>L-353 bird_contigs.fa.23
CTGAGCATCCTCAGGTCCGCTGTTTTCTAGGAATAATGGGAGGAAAAGAAGAGAGTGCTCAAAATACTCCATCAAAAAGAGTATTATTCTTAAAACACTG
>R-353 bird_contigs.fa.23
TTCCCTTTCCAACAAGAGATTGTGCTGCAAAACATGAGTTGTACCTTTCCCCATGCTCAGCTTTAAAGACTGGATCATACCTTTATCATTTCTCCAAATA
>L-354 bird_contigs.fa.23
TTTGATATCAAACAATGATTTGTTGTATTACACCTGTTGCTTTATAATTGTAATGTTAGAATAGGCACTTGAAGGCAATTAAAACATTTCTTGCTGTCAG
>R-354 bird_contigs.fa.23
TGGAACCGCATGCTGCAATCCCAAAACCAGTTCCAGCCCAGCCAGTACCAGGGGCTGGGCGGACCCATGGGCTACCCACAGAGACCCGAAGATCGCATGG
>L-355 bird_contigs.fa.23
ACAGGGGCAGACAGGTAGGAAAGCCTTGTCCCGTTCTGTATGCGGTGTTCTCCTCCTGAGTGAAGCTTCCATTGTGTGTGGCTGTGGAGAGTGACTGTGG
>R-355 bird_contigs.fa.23
TTGTATGGAAACTGAGGCACAAGCTGTTTGAACTTTGCCTTCTGATGGGACCTGGTTCCCATCTTAGCTCAAGCCAAGTCACTTTTTAGTCTACACTCCC
>L-356 bird_contigs.fa.23
AGTTTTTCTTCTTCCCAGTCTGCACATCTCCCTTCTGCACAGAAATGTGTGTTACAAAGTGCAGCACACACTCAGATGTGATTTCTGGGGTGTTTCTCCA
>R-356 bird_contigs.fa.23
AATCCTTTTTGTGCTGCCCAGCTAGTTTCCAGAGGGGTTTTTTAAGGTTTATTTCTAATTTGGATGAGGCATATTGATGGGATCAGTTTTCAATGACCTT
>L-357 bird_contigs.fa.23
TGAAAGTCCTTTTCAACCCCAACTATTCTATGATTCAAAACCCTTTCATTTTGTTCTACACTGGTTTACCCAAAACACTCGAGGAATAAAATGCGTAATT
>R-357 bird_contigs.fa.23
CCAATAATTGAATGTAGCGTTGCTGCCTGTACGATTCAAAGCTTTAAAGCCTTGAAAAGGGATTCAAGTGGAAGTGCTGACACGTAGCAGCATAAATAAT
>L-358 bird_contigs.fa.23
TATCTTTGGTCCCTTTCACCTCTGAATTCTTTTTTTACAGCATACAGAACATGGTCTGAAGAGGTTAATAAACGCGCTGCACAAAGTGCTTACGAAATTA
>R-358 bird_contigs.fa.23
AAAAATGGAAGAAAATTTGGGAAAAAAATTGGGAAATTTGGGAAAATTTGGGAAAAAAATGGGAATCATGAATATTTTTCCTCCAACAATATTCACAATG
>L-359 bird_contigs.fa.23
GGAATCATGAATCTCGGCGATGCTGTAACTCACAGCGTGACATTTGCATCCTTGCTCTCTGTAAAGCATAAAGAGTGTGTGGAGCAAAGCCATGTTTTCT
>R-359 bird_contigs.fa.23
TTTTGGGGGGGGGACTTTGAAGTAAAACATTACAACTTTTACCCCTGGTGCCTGGTTCTGACTTTGTTCTGTCCCAGTATGGTGCAGGGCGGGTGGACTG
>L-360 bird_contigs.fa.23
GGCTGGTTTGGGATGTGATGGAAAGGAGCTGCGCAGGCCAGCGTTCCCCTTTGGGTTTAGCTCTCTTTGTAGGGTTCCGTGTGACTGTACCAAATCAGTG
>R-360 bird_contigs.fa.23
GTGCCTGGCTGGGCTCTGTGGTTCCCCTACTTCGGGGCACAGGGATGGGATGCAGAGCCTGACCGAAGAGCATCATCATCCCTGCTCTGGCTGCCTCTGC
>L-361 bird_contigs.fa.45
GGGGGGGGGAGGAGAGGGGGAAAGAGGAGGAGGGATCTTGTCCTCTGAGCTTTTCTCAGTGACAGCATTTGTGTGGGGGCCATTCAGGTCATGTTTTGGA
>R-361 bird_contigs.fa.45
CTTAGTAGTATCTCCATCAATTTGCAAAAAAAGTTGAGAAATTATTATATATCCATATACAAAATGAATTTTTGTAGGGACCACAGTATGATGTGGAAGT
>L-362 bird_contigs.fa.45
CTTCCCTTGCTAAAACAGTAGAAAAATGGATATTCACATTTTCATATGAATAGACCTGTCTCTGCTGTTGTAAAATGTTTCTTACTCTTACCCACCCATG
>R-362 bird_contigs.fa.45
TTTGTGCAAAAATCCAAATGTGTAATCAGAAGCTCACTTTGACCTTCTCGCTCTAGAGTAGCCATTCGGCTAAGTATACTAATAGAGTTCACTTTAAAAC
>L-363 bird_contigs.fa.45
AGTGATGTTGCTGTTTGGAGCACACTCAGATATGAATTATAGCCATGAAGAAATCTTTTTTTGACTCAGCTTTTCCACCCGCAGAGCTTCCCTGTGCAGT
>R-363 bird_contigs.fa.45
TGTCTTGTCTTTTGTTCCCAAGAGGTCCTAAGGCAAGACCTCTGCAGAGCATGTTACAGAAATTGGTGCTGATAGGGGATAAGGACTTGTAAGACTGCCT
>L-364 bird_contigs.fa.45
AGAAAGGCAGAGTTTTGTTCTTCACATGCTCACAAATAGTAAAGCCTCTTGCCTTTTCAACAAACGCTCTTGCATGTTTCAACTCAGCTACTTTTGTGTG
>R-364 bird_contigs.fa.45
TTCATTTGTGCAGTACTGAGTTAATGGACTGGCAAAGTTGGTCTTTCTTTTGAGACAAGCTAAGTGTCACAAGCTTTGAAGAGATTATCAGTAAAGCCTG
>L-365 bird_contigs.fa.45
TTGTGGCAGGGATAATGAGTGAGGAAACACATCAGCCCCATGCTGCATGCTGCGAGTCACTCCCACCTCCTCAAAGAGCCAGGGCAAAGCATAGCTGGTC
>R-365 bird_contigs.fa.45
CCATTAAATTTTGGGGGTCTAGTTTCTGCCAGAGTTGTCTTTGGTCAGCCAGGGGTTATGGTCTTCAGTGCTAGCATGGATAGGGGAAGTTATGTATTGT
>L-366 bird_contigs.fa.45
GTCAAATAGCGAATGAGGCTGAGCAATTAAAACTCCTTTGTCCTTAGATATTCATTATATGAAACTGCTACGCATTAATGTCTTGGTGCTTTGGTGAAAA
>R-366 bird_contigs.fa.45
CTTGACTGATGAGAGCCAGGTTTCTTTTTGGTATTTTGCTCTTAAAATGGTATTTCAACACTAAGCAAATTTCAGAAAAATACTTCATAGAACCATAAAA
>L-367 bird_contigs.fa.45
TAGTTAGGGTTGGAAAGGACCTCAAGATCCAACCCCCCTGCCATGGGCAGGGACATGTCACACTAGACCATGTCACCAAAGGCTCTGTCCAGCCTGGCCT
>R-367 bird_contigs.fa.45
AGGAGCGTGAGGCTTGGGCCTCAGCAGAAGTTCCTTGGGTTGCGATGGCAGTGCTTTGGGGTCACAATGTTTTTGCATTTTGTGTTGGCTTCCTCTGCCT
>L-368 bird_contigs.fa.45
ATGAAAATGGACTGCTCAGAAAGGGAGTGCTCAATGAGCCAGAGAAAATTCTTGCATAACCACTTGATACTTCCAGGTTTAAGCTTAGGGTTTATGTTTT
>R-368 bird_contigs.fa.45
TCTTTCATGTGCGAAACTAAAGGCTCTATCTGGCTTTTTGATGACAGAAAATTTCAAATTTCTCATGAATTGTGTTTTGGTCCTTTCTGCCACTTAGATG
>L-369 bird_contigs.fa.45
GAGGAAAGATGAAGGCATTTAAAAGGAAGGCTTCTTGCTGTGCTGTTTCTGTTATTTCATACTTGTCATTTCAGTCATATTTGGTTTTGCACTTGGGAGC
>R-369 bird_contigs.fa.45
TTCTGCTTGCCGTCAGGGAAAACATTGCTCAAAGTGGTGGTGTAGCTTGGGAAAGGAGGAGGGAAGCCTTGATGTCCACCAGCAGCTCCAGCAAGTGCAT
>L-370 bird_contigs.fa.45
CAAGGCCAGTTTTATTACCATAACAGCTTCCCATGCTATGGCTCAGGATCTTAATGGGACCTATGGGTAAGGCCCAAACCCCATCCTTGAAATACTGACA
>R-370 bird_contigs.fa.45
GGTAGAAAAGCTTAGAGGAGGAAGAGCTTTTCAAGCTCCAAGGATAGAGCAGTCACAGTCATCACAAGCAACAACAATTTTATGAGATGTCAAACAAACA
>L-371 bird_contigs.fa.65
TGGAACCCATATTGATGTCTATGGGGAACTGAGTGTGGGTCCTAAAAAGACAGCAACAGCAACATGAATTTCTCAAGGCAAACTGATTTTGAATAATGTG
>R-371 bird_contigs.fa.65
ATCAGATTGGTTAAGCATGATTTCACTTTGGTGAATTCATGCTGACTAACTTCTGATTACCTTCTTGTCATCCACATACTTAGGGACAGCCTCCAGGATG
>L-372 bird_contigs.fa.65
AGCTGTTCCATCACCTTTTCAGGGATTTAAATGAAGCTGACTGGCCTCTGGTTCCCAGGGTCCTCCTTCTTGCCCTTTTAGAAGACTGGAACAATCAACT
>R-372 bird_contigs.fa.65
TAAACTATATCAGATGAAAAGTGAGGAGAAGAGGAAAATAAGGAGAACGAGAGTATAGATGTCAAGAATTCAATTAACATGTCAGATTGCACAGACTGAG
>L-373 bird_contigs.fa.65
ACCCACCTGCCTTTCTATGACAGAGAAGCTCTAGGGCAAATGCTTTCCCTCAACACCTATGCCTGATCAGCTGCCCTCTCACCTCCATTAACTTTAACCA
>R-373 bird_contigs.fa.65
ACCCTCCCCATAACCCTGGGCTTGAATGGCAGCTGAGTGACAGCGCTGTTTGCAGCTGAGAAGCAGCAGGGCTTATTTCCACAGGCTATAGCTCTCTTTT
>L-374 bird_contigs.fa.65
TAACTTTTGCAAAACCACTGTCAGCCACTATTAACAGAAGGATCAGAGAATGAGCAGAATTGTAAATATTGGTGTTCTGGCTGTAAACAGGCAAACTAAA
>R-374 bird_contigs.fa.65
ATATGCTTGACATGTGAAGAAAGAGCCCTGGTTGTCTTCACCCCAACAAACCTTCAAAAATGAATATTCCAATGCAGACCAAACCCATGTTTGTCACAAT
>L-375 bird_contigs.fa.65
AGAAAAACCAAGTAGGGAATCCTAGGTTCAGACCTGTCCAGTTTCTCAGGGCTGTTACATATCAATAGGCAATTGAGGAGAGGTGTGTACCAGAGCAGTT
>R-375 bird_contigs.fa.65
CTCGGATGTGAGTGGCAGCAGGACAGTCTGGTTAAAGTCACCTAACAGACCACTGTCTGTCACTTTTCCTATTTTCCACCCTTTTCACACGCAAAGAAGC
>L-376 bird_contigs.fa.65
AGCATGCAGAAGTAAGAGATCTCATTCCAGACCAGATGGGCATGTATTGATGTGATGGGAGGGAGGATGCATGTATTCAAAATATTCACATCTGCCTGCA
>R-376 bird_contigs.fa.65
ATAGTATACTGTGAATAGAGGTGGATCATGAGCTGCCTTTCTGACCAGAAGCCCTCCATAAGTCTTTCGTTATCAGATTTAAATTAACTCGAACTTATAT
>L-377 bird_contigs.fa.65
CTTCCCATGGGACTTTTCTTCTTTTGCTACAAAATTGAAACCATTTCTATCGTATTAAAGTTCTTCTCACATTTAATTATTTTCTGATAAATGGAGATTG
>R-377 bird_contigs.fa.65
AGCAGTGAAGTGTCAGTACATTGTACTCCCACGTTTAAAAGTTAGCAAAAACCCTATCTATTTTTTATCTCCATTTCTTATATGCCTGAATTTAAGGAAT
>L-378 bird_contigs.fa.65
TAAGGCTATGCTATAATATCAGTGATAATGCCAAGCATGCAAACTTACTTTTCTTTCACATCCATTGCTATTTTTCCTACTTCAGTGTTCAGTTTGTGGC
>R-378 bird_contigs.fa.65
TGCATCTAACCCTTTTACTTTAAGTCCTCTTTGAGATTACTATTTTGGAAAGAAAATCCCAAGGAGTGACATTGCTCTTCCTTCTAGAAAGCAATAACTA
>L-379 bird_contigs.fa.65
TTAATGAAGCTGACACTTTTCATGTAAGGAGCATGAATGGAAAACATGAATGTACACACACACACACACACACAACTATCCTACTGAAAATTGAAACAAG
>R-379 bird_contigs.fa.65
CCAAGAAAAGAACAAGCTTTTGAAAGATTTTCTTCACATTCCTAAAATGAATTTTTGCATTCCAGGCACAATTCTCAGATTTCCTCCCACTCTGAAGCTA
>L-380 bird_contigs.fa.65
TTTATTATACCAGGCTCTGTGCTTTCCCTCCTGAATTTCCCCCACTTTCTTCAGATGGGATTTTCCTATAAAAGAGGTTCTTTCATGCCCAGAAAAGGTT
>R-380 bird_contigs.fa.65
AATGCTTTGGAACTTTTCAATACATTGGATCTCCAGTGGAAATCCAGCACCATTGACAAGAACTAAGAGATGCATGAGACAAATATAAATACATGGAATG
>L-381 bird_contigs.fa.65
CAAGTTCAGAGGCCAGATTTTCTTATGCCCATAACAAAGCTATAATTATGCCTCTCTGATTAAAAGAAAGCCTGCAATAGCCAAGCACTGATGTTAGCTT
>R-381 bird_contigs.fa.65
CAGAAGCATGGAGTTGAAGTGGATTAGTTTTACCCTCTAATTTCCATATCCTTTCATATAGCAATAAAATGAAAGCGGTTTCATGTAGGACGACCCAAAG
>L-382 bird_contigs.fa.65
GCTATATGACAATAAAGGCAATTAAGGTTAAATAGCAATCAAGCCAAAGTAGGTGTGTCAAAGGCTTCTAGCAGCTCCTAAGGACAAAAAACATTCAATA
>R-382 bird_contigs.fa.65
TCCCCAAGTGAGCATCCAGGCAGACTCACCGAAATGATGATGCTCAGTTTAACCAGACTACCCAACAGAGAGAAACGCCATTAAAAACTTATCTCCACAA
>L-383 bird_contigs.fa.65
GTATTTTAATCAGTTTTAAAGGAACCAAAATCACAAAGCAGGACTCCCTATGCCAGAAAAGACTAAGGATTCCCCTGTACTGGGCAGTTAACCCCAGTAG
>R-383 bird_contigs.fa.65
GCTCTTCTGCTAGTGCAGAGGCTTTGGGGAAGCTCCTCTTGCTGGGAACAAAAATGTTCCCCCCTCAGGACATCCAAACCACACCTCTTTTGCCCTTCTT
>L-384 bird_contigs.fa.65
CTGACTCCCTGGGTCAAGCAGAGGTTATTGCCCTGCTGCTCTGGCCTAACAGATCCTCAAAGACAATCAAAAGCCACATCCTGGCTGGAAGGCTCTGTGC
>R-384 bird_contigs.fa.65
ACAGATGGCGGGAGGGAGTGAAACAAGTCCCAGGCAGTGAAAAGACACTTCCCAAGCTGAAGGTGAGTCTCATAATAAAGCCATATGTCATGTAGCAAAA
>L-385 bird_contigs.fa.65
GCACATGGAACAAAGCCACAGGGAGTCAAGCAGAGCATGAAGATTTGGCCTTTTCTTTTTTTTTACCCCACATACAATACAAGCACCCCTGCTGCCTGCT
>R-385 bird_contigs.fa.65
TAGATGCAGATGTGACTGCTGCTGATGCTGAAAGTACAAAATACATATTACCAAGCACAGGATGAAGTCTCAAAAACATCTGTTTATTCACAGCATAGTT
>L-386 bird_contigs.fa.65
GGCCCTAGATAAAGCCATGTTCAAGGAAAGGTGAAGAGGTGAGATTCCCCTTGTGAAAATAGCCACCTTTCTTCTGTAGCCCCATATTTTTATTCTTTAA
>R-386 bird_contigs.fa.65
GTATGAGAACCAGGAGAAGCATGATGAAAGACAGCAAATTAAAGCCAAAGAAACATATACCCAACACTGTGTATTTAGCCTGAGTTAGGTAGAACTAAGA
>L-387 bird_contigs.fa.65
CCACAGTTCAAAAACAAGCAAAAAACTTAGATAAGAATGAAGTGAGAATTTAAATAACAATTAGAAAAGAAAAAAATTCTGGGGAGTTGAACTGTGAGCA
>R-387 bird_contigs.fa.65
GAACTGTTCTTCTACATTGGGTACTACACAGAACAAACAGGTATCAGATCTCATATAATAGCTTCAGTAGCATTATAGATGTTCTTTATAAGCTATGAAG
>L-388 bird_contigs.fa.65
ATTCCAGTAGGTATCCAGGAATGCAAAATAGAAGCTATCGAAGAGAAAAGTGTAGACACACAAATGGCTACAAGCAGAGGACAAGATCAAAAGACAACAC
>R-388 bird_contigs.fa.65
TGCTAAATTGATATTCCATGTGTTCTGTTAGCAAGGCTGCTGCATCACCATAGGAAGTTATTTATGCATTAGATGGATAGATATGCTGAAAAATGAAAAG
>L-389 bird_contigs.fa.65
GCTAAGCTACACAAAAATTTCCAATATTAAAATAAGATTTACCTAAACCAACAGGGTGCCATGTATCTTCTTGGAGAACGTGAGAAGATGGGTTGATATC
>R-389 bird_contigs.fa.65
ATTTTGTTGTGTTTCCAGTGCAATATTTTTTAGAGAGATAACATTTTCCCTAGAATTTTAATATCTGGAATCTGTTAATTCTAGGTAGCCCACTCTTTAC
>L-390 bird_contigs.fa.65
CATATAATAGCGATATCTAAACTGAAGATCACAAAACCAGTGTTGAAAATTAAGTATAACTCATACCTAACACCATGTACATTGAGTTTGGACCTTCATT
>R-390 bird_contigs.fa.65
AAGACTGTTAAACCAATCGTGATGGGGGTTTTACCTGTAACCACAGACTTGATCATCTGCTCTCACAAGATAAAAGACAGCTTATTCCCATCCATAACTT
>L-391 bird_contigs.fa.65
GTTCTGAAAATGGACTGATAACAATGCAAGATACTGCAGACTATATGACACTGAGAATTTTCCAAGTAACTAATTTTTCCATAAATATGAGGAAAACTCT
>R-391 bird_contigs.fa.65
GGATCCAATAAGATATCAGTGTTAAATAATAATACAAAAACTTCTGCTGCCAGTAGCCTGTTACCTCTGCTTTGCTCACATAGCTCTGCCTGAAGCAGGT
>L-392 bird_contigs.fa.65
ATCAGTTATGATGCTGGTGATGTACCAAACATTCTCACTTCACATTTAAAGGACTCAAAGGAACAGCTATGGTCTTGATTTGTACTGTTAAATTTAAAGA
>R-392 bird_contigs.fa.65
TTAGCTGAGGCTGACTGATTGCTAAGCTAAAGAGTACAGGGTTTGAGATTCTCTTCCCTTGGCTTACAGGTGTAAGTTACATGTTACAGTGAAAGCTCTT
>L-393 bird_contigs.fa.65
CAATGAAGGGAAGGGGATTTTCCCACTCAGGCTTGCATCACTCTGGGAGTTCAAGAAGATGCTTTAGGAGCCACAGTGATAGATTTCTTCTGGGTATGTG
>R-393 bird_contigs.fa.65
GACAATAATTATTTTGTTCTTCTGCAGTACATAACTTCATATTCCCCAGGATGGGGGCATCCTGATATCAGATATTCTATATTAAAGGATATTCTATATA
>L-394 bird_contigs.fa.65
ATAAGAATTAATTTATTATTATTTTTATTGTTATTAGAGGCTCTATTTTATGAATAATTTAATTATTATTATTTATATATATAATATCCTATTATATATT
>R-394 bird_contigs.fa.65
AAAGTCCTAAGACAAATGAATGTATCTGAAAATTAAATGCTTTCTCAGTTTCTATTTAATTACTTCAGGGAAAGCAGCATAGTACTAAAATACCAGCATA
>L-395 bird_contigs.fa.65
TAACAGAGCTGCTTCGTATATTAGTTTTAACAAACCAGCTGAATTATCCTAGTCAAAAGTTGTTTAATTAAACAATATTGTGAGTTGCCAGATACATAAA
>R-395 bird_contigs.fa.65
TGGGGAGTTATTGCTATAGCAATGAATAGGGCCAGGCTGCATGAGCTTTTTCAGTTCTTAGCTTCATTTCTCCATTTAAGTGGCTGACAAGTTACCCGTG
>L-396 bird_contigs.fa.65
TCTTTGCTTAAAGTTACCTTGGTCCCTTAAAAAAAGGGGTTGCCAAAGACTGTGCTGAGAGGGTTTCACTGACTAAGAAGTTCTCCTCTCCGAAGGTGAG
>R-396 bird_contigs.fa.65
TTATTTTGGTTGGTTTTATTATTTTGCTTATTATTCTAGCCTGTTGCCTTTAGAAGCTCCCTAGATGGAGTATGTGGCATCCCTGCCCATGGCAAGGAGG
>L-397 bird_contigs.fa.36
CAGCCCGTATATCCTAACACTTCATAATCACACCTTGTAGTAACACGACAGAAATCAGCTCGTTCCTAGTGACCCGCAGAGCCTAAATGCTCACCAGTGC
>R-397 bird_contigs.fa.36
GCTGATGGCCTCTTCTCTTACCTCTGTCTTTCAAGAAGAGTTCACTCTGGGGTTTAGAACAGGTTTTGGGGAGTTTCTGTACTTCAATCTGTGAAATGAT
>L-398 bird_contigs.fa.36
TTCAGTTTAAGCAGCTGTTTTCACACGCTCCCCATTCCACAACACATCCACCTTTTGGGATCTGATTTTCCAGGCTCCGGCTCTTGCCCAAGGCTCTATT
>R-398 bird_contigs.fa.36
ACTGTTAACGTGAGCCCTGAGGTTACAGCCCTCTAATGCAGTTAAACATCAAAACAGCTCTTTCTTGACACTTGTGTGGCCAGGAATGAAAAGCTGAGAG
>L-399 bird_contigs.fa.36
CCAGAGAACATTAAAACTGGAGGAGAATGCCTTTCCTTCCTCCCAGGCTAATCGGTGGGCACAGGGCTACCTACTAACAGCACGAATCCCTCCTGGCTCC
>R-399 bird_contigs.fa.36
CACTGATGCTGACCCAGGATCTGCCTCAGGTTGACTCCAGTTTCCAGCTGTGGAACGTGCACTGAAAGTACCACCAGGATTATTTGAATTGGCCACAAAA
>L-400 bird_contigs.fa.36
ACTTCCTTTCTCTCTGTAGGTTAAAGCCAGAGCAGGTTGGAACCTCCTGCTCAGAGCAATTGCTCCTTATCCAAACAGCTTCTCCTTCCCAGGATCTGCA
>R-400 bird_contigs.fa.36
TCTTCAAAAGCTGGGAAAAAGGCATTCCTTTTCCTCAGAGACTCATTTGCCACCCAGCTGGTTTGATCTTGGTAGGGGGTGGGAATCATGGAATCAACTG
>L-401 bird_contigs.fa.36
GGTTGGAAAAGACCTTTAAGATCATCAAGTCCAACCATTACCCCAAGGCCACCACTAAACCATAGCACCAATATTATGATGGCCAAGTCATATCATCAGT
>R-401 bird_contigs.fa.36
TGCAGGACATGCCTGGGTTTTGATCTCCACCTGAAGATCACTCTATAGTTGGCAGCTCCTGAGTCCATCACATGTACAAGACTGAGTCACATCAACGTGT
>L-402 bird_contigs.fa.36
GCATTCATTCAGACTCCAGGGAGAGGGAAAGAGTGCACGTTCAGCTGAGAAAGGCTCCAACTACTTAAGAGACACAGGTCCCAGTGCTAGAACACCCCTG
>R-402 bird_contigs.fa.36
TGCCCTAAGCTTTCCAACCCAACTCAGAGCATGATCACTTCTAAGGCAAAGACAGATGAATACATGGGCCATGTTGCCATGCAGCACCCATCAGCAATGA
>L-403 bird_contigs.fa.36
GAAGATGAGGAGAGGAGGGTCTGCTGGAAGGAACTTCATGAAATGGAGTAGCTGAGGGAAAGGAGAAGTCATCATTTAAATCCTGTTTAACACGGGGCAG
>R-403 bird_contigs.fa.36
CCTGTCCTTTAAAATGTCTGTATTTAACATAGCAATTACTCACCCCCTTTGGTGATGGTCTGTTTGGTTGGCTCTTCATAGGTCCAGATCCCAGAAAAAG
>L-404 bird_contigs.fa.36
CAATGAAGTAAAAGAAAACCCCACAGATATGACAATAAAAGAAGGAAAACCAAAAAAGGCTACTAGCACTTCATACATAATCCAGACAACAGGGGAGGAG
>R-404 bird_contigs.fa.36
TTAAACAAACAAGTTATTTTAATAGCTCTACAACTTGAGCATTCAAATGAATATCATTCTATCCCAAGTAATATCAACTTCTAAAGATCAATGCAATAAT
>L-405 bird_contigs.fa.36
GGACTTTTATACAAGTTTTAGGCTTTGGGTCCCTAAACATTTTATATCTCAACAACGGATATCTTCATTTTTCTGCTATTTGGTTTTTATTTGGTAGCAA
>R-405 bird_contigs.fa.36
CCAAGAATGCTGAACAGGCAGAGAAATGACAGACCAAACTAGCCTGCTCTCATTCTGAACTACCCTATCACTTTGAGCCCTAGATAAAGTCCACATCCCA
>L-406 bird_contigs.fa.36
AAATCATTTAGCTTTCCCCTTTTTTCCACCACATTAGCATAAATCACAGAAAGCACTGCTAGAAATAGCACCATTCTCCAATGGTATTTGTCAATAGTCT
>R-406 bird_contigs.fa.36
CCATTCCAAATCTATGTTGCTCTTCCCTCACTGCTCCTTTATTTGCGAGAAGCAGCAAACAAATCAAACCCTCTCCTATCACACACACATTTACATCTCT
>L-407 bird_contigs.fa.36
GCTGCCATGTCCATCGTGATGAACTGAGATTAAAAGACTTGAACGCTTCAAGTCCAATTCACAGAAATGACTGATGACAAATCTGCTTTGAAAGATGAGT
>R-407 bird_contigs.fa.36
GGTTCTCTAAGTCAGTCCCTTCAAGATGGTTCTCTCACTCAAATTCTGTATCTGGATTTCCAGCTCCTAATGCCAGACCTAAGAATAGCATTTCATGCTG
>L-408 bird_contigs.fa.36
CACAGCTAGAATAGATGGTGGTTATTCCATGCCTTGTGCTTCTGCTAACAGTGGTTGTAAAATCACACAGGTTGCAGATGTGGACTCACTAAACTTCACT
>R-408 bird_contigs.fa.36
TAATGTTACAAGTTGTTTAATTAGGGACCAGGCTGAAGTGACAAATGCTCCTGAACTTGTGACCTTCACTTCCTAAGTCAATTCCTGAGTGCTGGCTAAA
>L-409 bird_contigs.fa.36
CTGTTAAAAATAACACTCCTCTTAATTCCTTCTCACTCAGCCCATACCTCTGTCACAGAAGCAGGTGTTTCATTATATGCCATGACATAAAACATGGTAT
>R-409 bird_contigs.fa.36
CAAAGTAATTTTGAGTACTGAAACACTACCACTACAAATCCATTAAATACTATTCAGACTTAAACAGGTACATCATCAGCGTCAGAGAATCATCATTATA
>L-410 bird_contigs.fa.62
CAGGTGTCTGCTCCGGTTTGCTCAGCTCCAAGCCTGCTTTTCAGTTGTCCTTTGTAAACCTTTGAGCATGCAGGTTATGGTGGCAGGAAGGAGGGAGCTG
>R-410 bird_contigs.fa.62
TGGTCCTGCCTCTGCTGCCCCTCCAGCCTGATTGCACCAAAGCCATGTTTCTGTGAAACTGCTTCTAACTGGGATCTGGGACATATTAAAGACAGTTTGT
>L-411 bird_contigs.fa.62
TTTCTTAACTCCTTGTCTGTTACAAGCAGTCTGTGTGTGGGATGTAGCCTTGTACCTGGTGTGGGGCAGCTCAAGGTTTGTCTTTGTCCCCTGGGTCCCA
>R-411 bird_contigs.fa.62
AAGGCTGCTTCAGCCGCGGCTGTGGCGCTGCCGGCCTGGGCCTCCTGAGCGCTCCTGTTCAGGGATCAGCAGCGATGTTCTGGCTTCAGCAGCCAACAAA
>L-412 bird_contigs.fa.62
CAGCTGCAAACCCACATTTTTGGGGCAGAAGTTGTTGGAATTCCTCATTTTGTTCTGTTCTCAACCAGAACAGGGTAAAGGTGTTTTTTCCTCTATTTCT
>R-412 bird_contigs.fa.62
CGTCCCCTTCTCTGCAGCGGGACCTCAGGACATGGTGCTGGGGGCTCTGCTCCAGCAGGAAGCCCAAAGCTGCTGGGGCTGAGGATGGTTGTGAGCAGTG
>L-413 bird_contigs.fa.62
GCTACTGCTGAATGGGGTGAGAACTGTGACTGAGGCATATCCTGACATCCCCACAGAGGCTGCACTGAGGGCACAGGCACTGCCAGAACTGGGGAACAAA
>R-413 bird_contigs.fa.62
TTCAGCTTCCACTGTCTGAAGTAAGCACAGGCTTTGGGCTGTGTCAGGATGAACATGGGCAGCACTTGGCTGCCAGCAGGAGCAACCAGCCCAGCCTGGT
>L-414 bird_contigs.fa.62
TTGTGTCTGGGTGTCCCTGTGGGTGCCACCAGGGTCACGGTGGTGTTGCCACCGGATTCCCCCATCTCGCATGCTCCCACCCTGAGCAGAGCCACTGGCA
>R-414 bird_contigs.fa.62
AGATCCGCTCCAGGTGGTTTCCCTTGGGAAGCCAGGGCCCTTCACTGCTGTCCCAATGCGGGACCCTCTGAATTCAACCATCCACAGCTGTGGGTGCTGT
>L-415 bird_contigs.fa.62
TATGGCAGCTTCCTCCTTCCCCCTGCTTTTGACTGTGGAGAGAGTAATGAGCTCGGGCAGGGATCGATGTTCTCCTCTGCTCTGGGCTTTATTCTACAAG
>R-415 bird_contigs.fa.62
GGCTCCGTGCCCGGCGCTCCCGGCGCTCCCGGGGGTCCCGGGGGGGTCCCGGGGGGTCCTCACGGCCCCGCCCCCCCCGCGCACTTTAAGAATGAACCGT
>L-416 bird_contigs.fa.84
AACACAAATCACTACTGTTATCACCAGTAATAACAAGGAAAGAGAATACAACTGCTCACCACCCACTGACCAATACCCAGCCCAATCAAGCAGTGATCTA
>R-416 bird_contigs.fa.84
AATTTGGCACCGCTATGCTTCTGCTGCTTTATTTCCTTCATCTTCTGAAAGGACCCTGAAAATTGGAAATACTCCTGCTTTTAGCAAGAAAAAAACAAGA
>L-417 bird_contigs.fa.84
TACTGTCTGAATATTTCTTTTTCTTCCTCTTTCTTTTAAAGCTGGACTTCTACCCTGAACATCTGCTGCAAGATTTCTCATGTGAGAATAGCTAGAAATA
>R-417 bird_contigs.fa.84
TCTCTGTACTTTACTCATTCCTCACTACCTTAAGTACAAGCACGTTTTCATCATCAGTTTGTGCACAGGAGCCCTAGCTATGTGTGAGATCACATGTTCA
>L-418 bird_contigs.fa.84
CTGGCATAGCTCCAGAAGACATATGTGTATTATACATAAAAATAACCTCCTTCTACATTTTTGCTCCATCTGTAGTTACATGAAAAAAAAGATAAGCAAA
>R-418 bird_contigs.fa.84
AGTAGCACAGTTAATATTCTGTCATTCCTGGATTTAACTTTCACAATCAAGCTTTGTACTCTTTAAAGAATGAACAAGTACTACTATCAATCTTGGCTGT
>L-419 bird_contigs.fa.84
CAGAGATAACCCGATGCACACTCTATATATTAGGACCTGAACGAATGGCTCATAAAAAGCAGATAAAAGAACAGATGCTAATAATTTATTTAAACACAGC
>R-419 bird_contigs.fa.84
TGTGCATGACTCTGAAAGGAATGGTGAAACTGCAGTGTTTCCTTAATGCTTACGTTAAGAGCAATGCCTCACAGAAATTGAGCAAAATGGCTTCTTTCCA
>L-420 bird_contigs.fa.84
GATTTAATTTCTCAAACCAAAAAGTGTCTCCCTCCATCACTAAGACTTGCTGATGCCCTCAAATATGCACAGCACTGAAAAGAGGAATAAGTTATGCACT
>R-420 bird_contigs.fa.84
CTCCTAATAAAGCCTGTTTTCCATTAGATTTGCCTTATGGCTGATTGACATTTTAACTGAATTGTACTAAGGTTGCTCACCCCTAATTAGACAGCACAGA
>L-421 bird_contigs.fa.84
ATCCACTGAGGAGATAAACATAACTGCAAAATAATTTTTTGTCAAGAATTTTTCATTGCTAGACACAAGAGGATCAGCAAAGGGCACTAAGCTTGACTGA
>R-421 bird_contigs.fa.84
CTATTTGCTTATTTATTTAAAATGCTCACATTACTTCCCAGATATACATAAGTAATTTTGCCAGGAAGTTCAGTTATTCAGGAATCCATATACATTAAAA
>L-422 bird_contigs.fa.84
AGAATTATGCATATGGATTATAAACTGCTAGAATACCTTAAGTCCTTTGAGCTACAGAGATGTTGCACTCTGTAAACTGGAAGTGTGAACAGTGTTGCCT
>R-422 bird_contigs.fa.84
CACCCAAGAAGGTCTTCTAGGCAACCTTATCTTGGAAACCCCTCAATCTGAGAAAAAGCCACCATCAAAGGTAAGATGAATGGGCAGACTAGAGGACAAA
>L-423 bird_contigs.fa.84
GCACTCTGTGCCATATTGTATGGGACATACGCCCATCTTGGCATCTCCGGAAAAATAAAGGAACCATGAGAGCTATCTACTGGAACTACTGTGCCTGTTT
>R-423 bird_contigs.fa.84
GGATGTATACAAAATAACCCAATTCTTTCGCTGGTCTTTCACCTGTTGACCTGCTGCACAAAAGGCCTAAGGTCAAAGTCCGAGCTTGGTGAGTTTGCAG
>L-424 bird_contigs.fa.84
GCAGCTGCTTGCTTTGTGTTCTTCATTTCCACACACTCATTTATGCAAGCACCAGGCTCAGGCCTCATTTTTAGAGCTTAGGCTCTGATTTGCTTCAGAA
>R-424 bird_contigs.fa.84
ACCAGCCAGGGCACCAAGGTACTCACAGACTATGTGCCCTGCTTGGTGTCACACTCTCCTCTTCCCAGTACTGCATATTGGCACATTTGGGGGACCCTAG
>L-425 bird_contigs.fa.84
AAGTGCATTCTGAGATGTTTTCCTTCAGATTGGTCTCTTAGAAGTCTCTCCAGGTTTTTTGTTTGGGGGATGAATGGGGTAGGGTGGTGTTTTTTTTGTC
>R-425 bird_contigs.fa.84
GCAGCACATTAATGATATACTCAACAGCTGCATAACACCCGTGCACTTACAGCCAGAGATGAAGATGAAGTTTCACATCACCTTGTTTAGGCACACCTGC
>L-426 bird_contigs.fa.44
GTTTTGGTCTGAACAGACTGACACAATGAGAATGGGTTGAGAGACATTCCAGATCTTGCACACAGTCCTCAAAAGGGACATGAAGCACAAGTGACTCCAT
>R-426 bird_contigs.fa.44
CCGTCCCTCTCCATTCAGAGTATGTCCCTGCATGAGCAAATGAGGAGATAGTCTTCTCAGTGAGGCAAATAACCAACTGACCATTCCATTCAGTGTTATT
>L-427 bird_contigs.fa.13
ACCCGGTACAGCAGGACACCCAGGGCTTGCCTCTGTGCTGAAGCAATACTGAGTGTGTTCTTAACATGTGCTTCCAGGGCTGCACCTAGGTACAAGTGCA
>R-427 bird_contigs.fa.13
CAGGGAGGAAGGAGCAGCAGGACGGCGGTTTCCCTCAGCCCAGGGCGCCGGCGCCACGCGGTCCCCCCGGCCATGCCGCTACCGTACAGCGGCGACAAGC
>L-428 bird_contigs.fa.42
ACATAAAAAGGACATGGAACTGTTGGAACAAGTCCAGAGGAGGGCCACGAGGATGATCGGGGACTGGAGAACCTCCCGTATGAAGAGAGACTGAGAAAGT
>R-428 bird_contigs.fa.42
TATTGAAATCATAGTTTCACAAAATAGTTCCCTTTTTACTCAGAAATAGCTTTCAGCAGAAAAAGTAAGGAATGTATGCTGATGCTTTTTAGAATAGGTC
>L-429 bird_contigs.fa.42
TCAAAGTTTGACTGTTGGTTTGGGGTTTTTTAAATTTTGTTAAGAGTTAATTTAGATTCAAGCTAACAAGACAAATTGCAAGATGGACATTGTTATTAGT
>R-429 bird_contigs.fa.42
TTGCAACAGAATTTGTAGAGTCAGTCAGCTGTGGAAGAAGGTGATGGACAATGCGATGAAGACACCAGAGAAAGACAAGAAATAGAGAAGAAAAGAAAGT
>L-430 bird_contigs.fa.75
CTGAGCCCATGTGACAAATGCATCAGTGGGGGGGAAGCTTCTGCCATGAGACTGAGGGATGAACGACAAGATTTTGCTCTAAAGATGTAGGGGTGAAGCC
>R-430 bird_contigs.fa.75
GTTAAATATTAGCAGGACCACCATATGAAAGTCATGGGAGGTAACTCTATTTGCTTGGGTGAGGCCTCTCAACAGGAGTGAATTTTCGACTCATTGACTC
>L-431 bird_contigs.fa.75
AGCACTTAAAGTTGTAAACAATTAAGAGGAAGTCCAAAGAAGTTCAGAGGTAACAATGACAGAAAAAGCAGCTTGTGAGGAGCTGGATTTACTCTGACTC
>R-431 bird_contigs.fa.75
TCCTCTGAATGCAGAGGAAGCCCTGGCTGGTGGGGGTCCAAGGTAAAATCCATTCCACAAACGTTTCACAGAATGCAGGTTAATACAGCCTGAGAACTGA
>L-432 bird_contigs.fa.75
GGTCACAGTGTTAAAACATAATTACCTATTTCTTCCTCTGATGAAAAACATGTTGTTCTGATTGTGAAACTCTCTGTGATTGGATTGGTAAAATAAGAAT
>R-432 bird_contigs.fa.75
GTTAAAAACAAAAGACCATACACTATAGTCCAGCCTAATTGTAAAGAGACAAAAAAAGATAAAGAGACTTCAAAGAAGAACTTCAATCTTCTAGCTGCAA
>L-433 bird_contigs.fa.75
TTAGATGCACAATGCTTCAGGAAAAATGTCTGTAAGAGAAGATGGTAATCCAGAACACTGTTGAGCAACCTGGTAGTACCTGCCTGCACCTGAGACCTTG
>R-433 bird_contigs.fa.75
ACTCATGATTTACATAGAGCCTGATCCCAATCAGACAGTATAGGTGCAGTCTAATTTAAAATGTGAAACTGCCTGCCACTGCATAAATCAGCTTAGTCTA
>L-434 bird_contigs.fa.75
TTTATTTATTTAGGTGAAGGCAAATGTCCCTAGGCTTCTGTCTTCATTTTTCCAGACATCTTCCCCATTGCTTCCTAAGTGCTGCAGCCCCTGCCCTGGG
>R-434 bird_contigs.fa.75
AAGACTGGCCAGTGCTGTGAAAGGAAGCACTGAATATTGTAAGGAAAACTGGTTTTGACACAGGGATCTGTATAGGCAGCAGTAGGAGTGGGACTTCTCT
>L-435 bird_contigs.fa.75
GGCCTAATCCTGATCATGTCACTCATGGGAGCAATTGCATTAAAATCAGTGAGACTAGCTGGCTGCTTGCATGGCCTTGGGAAAGTGTGGCCCAGTGTGC
>R-435 bird_contigs.fa.75
ACTCAAAAAAAGCCAAACCAAAACCCCTTTTTTTCTGAAGAGTAGATGTGAGCAAACACCACAGTTGTTCTGATCTGCTTTTGGACATGAGCTTTCCAAA
>L-436 bird_contigs.fa.75
GTCGGGCAGGAACGTGGCTGTTGGGGCTCACAGCTGACAAACGCTCCCTGAGGTCTTTGCTTGAGATTTGGCTGTCAGGCACCAGGGTGCTCAGATGCAG
>R-436 bird_contigs.fa.75
GGGCAGAAGTTATTAAACAATTCTGACTTTGCTGCTGCTATGCCCTGATTAGGCAGCTAAAAAGGAGGGTAGCAATAGCATTGAGGATTTATTTCAGCTG
>L-437 bird_contigs.fa.75
CTTCCATGCTCTATTGGTTAGTCTGCTCAAGTGTGTTAGGGAAACCTCTGTAGACAGCCTCACTGTGGCGTGCACCGTGAAAGCACACAACCAGAAAGGG
>R-437 bird_contigs.fa.75
ATGGAAGCAGGATGAGCCTTATGACCACACATCCATGTGTTTTGTCTTCATTTGCCCAAATCCAGGAGTAGTACAACTGGCCCTAGGCCTGTTGAATGCA
>L-438 bird_contigs.fa.75
GAAGCACTTTGAGGACCATAAGAGACCTCAGATATGATAGGATAAGGACTTTCAGCTTCAGTAGCATATGACAAAATATGGAGAAGTTTTCATGGCAAAA
>R-438 bird_contigs.fa.75
ATCTGTGCAAAATGAGATCATTCAGCCAGAAACAATGTGAGAGACAGCTGAAGTAAAGGATATATACCTGCACCAAGCAGTTCAGCAGCAAATAATGAAT
>L-439 bird_contigs.fa.75
AATTACCTCTGCCTGCTGATTATCTGCTGCTTGCATGGTGCTCAAGAGGAACAAAGGGAATATTTCCTTCTGCAGGTTGCTGTTAACGTCTGTAGACAGC
>R-439 bird_contigs.fa.75
AAACAAAACAAGGCAGATCACTCAGGGCCGTGCTGGGTATTGTACTTTTCAACTGTCTCCACTATATGCCTGTGACACTTCAGACTATGAAGAGTTTAGA
>L-440 bird_contigs.fa.75
GAACAGGAAGAGGCTGTCAAATGCAGCGGTCTTGCGCTTGTCTCATTTATCACTAATTCCTCTTGTTCTCTAACAACACCATCAGTTCTGCCTTGTTTTG
>R-440 bird_contigs.fa.75
TTCAAATTCCTATAACACAAACTGTTTTAGAGGATAAGTTAAATACAGAATGCATTGAGTTTGGTAGAGAAAGTTTAAAGGTCTGCATTTTCCCACCAAA
>L-441 bird_contigs.fa.75
GCTATTTGATATCAGCTACAGAGTGGGTGTGTGTGTGTGTGGAGGGGTTATGACCTCTTTTATTTTTACAACCATTGCCATGATTTCATAATACTGGCAG
>R-441 bird_contigs.fa.75
GGAAGGGCTGGGGACAGCTGCTCCCCAAATCTGAACAGAGCACAGGGGATAAATTTTTAGCCTAAGTGAGAGGTGACTTTGCCATTGGAAGTGTTTTTAG
>L-442 bird_contigs.fa.75
AATCAATGGTTTGCTCTCCTCTCCAAACCTGCACTGCTCCCGGAAAGAGCAGGACTGCTGGCCCATGGGTCAGGGGTTTCAGCAAGGGGCTGCACACCTC
>R-442 bird_contigs.fa.75
TAAAAAAAAAAAGAAATTGTATCTGTACACATGTAGCAGTGGTTAGGCCTGCAGCAGCATAACTTTTTCAATGCTTGAAGACCAGGAACCACAAATAATT
>L-443 bird_contigs.fa.75
CTAACAAGCATGAACAAACATTTTAGCTGGTTATAGCTCAGATGAAATGTCAGGTGTAAAACAAGCACAACCACAGGGAACAGGGATGTCTGAAATGGCA
>R-443 bird_contigs.fa.75
CCTATCACCATGTACGTCTTGGAGAAGTAGATGGAGCATGCAGCATGTTCATGATTGAAAACAAGCAGACAGGCAGTGAGAGTGCCAAAAGTGATGGCCA
>L-444 bird_contigs.fa.75
AACACAACGTTGTTCCACTCAGTACTTAGGCAAGGGTACTGAATCCCCTATCTGTTCACCTAACAAATGTTTTAGTCACTGCTTCAGCTGACACAGTCTT
>R-444 bird_contigs.fa.75
CCGTGATCTACATACTGACACAGGCAGGAGCCAAACCAGATGTGAGGTGGGTGGTGCGGGTAGCCACAGGCAGGAAGCAGGATCACCATCAGGAAAAACA
>L-445 bird_contigs.fa.43
TTTCCCACTTTCTCAAGCCTGATAGAGAACAACCCTGTTAAAGCTACCTGCAAGCTATGTTTTCTTCTCTTTTTCATCTGAAAGACCTTACCTACCTTTT
>R-445 bird_contigs.fa.43
CCTGTAGAAATGTCAGAGCTATGTGATGATTTATAGTTCATTAGAAAGCCTTTGTCTGAACCTTTCAAAGCTTACATTACATTGCCTTGTGCCTCTCAAG
>L-446 bird_contigs.fa.43
AAACTGGCTTGTGTGAACAGAAATAAAGCTGAGGTTAAAATACAATAGATTTGAAATTAGGTACAAGAAACACACTTATTATATCCCACAGTTTGTGTTC
>R-446 bird_contigs.fa.43
GGAAGTCTCTTGGTCTCTTTTACCTCCGTGTATAGCTGTGTTACATCACACATTCGGACAACCTGATAAGATTTCCATTTTACCTTCTTTGGATATCCTA
>L-447 bird_contigs.fa.43
CTAAGTAAAATGTTTCTATACAACCATCTCATAGGATTTTTGACATGAACTTCTAAACTGATGCATAAAATACTGTGTCCTTTCCTGCACATAGAATCAT
>R-447 bird_contigs.fa.43
TTCTGGATTTCCGAAGAGCCAACTTTGGCCTGTTCAATCAACTGCTAAGGGAAGTCTCATGGGAAAGGGTACTAGGTGGTAAAGGGGCTCAAGATGGTTG
>L-448 bird_contigs.fa.43
GTCACTATTCAAGGACCACTTCTTTCAAGCTCAGGATCAGAGTGTCCCAATGGGTAGGAAATCAAGTAAGGGAGCTAGGAGACCAACATGATTAAACAAG
>R-448 bird_contigs.fa.43
TAGAGCGGTAGATGTGGTTTTTCTTGATTTCAGTAAGGCATTTGATACTGTCTCCCACAGCATTCTCATAGATAAGCTAAGGAAGTGTGGGCTTGACGAT
>L-449 bird_contigs.fa.43
CAGGTAGTGAAGTGGATCAAGAACTGGTTGAAAGGAAGAAGGCAGAGAGTTGTGGTTAATGGGGCAGAATCTAGCTGGAGGTCTGTGACTATTGGAGTCC
>R-449 bird_contigs.fa.43
GCCCGCCTGGACAAGTTCCTGTGTGATGTACTCTTGGTTTCCCTGCTCTTGCAGGGGGGTTGGACTAGATGATCTTTTGAGGTCCCTTCCAACACTTGGG
>L-450 bird_contigs.fa.43
TTTCTGTGATTCTGTGATTCTTATATCTAACCTGAACTTCCCTTCCTAAGTTTGCTCATTACCCCTTGTCCTATCAAATATACGTACATGTATACAAACC
>R-450 bird_contigs.fa.43
ATCAAATCTATCCATCATCTCAAAGTCATGATTATTTCATAAGAAACACTCAGTGTTCAGTCAAGTCTTTAACTCATCATTCGAGTTAACGTAGTTTAAC
>L-451 bird_contigs.fa.43
CATACAGGCATCTTTTAGAAGAACTCATGCTGAACATTACTTGATGAAGCTAAATCCCATTAGCAGAGCAAACAGAACAAAAGTCTGTGTCCTGACACCA
>R-451 bird_contigs.fa.43
CTCTTTGGCTAGCCTGGGTCAGGTGTCCTGTCTCTCCCTCCTCCCGGCCTCCCCTCCTCCCTGCAGAGCATGAGCTCAGAAAAAAAGGCCTCGGACAAAC
>L-452 bird_contigs.fa.43
CAAACATTTGAGCAGTAACTCAAAACATACTTGCTATCAGCAACCGTTCCCAGCCCGAAAGTCAAAACACAGCACTGCACCAGCTACCAAGAAGGAGAAA
>R-452 bird_contigs.fa.43
GCAGAAGAAATATATATATCTTCCATTCAGCTTGAAAAAAAAACAAACAAACAAAACAACTTCACAACTTTGTGGTTTCAGAAATAACACTACAGAACTC
>L-453 bird_contigs.fa.43
CCTCTCCAAAATATGAAACTATTCAACTGAGGCTACAGAAAAAATTACCACCATCTGTTATCAGTATGGAGCATGTAACACAAGCAAGGAATTCTCTTTC
>R-453 bird_contigs.fa.43
CTTCTCCCTCACATGCTTAGAAAGAGGAGACAGGTATCTGGTTCACTTGTTTGAAGGAAAGATCAGAGGCATCTACCAGCAGAAGAACACTCTGAACTGC
>L-454 bird_contigs.fa.43
AGCTTCCCTGTGTGCAGAAGTGTCTCCTTGAAAGATAAAGAAAAGCTTCTGAGAAGGAGAATTAATAACTTTTACGGTTGTATTAGCTGATATTATAAGA
>R-454 bird_contigs.fa.43
GTTTAGTGCAACAATCAAATGAATTACACACCTGCTCTACCAGACTGGTAACATTTTAAGTGGAGGCCAGCATTAAGTGCAGAGCAAACACCCACCCTGC
>L-455 bird_contigs.fa.43
AAGTGATCTTAAGAGGTAAACAGACTGGATCAAGTAGGCTGAATCCAAGCTGCTGAACAGCTTGCTTTGACATGCAGGGTCCTTCACTGTGAAAAGAAGA
>R-455 bird_contigs.fa.43
CAGATCCACCAATTTAAAGGCTATTCAAGAGATGTACTTCCGCACACAGATTAGAGTGGAAAAGATGGGTGCCTGGAAAGAAGAGGTGGTGCCAAAAAAA
>L-456 bird_contigs.fa.43
AAAAAATAAAAAAAAAGAAGAAAAGGTAAGTGTTTCTGAAAAGGAAAAAGCAGACTCAGAAAGAAGGTGAAGACCCTGGTAGGAGGAAAGATCCATGAAG
>R-456 bird_contigs.fa.43
ATGTGTAGAAAATATGTAAATGTGGTGCTTAAGGACATGATTTAGTGGTGGACTGGGCAGTGCTACGTTGAAGGTTTTACTCAATGATCTTAGAGGTCAT
>L-457 bird_contigs.fa.43
TTCCAATCTAAATGACTCTATGATTCTATGACTAAAGGAGATTTCAGTGTTCCCTTTTTGCCATACTTTCATAACATGGAGTTTTAATTATCTGGTGAAG
>R-457 bird_contigs.fa.43
CAGTGGAGCTCTGCAGAGTTATCTCAGCTGGAAGTCTATCTGTCCTAATTACCCTGATAGCAAAGTTGAATAAAGTGCAGGTAAGATCCCTGCAAAATAA
>L-458 bird_contigs.fa.86
AGGGAGAGGTAAAATTGTAATGCATCCCTCATGTACAGTCAGTGTCAGGATCAGTCAATGGGTAGTTTGCTTTTATTGGTATCATCTTCTGAGAAAACCA
>R-458 bird_contigs.fa.86
TTGACCTCCAAGTGTATTTTTGAGTTTCATGGAGCCCAGTGTTGGTGGTGCAGGGAGAAACCTGCTTTCACTTGACGCTCTTTTTTACCTTTTCTGTTTC
>L-459 bird_contigs.fa.86
GAGTATGCAGTAATTTATTATGTTAGTAAATATCCACATAGGTTGGTAGAGAAGGTTTTTCTGTTCAGGGTCATAAAGCAAATTAAGAAAAGTTTTATTT
>R-459 bird_contigs.fa.86
TTGGTTGGTTGGTGTCTCTCTTTTTGTTATTTCCACTATTATTATTATTATTACTAGTAGCAGTAGTAAACAACAAAAATAATATTAGTATTATATCATA
>L-460 bird_contigs.fa.86
CCTTATTTTAATTATTAAAGTGTTCTTATCTAAACCCACAGGTTTTTTACCTTTTCTCCAATTCACCTCCCAGTCCACTGTGGTGGGGGGGAGTGAGCAG
>R-460 bird_contigs.fa.86
CATCACATTTTAGGAAGTTTAGTTGCTTCTGGGAAAGGCTTTTGTTTCCGATCTTCTCTAGAAAAAGTCAAGTTCTATGTGAGACATCTGCTTTATCTAC
>L-461 bird_contigs.fa.86
ACAATTAGAAGGGAAGATCATGTTCTGTTTTACAAATACATAAGCAGAAAAATACTTCCTTTCAACATCAGACAGCTGATATGGATAAAAGGAACTGAGC
>R-461 bird_contigs.fa.86
TACATCCTTTTGATTCTCCTCCCCATCCCTCTGGGAGCAAGGGGAGGAAGCTGGGGGAGTGAGCGAACAGCTGTGTAGTTTCTGAGTGAAAGGCTGGGCT
>L-462 bird_contigs.fa.86
TAAACCACGACAGCCTTTCAGTAGTTTTCTGAACAACATTCTTAAAAAAAGGGGCTTGCTGGCCAGTTTGTTAATGTGGTGTACTATATTGGCTGAACCA
>R-462 bird_contigs.fa.86
TATCTCCCCCGGGGATGCAGCACCCCTGCCTTTTCAGCAGGTTCTGATTCAGATATCCTTCCTTTCTAGGTTGTAAAAGCAGCTCTGCTGGGAATACAGT
>L-463 bird_contigs.fa.86
GAGGTCTAAGGGCATGTTATTCTCCCTTAATGGGAACTGCAAAGGAAAGCAGTCCATCTTGCTTGGGTTCCTCGAAGTATGTTCCCTATTTGCTTGAAGG
>R-463 bird_contigs.fa.86
AAATGCTTCCCAGGCTCAGTCAGCTCCACTCAAAGGTTAGATGGTCTCATGTTGATGTATGTTGGAAGTAATACCATGTGCTGTTCAGGGTCTGTTTATC
>L-464 bird_contigs.fa.86
TGGTGGCGAGCAGTGTTGGCTAAGACAACCAGTGGCATCTCTTAAAGATGCCCAATATGCTCACTTGAAATACTTTTGATATGGTACTTCAGTAGAGGTT
>R-464 bird_contigs.fa.86
TTATTGCGGAAAAGATAAATTGCATCTCTGAAGGTACTGTGGCCATCCCAAAATCAACTGAATATATGTGCTATAGCACCTTTCACAGGTGCATGTGTAT
>L-465 bird_contigs.fa.85
CAAGCAAACAAAAATCCATTAAAAAAAGAGTGAAATTTATTTATTTATTTCATTTATTTATTTATTTATTTAAACCGGTGGAGGCGTGATCGCGGAGAAT
>R-465 bird_contigs.fa.85
TGAGTGTGAGGATTCCCCCCTCACTCACCCCGGCCCAGCTCTGGCTCCCTCCCCGCTGAAGGAGCATGCCTGAGAGCGCTGAGCATGCTCCTTTGCGCAG
>L-466 bird_contigs.fa.85
ATGGAGAGCCTGCCACACCTGCTGTTAAACCCCCCACCAGCCCGGAGCGGAATTCGGCTCAAATAATACTACTAATAGCATAAATATCTCTATCCATCTA
>R-466 bird_contigs.fa.85
GACTAATGTTTGCGGTGTGTACAGGCTGAGCGACCTTGAGCAGTGCAGCATAGTTGAGAAGTGGCACTGCTCCTAAGCATCAGCACTTTCATCCTTCCCG
>L-467 bird_contigs.fa.85
CCTCTTCCCTTTCCCCTCACAAGAGCTTCAAAAAGAGGCATTTTTTCAGATGCTGTTAGGATCTGGGTAGCTTTCTGGGACGAGCCACTTTGGTACGACG
>R-467 bird_contigs.fa.85
TCAGATCAGGCATTAAATCTAAATGTCAAATCTTTGTGTTAGTTGCTGCACTGTATGTAAGGAATTCTGAATTATATATATAATATATACAATGAATGTA
>L-468 bird_contigs.fa.85
GATTTTTAAAGGTTATTTTATGAAAAACTGAACACGTATCATGTGTGCAACACCTGCTAATGAAGGTAGGTGTGCTTCCGCTTACTAGTCCATGCACGAA
>R-468 bird_contigs.fa.85
GATGTTACTTTTAATAATGTGTTTAAGCGTCTAGAAATTATAACTTTTAATATGCAAAAAAAGTTAAACACTTGTCCTGGTTTGAGCCGTAGCATTTTTC
>L-469 bird_contigs.fa.85
TCCTTCTTGGTAGCTGGTGCAGTTCTGTGTTTTGACTTTCGGGCTGAGAATGGTTGCTGATAGCGAGCATGTTTTGAATTACTGCTCAAATGTTTGGTTT
>R-469 bird_contigs.fa.85
TAATGCCCAGAGGAGTTCTGCAATATTTTCATTTATTTTCCTTTTAAAAGAAGGAGCCAGGGAAACTCACATACTTGGTGTGGTGTGGGAGGACTTTGAT
>L-470 bird_contigs.fa.85
GAGACTTAGTAGGTGGTTATATTTCTGTTTTAAGTTAGTCATTCCATAATGAAAAGTATAGTACTCTATTACATCCAACATATTCTGCTTCATTTATTCA
>R-470 bird_contigs.fa.85
ATTTGGGTGTCCCAGTCATGCTTTCTTACTATGTCCCTTAAATATTTGGAGGTTAATTTTTGCCTTCACAGGTTCCTGCTTAGCCCATGAACAAGTTTCT
>L-471 bird_contigs.fa.85
TTTTAAAGTATTATGGTGGAAATGTGACAAGAGACTTTTCCTGTGAAATCAGTTTTCCTCACGTTATTTTATATAAACTTTATCATGTCCAGCATAGCTG
>R-471 bird_contigs.fa.85
CAGTTATATCAGCAGAAGTACATTGGTGATATGTCTAAAATCAGTGCCGCAAGCAGTAGAATGCCTCAGGTATAAAAATCTGGCTGTTAGCCATATTTCT
>L-472 bird_contigs.fa.85
CTGTTTTATCAGTCCTCTTCAGTTCATCTGGGCAGCATTGTCTGGAATTTATGGGTTCCATCTTCCTACTCCTACAAGCCTTGAACAGACAAATTATGTT
>R-472 bird_contigs.fa.85
CAACAGTTCCACATCCTTGTGTTGGGGGCCCCAGAGCTGAACAGAGTACTGCAGGATGGGTCTCACAAGAACAGAATAGAAGGGCAGAATTGCCTCCTTC
>L-473 bird_contigs.fa.85
AACCTCTTGGCCATGCTCCTTTTCATGAAGCCTAGGATTTGGTTTACTTTCTGGGCTGCAAGCGCACATTGCTGTACATTCAGGAAAACCTTTATGAAGA
>R-473 bird_contigs.fa.85
GGAAAGCAGTCTGCAAAGACCCCTACTTCACCCACCAGGCACCAAATGTCTGCAAATGCCTCAGTTTTCTCTAGTAATGCTGCTTAGGCACATCACACTA
>L-474 bird_contigs.fa.85
ATGACTAACTCATTTGCTTGCATATTTCCCATCTTGCCTGGGAGGAGTATTTTAGTATTTATCCTGCTTAGGGGCATTCATATTCATCTACTAGATATGT
>R-474 bird_contigs.fa.85
ATGCTCTGTAGAAATCACTCAGCTGAGTTACTTCAGTTTGTGGGGTACGTAAGGTGTCTACCCTTAATTCTAACTTTATAATCTTTGTCAAAATCTGTTT
>L-475 bird_contigs.fa.85
CCTCTGGAGGTTCAGATAGGTACCAGCATCAAGGCTTATGCATAATTACGCCTTCGGATACAGTACCTGTTGTGTAAATATTGGTAATAATTATCTTCCC
>R-475 bird_contigs.fa.85
TGTAAGCTTTGATCAATGAATGAATGTATCTAGTAAGCAGCAAACTGCAGCATGATGAGCACCTAGGAGAGCCTAGCACCTGATATGTCAAGAATTATAG
>L-476 bird_contigs.fa.85
ATTATATTGAGTAAAATTCATTTCAGTTTTGGACATATGCTGCTGCATCAGACTACAATGCTATTATTTTGTAACAGACATACAGAGCTTGCCAATGCAG
>R-476 bird_contigs.fa.85
AGAATATAGTTTCAGTTTGCTCTTAAAGTTAATAAAACAAATAGACTTATATTTGCCTTTAAAACAAAAGTATATCGTAAACTGCAATTTCTGTGACTAT
>L-477 bird_contigs.fa.85
CACCATATCTTTGTCTATGTGCATGAGAAAACTTATTCATATCTTAAAATGTGGATTTAAAAATAATTTATCCCAATGACAAAATATTCTATAGCATTGA
>R-477 bird_contigs.fa.85
ACCTCCTGTATGAAGACAGGCTGAGAAAGTTGGGGCTGTTCAGCCTGGAGAAGAGAAGGCTGCGTGGAGACCTCATAGCAGCCTTCCAGTATCTGAAGGG
>L-478 bird_contigs.fa.85
GGCCTACAAGGATTCTGGAGAGGGATGCTTCACTAGGGGCTGCAGTGATAGGGCAAGGGGTAATGGGTTAAAACTTAAACAGGGAAAGTTTAGATTGGGT
>R-478 bird_contigs.fa.85
AATCCCTATTTTGTATTAAAAAATACCTTCTGTGAACATTTCAGAGGAAGAGAAGGAGGAAGGAGGAATTGACCTGTCTGCTCAATTTATTCAATTTTAA
>L-479 bird_contigs.fa.37
CCTTTTTAATATACCTACCCTATCCAAAACCAGCTCGCATAACATAATGGATTTAAAACTGTCCTTTAGTACGCTTTCTGGCAACTCCTCATTTGGCTAG
>R-479 bird_contigs.fa.37
ATACAGGCACACCTGCAAGACAAGTAAAGAAACAGGTCTATGAATAAGCCAGTAATTAAAAGATTCTGTAGATAAATACTGTAGTTCACCCTTTATGAAG
>L-480 bird_contigs.fa.37
TGTTTTCTAAATCTTTAAAGCAACTCACAGGCTAGTAGATGTTTACAACTCTTACCCTTTCAAAAAAAGTTGGCACATCTGTCACACATTGGTTTAAGAA
>R-480 bird_contigs.fa.37
TGAGTATGTAAGTATGTGTCCTGGCTAGAGGGAGAAAAGCAGAGCTTCTGAGACCATCTTCACAGGCAAACAGACCTCAGGAATCACGAACTGCCCAGCA
>L-481 bird_contigs.fa.37
AACAGCAGTGCACCCAGAAGGTTGGCTCGGCCGTCATTCTGCAACTCGTATATGGGCACCTGAAGAACAGAGACAGAAATTACACCCTGTCCCTTATGTA
>R-481 bird_contigs.fa.37
AAGACAACCCCTCCCCCTCAGACAATATGCAAAGAGCTGATCTCCAGCTAAGAGAATGAAAATTAATAAATATAGTCTTTAGAAGAAAGGAAATAAATCA
>L-482 bird_contigs.fa.37
TGTTCAATGGAACAGAAATGATCAAAAATGCATCTGATGGTTAGGGTTTATTAAAAAAATCATAAATAACACAAGATAACAACTGATGAAGTAAGAAGTA
>R-482 bird_contigs.fa.37
TAAGAAAAGCTTAGCAATGGCTTTAAACGGGAATGTTAACATATGCAAATTAGTCGTATAGTCTGATTCTTTGTTGCCGATTTTACTTTAGGGATTACAC
>L-483 bird_contigs.fa.37
CATTTACGGGAACAGATTAGGCAAACCAAGGCTATCACAGCATATAGAAAAAAATCCATTTAATCTAGATGGCAGACAGGCAAATTGCCAGTGTAAGAGT
>R-483 bird_contigs.fa.37
TCCTCTTTAACTCAATCACTATGCTCACAAATATTTTCAGTCTTATGAACCTTACTAGACATGAAAGAACATAGCATGGTTTAAGCTTCATAATACAAAA
>L-484 bird_contigs.fa.37
GATTAGGCTGGCTATTAAGGCTTGAGAATGTCTGTCAGACAGTGAAAAGCACAAGGCTTTGCTAGGTATGTGTCTAAGATGAACATGAAGTAGAAGTGTC
>R-484 bird_contigs.fa.37
AATATCCAACTAGTAAGCTACTTGAATACTGAAATGATGATTATCTAAACCACCTTCAGTTAAGTCACCTGTAGCTAAGGATTTTTTTCAGTGTTTTTGG
>L-485 bird_contigs.fa.37
ACAGTGAATTTAAATCAAAGTTTTAGAACTTATCAACCTACACACTACGTATCTCATTCAATCATAGCTGCAATTTTCCTATTTATTTTCTTGTACAGAA
>R-485 bird_contigs.fa.37
TAGGGGGTCAACAGAAGAATTGCAACAACTTTCTGATCCTTTGATAAATATAAATAGGTAACCTTCCCTGACACAAAGGGTATCTTCTCTTAAGAGTGTT
>L-486 bird_contigs.fa.37
ATGACTGGAATTCATTATTGTGGCCTTTAGAAGATCCACTCTTGTCAGTTTCTCTGGCCTCAGATTTCAGAAAAAGTTCTCTTGGTTAGTTAAGATCTTC
>R-486 bird_contigs.fa.37
CCTACTATTTTCTGCTACCTTTCTGAAACTTGGAAGAGGATAAAATATCAACAATTTTCACCCATTCTTACTTTACTTGGAATGTGTTCTTAACTAGCAA
>L-487 bird_contigs.fa.37
TGCAGTGGTCAATGAACAGCTAACAAAGAACTGCTAGCAGGCCAGCTCTGTCCCTCCTACTCACTCTTCAGGCAGAGCCATCGGGAACATGGTTAACAGG
>R-487 bird_contigs.fa.37
TAAACTTCAGGTTTTGATGGGAATGATTGTTTTAAGCTTTTCTGCCCTCTATGAAAAGAAGTGCCAGGAGAACTATTTTTAGGATTCAAATGGATATATT
>L-488 bird_contigs.fa.37
ACTGTAGTTTTGTTATATTTCAAGCCTCTTAAAGTATTTGACAGTTATTCAGTTACACAGCATTGTAAGAGATCCATTTTTCTTAGAATTACCATCATAT
>R-488 bird_contigs.fa.37
AGAATTTTTGCTAATCTCATAATGGATTCCTCACATTTAAAGTTTGGTGATGTAATTACCTGAAGATTAACAAGCTACTTCCTAACCCTTCCACTCCCCA
>L-489 bird_contigs.fa.37
AGGAAAACATACTTACGGGAGCACCAGTGTATTTTCTGGAAATTCATGGAAGCTGTTCAGTTTTGTTTCCTGGGCATATGCCTCATCGTGCAGCATTGGC
>R-489 bird_contigs.fa.37
AGAGGCAGAGAATGTGCACAAGCTGCTGAATAGAAAAAGTAAAATACCTGGATGCATCTTAAGGTCTGTTAACTACTTTCCTTGGTCATGATGGTGTCTT
>L-490 bird_contigs.fa.73
CCCCCCCCCCCCATTTTTTCCTGCTACTGCCCTTGCTTAGAGCTGGAAGTTGAAGTTTTCTATGTTCTAGAGTTAATATGAAAGGTTGTGACACTGATTT
>R-490 bird_contigs.fa.73
ACAGAAATGGAAAAAGATAAGTGAATCATCTTGTTAGGTTTTTCACTGTGCTCATCTTCCCTTGTTCCCAGCAGGACAAGGTGACATGAAAAGTAAGATT
>L-491 bird_contigs.fa.73
TGCCTTCTGCCATGGTGGAGTGGCTTCATTCCTGTCTGGTCTCTGTCTTCTAATGGCTAAACTGGCCTGCAGTGTATCCTCTGATCTTGGTATCTAGAAC
>R-491 bird_contigs.fa.73
ATTACATAGCTAAAGAGACAGACCACTCTGAAATACCTGACCTGGAAAGACATAAGAGGGTTTGCTTGTAAACTGGAATCTGGGTGTGGTTCTCCCATCC
>L-492 bird_contigs.fa.73
ACGCTTCTTTGGTGTTTAAAGCAATAGCAGGTTACATAGGTATTCACCTATGTCCTCTAGATATGCACAACAAAAACAGCTTGAAGTATTTTTCTTATTC
>R-492 bird_contigs.fa.73
CAGCTCTGAACTGGAGCTTATTTATTCACAGGATACATAGGGGGAGGTGTAAAGGAGGTAGAGGAATAGCTCTGGCAATGCTTTTACATCCTTTTGTCCC
>L-493 bird_contigs.fa.73
CCGATAACAAGGTTATGTAGATGACCTAATGAATAAAACCAGAGACAATTTATGGAAACAAGATTGCATGTCCTTTGTTGAATTTGTGGCTTACCTTTGA
>R-493 bird_contigs.fa.73
TTCTTTTTAGGGGAAGAGGGCATAAAATTGTGGCTAAATGTCACTGAATAGAAGATGCAACGATATGCCATGGTAATAGAAATGTGCATCAGTAGTGTTG
>L-494 bird_contigs.fa.73
AATGGAGAATCTTGAAAACGACTGCAGCTCTGCAGAAGGCAGGAAGATACCTCCTGGGCATCATTAGTCAGTGATTTCTGCCCATCAAAAAGGACCATTA
>R-494 bird_contigs.fa.73
TAAAGCTAGATTATCTTGAATTCAGTTAACTAAATTGTCAGCATTTATATATGCAAAACACATGATGCTTTCAGAAGCCCAGTGTTGACTGTTTCATCAT
>L-495 bird_contigs.fa.61
AAAGCACAAACTGCTCCTGGGCGATGCTGCTACACGGGTGTGAGGCCTCCACACCATGGTTTACTTTGCTCACCTCGGATCCCTCAGTGCAGCTCTAGAA
>R-495 bird_contigs.fa.61
GGGCGCTGCGCCCTGCCTGCGTGCAGCTGACCCGGGTGCAGACGGCGGAGAACGTGTGTCAGCTGGCGGCGCTGCTGGCGGCCGTGAGCGGCCCGGCGCT
>L-496 bird_contigs.fa.61
GCAGGAGCTGCAGGAGTACGTGCTCTTCCCGTTGCGCTCCGCGCTGCGGGCACCGGGGCCGCGACGGGAGCGCCTGGTGCAGAGCGCACTGCACTGCATG
>R-496 bird_contigs.fa.61
CGACGAAAGCAGCGAAGTCCAGAGCAGGTGTAACGAGGTTCTGCAGAGCATTGCAGAGCAGAGGATGGTAGCACAGAGCAGGGCTCTGGCTGATGTCCTC
>L-497 bird_contigs.fa.61
TCCGAGAACCTCCACTCCCTTGCCACAGCACTTCCTCGCCTGATGAACTCTCAGGATGACACGGGCAAGGTTTCCACTCTGAGCTTGCTGCTCGGCTACC
>R-497 bird_contigs.fa.61
TGTGGCTATGGCTCTGTGCAGCAGCTGATTAATGACAACTCTGACTATCTGGTGAACGGGATCTCTCTGGGCTTGCGCCAGCTGGCGCAGCAGCCACACG
>L-498 bird_contigs.fa.61
CCTCCCGGGTGCTGGACACTATGCTGAGGCATTCAGATGCCAGCTTGCTGCCACTGGTAGAAGATGTTATCCAAGATGTCCTGTCAACTTTAGATCAGTG
>R-498 bird_contigs.fa.61
GAAGCTCTGGCACCCTCCTGGCAGTCTCAGGTCTGCTTTGAGCTGACCTTGGCTCACACACAGCTGCTGGGTGCTCTTCCTGTGCTCTTGTGCAGGGGGA
>L-499 bird_contigs.fa.61
GTGCAGTGCTTGCAGATCAAGGCTTGTGTGGCTCTCAGACACAAGCACACTACAGTTTTTCCTTACCTAATAACAGTCTCCTCTTCCTAGGATCTTGCTG
>R-499 bird_contigs.fa.61
TTTAGGAATGGCAGCCAGGGTGGTTTTGCATAAGCACCTTCCCTTATGCTTGTGATAGCCGAGTCTTATGCCTCAGCCTTGGAGGAAGCAGAAGCATCTT
>L-500 bird_contigs.fa.61
TCTTCCATCCCCTTTCCTCAGCCTGCAGTGCACAGGCAGGATCAGTTTGGAAGGTGCTGGGGATGATAAGCAGGGCTAAATGCCTGGGGTGAGGGCTTTT
>R-500 bird_contigs.fa.61
AAAACAATTCTTTTACAGCCTAAGCAGCTGTCAGAGGCACTGTATGGTACAACCTGCCCTTGCTGGAGCCAGCACCAGCACACCCTTTGGCAGTGTTAAG
>L-501 bird_contigs.fa.61
ACTGAAAAGAAGGGATTTTTTTCACAATCAAGGTATTGGGAGAGGAGAGGTTAAGCTAAGACTTAACCTCATAATTACATTATTAAAGAGCTCCCAACCA
>R-501 bird_contigs.fa.61
GAAAACATGTCAGGTGTGGTCACATTGCCCTCAGCTGCAATGAAACCACCCAGGGGAAGGAGAGCCATGTCCCCACACTGGTGTGGAATGCTGGGCTCCT
>L-502 bird_contigs.fa.61
CCCAGACCTCCGTGCACTTACCCTCCAGTAACTGGTGCTTCCTCACTAGGTGCTGTGTACCCTGGCTCAGAAGTGTGGGGACTTCCTGAGGCCGAGGTTC
>R-502 bird_contigs.fa.61
CCAATTTAGAGCTGATGCTGTCAGGGTGCAGTGAGTTGCCTCCTACCCTTCTTCTCTGTTCCATTTCTGCAGGCGAGAGTGACCTCAATAAAGTGACAGA
>L-503 bird_contigs.fa.61
TGCCTGCCTGATTTACCTCAGCGCCAAGCAACCCAGGAAGCTGCAAGAAGCTGCCCAGAGGTAATGTCTCATAAATGCCTTTATATCAGGTGTACAAGTA
>R-503 bird_contigs.fa.61
GAGCAGCTTCAGCGGGTGTGGAGACTTCAGAGGGCAAACACAAGAGCTGCCGTTCCCTTCCCCAAGCGCCAGCCTCCGAGGTGCATGGGGTGAAGGGCTT
>L-504 bird_contigs.fa.61
TGTGTGGCTGGGCAGCAGCTCAGAAGGAGCGTGCTCAGAAGCTGTAGCTGAGCCTTTGTTTGTATTCCTGCACTGGGGAGAGCAGGTTTATTTTTACCTT
>R-504 bird_contigs.fa.61
GGCTGTCACATGTAAGGCCCTTTCCATCCAGGCAAGGGCACTTATCACCTGATACATGAAGAATTCTGCATTTTAAATGCTTCTAAAAACAGATGGGCCA
>L-505 bird_contigs.fa.61
GAACTAATCTTAGCCACAGCCTGAATGCCAACATACGTCACATAACTCAGCTTTATCACTGCAGAAATCACACAAGGTAAAAAGATATTTGGAACCAGCT
>R-505 bird_contigs.fa.61
CCTGTGCCAGCTTTGGAGCTGTGCGTTTTGCAGGCTGTTTGGAAATTCACACTCCATTCCTAATGCACCCTCAGAGCTTTGGAGGTTTTACCATTTGACC
>L-506 bird_contigs.fa.61
CTTGCATCTACCACCTGGGTAGGAATGGGGCTTTCTCCTGGTTTTCTCCAGAAATCATTTCCCCAGTGCCTACTGAAGCCTGTTAGTTTAATGTTCAGCA
>R-506 bird_contigs.fa.61
GGGAAGAGCTTGTGCCTAAGAGCTCAGCTCAGTCTCCCCTTGGGCAGGTTCAAGCCATTCCCCTTGGCCTGTCCCTACAAGCTCTCATCCAAAGCCCCTC
>L-507 bird_contigs.fa.61
TCCAGGTTTCCTGCAGCCCCTTTAGGTACTAGAAGGATACAAGAGCCCAGGTTGTGCCCATGCTGGAGAAGCAGAAGCCAGCTGAACAGTATCCCCCATT
>R-507 bird_contigs.fa.61
CTGCCCCTCCCATTGCCTCACCCCACTGCTCCCCTCATGGCCCCATGATTTCAGTGGATGCCACTGCTCAAACCCTGAGAGAGGCCTGGCTGAGCCCAGA
>L-508 bird_contigs.fa.61
GATTACAGCAGGAGAGCTGGCAGGGGCAAGGAGCAAGTGCAAATGCAAACCAGCCCTTCTCTTCTGGGAGCTTCCTGCTCTCCAGCAGGACTGTCCAGAG
>R-508 bird_contigs.fa.61
CATGGCTCTTGCTGACAGAGACCTGCTGCCCGCAGGGGTACGAGCCCCCCCACGCCAGCCTGCGGCCAGTGAAGCTGGGAGGGATGGGGAGGCAGCGGAA
>L-509 bird_contigs.fa.61
TGAGCTGACGGACAACGTGCGGCTGCTGCTGGAGCGGCTGCAGGAACATGGAGCACAGGAGCCACCTCCGTGACTGAGCTCTCAAGTGGCTGGAGCTGGA
>R-509 bird_contigs.fa.61
GCAAGCAGAGGGGACAGCCAGTCCCTGGGCTCTGCTGCTGCCCTCGGAACACACACAGCTCACAGGAACCCGCTGCAGCTCCAGGTCCTCCAGGCTCCAT
>L-510 bird_contigs.fa.61
CACAGGAACAATCTGCAGCCAGCTGCTCCCAGACCACATCTCCATTCAGCTCCTTCACCCCGAGCAGCTCCCGGCAGCTGCAGCACCCACGAGAGTTCTG
>R-510 bird_contigs.fa.61
CCCTGCCCTGCCTGAATCCCCTTCCCCAGGGCAGGCACCTGAGCAGCACCCAACATGCCAGGACCAGGGTCCGAGCTGGGGCAGCACCCAGGGTGCGGAG
>L-511 bird_contigs.fa.61
GATGCCCAGCTCCATTGAGCACCCTCAGTGCCCCGGCGGATGTGGAGCTGGAGGGGCTCAGCCCCCCCAGGTGCAGGGAGTGGGGCTGCTCCAAGCACCT
>R-511 bird_contigs.fa.61
AGGGGAGCTTCCCAGCTGCAGCTTTTAAATGCTTTGAGCCCTCAGCTGCAGGTGATGAACATCATCACCCACACCCCAACCCCATCCCATCCCACTGTCC
>L-512 bird_contigs.fa.61
CCAGGGGCAGCACCAACTGTGCCCTTTTCAGCCAAGGCAGTGCCAAAGCCATGTCCCCTTTTCCAGGCACAGAGACCACAGAGGCTTCATTAAAGAGCTT
>R-512 bird_contigs.fa.61
ATAGGGCTGGGGAAGAGACCGACCCGGTAGGAGGAAGAGGAAGAGGAGGACGAGGGTGTCGATGGGCAGGATGGGCAGTGGGGCCGCTCTCTGGCAGGGG
>L-513 bird_contigs.fa.61
TACAGGACCCCCGATGGCTCCGCTGAGTCCGGGGCTGGGGGGTCTGTGCCATCCCCCGGCCTACAGCGCGCAGGAGGTGTCTGCCGAGCGCTTCCTCAGC
>R-513 bird_contigs.fa.61
CCCATTTGCTGTTGGAGCCGCTGCCCCACAGCTGCCCCAGCCTCAGCCCATGGCAGGGTTGAGTTTATGACCTGTTGTGATGCTTGTGGCTTCCTGCTGC
>L-514 bird_contigs.fa.61
CCTAAGGGACCCCCAGACAGGTCAGGCCAGTCGGACACTGCAGTGCCCAGCCCCAGCTCAGCCCCCAGCCTGCCGTGCTCAGCTCCAAAACAAGGGTTAA
>R-514 bird_contigs.fa.61
GGGGCTCACATCCAGGCTGCAGCCCCAGTGCTGGGAGCCCCTGACACCCTCCAGCCCCAGGACACCCTGTCTGGGGCACCGGCCTTGCACAGGCACCAGC
>L-515 bird_contigs.fa.61
CCTGGGGACCCTCCTGCTCCCTGCCCTGCTCAGCGCTGGGCACCAGGAACCATCCCATCCCATCCCATCCCCTGCAGGAGCCATTATCCCCACTCACACT
>R-515 bird_contigs.fa.61
TGTGCACCCCACACATGGTCCTGCAGGACCGGTCAGTGCTGGTGCTGCTGCTGCTGGATGGGGAGCATGAGGAGCATTACCTGGTTGGAAGCCCACGTCT
>L-516 bird_contigs.fa.61
GTTTGTCCGCCCAGTCCTTGTGGTTGCGGACATACCACCACTGTATCTCCAGGGAGTAGGAGGGGGCTCCGGTGCCGCGGAAGGAACACGCCATCTCCAC
>R-516 bird_contigs.fa.61
TCCCCTCTGAAAGAGAATTATCATCAGCCCAGACAGAAAAGTTAATACCTTCAGTATCTGCTGGTCCCTCCGGACACATGGAAATCCCATATACTTATCA
>L-517 bird_contigs.fa.61
CTTGCCTTTAATCCATCTTAGCAGGGGAACTGAGGGGAATACCCAGCACAAGGCTCCCACCAACCTGGGCTCCCGCTGGGCTCCCAGCACGGATCCTGCA
>R-517 bird_contigs.fa.61
GAGCCACCACCAGCCCCGGAGCCACATCAGGACAGTGCCCACCATGAGAGTGGAACGTGGTGGTGCCATGAGCAGCCTCATGGCCGGCACAGACCCAGCT
>L-518 bird_contigs.fa.61
CCCACCAGCAGCACTGCTGGGATGGGGTTTGGTGCTGGAGCCGCTCAGAACCATTCCTCTCCCCACCACTGCCCTCGGTGCCGCATCCTGGCAGTGGGAG
>R-518 bird_contigs.fa.61
CACCCCTTGTCCCTCCCTCTGGTGCTGCTGTTGTGCCCTGGGCTGTGATCAGATGTGGTTTATTGTGGTTTATTCTCCCCTCTGCAGAGCTCTGGCCATA
>L-519 bird_contigs.fa.61
ATTCCTGGTTTATCATGGTTCTGGGAGCCCAGACACTCATGGACTAACTGTGGGCTCAGCCTCCTCTCCACTCCCTGGCACTGGGATGGTGATGGGAGGC
>R-519 bird_contigs.fa.61
TGCCCGAGCAGGAGAATAGCAGTGAGTGACCGGCCCCAGCTGCCAGGAGCCCCCCGGTTCTCACAATCCCCTCTTTCACTGCAGGTCAGCACCCCCAGCC
>L-520 bird_contigs.fa.61
TCATGCCCAGCACCAGGGGCCATCGGCACTGGCAGCGCTGCCCACACCGCTCATGGTGCTGGTTCCCATTCCGCAGAGCCAGCAGCTCCTTGTGCTCATG
>R-520 bird_contigs.fa.61
GCTGCTCAGCCAGCGGCGGCCGTGCCCTGCACCGGGAGCCGACCGGAGCTTCCCAGGCAGCACCGGTTCACAGGCGATGGCATCAGCCCAGCGTGCAGAG
>L-521 bird_contigs.fa.61
GCTCTGCAATGGGGGGCATGAATAATTGAAGGCGCCAGCCTGAGCAGAGAGGAGACGAGAGAGGAGGGGAGAGCGGAGCAGAGCAGCGCTGTGGGCAGGG
>R-521 bird_contigs.fa.61
CCCACATCTCCTTACGGCACACCAGGCCGGCAGGTCCAGAAACCCTCCTGCATTCCTCCCCCAGCACAAGGTAGAGCATCCCTGCCCCGACAGGCAGGTA
>L-522 bird_contigs.fa.1
CATCTCCTGCCCCTTCCCTGCTCCATGGCCCCTGTGGACACTGGACCAGCTGCATCAGTGCCCATGTTCCACTGGGTGCCCAGTGTCTGTGGCGAGGCTG
>R-522 bird_contigs.fa.1
TAATTGTTCCAAGAAGGGGTCTCATGCAGGCAGATAGGGCTGACTCCTTTAGAAACTCTGTCAGCACCACAGCACTGCAACTCAGTGCCAGCACCAACTG
>L-523 bird_contigs.fa.1
ATAAACACATCAGCTTCTGTCAGGGGAGTGAGGTGGGGGATATGGTTTGAACCATGAACTAGTTTTAACAAAAATGCGTCTTTTTTTCTTACTCCTACTC
>R-523 bird_contigs.fa.1
CAAAGCTGTGATCTTGCAGGGACAGTGAAAATGCCATTATACACGTGTGAGCTGAGTCATTTACCTTACTCTTCTAAGGCTGTGGCAGTGAGAATAACAA
>L-524 bird_contigs.fa.1
GCACAGGCTGGTACCAGCACTAACTCTCATAGCAACCACCTAGTAGCTTCAGACTGACGTCCCTAAGGAAAACGCAGCTACGGACACTCCTTAAAGTGCT
>R-524 bird_contigs.fa.1
TCTTGTGTAAACTACAGTGCCACTGAACAAAACTAAACCCACATCTACATTAAAAATGCTTCTATTAGCAAATCCATCCTTACAAAAATTACACGCTTTA
>L-525 bird_contigs.fa.1
GGTCCTAATAGTTGCTGGCTTAGGAAAATAATTTTTGTTAGATGTATTTCTTTAATGCTTGGATGACATACTTTGGACACCAAGTACTTAGCTCTTGGGG
>R-525 bird_contigs.fa.1
CTCACTATGTGTCATGATTTTGTACTTCTCCTTGGGTTTGTATTTTTCCATTTTTTGAGAAATGGGTTTTTTCTTCACCTTCAACATAACAGGTATGAAA
>L-526 bird_contigs.fa.1
AGAGAAGTTCTTGGTGTTTCTTACTTTTCTGGGTATTAAGTTGTTGAAGAAAGGCAGATTTGAGAAACCATCTGGTCAATCTTCCTGTACAAAAGCCAGA
>R-526 bird_contigs.fa.1
GCAAATAAGTTTGGGGAAGCTGCAGTGGCAGGGCCCAGAAGCCACACAGACATCTCCCACGTGGTCTTGGCTCAATGTCCCTCTTACATTAAATAAAATC
>L-527 bird_contigs.fa.1
AGCATTCAGGAGGTTGTATCTAGGTATACAGCTGCTGTTATGTCAGCCTGCTTGGTAAATATTTTGGGATAGCTTGAATATGAAAAACATGAAGAGAAGA
>R-527 bird_contigs.fa.1
CTCAGAAAGACTGGGTGCTTTACTCCTCTACATCTCTTAGGCATGTAGGGCCTGGGAAAGTTGTTTTTTACAGATACTCGAGAGACCTAGCTAGAAAACT
>L-528 bird_contigs.fa.1
AAATGGTCTGGAAGCATATCAAAAGTTTCTCCACCCTGGGTTCAGAGCTAGGCCCATCTTGACATCAGACTCTTTCTCTAGGCTACAACAATATTTTGGG
>R-528 bird_contigs.fa.1
CCCACCCCTGGCACTGCACTTAGGGTGGTATAAACTGGTGCAGAAGTGGGGTTGCCTTTGATAAAACTAAGAGCCAATTCTTGGGCATCAGGAAGTCCTT
>L-529 bird_contigs.fa.1
ATCCCTGGTATTGCCACTGGCCCACCAGGCTTATGAATTGCTAAATGCATTTTACGATGCTATATGCATAGCAGAATAATTACTAAGTGGCCATATGTGA
>R-529 bird_contigs.fa.1
AGTTTTGGAGCACTGAAACCACCAAAGGCTGTGGAGAATTCTACCAAAACCTGTGACTTCCAAGAGGAAATTCAATGTCATAAAGCTATGTCAATGAGAG
>L-530 bird_contigs.fa.1
GAAAAAAAATCCCAAGTCAAACTTTTATCAATCATAACCTAAAGAAAAAAAGGTTATGTAGTAACAGTGTGGAAGAGGATCTGGGCATTAATAGATAACA
>R-530 bird_contigs.fa.1
AATAATAAAAAACCAAACCCAAACCAACAACCTTTTGTCAGGACAACCCCTTAAATCAGAGACAAATTACAAAATGTTAAGATTCCCTACTGAGGATTTA
>L-531 bird_contigs.fa.1
CATTAGGATCAGGAAAGCAAGCAAAATTTTGTGTGCAGGTAGAGGTTTTTCCAAGCAGCTCCATGTCTTGCTTTGCTTGGATGAGCAAGATTTGTCTGTG
>R-531 bird_contigs.fa.1
GGGGATTGTGGGGACCACGGTGGCCTCTGTGAAAGGGCTCGGAGGAGGCTGTTGCTTTGTGTTAACCTTTCAAAGCAATAAGCATTTCTCAAGAGAGCCT
>L-532 bird_contigs.fa.1
ATCTGCCTTTTTTGCTAAATATAGGACTGCCTTTCTCCTTCCACGGTGGCCTCTGTGAAAGGGCTCGGAGGAAGCTGTTGCTTTGTGGGTGCCAAAGCTG
>R-532 bird_contigs.fa.1
TTTTTCTGTTTGGTCCAAAAGCAACTGTTTTTCCAGCCATTGTATTTTTCCTGCTTTACATTTCTTTTTGAAGGCATTCGGCTTCATTCAAGCTTCCCCT
>L-533 bird_contigs.fa.1
TTTCAAGCTTTAGTTTGTGAACCACTCTGCATAGAGCTGATCAGCATTTTTAGGCCATGGCTAGTGGCATGACAAGAAATCTAGTGATGGCAATGTGTTT
>R-533 bird_contigs.fa.1
CTTCGTGAGTCTGCACAGGGTCTCAATGGCAGGAGTGCTTGAGAAGTGTAGAGTAGCATAAGTCAGATTGTCATATGACTTATCATATAGATACTGTAGC
>L-534 bird_contigs.fa.1
TTTTCAGGGCTTCCTTATTAAGTGAGAAACTTGTTTGGTTTTCTTGTAGTCCACTAAGACAAATTCCACCCTCAGTGACATGGTCACAACAGCCACCTCA
>R-534 bird_contigs.fa.1
ACAGACACTGTCAAGTTCACTGAAGTATTTGGATTTAACTTCTGAATTTGAATCAAAGGAACACTGATTTAGTTTCCTTTGTATATATCTCATATTATTT
>L-535 bird_contigs.fa.1
AATTGCAATAGAACCAATTGTGCCCTAATGGTATTGATCATTTAATAATATTACACTGACAATAAATGTGACAGTTAAAACATTAAATGATTCTGAGTCA
>R-535 bird_contigs.fa.1
AAAAAGAATCCCATGGTTATTATTTTCATGGATACACATACTGCCCTAAGGCTTTGTAAATAATCACAGGAGAAAAAATCAAATTAGAATTAGATTTAGG
>L-536 bird_contigs.fa.1
CAAATATTTTGTTATGTACAGAGCTTTAAAGTTATGAACAGTCTTTGGAGTAGAAACATACTCAAAGCTATGCAAGTAATTAGCTGCTACCTTGAATTGT
>R-536 bird_contigs.fa.1
AAGTGCCATAATTTCACCATAGGCAGCCATGAAGTCGTACTGACACAGGGATTCATCACATACTTGGCCGTGAATAGAGCTAAGCCAACAGGGATTGTTC
>L-537 bird_contigs.fa.1
AGGCAGCATTGCTGGGTCAACTAGGTCCCCAGCTGTGTGTGCTATTTAGCGTTATCCTGGAGAGGAGCAGAGGGAGCTTCTGGCCATTGTGTCTTCGTCT
>R-537 bird_contigs.fa.1
TGCTGTCTAGCTGTTTATAGCCCATAGACCAGAGCAGCAGAGAGTGAAGCAGAGTGCTAAAATGAATGAAAGAGTTAAAGTGTGTTTGAGAGAAGCAGGA
>L-538 bird_contigs.fa.1
GCAGTGTAGATGTGTGGAAGGAAAATACTTCCCAAAATGGGTCAAAAATAACAAATACAAAATGTACTGAATGAGCTTTTGGTTTTGCTTAAGATTAAAT
>R-538 bird_contigs.fa.1
CACTCTCTGATGTTCTCAGCATCATGTGGACTCTTCATCTGATCGGAGGTGAATGGGTGGAGAGGTGGCAAGGGCTCTGATCCCTCCCAGCTGTTGTGTG
>L-539 bird_contigs.fa.1
GGGCGAAGTGGTCGCAAACTCCTGCAGCCAGTGAATATAAGCTTCAATATAAACAGTAAAAGTTATGGAGATTCGGCCCGGCTCTTGGCTCGCAGCATTC
>R-539 bird_contigs.fa.1
CTTACACTCCGGGCTCCAGTTTCCAGGTAACAGAGAGCACCAGAGCCCAACTACGGGTGATTTAGCCTTTTGCTGGGTGCAAGTGGGAAGCAGTTGTGAG
>L-540 bird_contigs.fa.1
TGCTAACATATTATAACCCTTCAGTTAAACACAGCTCGTTCGGCATGAGGACTAATTTGTGAGAGTGAGATGCCATCTTTACAGCACAGCAGGCACGTCT
>R-540 bird_contigs.fa.1
GATGCTTCTGCAGCCTTGAGGACAAAACAATAATGACCTTATAGCCAGGGAAGATGGTGCTCAAGTAAGACTCATTACTGCTTCAAGCCCTCAGAACTTC
>L-541 bird_contigs.fa.1
ATACAGTGAAATTGTAACTATACACTGAAATTGTAACCATAGCTGCTCTTCAGAGCAGAACCAGACTGTGAATTTAAGTTGCTAAAGTACAGTATAAAAA
>R-541 bird_contigs.fa.1
GAGAAGTTTTAAAATGTTGACTTTAGACTCAATCGGACAAAAGTCAAATTTTGAAAAGCAAAGTTTCTTCTCAACTGGAACACTGGCTTCTCAACCAGCT
>L-542 bird_contigs.fa.1
CCAGTGAATACAATGAATACTAATATCCTGACCCTTAATGTACAGTTGAAATCCACAATAGAAGAACACAAGATCCATCTGCTTACATGATCCCCAAATT
>R-542 bird_contigs.fa.1
TTGTTTGAAACTCTAAACCTGGAAGTTACATTTTATTTCTGTTTTTTCCTTCTTCCCCCTCATTCTCTCCCCCCCCCTTTCATTTTTTGACCCTTATTCT
>L-543 bird_contigs.fa.1
CCTCTGCTTTTTTAGCTTGGTCTGTCATCAAGGAAAATCAAGCCTAGAAAAAAAATACACTTGAAACTGTCAGTTCTTTTCACATGAAGCAGTGAGTGGT
>R-543 bird_contigs.fa.1
AGCTGGGCAGTGTGAAAGCATTATGTGGGTGGGTGCAGGTCCTCTTAGATCCTCGGGTCCACCACCACGTGTTGGTTTGTGTCTGGGAAACCCAAGCTGC
>L-544 bird_contigs.fa.1
TTTGTCTCTGCTTCTCCACTGGTATGAGCAACACTTGGGCAACTGTTCCTAGAAGAGCTATGAGTTTCATGCTCTTCTAGGGTATTAGATATAAAAAGGG
>R-544 bird_contigs.fa.1
TATTTTAGATGTCTACTTGGATTGACAGAAATTGTCCACCAGATGTGTCAGTTTCTTCCTTTAGACTAAGCGAGCCTGGGGTGATAAGCCAAGATGAAGG
>L-545 bird_contigs.fa.1
TTGTAGATGTTTACATTTAGGTGAGGCAAACCCATTACTGCCTTAAGGACCAAGCTGGCCTCTCTCCCGTAACAGTATGGGTTTGGAAACTTTTTCCTAC
>R-545 bird_contigs.fa.1
AGATTATGGATGGCAATAGAGCAGTGCAGCTCAGTTCATTACTGCTCACTGAAGACCAGGGATATGCTCCAAACCCGGTGCAATTTGAAGTCAGATACTC
>L-546 bird_contigs.fa.1
CTTAGCCACCATGAATACAGTGTAAACAAGCTTTCTAGTCACAGTTACAATAACTTACTTTAAAATACACAGAAGTTTTGTTTTAAGGTCTGGCCTTTGA
>R-546 bird_contigs.fa.1
CAAGCTGGGGGTTTCTGATGTCCTCCATACCATTCTCGTCACTTTGTGGTGTTGATTGAAACATGCTCCCCCGTATTTTAAGCCTTTTCTGATGTCTAGC
>L-547 bird_contigs.fa.1
AATGCCTTTTGCATTGACCATTTTCCAGAGGACGGGGCTAAACAGAAGGTGGTCATGCTGTAGAGCTTGAGGGGTAGAAATCCTGGGTGCCCGTCCCCAG
>R-547 bird_contigs.fa.1
CTAACCATGATTTGTGCAGAGCATTGAAAAATCATTAAAAAGATAGAAGAGGGCTCAGGAAATCATCTAGCCTGTCCCTCTCCCCGCTCTGCTGAGGTCA
>L-548 bird_contigs.fa.1
TGCCTAACTGAGGTTTATGTATTTTTAAACACTTCTGCTGATGGAGAATGATGTGGCTTCTCCAGGCAAGTCACGATGAATTCTAACACAGTAGAATGCA
>R-548 bird_contigs.fa.1
CCCGGCGCAGCAGCTGCAGCCTTCGCCGCCCCGCTGAGTGGAGGGAGCGGCCCCTCCGCTGCCCGCCCGCACCCATGGGGGACTCGGTGTTTAGCGAGAA
>L-549 bird_contigs.fa.1
GCCGGCGCTGCGGTATGCGGTGAGTGCCGGGGAGGGAAGGGGCTGCGGGGGGCCGGGGCTCGCGGAGGGGCAGAGGAGACGGTGCGCCCACGTGTGTCGG
>R-549 bird_contigs.fa.1
TAAACTTTATGTGAACAGTTTAGATTGGGAGAGGTTGCTTGTTATTTCTTTCTTTGTTTTTGTTTGTTGGTTTGTGTTTGGATTTTTTTTTCTGTTTTCA
>L-550 bird_contigs.fa.1
GGAGGAAAATTTGTAAATAGTTTTGTACTCATTCAGCTTTAGGTATTGATGCATTGAGCCACTCTAGTAATGCTACAGCTTTTAGAGGTAATGGCATGTT
>R-550 bird_contigs.fa.1
GACCATTAGCACTGTTGCAAAACCACTGTTCTTTGATTGCTGTATATTGCAACAAAGAGGAAATTGTGAACCTAAAAATAATACTTGATCATAAAATATT
>L-551 bird_contigs.fa.1
TTTACTATTTTAAGATATATTTCAATATTAGATTCATACAATCATAGAATGGTTTGGGTTGGAAGAGACCTTAAAGATCTAGTTCCAGCTCCCCTGCTAT
>R-551 bird_contigs.fa.1
CTGTACCAACTCCTTGGTTCTCAAGCTGTACCCTGCAATTTTTAGTCCCAAGTTACTTCTACCTGCCCACTAATTAGCTGAATTCACTCTGCAAGCTATT
>L-552 bird_contigs.fa.1
TTTGGTACTGTGGTGTTTGTACCTGATTCTAACATGTCCAAATGTTCCAGGAATGCTTTTCAGATGATTTCATTAAAAGGGATGGTCCCCTTCCTGACTT
>R-552 bird_contigs.fa.1
AATGTGGTGTGCAGACTTGCTGCTCGCTCTCAGGATCTTAAATCCATCAGTCTGCATGGAAGGATAGAGGAAACAAAAGAAACGGTTTGCACGGGAAGCT
>L-553 bird_contigs.fa.1
ATGACAGTAGTGAACTTAGGAATGCCTACTGGAGCTCAGACTGAGTTAAAAAGATGATTTTACTCCAATATTCTAGTTGTGGTAATGCTTATTGTAACAA
>R-553 bird_contigs.fa.1
CTAATCCTTCATTCTTCATTTGGGTGATATTCCCAGTGACAGTGATGATTCATGCTTACACTTTTGCAAGTGTTTTTATTGCTAATCTCTAAAATGCCTA
>L-554 bird_contigs.fa.1
TATGGATATAGGAAATAAGCACTATTTGTCGCTCAATAGTGAGTACCAAGGCCAAGCTTTGATTGGGATTGATGGAATCTTAAGTGAGTCCATCCGGCTT
>R-554 bird_contigs.fa.1
CAAGGCTTTTCTTCAGTCCTTCTTTTATTATTTATTTTCCTGTGGACATACTTCACTTTCTAAAAAAAGTGTCATGTGGAAGCACAAGCTAACCTTTAGA
>L-555 bird_contigs.fa.1
AGTTGTTCAGGTGTGAAGGTGGTGTGACACAGAGCTACCCTGAAGTAAAACTGTTAGACTTCATGTGGTTGGTACTTCCCTAGCAGGCTGATGGTTTGTA
>R-555 bird_contigs.fa.1
ATTACTATCTGAATGTTATCGAAGGTGCACAGTTAAAAGGATTTCCTGAATATATCCTCTACTAAATCAAAAAGTGTTTAGAATTGCTAATGGGGAATTG
>L-556 bird_contigs.fa.79
CTAGTGAATCTCTAGCTCATGGAAGTTATTTTTCTATCCCTTAAGACATTTGTAAAACCAATATAAAAACCTCAGCCTGGTAAAATAGTTTGAATTACCC
>R-556 bird_contigs.fa.79
AGCACCTGAGTAAGATTGAAGCCTATGACACATCTAGCTAAAGAATTCTGAAATTGTTCATCACTAGAGAACAAACAATTGGTATATTAATAAGCTCTCA
>L-557 bird_contigs.fa.79
ATAACTACTCTAGAAAGTATTTGGGAATAAATTTTTTTTCTTCATCATTCTTTATCCCAAGGAATCTACATCTTCCAATGGAAGAAACAGCTGTCTTCAA
>R-557 bird_contigs.fa.79
TATTTTCAATAGTCACGTATGTTTGCAGGCAGTATTTTGAAGCTCAGCATACGGTAATGTACAGTACCAGTTAAATTAGCAACAAAATCTTTGCTGACTT
>L-558 bird_contigs.fa.79
ACATATTGTTTTTATTCAAGGATTTTTTTTTTTTGTCTCTCTGTGCTTTCCTTTTTTAGACTGAAATTCTGTAACATGCGTCAGTATGTAGGAGTTCTTC
>R-558 bird_contigs.fa.79
TTCTGACACGGGATGAGTATAGTATAATTGTACTAAACTTTATTCTGCATTTCAAAATGAGTTGTTATTGTTGTGGTGTAGATAAAAAGAAGTGGGAACA
>L-559 bird_contigs.fa.79
GGAAATCACTCTGGTTTTTAAACAGGATTTTTACGAGTGCCTTCCAGGAGTGTATTAAGCAACATGACTTACATCTGTCTCATCTTGTGTATTTTATTCT
>R-559 bird_contigs.fa.79
TATGCAACTACGTAGTGCTGTATTTGCTTCTGCTGTTGTGTTCACCCCTGTGCAGCAGAGAAGTACATCTACATCTGGGCTGCCATTTTTCTGTCTCGTA
>L-560 bird_contigs.fa.79
CATTATCTGCTAGACAACAACAGTAATTAGACTAAATTTAGAATGTACAAAGTGATGAATTTAAGTTTTCAAAACAACCTTACACTGGAGTTATGCACAC
>R-560 bird_contigs.fa.79
AAATTTTACATTTTTACATCACTGTTAGTTTTGAAATCAGAGGTCTCCTGTTTCCTGCAGTAGGTAAATCAGAAAAGAGAGCACTGACCAAATGAGCTGT
>L-561 bird_contigs.fa.79
GTGGTTTTGGATGGGGAAGCGATGCCAGAAGGGTTGCAGCCTAGTGCCGGGGAGTTGTAGATTCACATTCCCTGGTAGGCAGTTCCCTGTTATTTTCTAC
>R-561 bird_contigs.fa.79
GATGAAGATGGAGATGGCAGTGGTCTGTTTATTAAGGTCTTAGAAACTAAACAAAATCGGGTTTCTAATAGGGTATGCAGCATATGCTGGTGGAGGATGG
>L-562 bird_contigs.fa.79
AAGTGAAGTAAAAGGGAAAGTAGGTGATAGGTTGTTGCATTATAAATGTTCAGCAGTAGGTATTTTGAATGGCTCCCTCACTTCCATATTGTGGAATCAT
>R-562 bird_contigs.fa.79
TTCCCAAGGTCAGAACAGCTTTGAGTCATGATGCCTTTACAAATCAATAAAAATCTGAAATAGCTTAAAGAAAAAAAAAAATCAAAAAAGGTTGGGATCT
>L-563 bird_contigs.fa.28
GAAGCTATTTAATCACTGACAGCCCAGTGCCCATCTTCTGCTTCCTGCACCTTGCTTTGCAAGTGGTCTCTGTCTGCATTAATTCCTGCTTTTAAGAAGT
>R-563 bird_contigs.fa.28
GCAGAGGGAAAAGCAGATGACAAAGCTGAAAACAGATTAAAGGTCTATTGATTAGATTAATGAAATTGTATCAATATGACATCGAACAAGGTTTGTATCA
>L-564 bird_contigs.fa.28
AAATATACAGTTGCCTCCAATGGCTGTAGTCTGTAGTTGATGTTCAAGAAGGTGAATACGTCTGTGATGTACCTAGTAACATCTGCATTCCTGAAAGATG
>R-564 bird_contigs.fa.28
TAACACAGACAAGCTGTATTAGTCTGCAGGTATCCCTTAGGAATTTTATCACTTGCTAGAATGAATAAGCCAAGCTTCCATGAATGTGTATCTAAGTACC
>L-565 bird_contigs.fa.28
TATGATAAAATATTCAGAAGCCTTTCTGAGATGTTATTCAGAAACCTTATGCTTATTAATTTCTGCTTACTTAGGTCTGTGGGCCACAGAAACTGGGTGA
>R-565 bird_contigs.fa.28
GAAAGCCTTGGAGTTTTTTCCACTGCTAGTTTGTATTCTCACATGAAACTAAGTTCCTGGCTCTTTTTTGATGCTCAGTTAGAAATCTCACCAGTTTGTA
>L-566 bird_contigs.fa.28
TGGGAGTCCCTGAGAAGGGGCAGGTTACATTGAATGTATTCTGAGCAAGCATCTACCTCAGTGCATGAACTCAAGTTAATGTCTTATTTCTTTCGATCAG
>R-566 bird_contigs.fa.28
ACAGAGCTGGAAAAGCAACCTGCTCCTGGAGATCTGCTTAGCTCTGGTTTCAAACTGAATAGGGAAAAAACAAGTAAGGCCAATACCCAAAGCATTCCCT
>L-567 bird_contigs.fa.28
GCTCCAAACCAAAAGTCACACCCTCTCCCCTGTGAGCATCCTTACTGAACTAAGAGCCATAATTCTGGTTTCCTGGTGAGCAGCAAGCAGGGTGTGTATG
>R-567 bird_contigs.fa.28
GCTGCTGCCTTTCTGTGGACATCGCTCCCTGTTTGCGATGGGCCAGTTCAGAGAGGATGGGAATGGTGAGCAGTGGTGTAGCTGCTCTCTGGATGTCTGA
>L-568 bird_contigs.fa.28
TGGTGAAAACACAGCTTCTGTAGTAGATAAATCAACTGAAATGAAAGTTAAAGTTGTGAAATCCACAATGTGGCGTAACATAAGTGTGGCTTCTACATGA
>R-568 bird_contigs.fa.28
AATACCAGCTGAAAATTAAGGCATCTTTCTGCTTCTTGTGAATTTTAATACTTTGAGAGTAAATGGTGCTGGGGATTTCCTTCATTTTAGACAACCCCAG
>L-569 bird_contigs.fa.28
TCGCTGAGGGTTGCAAAGAAGCTCATGCAGGTGCTTGGTAACTTAAACAGGGGAGGTTTAGATTGGATATAAGGAAGAAATTCTTTACTGTTAGGGTGGT
>R-569 bird_contigs.fa.28
TGTAGCTTCCATCATGGAGCTCAGCTCTCCGGAAAGTAAGACGGCTAAACTTCCTTGCCTCAAATGTGCACATATCAGGAACCTTATCAACTGCTGGCAG
>L-570 bird_contigs.fa.40
CTCCTTCTTTCCTGCATGAGCTACAATGGACGCTTCAGGCCCCTGCACAGTTTGGGCCTGGAGCAAGCAGTCCTGCTTCCTCTCGGCTTCCCTGACATCT
>R-570 bird_contigs.fa.40
ATTTTGCAGGTAAAGGAAGGTGATGTTACAGGTATTTTACAGAAAAATCTAGTGATGTGTACCATTTAGATTCTGAAGCTCTAAGAGATTAATTGTGGGA
>L-571 bird_contigs.fa.40
AGGAGGGCATATTAAGCTCTGGCATAAAACAAGATGAGCTGTATTAAGCCCTGTATTGGTGTCTAGCTTACACACAGGTTTTACTTCTAGGAGTCATGTT
>R-571 bird_contigs.fa.40
TAATGGGCTTAAGCATGAACAATTTACAAGACTTAAGAGTTTCATCAGGATACCTGACATTTAGTTTGCTCAAGTGACAGGAAGCAAGAGCAGTGCTAGC
>L-572 bird_contigs.fa.40
ATAAGGCAATTACCTTTTTCACTGTGTAGGGATGAACAGAATTCCTAATAATTCAGGACAAAGGTCTTCCAAAAAGGGTCAACAGCATCTATGTCACAAA
>R-572 bird_contigs.fa.40
TGCCCATGGAACTGAGGTGTCAATTCCAAATTTTGAAAGGAACCTGACTGGAGAAAAAGGGAAAAGGAAGGTATTCTGGAAGATAGAAATGTTTTTTTTT
>L-573 bird_contigs.fa.40
TCCTCTTCTCTAAAACAGTACAGTAGAATAAAGCTGTGCCCCTCACCTAGATATTTATCAAGCCACAAAGCGTTGTTACTTTTCAGTATTCACTCACCTG
>R-573 bird_contigs.fa.40
AGCGTTTGGATTGGTTCCTTAGCTCAGTTCCTACTTAAGACTCCCTTGGCAGACTTTCTAGGCCTGTTTGATACACAGTGTTCAGAACAACTGTGACAGT
>L-574 bird_contigs.fa.40
ATTAACCAGCAGGAAATTCAGCCACTAAACTTTATATTCTTCCCAGCTTTGCAGCTAAAGGTCATGTTGACAGTTTTTATGGCTGGTACCTGGCTGTTGG
>R-574 bird_contigs.fa.40
AGCCATCACACCAAGGTGTTACTAACAACAGGGGGTGGGAGGTAGGGGTATAGATATGTGTAAACACATATCTACATCTAGAAGATGTAACAGTCTCACC
>L-575 bird_contigs.fa.40
TCTGTGCCTGGCAAAATCTGGGAGCAGATTCTCCTGGAAGGCATGCTAGGGCACATGAAAAACAAGGTGGGTGGTGACAGCCAGCATGGCTTCACTAGGG
>R-575 bird_contigs.fa.40
ACGAGGATGATCAGGGGACTGGAGCACCTCCTGTATGAAGACAGGCTGAGAAAGTTGGGGCTGTTCAGCCTGGAGAAGTTTCCCAGTATCTGAAGGGGGC
>L-576 bird_contigs.fa.30
CTGATGCTGGCACCTGGATGTTCTCTGCTGCACTGGGGATAAACCCTTGGCTCCCATCCCTGGGAGGTAACACCAGCACAAAGCAGAGCCTCACCTGCAC
>R-576 bird_contigs.fa.30
ACAGTGGTCATTGACTGGCGATAGATATGGTCCAGATCTGAATCTCCATATTTGATCAGTTTGATGTTTCTTTTCCTTTTGCCTCAGCAGGTAACACCTG
>L-577 bird_contigs.fa.30
GTGATGGGAGGAAATCACACACAGATTGAATTCATCCTGTTGGGAATTACAGACAGACCATGTGCACAAACTCCTCTTTTTGTCTTCTTTCTTTTGACTT
>R-577 bird_contigs.fa.30
TGAGGATGGCAGGTGCGTAGAAGATGGTGATGGCAGCCAAGTGGGAGGCACAGGTAGAGAAGACCTTCAGCCTCCTGCTGGCCAAAGGGATCTGCAGGAC
>L-578 bird_contigs.fa.30
GGTGTGCAGGATGTAGGTGTAGGACACCAGGATCATCAGGAGAGACACAATGATGTCAAACGCAGCATTGTAGACCTGCAAGAGCTCATTTGTGCTTGTG
>R-578 bird_contigs.fa.30
TTGTTATACACGACACTAATGATACCCTGATAAACATCATGTCTATCTAAGAGTAATACAATAAAATCAAATAAATACATCCCCAAATGTGGAAAACAGA
>L-579 bird_contigs.fa.30
AAAGATTTTGTATTTTCTTCACTGATTTCTGAGAATTTTAAGATTTTTTTCCCTCTTTATTGTGTTTTAAATACTGAATCAATGCTCTTCTGTAGCTTCT
>R-579 bird_contigs.fa.30
CACCATGGTCTAGCATAGAATGATTTGGGTCAAAGGGACCTTAAAAGTCATCCAGTCCCAACCTGCTGCCAAGAACCCCCACCGTGCATAAGGTTAAGTG
>L-580 bird_contigs.fa.30
AAAGCAGTGGTCTTGGTTCTAGCAGAGCTTTGCTGTGATTGCAGTCAGCTTCCTATGTCCAACACAAATATCCACCTCCAGGCGTAAAATATATCAGGTA
>R-580 bird_contigs.fa.30
TCCTTCTGGCTGCATCAGCACCTCCAAGAGCAGTTGTGCTGCAGAGACCTGCCCAGGAAGACAGGCCCAGGACACTTTGCTTTGCATTTCCCCACCTATC
>L-581 bird_contigs.fa.30
ACATACCTCTTTCTTTCAGTGTTTCCCTCAGGAAGCCCTTTACATCCACAGACATCATCTAATATTGCACTGAAGGGAGCTGAAAAGAACACAGCAAAGC
>R-581 bird_contigs.fa.30
CTCTTTCCACCACTACTTAAATTCACAGCAGAGCAGAGGCTCAGATTGGACTTGTCCCCATTTCCCAGCAGGGCTTTGTTGAGCAACAGACTGTCCCAGC
>L-582 bird_contigs.fa.30
TTTATTTCACAGCATCCCAGCCCCATATGGGTTGGAAGGGAGCTTAAAGCTCCTCCAGCTCCAACCCCAACCCCTTCCCATGGAGCAGCTGCTCCAAGCC
>R-582 bird_contigs.fa.30
GCATGGAGACCACCTTGTCATGCTTCGAGGACTGTTTGGAGCTGCGGCGCAGGTACATGAAGAGGGAGCTGCCATAATACAAAGCAATGGAGATGAAGTG
>L-583 bird_contigs.fa.30
AGAGGCACAGGTGGAGAAAGCTTTGCGTCGACCAGCCACAGTCGGCATCCGCATGGCAGTGGAAAGGACCGACAAGTAGGAGATGAGGATGAAGACCGTG
>R-583 bird_contigs.fa.30
CACATACATACATATACATATGTACACACATACATATACATATGTCAATATAAGGTAAATTCTCTTTGAGAGAGGAAAATACCAAGTTCCCAAGGCAGGT
>L-584 bird_contigs.fa.30
CTTGGCTAAACACCACAACCACCACCAACACACTTGGAAGCAAGTGGATGTTTTAAGGCAAGGAGGGAGGGCAACACCAGAATGAGTAAACTGCAGGGTT
>R-584 bird_contigs.fa.30
GCTTGACAAACCAACTGCTTGGTATGAAGCTATCCAAAGTGCAGATATGAAACCTGGATGTTTATAAGGCTGCAGCTTGTGCTATACACAACAGCTTCCC
>L-585 bird_contigs.fa.26
TTAGAAACATCCCAACACCCCCCACCCTCCCTCCCAACCCTCCCCATCCCCATCCCGACAAAGAAGACAGAAATATCATGGAAAATACAGGTGACACCTA
>R-585 bird_contigs.fa.26
CCTCTGGAAAAGCAAGAAAACCCAAGCAAGACACAGCCCTCAGTGGGAAAACCACTTCCTTACCAGCAAGCTGGCAGCAAACGGGGTGCCCAGGCTCCCC
>L-586 bird_contigs.fa.26
CCATCCCGGGGGTTTTCCCCTTTTCCCTCCCTTTTCCATGTTTTTCCCTATTGAAACAGCAAACAGCAGCGATGCTGGGACGGCAGCCAGAGCCAATGGA
>R-586 bird_contigs.fa.26
CACTATGGTCCTTTATTCATCCATGCATGTATCAAAAGGCAGCCAGAGCCTTGGGATTTGGGGATGCAGCCCTGGGATTGGGGATGCTCATTGGCACAGG
>L-587 bird_contigs.fa.26
GCCCGAGATCACCCAGCAAGATGCCCACTGCCAACACAAGCGATGAGAAGCTGCCAGCTTAGCAGAAACCTGCCCAGTCAAAGCACATATAAATAGGGGA
>R-587 bird_contigs.fa.26
AGCACCAAAAACAAACGGGGAGGGGGGTAATGAGTATCAAAAGCAGGATTTGGTTGTGTGCAGCAGGGCTGCAGTGCCTGGTCCATTCCCAAATCCCGTT
>L-588 bird_contigs.fa.26
GCTCCTAACCCCTCCACTCAGCTTTGTCCATCCCAATCCCCCCCCTATGCAGCACAGCTCTAAACACTCTCCCCTAAAGACAAACATACCCCCAACATGC
>R-588 bird_contigs.fa.26
ACACCAACATGCGTTTCCCTTCATGCCAATATTGCAAAACCGAGACCACCAGTGGGTGTGCATGGCAAAGTCAACTTAAAAATCCATGGCTGATTGCTCA
>L-589 bird_contigs.fa.26
GCAGCTCCTGCTGGAAAAGCAATGGGACAGCACAGGATTGATGGAGAGGGTGTGAGGAACAGCATCCCATAACTACCCCCTCTTCCCGACGGATCTCAGC
>R-589 bird_contigs.fa.26
GAAAACAACTCTCAAACAGACTGACCCAGCAAGCCGGCGCGCTCCATCAACCTTCCAAAGCCTCTAGAGCTCCTTAAGACGGGACAGGGGCACAGTCCCG
>L-590 bird_contigs.fa.26
AGGTAGCGACCTCAAGAGCCCGAAGACATCACTTTGCCCATAGGAACGGGCGTCATAAACAGCTTGGAAAGCACTCAAAGGATAAAAAAACACCCAACCT
>R-590 bird_contigs.fa.26
CAAATGGAGAGCCTGGGGCAGAAAACATGCCTAAAGGCTCCTGGATTCTCCTGATGCTTCTTCTAGACAGCCCGAATCCGCTGGAAGCAAGAATATCCAC
>L-591 bird_contigs.fa.26
ATGAAACACTCGGTGGTTTATTCCCAGGCAGGCTGGAGGGTTTAGCACTCAGAGGAAGAAGTGTGCAAATCTGGATGCAGTGGTTGATTTTACCACTTCA
>R-591 bird_contigs.fa.26
ACAGCCGAGGGACACCAGACTTGGAGGCAAAGACCCTTGGTTCACAGCAGTCCCATACCTGCGTGCTCACACACGTTAACAACGTTCAAACGCACAGAGA
>L-592 bird_contigs.fa.50
AAATTGAGCTCAACCCTTGGGGCAAGATTATAAACACTATCTGTATGAGAACAACCCACAGCAAGAACTTACAACAAATTTGCTTATGACCTAATGCAGA
>R-592 bird_contigs.fa.50
AACCTGTTATAATTTGAACTTTTATTCATATTGTAACCAAATTAAATTTATGGTTTTCACCTCAAGTAGTATGTATAAATTCTGAATGTAATTCTTTATG
>L-593 bird_contigs.fa.50
ATATAGAGTTATCAGGTGCTGAGACTTGGTATGTAAGACATCTAAATAGCTATATCCTTGGTGTGCAAACATTTGAGTTTAATTTATCTAGTTCTGAATG
>R-593 bird_contigs.fa.50
GGAAGTACAAACAAAATTACTAAATAAATTAAATAAATAAATAAATATTATAAAAAGAAGAGGATACCACATTTTCTTGATATATCTTATTTTCTTTGGC
>L-594 bird_contigs.fa.78
TTATATGTTGTATTTATTTTTATGTATATATTAATAACTATAATGATATATGCATGTACAGATGCATAGATATACATCTATACATATATATGTTTGCATA
>R-594 bird_contigs.fa.78
ATGAGTTGGCTAGTCCCTTCCCCAGACTTCCACTATCTAGGGCTTGGGATAGGTATTGTAATTTCTGAGATTAATCCTGTCTGTGTAGCAATTGTTCAGG
>L-595 bird_contigs.fa.78
CACCTGGAGATGTCTGCATGAAGCCAGCTAAAGTTAGTGGTGGCTGAGATAGAAAGTTTTGCAATCATGCTTTTATTTGTAGATAACAGAGTACATAAAA
>R-595 bird_contigs.fa.78
CCTTTGGAAATACGTGTTTCAGTAGTTTATCTTGGCTTTAAATGTTGCCAAACATCATGACTATGTCAAAGGGGATTGTTTCATATAGGTCCATGTCAAT
>L-596 bird_contigs.fa.78
AAGATTTTATGTGAGCTAAAACAACCAATTCAAGAGTGCAAGACTCAGTCATCTTGTTGACAAGCTGCTTTCATGCTAGATATATTTTGTTAGTGATGTG
>R-596 bird_contigs.fa.78
GGTAGAGATTGACAACCGTATTACACAGCAAGGGTGTTTAAAACCCTCACAGATTTAAAAATCTATAGAATCTTGGATGACATAACTTCCACCGATAAGT
>L-597 bird_contigs.fa.78
ATTTAGTTGCTAAAGTAATGAAAGTTTACATATATGCTTTCCTTCTTATAAACAGTAATTTCTATTGCACTGTTAAACACAATATTGTATTCTTTCAGTT
>R-597 bird_contigs.fa.78
GAAGGGAACTCATACTAAGAAATAAGAACTTACATATTTCTATCTAGCAAGGTGTTTGTGTAATCTTTTGCATTCTTAATTCAAGTTAAATAGGAACATG
>L-598 bird_contigs.fa.78
AAGTTTATGTGATCAAACATAAAAAGCTGGCCTTTCAAGATGCTACATTAGATACTAAAGAAAATATAAAAAGGGATGAGGCTATGTAACATTGCAAATT
>R-598 bird_contigs.fa.78
AACTCTGCTTTTTCACAGCTCTTTCTACAAAGTCATGTCTGCATTTTAGGTAGGAAAAGGTGAACTCTGCATAGTTACACATTTTTATTCAACTTCATGG
>L-599 bird_contigs.fa.39
TTCCTCTGTCTAAGTTTTAACCCATTACCCCTTGTCCTATCACTACAGTCCCTAATGAATAGTCCCTCACCAGCATCCCTATAGCCCCCTTCAGATACTG
>R-599 bird_contigs.fa.39
CATGTTCTAAATACCCAAACCCCTGACTATGGAACCACTCTTCTAACCATTTATTAACCTGGCCAATCCTCCTACCCTTTTTAAGGTCCTCCCCTTTATC
>L-600 bird_contigs.fa.51
CTTAAATTCTGTAAATTGCTTACAGTCTGTGTGATATAACTTCAGAGTAGACATACTTTGGTCCTCATGCAAGCAAGTTTTTAATAATATCTGTATGTCA
>R-600 bird_contigs.fa.51
AAGTAATGTAGAAGGAAGTATGTTTAATATCTCACTAGTCTATGGCCTACAGGCCAACATTTTATTTCAAAATGCCTGTGAGTCTAAAGTCTTCCCCCAT
>L-601 bird_contigs.fa.51
TAATTTCAAAGGAGAAAGAACAAATAGTGTCAATGAATCAAAGGGTAACACATTAATGCTTTGGAAGAAGATAACATATTTCCCATTTATTATGTACTAT
>R-601 bird_contigs.fa.51
TCAGCAGAAAATGGATGGAAGAAATCTGTTAGACTTTATAAAAGCCTTTAAATCCTGAATGAGATGCTAAGGGGATTCATCCTTCCCCCCTCCCCATAAT
>L-602 bird_contigs.fa.51
AATAAGCCTAAATTCTTCAGATAAGGCTGGTCCAACCCTTTTGGTTGCAGACCTGAAACCTAGTTTTACAGTTTCTGCCAACCTGTGTGGATGCAGCAGC
>R-602 bird_contigs.fa.51
TGGAGCAGGTGTGCTCAGACCATATATCAAAAAAAGCTTGGCAGAGTGATTTAAAATTGACTGTTCCTCAGAACTCCTGTTAAAAAAAGTTACTAGAAAA
>L-603 bird_contigs.fa.51
TTGGAATGATAAACACTAACTCTATCAAAAATTACTGTTATTTCTTTGCCATTTGCAATATTGAATATTCATATTACAGCACTACCTGAAGGCAAAGATC
>R-603 bird_contigs.fa.51
GTTATTGCAGTGTTACTTCATTTCCCCCTTTTTGTGCTATTTTTCTTTTGTCAGTGCTTCAATCTGAAAAATAAGACAATACTGTATTTCTTACTACTCC
>L-604 bird_contigs.fa.51
CTTTTAACAAGGTGACAGAGGACAAGATAATGTAATCTTTGTTATGAAAGAAGCTAGGGGGAAAAATATAATCTTCATTTAACAACAATCTAAATTTTTA
>R-604 bird_contigs.fa.51
AATTACAGATATACATTAAGTCCTTGTACATCAAATTGAGAAGGAGATAATGTTTTCTTTTGTAAGAAGAGTATGTTGATTGATGCTGATTGTTTTCAAT
>L-605 bird_contigs.fa.51
ATCAAATGACTTAACAGACCCTTCAAATCATTGGCAACTATAATTCTTAAAAAAATAGGTGACAAATTTTCTGTACTATACTTTAGTTTTTGGATGTTAA
>R-605 bird_contigs.fa.51
GGAAGGCACTCAGGAGATGAACATATACTACACAACACTGATTTTCTATACTTTAAAAAAGGGGTCATTTTTTTACTATTTTTATTTTCATAGAAGAAAA
>L-606 bird_contigs.fa.51
ATCTCATTACATCACTTAGCTGCTGTTGTGGATGTAAGGAGATATTTGCATAGTTTAATAAATATTGTAGATTGTTGGTTTTCTTTAGGGATTTTTTATT
>R-606 bird_contigs.fa.51
ATGAGAAGACAAAGTGGTACATTATGCCAAAATCCTCACTCAAAACGATATGAAACATAAATTAGCAAGTATATTTAACAATAAACCAGTCTCTTTGACT
>L-607 bird_contigs.fa.51
GGACACCTTTTTAAAAATTCACTAGTGTATCATCATGAACTTTAAGGAGACATTTCTGAATTTATGCTCTGTTATTCATTTATTTCAAAAAATAATAATG
>R-607 bird_contigs.fa.51
TATCATCCAGGAAGTTGGTGCAAGATCTGTTGATGAACCAGCATACAAAGTACCTAGTGTAGGTAAAGCTATGCGGGTGGAAAAACACAACACTGGGAGG
>L-608 bird_contigs.fa.51
CAGGATAAATAAGCCAGCAACTCCTGTGCTCTGTCCAGGTTCCATCCACTATAGAGGGCTCTTCCAGTGACACTTAAATTCACATGAGTATATGTTTTGA
>R-608 bird_contigs.fa.51
ATTGGAACAGGCTGCTCAGGGAATTGGATGAGTCACTATCCCTGAAGTATTCAGAAAGATATGTAGCTATGGCACTTACAGACATGGTTTAATAGTGGGC
>L-609 bird_contigs.fa.51
TTGGTAGTGTTAGGTTTACATTTGGACTTGATGATCTTAAAGGTCTTTTCCAAATGAAATGATTCTGTAATTCTATGAATATAAATCTTCATGTTTCAAC
>R-609 bird_contigs.fa.51
CAACAATCCTGTCTCTGATTCACTTGCACAAGAGAAAATGGGCCAAGTGCGAATATTGAGGCTTGTATAAATTAATACGTACAGATTAAACACAGGTAGA
>L-610 bird_contigs.fa.51
TTGCAGAAAAGTTATCATCACTACCAGCTCATGTCTTTCTTGCAGGATCTACCATGGAAGTCTCTTTTTGCCTTTTAGTATCCCAGGCTGCTAATCCTTT
>R-610 bird_contigs.fa.51
TAAAGGACAAGGTTTTAGCAGTTTGGGATCACAGCAGTAGCATCTGTGTAAAGAGGGCAGGGACTACCATGTGCTGGACACAGCCAATTCCAGACAGCTC
>L-611 bird_contigs.fa.51
TACAACAGATCCACCACTGGCCAAAGCTGAACCCATCATCCACAAGTACGGTGCATCTGGGAAAACATATTTAAGAAAAGGCAGGCAATACTGGGGAGAA
>R-611 bird_contigs.fa.51
GCATTGCGAATTGCCTCCCATACTGCTATAACATGAAGTTCAACTATTCTTCAGAGTCATTCTGAGCAGTAATAATGACTGTGTTAAATAACATAGTGGA
>L-612 bird_contigs.fa.51
AATCTCTAAAACAGCCTCATACAGACAAGGGTAAAGAAAAAAAAAAGGATTGGTAGTTCTGCGGTGAAGCGAGAAAAAGCAGAAGATAAGAAAAATCTGA
>R-612 bird_contigs.fa.51
TCGTGAGACCTCACTTGGTGTATTGTGTGCAGTTCTGGTGCCCTCAGCATAAAAAGGACATGGAACTGTTGGAACAAGTCCAGAGGAGGGCCACGAGGAT
>L-613 bird_contigs.fa.51
GATCAGGGGACTGGTGCACCTCCCATATGAAGACAGGCTGAGGAAGTTGGGGCTGTTTAGCCTGGAAAAGAGAAGGCTGCATGGAGACCTCATAGCAGCC
>R-613 bird_contigs.fa.51
TCAGTCATATTTCTGTCTGCCTATCTCTTTTGACAAAACTTTCCACTCTTGCTATTCCTGCCACTCTCACCTTCGCAGAGATTCTGTCCTATATATGTTG
>L-614 bird_contigs.fa.51
GGTTTTACAGTTTTGATGAAATCATCCCCTTTTTTTTTTTTTTCTTCTACAGGTAAACTGAAAACTTGTAATACTTTTCCAGTCAGATGCTAGCTTTCGT
>R-614 bird_contigs.fa.51
TATATTTATAGTCTCTTTCATTACAGTCTTTTAGAAGCAGATTAGACAATTATCAGAAAGTTTATTTTACAATTCAGTCTATATTGGATCAGAGGAATGA
>L-615 bird_contigs.fa.51
ACTTGGTGCCTCTTCAGTCCCTTCATCCTACATACTAGGCTTTTATAAAAGTTAATAAAGAAGTCAGATGTTAGAGATTACTTTGACAACTATGGGCATC
>R-615 bird_contigs.fa.51
CAAATCACCATAAAGGTAGAATACTTGGGGTAACAATCGGAATTTTTCCTGTCAATTGCATATTCCTTAAATATATGGTCAAAAAGTGTTAGGACACCAA
>L-616 bird_contigs.fa.51
AGAAGACATTCAAAACTACAGCTTAAAAACTAGAAAGGCTGCAAAGGCACCAAAAGACTTGATGATGATAGTTTTCTGACAGGGTTTTCACAGGCATTTC
>R-616 bird_contigs.fa.51
TTGGGAGTGCTTTTGGGGAAGATTGAGGGAATGCTTCCCACAAAAATGAGAAGATGGAATAGAATTTACAGAGGTATCTGTTTTGCAAGGAAGTTGTGTA
>L-617 bird_contigs.fa.51
ATGATTATTCCAGTACTACTGAGCTCTTTCTGTCACTGCCAGTGGCAATAAAAAGGTGCTTTGAGAAAAGTCTTAAGAGCCTAAAGGAGGTGACTTTTGT
>R-617 bird_contigs.fa.51
CCTCAAAAGAACCTGCTTGTCCCTGCAGTGTCAGGTGACACTGTGCATCTGTCTGTTGCACCTCATCTTTGAATGGCATGGGTCATAAATTCCAACATTT
>L-618 bird_contigs.fa.51
CATCTAACATTTTGTAATTGTTAGGATGTGCTTTCAGAAAAAAGGGAACAACAGAAGAGGTTGGTAAGAGAGGAGAATCAAGTAAGCACACAGCTAATTT
>R-618 bird_contigs.fa.51
ACTTGTCAGCAATTTTTGACATGTGACATCAATGGATGGAATTCCTTTTACCTATGACAACACATAACAAATCAGTGCCCATGAGGAAGTTCTACTGAAT
>L-619 bird_contigs.fa.51
TGCAGGCATTTATAATCTTCCACATCATACGAGATTCTTCTTTTTAACATTGAAATATGCATCTTTTCTGTCATGATGCAAATACAGCAATTTGACTTTT
>R-619 bird_contigs.fa.51
CTATAGCATCTGTCAGTATCATTTTGGAGCAGGGCTTGGGAGATGCGATTGAGCTACCATTTGAGAACCTGGCTGGGAGTAAGACACACTAAAGAATTTT
>L-620 bird_contigs.fa.51
AAATTATTTTCATGTATTGACTCTTTTACATGAGTCTCTGGGGATGATTTCTACTTCTTACAGGTAGCAGATGGTGAAAAAAAATTACTGAAGGCAGTAG
>R-620 bird_contigs.fa.51
GTATTACTGGACACAATTTGTACAAAAAAATATAATAAAAAAATCACAAGGTTCAGGTCAGAACTGTCCAGTATATGTTTCCGCTGTGCAGGGGTTTACA
>L-621 bird_contigs.fa.51
AGATGCTAGCTGGTCTTTTGAGTATGTTTCCAACTCCATAGCATAAGTTCATTCTTCTACTGTTGATATCATAAGCAAAATCAAGAGCAGTCACTCTTGT
>R-621 bird_contigs.fa.51
TTGGTCCACTTAGTTCTGTAGAACAGAAGGATTAATTTCTTTTGTGGCTGACAATTTTGCCTGGTTTTGTAGGAAGAAAACTCCATGTGTATGGAGTTAA
>L-622 bird_contigs.fa.82
CAGGTTGATGTCAGAGGCAGTTTCCTCTTAGAAAGCAGCTGGGTGAGGGGGGAAAGGGGGGATTTGGATGAAGAATGCAGTGTTATGGACGTATTTCCCC
>R-622 bird_contigs.fa.82
TTCCTGCTGGGAATAGCTGCTGACCTGATCCCTGCAGCCTGGACCAGGCTTGTTCTGCTCTCTGCAGTTTCTTGGGGCTGGGTCAATAGTTTGTATAGGA
>L-623 bird_contigs.fa.82
AAAAGGTAATGTAGCGGCATATTTCCCTAAGGATTTGATAGCCCAATGTGGCCCAATGTGACTAAGGGCATCGTACCCAAAGGGCAAGACAGAAAGAGAG
>R-623 bird_contigs.fa.82
CGCACTTTTTACAGGTGACGTAGCAGCACCAATGGTACTTGCAGTGGCATCGCTCCACCACTTTGTCCATGTAGGGGTTGTAGCCTCTGCCGCAGCACAT
>L-624 bird_contigs.fa.82
CAAGTCACAGCTGTCGCTCCCGTTGGAGGTCTTGTTGCATTGCCTGCAGGAAAGAAGATGCAGTAAGCGAGTGCAAAACATAGAATGGTTTGGGTTGAAG
>R-624 bird_contigs.fa.82
CAAGGCAGGACCCAGCTCATGCACAGGCAGACAAGCAAATCGTGATACCTCCACCAAACCAAAACCTTATAGTCCCTGCAATCTGCATCCCCAGGCAGGC
>L-625 bird_contigs.fa.82
TCCAAAGCTGTTTGAAAGAAGCTAGAAGGAGATGATACCTTAAAACCCAACCACAGGTGTTTGTCCAACACTACCTAACCTGCAACGGGTGAAGGAGAAA
>R-625 bird_contigs.fa.82
TGGAATTGGTGCAGTCTTAGAATCATAGAATCATAGAATAGTTAGGGTTGGAAAGGACCTTAAGATCATCTAGTAATGAAACTACTGTGAGAAAGGTGGG
>L-626 bird_contigs.fa.82
ATGGAGAGTGGAGGAATTGCTGACACAGAGTGACAGAACAGTTTGGGTTGGAAAGGACCTTAAAGCTCATCCAGTTCCAACCCCCTGCCATGGGCACCTT
>R-626 bird_contigs.fa.82
AAGTTGGGGGTGTTTGGCCTGGAGAAGAGAAGCTGCGTGGAGACATCAGAGCAGATTCCAGTGTCTGAAGGGGCCTTATAATGATGCTGGAGAGGGGCTT
>L-627 bird_contigs.fa.82
TTCATTAGGGACTGTAGTGATGGGTTTGAAGTTAAACAGAGGAAGTTTAAATTGGATATAAGGAAGAAGTTCTTTACTGTGAGGGTGCTGAGGCACTGGA
>R-627 bird_contigs.fa.82
CGCTGATGGGTTAAGTTCAATCTCATTTGTTTTGGGCTCAATCCAGCACAATTCCAGCAACTCGGAGAAATGCCCTCCTCCTGAGCCCCAGAGAGAAAAC
>L-628 bird_contigs.fa.82
ACGAAGGCAGGCGATTGCATCTTAACACAACACCGTATCCTCTACAAGCACTTGGAAGACCGGTGAAAAATGATGCTTCAGGCATAATCCCAGCCAAGGT
>R-628 bird_contigs.fa.82
TTACATTAAGGATGATAGAAGGTATATTCCTGCCTAGACATCTCAGTATCCCCTTGTGGACATCTTGGCTGTGGGCTTGTTTCATCCCTTTCTGACCTCA
>L-629 bird_contigs.fa.82
GGGAAACCATCTGCCTCCATGAACTGCAGCAGCCACAAGTCCCAAAAGACAGTACTGCTATGTAAAGAAGTAATTCACTTTCTCTCTTTTAAATCAAATT
>R-629 bird_contigs.fa.82
GGTTTGATGCAGAGGGATTAAACACATTTAGGAGAGCTGGCTGCAATATTTTGTTCCCTAATTCACTGCCCACTGTGTGAAATTAGTCTTTCCACTGCTA
>L-630 bird_contigs.fa.82
AATTTATGATTCCCAAACCTGTTCAGGAAACTTTCTGGTCAACTCCAGGTCTCTCAAAGTGGGAAGGATTCAGACTTCCCTAGGGATTAACTAGAAACAG
>R-630 bird_contigs.fa.82
GATGAATGCATAAGCAAGGAGCAATCACCAAAGAGCAGCCACATCCATTGCCAGTGAATCACATAAGGAGTGGTGGTTAACCAACCCAGATGAGCTGCAG
>L-631 bird_contigs.fa.82
CCCCATTTCTGCAATGTAAGAGAGCTCCTTCCCATCTTCAGCAGGGAGGAAACAGCATTCACTTGGCTTTAAGACTGCTTTGGAAAAGATCAGCAATAAG
>R-631 bird_contigs.fa.82
CTACAAGGTAACACAATTCCCTTTCCTGCCTGAAAAACACACATAATGTAAGGGATAATTATAGAGATGGAAGCCACCAATTAGATTATTCCTTCTACCC
>L-632 bird_contigs.fa.82
ACCTGCCAGAGCAGGATTGTTCCCTGCAGTATACACTGAAACACAATACATCCAAGGTGTTGCAACTGAGCCATCAACTGCTCTCTTCCTTCCAGTGTGC
>R-632 bird_contigs.fa.82
TAGCAGAGTAAGCACGAACCACATTTTCCCCTGCCCTCTCTAACAGCATCTCTTTTGTGCTCCTTCTTCCTCATCCCTGTCATTAGGCGCTATCTGCAGC
>L-633 bird_contigs.fa.82
CCCACGGCTGGCTGGAACAGAGCCACTGCGTTTAAAATACATTTAGATGTCATCTTCATGAGACAATAATTGTGAAGGGGAAAAGGCATCCATGGGAGGA
>R-633 bird_contigs.fa.82
CTGTTGATTTCACACAATTCCTATAAAATTAATTTCCAAATGACCTCCACAGCTCTTTTCATTGCGAAGCACACAACAAAGAGGCCTTTTTTGAGACACA
>L-634 bird_contigs.fa.82
AAGTTGTCAAAATCCATACAAATCCACAAAAACACAGCTTCCACTCAAATTACATTTTCCCTCAGAAACCCCCATTTGAACACATGTATTTTCCCTACAG
>R-634 bird_contigs.fa.82
GGATGAAGAAATTCCTCTGCAGAGACATAAGAAACACAAACACACCTGGATTTTTTAAATGCAACAGAAAAAGAAAACCCTAAAAAATAACCTTTGTAGC
>L-635 bird_contigs.fa.82
TATCAGGGCTTTTTTAATGCTGCTTAAGAGTGCTGGTCATAATGGAGTCAACACTTGCCTACTTAGAAGAGCCTTACAGTAGAATAACAACTCATCACAT
>R-635 bird_contigs.fa.82
ATGGAATACTTAGGGTTATCGCAATACTGCTTTCACCAAGGTACTTTTGCAGCCAGCAGACAGAAAAGCATTTTGAATTTGATCAGATATCTACAAAAGA
>L-636 bird_contigs.fa.82
GCTGCATTTCCACACACACACCCCCCTTCTAAATTCCTAAGGAGCTGGAAATCAAAGCAATCCATTAAATAGGCCATTAACATCCATTTCTGCTCTCAGC
>R-636 bird_contigs.fa.82
GCAATGAAGCATCCCACCCATGGTTCTACATTATAGGGCTGATAATAGCATTTAGGGCCTCCTGAGTCCCAGTGTGGGTCATAGCACCACAGTCTTCAGC
>L-637 bird_contigs.fa.82
AGGCCAAAGGAGTTCAGAGCAACGTGGGAGAAGCCTGCTCCTTTGCTAGCTGATAGAGACACTGAACCTCACAGAGCGACCGACCACTACGGATGATTGT
>R-637 bird_contigs.fa.82
ACTTTGGACTGGAGACCACCTAGGCATGACTGGCCCCATAACAATGAACATGGTCTCAGAGAACAGGACAACAAGTCTATGTAGCTCCTCAACATCCCCT
>L-638 bird_contigs.fa.82
TGGTAGCAAGACCCTTCCAGCCCCAGTACACATACACACAGCACTGACTGACTCTACTCACTCATGTCCCCGGCTGACAGCAGGGCTGTTTACCTCTCTC
>R-638 bird_contigs.fa.82
GAGAAAATCCCCTGCAAGGCCCAGGGAAAAGCCACCACGTTTGCAAAACAGATGCTTTCCCTTAGCATTAACGCCAAGGGCCTTCACCAAATCCATCACT
>L-639 bird_contigs.fa.82
GCTGCATGTAGATAAGTCTGTTTCTGTAGGCTCCAAAAACGTAGTGTGGAAGCACAATGAGAGTATGTGCAGGGAAAGCACATACTGAGGAGGGATCCAC
>R-639 bird_contigs.fa.82
AGGTCTGCACTGACAAAGTCCCAAGTGGCTGGAGTTTGGCTTTGCTGGCACTAGATAATCAGGTACAACCTTGGAAGGGAAAGCACCACTCTGCTAGCTA
>L-640 bird_contigs.fa.82
TGCAAATATATGCATCATACATGTATTTAAAGAGGTCCATTAAATGTACAGTGAGCAGAAGTTTTGGCCAGTGAGTTTCAAGGGGAATGGAAAGGGGACT
>R-640 bird_contigs.fa.82
TCCTGCACTACATTTCCTAGTCCTGTATAGATGTCTGCAGCATTTTTAAGGGACCTGGAAGCCTACATTGAGGCATCTCACCATTACAGACAAGTGGGGA
>L-641 bird_contigs.fa.82
ACAGCAGAAATAACCACTGACAGGATGCAATGAGAGCTGAATATAGACAGAAACTCATCCCCATTGTGATAAAGGGGGTTGTGATACAACAAGATCATGT
>R-641 bird_contigs.fa.82
CTCCCTGCTCCTCACATTCTGGCAGCACCATGGAGGGATGCCCATTAGGGATCCAATATCCCCCAAAGGATATAGATGGGGAGCAAAGTCCATTTGTGGG
>L-642 bird_contigs.fa.82
GAAGTGTAAAGGAAATCATCTTCCCCCAGAAAAGGCTCATCCGTGGTGGCATTTGGTGGTTTCTATCCCATCTCTACCCGGTCTCCATTGACCACCATCA
>R-642 bird_contigs.fa.82
CTCGCTGTCCTCCCTTATGTGATATGACCCAAGAAAGGCCTCACAGAAGGACTGTTAGTGAAACCACAAACTTCTGCTCCAAATTGTCCCCTTTGTTTTC
>L-643 bird_contigs.fa.82
TGCAAAGGCACTCTTTTATACCTATTCTTAAACAGCTCGATCTTGCAGAGATTTGGCTGGGAAAAGAAAGATTTAAGCACAGCAAAGTGTGCAGTAAACT
>R-643 bird_contigs.fa.82
ACTGAAGGGCAGTGATTTCACCATGTGCAGCAAAGCTGGGCTGGCTCCAGAGGGCATGGGGCATGTCCAGGGCATCACAACAGGGGTTTCTCTAGAAGTG
>L-644 bird_contigs.fa.82
GCCAAGCTCCAAGCGTAAATGATGGGGTTCCTAATGTCACTACTTGCTGCTGGGGGCTGATCCTGAAAGCCACATGAACACTTGCTATGTTGGGCTTCTT
>R-644 bird_contigs.fa.82
AGCTGAAGAGGGTGTTTTTCTTCTCCCTGCAATTACATCACACCCTGCATCAAAATTGAGTTTCCTATCACCTCTCATATCAGTCGCTCCCTCTTCCCCA
>L-645 bird_contigs.fa.82
GGCTGGCAAAACCCACCCCCTTATCTTCCCCTTTCCATCCCAAACCCTCTTTGAAGCTCGCTTTGGCACTGTGCCTACAACAACATCGCAGTGGGCAGAC
>R-645 bird_contigs.fa.82
TGCTTATGTGGGACCCTAATGGCAAGGGTTTGAGAGAGCCCCTCCACTCACTTATGGGTCTGTACATAAGTGCCCTGAGGAATCAGGGTGCCACAAACCA
>L-646 bird_contigs.fa.82
GCTTGATTTCTGTGCTGCACTGAAATAAAGGTTCTGAGTGAGTCCAGCTCATGGGCATGGTGATAAATGCCCTGCAGAGAGGAGATGCCCACCTTGTGCA
>R-646 bird_contigs.fa.82
GGACATGAAACCAGATGGGTGCTGGAGGGGCTTGCTTGTTTGTTTTGCAGCAAGCAACTAATTGATTGCTTGCTTAAGCAAAGAAATGAGATAGTGATGT
>L-647 bird_contigs.fa.82
TTTCACTTTGTTTGCAGTGACATTACCTCCGAGGAAACTCAATCCAGACTTGACCACACTCCCTGGTATTCCTTCACCCTCCTTCCTCCCCCCTGCCTCG
>R-647 bird_contigs.fa.82
GTGGTTTATGAATCACGAAGGGTTTGGATTCTCCCCTCTCAGTCCCCTCCCTCGCCAAGCCTTGATAGAACCTTCCGAGTCAACAGACAGACAAACCGTA
>L-648 bird_contigs.fa.82
TGGCTTGAATTACACCCTGAGTTATGGTCTGATTGTGTGTTTCCAGTTAACCCTGCACATGGCAAGGCTTCATTCGCTGCTTCAGGTTTTCTATTGCCCC
>R-648 bird_contigs.fa.82
TCTGCAGCTTTCTGCCCTGATAGCTCCATTTTGGGAGCAATTGGGTTGGAGAAAGGCATATTTGGGGGTGTTTTCTCTGCTATCTGCAGTGTATTTTTCC
>L-649 bird_contigs.fa.82
ATTCAGGCTGGGTTTTGGCTACCCCAACCCCAGCGCCTGGTGTAAAGCGTTACTAGAGAAGTGCTGTTATTACAAAGGATTTTAATAACCTCTAGGGGCA
>R-649 bird_contigs.fa.82
CCAAGAGTCCGATCCCAAAGATAGGAATAGGCAATATGGATTATATGGAAATGTGAGTATCCATCCCATTTTTCCAGCTTTCCCACCCAAGAAGGGAAGA
>L-650 bird_contigs.fa.82
TCCACCTGAACCCAGCACCAGCCTCCAGCTCTCCCCCAGGGATAGCGCATCCCCAGTTGACCTGCAGTGAGGATGGGGAGCAGGGACAAGGTGGTGGGGC
>R-650 bird_contigs.fa.82
CGCTCCCCCATATCCCAGCAGCGCCTCGTACCCTTCTCGCTGTTCCCCGCTTACCTGCACCCGTTCCGGGGCTGCTCGGGGTCCGGACCGGCTCTGCCGG
>L-651 bird_contigs.fa.82
GGCAGCCCTCGGAGCCTCCTTATATGCGGCCCCCTCGGCTTTGATATGCGGCGTGATGTCAGCCCGGATTAGCATAACAAAGGGCTCCGCGCATCCCCCT
>R-651 bird_contigs.fa.82
AAGGTAAAGAAAAAATACCCTTAAGAAAGCAAAGCACAACTGGCTCCTCAGCCTCAAACCTCATGAGTCTGTGTCAGCTGTGGACTGAACTAAAGGGTGC
>L-652 bird_contigs.fa.82
TGGTTGCAAAAGCACCGGTGTCATTTTGACCGCTCAGGGTAACTGTGACTGTCAGGTGGAAGGAAAGAGCAGAATAAACTCTTTAGTCCCAGGACCAAGA
>R-652 bird_contigs.fa.82
AGCTGTTTGTCCACAGTGTTCATCCAGACAGGAGGATGTAGGAGGTAGAAGCCAAAAGGTGGGATAAAGAGTAAGGAACTGGAAGGCTAGTGAGAAAGGA
>L-653 bird_contigs.fa.82
TGTATATACATGAAGGATATTACCATAGAATCATAGAATGGTTAGGGTTGGGAAAGACCTTAGGATCATCTGTGCTCTGGACTAACCACATGCATATCAC
>R-653 bird_contigs.fa.82
CCTCACCCTTTCTTCTTCTTCCATCCTGCCTCTAGGAGAAGGCCCTCTATGGATGACTCAGGATAACATTAAACATATGCAGAACCAGGACTGAAGCATA
>L-654 bird_contigs.fa.22
TTCAGTAAGGTCATGGTGTTTTGGCCTCTCTGCTTTGTATGAGTGTTAATTTAATGCAGTCTGATGTAATTTCCAATAGTGCATGCTGTTTAAAATACCC
>R-654 bird_contigs.fa.22
CCTCTTCACTTGTTACAATCAGACCCTACCAGCACAGGGAGGTTTCCAAGGTTCAGAGTAGGACTGAGGCTTGTAAACAGGCTGCTGGGCACTGGGAAGG
>L-655 bird_contigs.fa.22
CTGTGAACCCACCATTAGACACTAGAGAATCCACACAGATCAGCTGCAAAAGTAATGGCATTAAGAAATAAGGATTCAGCAATTCCATTGCTTATAGAAG
>R-655 bird_contigs.fa.22
ACAGAGGGATGTTTGGGAGGGGAATCAGAAACTTCATGCTGAATAAAATACAAGGCAGTTTCCAGGGGTAAATCCCTTGTGGTCACAGAGGATTTTATTG
>L-656 bird_contigs.fa.22
CACTTGACAGCAAACTGTGAATGTGTTGTGCTGTGTGTCCTCCTCACTCCATTTGGCACAGTGTGACAGGGATGGGAGGCTTGAGCCTAGAACCTCTCAC
>R-656 bird_contigs.fa.22
CCATGGGAACTGTATGCAACTGCAAAGCTGCCTGTCAGGAGAAAACCTCCCCATCCCAGGAAATCCCACTCTTCAGTTCTGTACCCTTGACTAGGCTACA
>L-657 bird_contigs.fa.22
TGGAACCTGATGCCCTTCCTCTGTGTTCCGTGGCAACCTTTGAGCTTCAGGTGCAATCAGTGCTGTGTGTCCACAGAAGATCATTTCATTACCATCCATA
>R-657 bird_contigs.fa.22
GAGGGGTTTTTCCCCTAGCTTTCCTAGGGGCTCTTTCAAGCTTGTTTTCTGGATCCTGGCTTGAAGTACAGAAGGTACAACGAGAATATTGCTCACAAGT
>L-658 bird_contigs.fa.7
CTCACCCAAGGCTCTGTCCAACCTGGCCTTGAACACTGCCAGGGATGGAGCATTCCCAACCTCCCTGGGCAACCCATTCCAGTATCTCACCACCCTAGGA
>R-658 bird_contigs.fa.7
GGAAAAAAGCCCAAGAAGCAACAATATGTGTGAAGTGGAAAAGATTCTACCTGTCCCTGGCAGGTAATCAGTAGGAGCTCCAGAGCATGGAATAAATGTT
>L-659 bird_contigs.fa.7
ATGTAAATATATAGTGTAAGCAACACCATCAACAAATAGTTGATGAAGTCTTTTTTTGTTTTTCAAACCCACTTGGTTATTCAAGGACTCACATCACAAG
>R-659 bird_contigs.fa.7
CTGAAACGTGGGATTTTCTGACTTGTTTTGTTTTAATTAAAGTAACTTTAGAGAAAGATGAAGAACAAAGACTTGTAAGTCTGAAGTCGATGGAAATAGT
>L-660 bird_contigs.fa.7
CTCTGAAGTCCTAATCTCCAAGGGCCTGTCTTGACTTTAGGAGGGGCTGAGCTTGCTCTGCACCTCTCTGGATTAGGGCCTGTGGAAAGCCACAGTCTTT
>R-660 bird_contigs.fa.7
AAAAGAACCTGGCATTTTATTTGATTGAAGATGGTTGATGGGAGGAAATGGAGGAGAGGAATAAGGGAGTATTTCGTGCTGGAAAACTTGTCTTTGCCTA
>L-661 bird_contigs.fa.7
TTTGCTTCAGGCCTGAACAAATCAAACTACTTTTGGATGTCTTGGTTTGGTTAGTGCCCTTGATCCTCAGGGCTGCCAACAAGTCTCAGAAGACCTGCAG
>R-661 bird_contigs.fa.7
TTCCGGGGCAAAGTAACGTTTTGACTGCCCTGGAGGTAGCCTTAACTTGAGGAAATAAAAAGAGACAAATTATCAAGGTGCCAACTATCTTACAGTCTGG
>L-662 bird_contigs.fa.7
GATCTCTTTTGTTAGCTTCTACTCTTTCAGCTTCTTTCTTCCTAGCTGCCTTTCAATTCTCAGAGTATGAAGCCAGGTTTTAAAACTGGAAACTGAAGTA
>R-662 bird_contigs.fa.7
GCCTGGAGAGACATGGGATGATATTGCAGCAGATTGGAACCTATTAATAACAGTAAATTCAACGTTTATCCTAGCTTGTTTATGCTTGTTAGTATTAAAG
>L-663 bird_contigs.fa.7
CTTCACGTGAAATAGAAAGATGACTAAAAGGGGCATTCCTGCCAGAATACTAGCCTGATTATGCAGCTTTTTATAAAACACCCTCTTTAATCACTAAGGA
>R-663 bird_contigs.fa.7
ACACAATTTCAAACTGGGATGGTGGGGTTTCTTAACCATGCTGCACCAGTAGAAACAGTAAAACAGATCTCTGACTTCTTCAACCTATTATCTACACTGG
>L-664 bird_contigs.fa.7
GTATTAGCTGCAACTAACTGCTTCATTAAAATTGGCAGCTATATGAAGAGGACTCTTGAGGACAGTTTCCATTGTGCTCTGCAATATACAGAACATGAGG
>R-664 bird_contigs.fa.7
AGATGTATATACCTGCCTGAATGTAAGGTCACAGTGCACCTCTCAGAAAAGGTCATTTTCACTCCATTTGAAATAAGACAAGATGTGATCTATGATCCTA
>L-665 bird_contigs.fa.7
ACATGATAATCCAAGACCCTCAGTGAACTTTTTCCATTTTCAGAGAATGAGATGTAAGAGTGTTACTGCCTATATGGAATTCAGAAGTTGTTTCAAAGCT
>R-665 bird_contigs.fa.7
AGGAAGGGAACCTGTGTCCAAACTTCACTGACTGCAGTCTATTCAGATAAATGTGTTTGGGAGAAGGCAAGACCCAAATGGGAGCTGTCTAAGGAGTACC
>L-666 bird_contigs.fa.7
TGGCCAGCAAAAGCTCTTGCTGGTATGAAAGTAAGGCACACCAACAGCCATGAGGCCTTGTCTCTGGGAACTGTGGTTTGTACCAGTCAGTATAGGACGA
>R-666 bird_contigs.fa.7
AGTGAGTGGTTCATGGCTGACACTTGAGAGTGCAGGCATTAAGTGATGGATTAAACTTGTCATTCAAGAGCTCCATCCTGCTTTTATCTGTGGCATGCTT
>L-667 bird_contigs.fa.7
TGTCCTTGATAAAGATTCTTCCCAAATAAGAAAAAATGCTTGGAGTGCTCAATAAGAAAAGAGGAGAGATGAATTTGGGTAAAAGTGAGAAACTATTTCA
>R-667 bird_contigs.fa.7
TTCCAGTCCCTCACCACCCTCACAGTAAACAACTTCCTTGTATCTAAACTCGTTACCTCTTGTCCTATCACTACAATCCTCTCCAGCATCCTTGTAGGCC
>L-668 bird_contigs.fa.7
CCCTTCAGATACTGGAATGCTGCTCTGAGGTCTCCATTCAGCTGCAGGCTGAATCAACCCATGCCTTTCATAAATCAGATGCAAACTGATCAGCAATATT
>R-668 bird_contigs.fa.7
TCAACTCTGTCACCCCAGCAATATTTCCCATGAAGCTCTGGCAAAGGTTGGCTAGAATGCGGATATATGATATTTTCTGTGTCTTTTCCAACATCTACAC
>L-669 bird_contigs.fa.7
AGTTAACAATTAGAGCCCCAACAGATAATACCCTTTTCCTGGCACTGTTTTTGTAATGTTTGAGGTTGGTGAGTCTTTCATTGTCAGAATGTGCCTCCCA
>R-669 bird_contigs.fa.7
TTTTGTCTTGTCCCCACGCACCTCAGGGCTTTTTCCATATTGTTCCCAAGGGAACATCCCCCAGAAAGATGGCAGAACCACTTGGGTCTGTACAGTGCCT
>L-670 bird_contigs.fa.7
ACAGGGGTGATGTACAAATTCTCTTACTCTTAGGTCTGGCCATGACAAAATCTCCTGCTCTACAGCTTTTTTGGCAAATGTAGTAGAGGAGGCAGAGGCT
>R-670 bird_contigs.fa.7
TTTTATGTTACACAACACTTGTATGTATTTCAGTATGTTTCCAGTCGTGTTCCTCTCCTGAGAAAAGGAAGACCAACCCCCAAAGTACCACTAAAGCTTA
>L-671 bird_contigs.fa.7
AAAGTGAAGGATTAAGGTTCACATCTTGGGCAGGTCCATCTAACAGACCGTGAAATAGGAAATGCTGAGGGAAACCGAGTGTATGTCCAAAGCCCATTAG
>R-671 bird_contigs.fa.7
GGAAAGAGAGAAAACTGGACAGCTCTGTCCACCATTGGCTGCACAGAGACACAGAAGGGAGAGTAGAGGTGGGGAAGGGGACTCCAGATCCTCTCACCAC
>L-672 bird_contigs.fa.19
ATAAGATGATTCAACAGAAGAAGCAAAAAAGAAAATCCCTTCCTTGAAAAAGGCCTTGTTGTTTTACACAGTTTCACTAGATACACAGACAAGTAACCAT
>R-672 bird_contigs.fa.19
GCAACGGCTACCTTTAAAAAATAAAAGATAATTTTAAGAGTGCTGTGATTTAACTTTAGGTTTCTTTTTCTCTTGACAGTTCAGTTCACTTTAAGTAAAG
>L-673 bird_contigs.fa.24
GGTGGAAAACCCAACTATACATGACCTAATGCATCCAAAGCACATGCAGCCATCCTCACCAGCACTAATAGCAGAGCTGTATGGCTTTCCCAGCCTCCAA
>R-673 bird_contigs.fa.24
ATGGGCCATGTGCAGGTGGCATTTTGGAAGGCAGGGCTTCCCAAAACTGATCCAATGCTATAACCTTGGCTAGGAAAGCCCACAAAGGGTAACAGCCCAT
>L-674 bird_contigs.fa.24
CTGCATGGTTAGAGGTGGGGTACCAGCCTCATGGCAGGTCTTATCCCTCCTCCCTCTGCACACCTGGGGGTCCTATGGAGCAAACCCAGTCTGGGGCTGT
>R-674 bird_contigs.fa.24
GCCAGTGTATGCCATGCAGCCGGGAAGTGCAGGAGCTCCCCATGGGACAAAGCCCCTTTTCAGCTAAAGGCTGTATTATTCCAGCACGTCTCTTTTGTGC
>L-675 bird_contigs.fa.24
ACCAGGGCTAATTGAACGGTGCTGTGGTACTAAGGAGCCCTCACAATCCAGACCAGAGTCAGTTGAATCTCTGAAATCATGTAATTTTTTGCATGAGTGA
>R-675 bird_contigs.fa.24
CGGTCAGTTTTTAGCTCGAGACTTATGAATTTTATTCTTAGTGCGCTTTAATTGTGCTTATGAATTAAAAATGAGCTCGCTCTGTGCTGTGTAAAGCGGC
>L-676 bird_contigs.fa.24
TGCATCCCCCCCTAAATACTGCACTTCAACTCCTAAACCCTCTTCAATCACACACGCACACACTGGGAGTGCTGGAAATTGCCTTCCCAGTTCCATTGCA
>R-676 bird_contigs.fa.24
TTCCCTAAGGAAAAGCATCACAGGACCTGGCCATGTGCTTCCTGCCCCAGATATAGCAATATCCAGGGATGCCCCACGTCTCCTCACTCAGGTAGAGCTC
>L-677 bird_contigs.fa.24
TTCAACCTTCCTCCTCCCAATTGGACTCATCACTGGCATCATCCCTCCCATCAGGACAACACAGAGCACCTATGCACAACAGACCATCACATCCTCAACA
>R-677 bird_contigs.fa.24
TGCTCCTGCCACCTCCATTGCTCCTGGGAACGGCCTCATCTTAACACCACTTTTGTCCTTTATCCTCCTGTTTCATAGAATCCCAGACTGGTTTGGGTTG
>L-678 bird_contigs.fa.24
GAAAGGACCTGAAGATCATCTGCTTCCAACCCCACTGCCATGGGCAGGGACACCTATTGCCCACCAGTTCTCACAGCCCCACACAAGCACTGGTCCAGGT
>R-678 bird_contigs.fa.24
GAAGCAGAGCTCCCAGTTTTGCTTAGCACACAGTAACTTTCTGCTTTGAAAACAGACCTCATTTCTGATTCTAAAGTGCAATAAAACACTTTAGAAGTTT
>L-679 bird_contigs.fa.24
CCAAAGTTTAATATCCAGAGATCCTAAAAACACACCAGAATGAAAACATCCCCCTTACAAACAAAGCACTTACAAGGATGGCAGGGGATACAGCTCCTGC
>R-679 bird_contigs.fa.24
GTATTTGTGGTGTGTCTATTTGAAAAGCAAACAGCATTGCCTGCTCCTGCAGCTCCCTGCCTTTGGCTTTGCTTTACATCTATTTGGTTTGCTCAACAGT
>L-680 bird_contigs.fa.24
TTAAATGATGAGTCCCTCACCCCATAAATGCCTCCTTGCACATGGATGCATGGAGGACGTGCCATGGTGCAAGAAGAGCCCTCGAGCCCCTAAATTGCAG
>R-680 bird_contigs.fa.24
GCAGTGGAGTATTTGCTTTTATCGGCTCCTGTTGGAAAAGATGCAAATCGAGGGGATTTTAGCATTCCAGTCAGCCCGACTCCCTCCTGCAGGGCTGGAA
>L-681 bird_contigs.fa.9
CGAATTACTTGACAAAAGTTGTACAGATATACTTTTCCAGATTAACTGTTTCAACAACTGCTTGTAGTGCTATTTAAAAAGCCGAAAAGGTTATGATCAA
>R-681 bird_contigs.fa.9
TGAGAAAAAAAAAAATGGAGGCAAAACTTTCATAGGTGTCTTTGGAAGTCAATTTTTTTCCTTCTGTAAATGCTGAGTTAATGTACAAAACAGAAATATC
>L-682 bird_contigs.fa.9
AAATTTCTTGTGAAACAGACAAGTTATATCATAACAATACACCCAGTAGCTGGGTAGCAAGTTAATGTTGTGTTAAAAAATGCTGGAGAGCAATTTGGGA
>R-682 bird_contigs.fa.9
GCTCAGCCTACTCTTTACAAATAGGTTGAACTGACTCACCTAGAACAGTGGCTGAACCTCATTTCTCAAGATACTTTGATGGTTTTACACTCATATGGGA
>L-683 bird_contigs.fa.9
CAGCTTAAAGTTGTTTAAGCAGCAGTTAAGAGCTTCATCATCAACTTTCACTTAATAACAGAACTAACCTTATTTACCCAGCAACTATTTCTTTATTTTT
>R-683 bird_contigs.fa.9
CTCTTTTTTCTGTTCATACCATTTTTGGATGAATAAAATTTTAATTTTATTGATTCTACCATTTATCTTTTCTATAAGCATTGTTTTCTGAGAAAGGATA
>L-684 bird_contigs.fa.9
TAGAAATAACTGCTGCCAAAGAACAGTACAGACAAAAAAAAAAGATCCTTTCTTAGAACAAAGAGCTTAGGTTTTAATCCTGTGTAACTGATGAGCTAAT
>R-684 bird_contigs.fa.9
AACGGTTTAGGCCATCATGATAGCAGGTTACATGTATATGTGATTTCTCTGAAAACTGATCCCTTACTAAAGCTATATTTCTTTCTTTTTTATTGTTTTA
>L-685 bird_contigs.fa.9
TAAAAATTTTCTTTACTGAAAATTCATAACCTGACACATTTTTATATGTCTTTTGCACAATCTGGAAAGTTGCTGTCATCCAGTGTTCAACTTCCACATC
>R-685 bird_contigs.fa.9
CTGCTGGAATGGGCAGCCAACATTCGGTAGCCCACAATTTCCTTAGCATACTATTTTTTCCATCAATATAACAAAATATTTATGGAAATCAGGCTTCTGA
>L-686 bird_contigs.fa.9
AAAACCCAGTTAATCACTGCAGCCTTTAAACTAACAGATCTTAAATTGTTTTTGCATTAATTCCCGTATCTCATCTAAATTTATAACTTGCAGCAGTATT
>R-686 bird_contigs.fa.9
TAGTCTTTCTCATTTCCTGTCTTGCCTGCCAGCCAGCACAGGAAAGGCTACACAATGGACTCACCTGCCAGTAAGGGTCTTTCAGAGTCCTTCTCCACAT
>L-687 bird_contigs.fa.9
TTCTTACCCATATGCCATGGAAAGTGAATTCCTTCATACACTTTAATATTCATTGTGATTCTCATGACATATCCTAAAATTCATCTATGATCCCAACCAA
>R-687 bird_contigs.fa.9
TCACAGCATAAAGTCTTGTGTTTATCTCAACTTGCATTCATCACCTCCTCTCCTGCTTTCTGTTAATTTTCATATGGTTCCTGGATATCTCATTTTAAAA
>L-688 bird_contigs.fa.9
CCCAGCACACCCAAAAGGAATGTAGACATTTTAGCATAAAGGAACAAAAGTTCTAATTAAGAGGTGTAAATCCTTCTGTTTCACATATTTTTAAAAGGAG
>R-688 bird_contigs.fa.9
TGAAATGACAGAAGCGACATAGAATCATAGAATCATAGAATAGTTAGGGTTGGAAAGGACCTCAAGATCATCTAGTTCCAACCCCCCTGCCATGGGCAGG
>L-689 bird_contigs.fa.9
GACACCTCACACTAAACCACGTCACCCAAAGCTTCATCTAACCTGTCCTTGAACACTGCCAAGGATGGAGCATTCACAGCTTCCCTGGACAATCCATTCC
>R-689 bird_contigs.fa.9
TCATGTGATGTTAACCAGATTTCATCATTTGCTCTACTTGAGATATATTCCTTCAAAGTAAATAAATTCATATAATCAAATTCAAGAACGCTTTCACGTG
>L-690 bird_contigs.fa.9
TTTTCTGTTTTGGAGGAGAGATTCCTCAAAGCACATAGCCAAACACCACTATTCTTACTAAAGCCTCATCTCTGTGATATCAGATAAGCTGATCCAGTTT
>R-690 bird_contigs.fa.9
TTTTTAGGCATCAAAAAGAGCCTGGGTTTCCTAAAGAACATCACTTCTGATGAGCTAAACAAATGAAACAATAGGATATCTGTGAGGATACTCTGAAATC
>L-691 bird_contigs.fa.9
TCCCAGTGAGAATGAAACAGAACATAAACAAAAGAGTAAGAACCAGAAAGAAGAGCTCCAAATGTCCATAAAAGAGATGCAGAGTCTATTTTATTTTATT
>R-691 bird_contigs.fa.9
AATGAAGAAATATTAAATGAAACTTGTTTCATCTCACAGCGTTAGAACCAACCCCTTCACAGGGCTCAGTTAGCCAGAGTCTTTAAGTCTGAGCTTTGGC
>L-692 bird_contigs.fa.9
TCACTAAACACTGGGTGATATTTGAACACAGACAAGCATAAGGCTGAAACCTCGACCTTGTGACTCATGACTAGCTGGAAACTATGCTGCTAATTAGGTA
>R-692 bird_contigs.fa.9
AGTTGGTGTCTTAAAAGTTCACATGTTTCTGGAGGTTCATAGGCATCACAAACCTTTTCTCAAGTGAGAGGACAGTGCATATTCTACTGACAACAAAGTA
>L-693 bird_contigs.fa.9
CTGAAAAGCATGGTTCAAACTTTACAAGAAATGGTAGTGGTAAAATAAACAACACTACAATGTAAACAAAGATGTGGAGTAGCCACAGTAGATTCTTTAT
>R-693 bird_contigs.fa.9
CAGATTATGTATTTCAAATTCAGGTTGTGGAAATGCAAGTTGTATGTTATCAATAGAAAGAAAAACGAAAAGAAAATCTTTTTTCATCTAAGAAATAATT
>L-694 bird_contigs.fa.9
TCTATACCACTCCTATAATACAGGATTTAACAAGCTGTAAGAAAAAACTAAGAGACTGAATGCTTGTATTAGTTCTTATGCAAAATAAAATGACTTGTAG
>R-694 bird_contigs.fa.9
GTTGGTTGGTTGGTTGTTGGTTTGTTTTTTTTAAAAAAGCATTAGTAATTTTTTAAATAGCGTAGTGAAAACACTGTTCTCATTTCTGTTTCTGATATGG
>L-695 bird_contigs.fa.9
AAAAATAAAAAAAATGTACTACAGATGACTTTTTTTCAATAGCACCTCAAAAGTACATCAGAGTGAAAGCATCTAAGATTTATTGTGATTAAGGGAGGGG
>R-695 bird_contigs.fa.9
TCATTAAAAGGCAGAAATTACTGCCTAGGAGTATTTTGAAGCAGAGGTAATAAATAGGCTAAAAAAGTACTAATTCATGGAAAAAGCTGTCCAGAACTAT
>L-696 bird_contigs.fa.9
AAACAGTCTGGGTAAAATGCAAAGACTGACCCTAGGGAACTAACTGCTAGATCTAGAAAGATATCCCTCCATACTTGTAATTTCTCTTTTCTTCGAATTA
>R-696 bird_contigs.fa.9
CAATATCTGTTTCAGTCTGAACTACAAAAAACACAAAACGTTAAATTAATCAGAATATATTTTACACCTAAAGCTGTATTTGAACACCCTTAGGTGCTAC
>L-697 bird_contigs.fa.9
CTTATTTCAGCACCACTTAAATCAATGTGGTTGTAATTGCGCAATGCCTTTATTTAAGAATTCTCACTACTGTGAGCACAAAAATATTTTGTGTCTGACC
>R-697 bird_contigs.fa.9
TTCAGAATTGCAAAGTATGCTACACTGTTTTATGAAGACTTAAAAGAATCTCTGCCTGCTAATGTGATGAAAAACACGAGTTGAAGTATTAGTAATTACA
>L-698 bird_contigs.fa.8
CCTTGAACACTGCCAGGGATGGGGCAGCCACAGCTTCTCTGGGCACCCTGTGCCAGTGCCTCAGCACCCTCACAGGGAAGAGCTTCTGCCTAAGAGCTCA
>R-698 bird_contigs.fa.8
CCCCTTTGCTGCTTGCTGGCAGGGCTAGGTTTCCCTGGATTTGTGTTTGTCATGCCGTGGTGCCTGGCTGCGTGTGGATGTTGCTGGCAGTGTGACATGT
>L-699 bird_contigs.fa.8
ACGTATGCCTGCATTTCCATGTGTTGTTTCTTTCCTCTCTATGTCCTCTTGCTGTTTTGCTGCTGCTTTGATGACTTTTGTGTCCCCTTTGGAGCAGCAT
>R-699 bird_contigs.fa.8
GGTGGAGACATCCTTGTATTCCCCATCGATTGATCCTGGCAGCAGGTCTGTGCCCTGCTATGTGACTCCCATGTCTGTTCTAGGATGAAGCTCAAGAGAG
>L-700 bird_contigs.fa.8
GAATCTCTGTTTCTGAGCCCACCATCCACTATTCAGTCAGATCTAAATTGTTCAGAGTGTCTTCCCCCCAGACTCTACCTTGACTACCAGCTCTGTGCCC
>R-700 bird_contigs.fa.8
TCAGTACAGGCTTCAGCTCCCATGCTGCATTCCCAAGAATCTGCCCTGAGATATCTGCTAAGGCAGAGTGAAATGTAGCAAATGGTGTTTCAGCAGCGCA
>L-701 bird_contigs.fa.8
AGGGAGAGCTGATGCATTGATTTATGTGTCTACTCCTAGGGATACCTTGCCAGCAATATTAAAAGCAAGAGTTTGGAACACTTTCAGGCTTAAAAATGAA
>R-701 bird_contigs.fa.8
GTCTGGTCAGGATCATGGCCATAGGAAGCAGTGGCCCTACCAGTCTCCTGAGATCGCAGCCAAGATGTTCTGAGTGTGCCCCATTTAAATGAGACTGTTC
>L-702 bird_contigs.fa.8
CCATCCTCAGAATTGAAGCATTTGGTTAAACATTCCCCTCCTTGCCTTGAGGCAGGATCTGTCCCCAGGTGGTTTCCTTATTTGCTTTATTAACTGCAGA
>R-702 bird_contigs.fa.8
TCCCAACCAGGTATGGTGCAGATGTGGATGTGAATCACCACCTCCCTTCCCGTGGCCCCAGCCTATCCCTGCGGCCCCTCACCACGCTGGTGGTCTGCCC
>L-703 bird_contigs.fa.8
ACTTTACATCAGTGCTGCCTACCACAACCTCCAGTGCTTCCGGCTGCTGCTCCAAGCTGGAGCCAACCCGGATTTTAACTGCTGTGGGCCCATCAACATC
>R-703 bird_contigs.fa.8
ATGCAGATGTACCCTTACTATTCTTGGGTTAACCCTGTGCTCTGCATGGGGTGTAGATACCCAAGAGGTGTATCTGGACAGGCTGCTTGGGCAGTGAAGC
>L-704 bird_contigs.fa.8
CACAAACGGTGGTAGCAAGTGGCAGGATGGTGGTGGATAAAGGTGGGGCAAAAGCTGGGGTTTGGAATTTCACATCCTCTGGGAAGCAAATGGCTTACAA
>R-704 bird_contigs.fa.8
TGTAGCTGTGTAGGATGGAAGGGGTAAATGACTCCTCAGCTGTCAGCCAGAGCTCAGCACAGTTTGCACACTGTTAGCCCTCTCTCTGAGCCTCAATAGT
>L-705 bird_contigs.fa.8
TGTTCTCTTTCTTCCTTGCAGGCCGCACCCGGAGCCTCTTGTCTCTCTGCCGCATAGCTGTGCGAAGAATACTTGGCAAATCCCGGCTGGATCTGATCCA
>R-705 bird_contigs.fa.8
CAGGGGCTGGCTGGTCTCAGCCTGGGACTGGGTCAAGTCTAGTGACTGCTGCCATAGCATGAATGAGCAGCCGTGAAGAGGAAAAGGTAGTTTCACCTCT
>L-706 bird_contigs.fa.8
GGGAACTCGTAGCTCCACAGCCTGATGTGGGGATGTAATCCCTACTGCAGTGGTGGTGGGGCAAGGACTATGACAGCAAGTGAGCATGGGAGATTGCTAG
>R-706 bird_contigs.fa.8
CCTAGGGACCTGTTGTTGAGAGCTGAGTTAAGCATGGGATGGCAGGGACAGTAAGACAGCCCCACTGGGAAAGGAATTTGGTCTGATCACTTGACCTGCT
>L-707 bird_contigs.fa.8
GCAGTAAGAGAACTGGAGTTGTTGAAGCTACCTTGCATTTTGGTTTCAAATGCTGTTGGAGCAGATGCTCCAGGCTTGCCCTGTAGGTCCTGATACTAGT
>R-707 bird_contigs.fa.8
GGAATGAGATACACTGTGAATGATAGAAAGTGGTCCAAGGGAATTGAGAGAATTTAGTTAGCTCAATGCCTGATGTAACTTGAAGCCAAGAGTCTGCAGA
>L-708 bird_contigs.fa.66
GGGAGGGGGGGGTGTCTGTGTGGAACAGTGAAGCACTGAAATGGAGTTTGTTGGTGTGAGCAGCACCAAGCAGAGAGCTTTTCCTGAGCCAAACTCTGGG
>R-708 bird_contigs.fa.66
GAACTGTGCCTACTTTGCTGCAGTTCCTTTCTTTCTATGGGTTGGCCACCCAGTCCCAGGTAACCCAAGCTCACAGCTCCCCATGTACTTTCTAAAGCAG
>L-709 bird_contigs.fa.66
TAAGTGTGCTCCACCTTACCTTGTTTACTCTCCCAGATGCTTGCCCGTATGAGAAGGTGATTCCGGTTACAGTGTGAATGCTGCCGATCCTACTGCCTAT
>R-709 bird_contigs.fa.66
AGTGAGATTAAAATCACATGTTCATGGGCGGCAAACACTTAACATTACTCAGTTGGGTAGATGAAATCCATCAGATATGGATTTTCCTGTTTGAAATTCA
>L-710 bird_contigs.fa.66
CAGTGCTCTCTGATGGCTGCTAACAGCACCCATTTTTTTATGTATATCCTGAAGAGAATCACAGAATCACAGAATCCAAAAGGTTGGAAGGGACCTCAAA
>R-710 bird_contigs.fa.66
TTTTCTTAGCAAACACAAGCTGAGCATTTAAGTCCTCCATATGCTGAAAACCTTGACACTCCTTGGTGTAACAAGAGCGTGGTGGTTTCCTTACCATTGG
>L-711 bird_contigs.fa.66
GAAAAAAAGCTATTAAACAGTTCAAGAGTACGTATACTTACTATTGGTGTTCAAATGACTTACTGATTTTAAAATATGTCATTTAGAAATGCCTTCCAGA
>R-711 bird_contigs.fa.66
AGCACCTACCCATAATCCTCAAGACTTCAATTATTTGGGGGGTGAGTGAAATAGAATGGGACCTGCATCTGACATAGGTGTCAGAGGTGTCCTAAATTTG
>L-712 bird_contigs.fa.66
GGTTGGAATTCTTTCCAGAAAAATTATCAGTCAAATTTCATCCAAGCAGATTTCAGGTGATAAAAAATTATTACGCAATTCATGTGGTTAAAGCATTGAT
>R-712 bird_contigs.fa.66
AGGACCGAAGCAAGGAGCTGTGGGAAAGGCTGAGCTCCCCTCTCTTCATTAACAAGGCACAAGGATAGTTTGGAGATATGTTCAACCACTTCATTGAGTT
>L-713 bird_contigs.fa.66
CATTGGGTCTGAGCTGACAGGGAAGTCCCTGTAAGTAGCTGTATTTGAATTACTGAGTTTCCTACAGGATCCAGCACAAAGCTATGTGGGAATAGGCTAA
>R-713 bird_contigs.fa.66
ATAATATTTTATTTGCCAATATAACAGAAATGTTAGGGACAGAAACCTTTAAAAGGTCTTTACCAAGATCCCTGTAGAGTTACAAATCCTTACATAGTCT
>L-714 bird_contigs.fa.66
CAAGACAGAATTCTTCCTCTTTTTGCATTCTATGATTGTGTGAATATAAAGTTTTGCTGAATTTTCATCAAAACCCCACTTCATTCAAAAATAGCCCATC
>R-714 bird_contigs.fa.66
CAAAGTGAGGCCACATCTGGAGTTCTGGATCCAGTTCTAGGCTCCCCAGTACAGGAGAGAGAGGGACATACTGGAACAAGTCCAGCAAAGGGCTTCAAAG
>L-715 bird_contigs.fa.66
ATGGTGAAGTGACAGAGCATCTGTCATTCAAGAAGAGGCTGAGAGAGCTGGGACTGTTCAGCCTGCAGAAGAGATGCTTCAGGGGGATCTCATCAATGGG
>R-715 bird_contigs.fa.66
TTTGCATCAAATTCTCAGTGCATCTTAAAACCACCTTTTCTGTAGCTGGCATAAGTAATACTATCCCGAGTCTTGTGAAATACTTTGTTGATAGTGGTCC
>L-716 bird_contigs.fa.66
AAGGACTGTGATAAGTTTCAGCTATGCTTAACGTAGAGACATGGAAGCTGGGACAGAGCACCCAGCTCTCATTTCCCCTTCCCCTCATGAGGTCATTCCA
>R-716 bird_contigs.fa.66
CAGTCAGGTAGATGATGTCAGTTGCCTAGACAAAAATAGATAATCTATCCATACGCTTCAGTAATATGCAGCTATGTGGGTGCCACATGCCAGCAGACCA
>L-717 bird_contigs.fa.66
TAGGCATAGAAGCCTGTAAGTATTACTATTATTTTAATTAAAGGTTTATATGATAGATGTTACTTTCACCTGTTTCATATGATCTTTCATACGATCAAAT
>R-717 bird_contigs.fa.66
CAGACTGTAAGGATTTCTGGGAGCTGTCATATTGTTTGAATCTATTCAGACGAGTGTGGACTTCTAGCACCTGTGCTGTGAAAATGTGTTGTGCTGCACA
>L-718 bird_contigs.fa.66
CTCAGTGAGGTGCTCTGGGGAAGCCAGTGGGACCATTTGCTGTATGTGAATTTGGCTACCAGAGCTTGTGTCTGACTTAACAGTCTTTTTGGTTCCTTCT
>R-718 bird_contigs.fa.66
TGAAATGCTTTGGTTCAAGTGGAAGATACATTGTGGCAGGAGCTGAATTCTTTAAGCCTTCCAGCCAGTTGCATGGCAATGCTGCTCTCTAGTTCTCTTT
>L-719 bird_contigs.fa.66
GTTTCACTGAATTCTGCCTGGTGATTGAGTCTCACTTGCGATGACTTGCAGAGCTGGTGAACAGGAATCTAATAGCAGCAGCCCTGGGTGTTGGCTTTCT
>R-719 bird_contigs.fa.66
AGATCCAGACAGTTATTTGCTGTCAACAAAACACCTTTAAAAAAAAACTATTTGTAAAAATAATCCCAGTGAAGCTTTACACTGCTTACTTACTCTGCAG
>L-720 bird_contigs.fa.31
TCCAACCTGGCCTTGAGTACTGCCAGGGATGGGGCAGCCACAGCTGCTCTGGGCATCCTGTGCCAGCGCCTCAGCACCCTCACAGGGAACAGCTTCTGCC
>R-720 bird_contigs.fa.31
CAGAGGAGAAATCCAGCTCTCCTTTATCTCAGTTTATGCTGCTATTTAGAATGAAAATATAAAAACACAACTTCCTTTTCATTTTGATGCAGCTGCCTTT
>L-721 bird_contigs.fa.12
CACAGTAAAGAAGTTCTTCCTGATGTTAACGTGGAACCTCCTATGCTCCAGTTTACACCCATTGCCCTTTGTCCTACCACTGGATATCACTGAAAAAAGC
>R-721 bird_contigs.fa.12
ATAACACACTGAGACCAATAGCTTTAAGCTTTATGCAAACATGCTGTTGAGAAGGGAAAAGGTTCACTCCACTTAAATATCCCTGAGCCAGCACTGGAGA
>L-722 bird_contigs.fa.12
GTAGAACAGTTAAAGAGAATAAAGGCCTAGTTATAGGACTCAGTTGTCACCCTTAATGTCAATGGGAATTCCTCCCCTTGCAATTTTTGTCATCCTAAAA
>R-722 bird_contigs.fa.12
CTTGGAAAATATGCATTTCCTCTCAACAGCAAGACAACAGGCAACACAAAAAGCCTATGGATTTTACTAACTTTGGTTAATGCTACATCTGCAGTGTATT
>L-723 bird_contigs.fa.12
CACAAGATCAGAGCACCTCTAGGTTCACATATTTACACCTTACCCAGGTTAAAAACATACCTTCATCCTCAAAGAAGACAAACGTATGCCTTCCAGCTGC
>R-723 bird_contigs.fa.12
TACATGAGCATCCTCAGCTGTATAACTTCTTGTCTTACAGTAGCTTATACAGCATGGTTCAGTAAGGGTCCTTTCTGGTTTTAAAAGGGATAGAAATTAA
>L-724 bird_contigs.fa.70
GCCGAGCGCCGATTGGGGCGCGGCCCGCCGGTCAGCCGCGCTCCTTGCCCCCGATTGGCGGCCTCTGCGGCGGGGGCGTGGCCAGGAGGGGGCGTGGGCG
>R-724 bird_contigs.fa.70
GGATTCCCTCGGGAGTCTTCTTCTCCAAAGCGAGACTGTCCCGGCATCGTCCCGCTGTCTGGTGTCCCCAGCGCAGGAAGGAAGTAACAGAAGTTTGGTG
>L-725 bird_contigs.fa.70
ATTATTTTTGTTTGTTTGTTTTGGCTGCAATCCGCATAGTTAGGGCAATCCCATGCAAATGCGTCCTGTTATCTCCGCTCTGTTGTTTCTTTGTGAGTCT
>R-725 bird_contigs.fa.70
CTGGAATACTTCCTCCTGGTTTGGATCCCTGCAATGGGAATGGAGTTGCCACTTTTAATTCTATTTTCTTATTTAGTGTTCTCATATGTTTTTAATTAGT
>L-726 bird_contigs.fa.29
ACTGAGGGTTGCAAACCATGTGTGCATTTCACAATTGAAATGAAAGCCATAAGGCTGGCTGAGTTGTGTCAGAGTCTCCATTGAGTTGTTGGTGCATTAT
>R-726 bird_contigs.fa.29
TTTCCTGCCTAAATTCTGCAGGAAGAATGTCTATTACCCATTTCTAACAGGTTTCTAACAGCTAACATTGCTATACCAATCAGTAAAACATACAGCACAG
>L-727 bird_contigs.fa.29
TTGGAATGTTCATTTATCTCTCTATTTTTCCCCTCCCATTCTATTCATTCTCTGCTTGTGTGCATGGGGATTTGCCTGTTTGCTTTCCTTTCCTTGCCAT
>R-727 bird_contigs.fa.29
ATTTATGTATTGTTGTTCCTTAATCCAGTGTGTGACTGCCTGCCTGTTCATTCTTTGTAAGAATCATATCTGCATGGTCACGTCTATGAGATAGCTATTA
>L-728 bird_contigs.fa.29
ATGACTTTACTGCAGAAGGATCCACCATTCCTCAGATTTTGTACAAGGTGAAAATGTTGTGATTTAGTGATCTGGGCACAGGCCTTCATTTTATGAACTC
>R-728 bird_contigs.fa.29
TTGGAAAACATTTTGTCACTCTAATCCAGGTACTCATGGCATAGTTTTCATCCCTGAGCTGGTGCTTCCCGGATATTTTTGTGTGCATGGTTTTTACATA
>L-729 bird_contigs.fa.29
GATCCTGTTGGTTCCAAATCTAACAGTTTTCTCATTAAGTACTTTCCAGTTTACTACTTCAGATGTAGGTGTATCGAGACAATAACCATGCAATCCTGTA
>R-729 bird_contigs.fa.29
GTATTAATCTCTTAGTTGTGGATACTTAGTTCTTACCCAGCTGCAGAGCCTCATCCAGAGCTCACTGAACTCTATAGAAGACTTCCACAGGCCATGACCT
>L-730 bird_contigs.fa.29
CAATCTGATGATCTAATGTATTCGGTGCCTTCAACGACAAAGGAGAATTGCCACCTTTGAAAAGAAGGATGCACCAGTGTGTTTCACATCACAGCTGAGA
>R-730 bird_contigs.fa.29
GAGTCAGCAATGTCTGATCTAGGAAGAAATGCAGTTTTGGAGGGGAAACTCTTACCCAGTTATTAAATGCTTCTGTCACATAGAATAAACCCATCTGTAA
>L-731 bird_contigs.fa.29
CAGCAAAGGTCACTACATGCCCAAGAGCTACTCTGAAACCATTGTTTGACTCATCTCCAGCATGGATTTAGTGACCTGTGTGCTTTCAGCCCCACAGAAG
>R-731 bird_contigs.fa.29
GAGCCAGATTCTCAGCATAGGCTTATTGGCCTTGCTCTCAGTACAAAGCAGTTCTAGGCACCATCCTCACTGTGGGATGGCTAGTGATGTGTACCCTGAC
>L-732 bird_contigs.fa.29
AACAGGTCCCAGGGATGCTGAGCCCAAGGCAGGTGCCATGCCTCTAGGATCACTAGGGCAGCAGATACTCAAATAGCCACTGCTGTAGCATTTTGTGGGG
>R-732 bird_contigs.fa.29
CTTATTGCTTGTCCCTGTCCTTCCTAACAGTGTTACTTCTGTTCCTTGCTTAAGTGCTGACAGCTTAAAAATGTATTTGGAAAGGGTGTTCAGAGGATTT
>L-733 bird_contigs.fa.29
TGAACATGATACTGTTAATAGGAGCTTTGTTCTACCAGTCTCAGCAATTACCCAGTTTCCTCTCAGGGCAAATCTGCCATTTTAGCCACTTAAGCACCAG
>R-733 bird_contigs.fa.29
ATTCCTATGGAGGTAATTTACAGACTTTTACTTATGGAGACATCTGCCTCAGGTTGCACTTGGCTTGTCTGCTGTGCAGAGGCCATTAGCAAGCACTTGC
>L-734 bird_contigs.fa.29
CATCAACGCTGGAGCAAGTGACAAGCAACTGAACCTGGTCAGAAGAGGGTGAGATTGAAATCCACTTAATGTGCTGAAAGGGAAATAGGAAAATGGTTGG
>R-734 bird_contigs.fa.29
GTGAGAAAGGAGATGGATATTTAAATATGTGAGTTACCAGCGCATGAGGTTTGGACACTGCTTTGTTGGTATCTGCCCAGAAGAAAGTAAGGAGGGGATA
>L-735 bird_contigs.fa.29
TGCTAATTCAGTGCAAATTAGTCTTCTTTATTTGCCTGATGTAATGGGATAAAAAGAAGGCAGTGGAATAGGAGCCAAGTCATTTTCCTGTAGTCTGCAG
>R-735 bird_contigs.fa.29
GCTTGTTGAGGTCACCCAGCAGGTGTGACAGCTACAAGATGACTTCAGCATTCCCTTTTTCCCCCTTCCCCAGCTGAGTGATCCTTTCCCACACCTTCCT
>L-736 bird_contigs.fa.29
CACTTCCCCCACTGATGCAGCCTTGTTCCCCACAGTACTTCAAAGGTTTGTTTCTATTTTTCCATGTCAAACTAAAGTCCCAACAGCATTGTGTTAACTG
>R-736 bird_contigs.fa.29
GTGGCCATCTGCTTCTGGTGAGCTGGGTCTCAGTACATTAATCCATCCCTTTGGAACCCGTGAACTCAGTCTTTGTTATCTTGTGTTCTGCTTAGGGAAC
>L-737 bird_contigs.fa.29
ATAAAGAAGGAAAAAGTGCAAGGCCATCGATTGTTAGTACACCTTACACCTTTTCTTTTTCTTTATTCTCCCTCCTCCTGGGTTGTTTTATTTTTCCATT
>R-737 bird_contigs.fa.29
TATCGTATGTTCTTTCAAGATGTAGAATTACCTTTGTGCACAGGTATGTAAGTGTGCAAGCATATATGCACGTGTACAGCTCTGCAGACCTACACTATTA
>L-738 bird_contigs.fa.29
CATATTTTCAGATAGCTCTTTATAGGATTAGCTTGGCCTGTGGAATGAGACAGCTGAATCATCAGACTATGCTATATATTCTTCTTGCAGAGCTCTTAAG
>R-738 bird_contigs.fa.29
GCTTATGGAGAGGCCCCACTACATTTTAGCCCAGTGGAGATGTTGGAGGGTTTCCATGCAATGTCTTATGGCACAAAACACTCCTCTAAGTTGAGACTAT
>L-739 bird_contigs.fa.29
GCTTTAAAGGGGAATTTAGCACCTTCTGATCTCCCCTTGAAAGGAGAGCAGGCAGGGAGCTGTCACAGCCTTTTGGGGAAGCACAAGTGCTGATGCAAGC
>R-739 bird_contigs.fa.29
GGCAACTTGTATGGATATGCAGACCTCCACATGCAATGTTCTCTCTGCTTTTGGAGAAAGCTGGGGCAGACAGGTAGAAGTACTTGCAGTCGTGAAGGCA
>L-740 bird_contigs.fa.29
GATGGAGTGTTATCAGAGGAGTCTGAGCAAATGGCTCCTGGAAATGGAAAACTCTAATCCTTCCACACTGTGCTTTACAGCACTGAAACCTTTTGCAATG
>R-740 bird_contigs.fa.29
ATTGCTATGGGAATTTAGGGGCTGATCCAATGTATGTTGAAGTCAATAGGGAGTTTTTCTTATTGCTGTGTGATCAGAATCACATCTTCTATAGATGAGT
>L-741 bird_contigs.fa.29
GAAGAATCTAATACATGGTGGATTCTGCTGAGAGCAACCTGACCTGAATCCAAAAAGGTTGAGAGTAGCTACTGCAAGACTTAACATAGAAAAGGAGTCA
>R-741 bird_contigs.fa.29
GTGGATGGGGTATCCCTCACCAGTATTAGAGGAGATGCGAAGGGTTGAATAAGCAGCCCAAGGATCTCCTCAGACATGTCTGTTTAAGGTGCAATCAGTG
>L-742 bird_contigs.fa.29
TACCAGTGGAAAGGCTTACAATATTGATGCTTTAATTTTCAATTCAATATAGGTGAGCTGGGCACTGCAAAGAGGATTATGCAAAGGCTCAGGCTATAAG
>R-742 bird_contigs.fa.29
AATATATATTCCAGACTGAACAGTATTTCTTCAGAGACACTAATGAAAATATAGCACCGGTCTTGTTACAGTTACCTCTTCCCGCATATTCCTGCTATCC
>L-743 bird_contigs.fa.29
CATGCTTCAGCAATGCTGTGCTTCTGTAGTTCTTGTGGAACCCTGCTGGAATTGCAGACATTCAGTGTTTCCTAAAATCCTCAGACCGCACTGTCTGCAC
>R-743 bird_contigs.fa.29
GTCCTGTTTTGTTAGTGGCGCAGAGACAAGCCCTGCATGGGCAGATGCCAGGCTCAATGCTCTTCACACCAGCAGCAAGAATCCATGTATCATGGAAATG
>L-744 bird_contigs.fa.29
ACATAGAGGGGTGAGAGCTGGGGATGAGATGGAGAGTGAAGGATGGGTGAAGAGCTGACAAATTCATTCAGCAATGGAGAAAGGAGGGGAAAATCCAGTG
>R-744 bird_contigs.fa.29
CTGCATCAATTATTCCATTAGCATTACTGCATACTGAGCTCGAACGTGTCATTGATCCTGTGGACATGGAAGGGATGGGATGTATTTCAAATGAAAAGGA
>L-745 bird_contigs.fa.29
AAAGAAAGAAAAAAGGGGGTGGGAAAAAGGCATTTTCACGTGAGAGGCATTGGAACATTCATTTCAGCAGCCTTGCTGCATGCTCTGGACAAAGTATTTT
>R-745 bird_contigs.fa.29
CATCCAAGGATTAATTATTAGAAACATCTTTAGATATGACACAAATAGCGGAGATGTTTGAAAAGCTGTAGTTGGAGACCTAGGCCCTGCATAAAACAAG
>L-746 bird_contigs.fa.29
TGCAGGCTAAGACACAAATATGTGCATAAACTGCATTGATACAATAGTCTTGTCAGAAAAAGGTTTTAGTTACCACTGAGTGCATCCTCCCCAGGAAAAA
>R-746 bird_contigs.fa.29
CTAACCATGAAATAATTCACTGGAGAGAGTATTTTTACGTAATGCTGACTGATAAAAGAAGGAGCAGGAGCCAGGAACACTTACAAGGCATTGAGGAGGG
>L-747 bird_contigs.fa.29
AAAGACTCTCCCAGGACACCCTTCTAGCAGGTAAGGAAAGCAGAGATGTTGTCTTAGTCTTTTAAGCAGACATCACACACTGCCTGTGGGGATGGGAGCA
>R-747 bird_contigs.fa.29
AGAATTTCTGGTTTTACAGTTTTCTGACTGGAGAAAGGGTAATGTTTTATATACTGGTACTGATGGCTGTGCTTCTTATGTTTCCAAACTGCACAGCATG
>L-748 bird_contigs.fa.29
TTTTTCCTCAGCCTAATACCCTCCTTAATGCAAGAACAGCCTTTCTTCTAAGAAAAAAGAATCAACAGCCTGAGTATCTGTTTCCTAGTCCCCTCCATAT
>R-748 bird_contigs.fa.29
TTTCCATGTGGATGTTTTGTGGTGGAGGGGAGCAGAGATGGAAGAGCAGATGACTCAGTCCCCTCCCCTCACTGCTGGGCAACTCAGAAAAGGGGCTCCA
>L-749 bird_contigs.fa.29
AAAGTAATTGCATGTACTTCTATGGCATGGGTTGGGCATGCAGGAGTGCTCCTGATCCATTTCTGAATGTCAGCATCTGTGCTTTTTCTGCTCAGCTTTC
>R-749 bird_contigs.fa.29
AATTCTACAGCATTTATCAAAGCAACTTAGAAAATGAGAGTGTGTCTTAATTCAGTTGTGCTCTGGACAGGCTTTATGTGTGTTTGGCACGCAAATTCCC
>L-750 bird_contigs.fa.29
TCTGCAGTCTTTTTGGCTTAAAGAAGTTGTCTCTGAAGGCAATTTCCCCCTGTTCTGCTCTGGAAGCCTACAACCTGAAGAAGTATGATGATGTAAAGAA
>R-750 bird_contigs.fa.29
CAAAAGGAGCTGGTTAATCATAGCACCCCTTTAATGTGCAGGAGGCTCTGCACAGATAGGTGATTCTAACTGAGACTGAAGTCTTCAGGCTTTTGATTCC
>L-751 bird_contigs.fa.29
TGATTCCTTCTAGTTATTTTATGTATTAATGAATTACACTTTGTAAATGCTGCTGCTGCCTCCTGGAGGATGGTAGAAATAGCCAGTTATTCACAGCTGG
>R-751 bird_contigs.fa.29
GTCAAAATCTGACTTATTTGATGGTTTCCAATGTCATTGCTAAGGGGGCATGATAACAGTCATCAAGAAAATCACCATTTTCAGGTGGGTCCTTGCACTA
>L-752 bird_contigs.fa.29
TCTGGCTACTATCAGCTTTTCTTTTGTGCTTTCATAAATGTATAGCTAAAAGCAAAATGCAGCATTTAAAAGCCCTGATCTTCAGGCTGTCAGCTGGAGT
>R-752 bird_contigs.fa.29
TGTGCCCCTTGTTATTGTCTGGGTTTTGCAATGTTTTCCACTATTTAATGACAGTGGGGTTGCATTTTGGCTGTCTTTGCTGCTGTGTTGGAGTGAGGTC
>L-753 bird_contigs.fa.29
TTAATAGTGGAAGTTACAGCAGGAAACAAAAGGGAATAAATAAAGCAAATGCAGCACTTATTATTTCCTGAATATCAGGAGCTCAACAAGGAGATAATCT
>R-753 bird_contigs.fa.29
AAATACTGAGCTTTATTAAGATATCCAAAAGCCTGCTTTATAGTTGATTCATTAGAGCTTGAAATGAATTTTTCACAGTCCAGCTCAAAGAGATCAGTAG
>L-754 bird_contigs.fa.29
ATATGGAAATTCAGCTCTAAGTTTCCCCCCAGTTACCTCCACCCCCTTGCAATGCATCTACCCTCTGTTAAGACCACAGTATCGAGACATGCCAAAACAC
>R-754 bird_contigs.fa.29
TACAGGAAGTAGGACTGAATCAGCATGAGACAGGGGAACAGCAGAGAGGCAGCTCCCTCCTGTTTAAATGAAAACTAAGCCACATCAGAAAGTTGCCAAT
>L-755 bird_contigs.fa.29
TAAAACTAACATGAATGACTTTGCTCTCTCTGTAGGTGACCTGTCTGCATGATTTCTTTGGGGATGATGATGTGTTCATCGCCTGTGGTCCAGAAAAATT
>R-755 bird_contigs.fa.29
GACTGTTTAAACTAGAAGAAAATGTGATCTCCAAACATTCAGGCTCATTTCCCAAAGCTCTAGGTACCCTTTATAAGGAACACAAGCCCCATGCATTCTT
>L-756 bird_contigs.fa.29
ACATGTTACAAACTAGCTCAGCATTGAAGACCAAAGAGGGCTTTTGCTGTGTACCAGGAAGTCAAGCAGCCTCTAATCTTCAACCACTGTATTTTTATGA
>R-756 bird_contigs.fa.29
CCCCAGTCAGGTTTCCACCTTTAGAACCTTGTCTCAAGATGTGCAAATGCTCAGTGATTGCCTTTGGTTTACTGACACTTGCCAGCGGCTGAGCTGGAGG
>L-757 bird_contigs.fa.29
AATTCCTCAGTGTCAGCCTTTCTGTGCTGGAAGATGCAAAGCAGTTTCTTTTCCAGGAATTAATCCCCTGGGAAGAAAATAAATCCGAAAGCTCTTGAAA
>R-757 bird_contigs.fa.29
ATATAGTGATATATAAGTAAATAACCCATACATTTAGGTCAGACAACTTGGTTTTGGTTGACCAAGTATTTATCCACTATGTGTGGATTCCTGTTAGGGA
>L-758 bird_contigs.fa.29
ACCCAGTCAAGGGCTCCTCAGTCTAGCCCATACATGCTGACCTGAACCTTTCCATAAAAACCAGTCTGTATATGGAACATCTAATTCATGTCTGTAAAAA
>R-758 bird_contigs.fa.29
ATACACTGCCTCAGCTTCTCTTAGAAGAGCAAAGCTGATTTTCTTCTTGCTCTCCCCCTAAAAGTCTTATTTCTGTTCTGGAGAAAATATGGAGAGAGCA
>L-759 bird_contigs.fa.29
GATTTCCCCTTGTCATTAATGCTTCCTACAGCTCTTTGGAGACAAAGCACCAAGCTGCCCATGGATCTTCATGGTGTCCATAGGCAGGGACATAACCACA
>R-759 bird_contigs.fa.29
GAGAGGGTGGATGACATAAATTGCACTGCAGCTTCATGGAGCACATTCCACCCTGTGTGTGGACACCATGCAACAATTGACCATCAGTAGATACTGGATT
>L-760 bird_contigs.fa.29
ACTGGATATAAAGTTCTCTTGACAGTATTCAAAAAGGTTTTCACCAGGAAGCAATTCATTTGTTTAGGGTCTCTTGATGTTCTTCAGCTACTTAAAAAGA
>R-760 bird_contigs.fa.29
AAAGAATGTTGAATGAAGCCTGATTAATAAAACATGATCTGATCCTTTTCCTTTTTCCTTTCTCCCAGAATTCTCACCTATTTAATTTGTGAAATGATTC
>L-761 bird_contigs.fa.71
GCTTGGTATCATGAAACACAAGTTCTCTATTTACCTCTGTCCAAAACTTCATGGAATCATTTTCAAAACCCAAAACAAACAAACCCTCTGGATAAAACAT
>R-761 bird_contigs.fa.71
ATAGTTCATAGTAATCACCTGGATGCCAGATAGCTTTATAGCCGTTATTTTTCCAGAACAGCTTGGCTTCCCATCTAAGAAAAGGGTGAAAGGTTTCCTA
>L-762 bird_contigs.fa.67
AGTTCTGAAACTTGTACTATTACAATAACAAAAAGAGAATTAGTATAAATGGAGATGTGAGAGCACAGAGTGCTCAGCTGATGTCATGTCTGCCAGAGCT
>R-762 bird_contigs.fa.67
AATTTTCTCTTAGTTCCTGTTTTTATCTCACTTGCAAAGCTGAGTATAGTTTCTCCATGTAAGCTGTAGCTTGTCTTGTATTTCTACTTGGCGTAATGAT
>L-763 bird_contigs.fa.67
TAATCTCTTTCCAATGTATATGTGTTTAAACAGAAGATGACCTAGGTCAGATGTGTCCACTGGAAATGTTGTTCTACTTGCAGCATGTTTTGCTAAGCAA
>R-763 bird_contigs.fa.67
GGGGAACTGTCAAAATGAATGAATCTGCCCATTGAAAAAGGATGTGCTGTCTTCAGTGGATGGTCAGGCCTCTCATTACAGTGCCTGGTGTGACATCTAT
>L-764 bird_contigs.fa.34
AGCCCCCTTCACCTCCTTGTTCCTCAAGCTGTAGATGAATGGGTTGAGCATGGGGGTGACTGCTGTGTAAAAGATGGAGGCCACCTTATCCAGGCTCCTG
>R-764 bird_contigs.fa.34
TTACCTACAAATGCAAAAAGAAGGAAAACATCAAAATCACTGCAAATAGAAATTCACATTTGGACCATATTTAACTACAATCGATCACCATTTTAACTAA
>L-765 bird_contigs.fa.34
CATGTTTTGGTGGAATTAATATTTTGTATTGTATTTTTTAAACCCAAATTATATGATTTTGTTTTTCATAGGAGGTATTAAGAAGAGAACAGAGAGGGCG
>R-765 bird_contigs.fa.34
ACATCCAGGTGCCAGCATCAGCTCTGTTCAGCTCCTGATGTGAAGAGAGGTGAGCTCCTGCCAGACTGCAAGAGCCCAGCTTGTGGTGCTGGGGCTGTAA
>L-766 bird_contigs.fa.34
ATACAGTTGCATGTGCTCTCCTGGGAGGAAGCCTCCAGGGCTGCTCATGCTTTAGCAGAGGAAAACAAAGAGAAGGAAAAGCAAAGGGTGTGAAATCACC
>R-766 bird_contigs.fa.34
ACACAAACCCCTGTGGCACTCTCCAGGCTCCTGCAGAGCAGAACCCATCACCCTCTGCACCCAACAGCCCAGCCAGTGCTCACTGCTCTGCCAGTCCTTC
>L-767 bird_contigs.fa.34
TGCATCCAGAACATGTCCCTACATGGGCAAATGAGGAGATAGTATTTTCAGTGAGGTGAGTAGAGTAATAAATAGAACCTTATATTCAGTTGTTATTATC
>R-767 bird_contigs.fa.34
ATCTCCCATCTAGATGCTGTTTGCCAGAGCCCACACTGCTCACCACCCATATACTTTATAAATATAAGTTGATTTCCACTCACAACAAGTAAGAGAAAGA
>L-768 bird_contigs.fa.34
GATTCTCCCACACCAGTGTGTTCTGGCTTCTTTGAGAGCCAGGCAGCTCTCAGTTACTATTGGTTCTGTGCTCAGTATACTCAGTCATCTATGAGAACTA
>R-768 bird_contigs.fa.34
TAAATCATGGGGATTGCTGGTAAAAATGTTGTAGTGTACCACAGTCTTTCTCAGTTGATATGAACTGTGCATGTGCTGGATGATAGAACTTTCTTACGTT
>L-769 bird_contigs.fa.34
GCCAGTGGTTGAAGAACCTGCCCCTGCACTTGATCAGAGCCCCCCTCACCTCCTTGTTCCTCAGGCTGTAGATGAATGGGTTGATCACGGGGGTGATGAT
>R-769 bird_contigs.fa.34
ATTTAGTCTGTGTGTGATTTCCTCCCATGATCTGCTGAGGAAAAAGGAAGAAAAACATCTAAGTAGTTATAAATAGAGTTTCACTTTTGAACCATATTTC
>L-770 bird_contigs.fa.3
GGGTAACCCTACAAGCAGGCTGCACCATACCCATCACCACACCAAACCCCTTGAGAGGCTTGAGCGGGTTTGTGTGTTCCTGAGGTCAGGATGTGTTTGG
>R-770 bird_contigs.fa.3
ATTCCAAGGAGCTGGGCACTGATTCCCACTGCTGGGACCATAGGCCCTGCCCTGCTGGTTTGCACAGCCCCAAATCCCTGCTGCTTTCCAGAGAGGTCAA
>L-771 bird_contigs.fa.3
GGCTGGTCCTACCTTCCCCACATCCATCAGGACATCCTGTTCCTGTGCTTTCAGTGAGCACCATTGAGACTATGGGCATGAGGCAGCTTCCCAGCACCTC
>R-771 bird_contigs.fa.3
GGAGAAAGCAGCAGCAGAGGCGAGGAGGCCCTTCAGTGAGGTTTCCTCTTCTTTTAACCTAATGAAGTCTTTTATTAACACCATCTGGAAGAGGCCAGCA
>L-772 bird_contigs.fa.3
CTTCTTCAGCATCTGCTTGGATGCTTTGTTCCAGTATCCAACTCCTTTTGCCTTTGCTAGTTTAACGTCCCTGGCCCATCAATGGCATCTTCCAGCATTC
>R-772 bird_contigs.fa.3
CAAAGCCCTTACAGAAACTCCCTCTGGCTTTTTCCTTTGGTTTAAAGTCCTTCCTGAGGTCTGGAGAGCCCTGCTCACATCATGAACTGTGGCACAGCCT
>L-773 bird_contigs.fa.3
GGACACCCCCAGGTGGGCACCATGGGGCCTGAAGTCAAACCTCCCTCTGCACAACAGGGCAGAGCAATGAGGGGATGAGGACACAGACACCCCCTCTCCC
>R-773 bird_contigs.fa.3
TCCCTATATCTACATCTAACCCACAGAATCACCTTGACCAGGCGCTGACATACAGATGCCAACAAAAGAAATCAGGAGATGTCATCAAATGAATATGGAG
>L-774 bird_contigs.fa.3
GGTTTTCATCTTTCCCTTTAATTATTCTTTCCAATGAAACCCATGTGTGGCTGAACACCCACCTGGGGTTTGTATAGAGCCAACTCCGCAGCTGAAGACT
>R-774 bird_contigs.fa.3
AGCTCTTGGGTATTGCACTTCAGCAGGAGGACAATGGTCCCTGTACATGGGAGCCCTGCAGGAGATGCTCTGCTCACACCACCATGCTCCTCAGCACAAC
>L-775 bird_contigs.fa.3
CTGAGGATGCAAAACACATCACCTGCTGCAGTGGAAGGTGTCCCTGCCCAGGGCAGGGGTCAGAACAAGAGGAGCTTTAAGGCTCCTTCCAACCCAACCA
>R-775 bird_contigs.fa.3
AATGTGTCCTTGCCCCACCAGGCTGTGCTATCCCAGGGGGTGGGATTGGATGGGATGGGTATTGGGTGGCTCAGGAGGTGATTCCAGCCCAGCACACAGC
>L-776 bird_contigs.fa.3
ATCAGTGGGGCAGAGCAGACACTGCCCATTGCGGGGGCCAGGAAAAGGGTGAGGAAGGCTCCTTGGGAGCAAAGCCCAAAGGAAAGAATCCACCTGATGA
>R-776 bird_contigs.fa.3
AGTGTGTCATTATTATCAGGAAGAGAACGTGCTATCTGAAATCACATCTGCATCGGGGGGAGGTGACCTGCGGGGGGGTAGGGGGGTGGCATCGAGCAGC
>L-777 bird_contigs.fa.3
TCGGGAAACAATGCCACAGAATGGGAACCTCAGAGTTTGACTCGAAGGTGTTTTCCCATCACCATCCACCCCATTGCTCCTGTGATACCACCCCTGGAAA
>R-777 bird_contigs.fa.3
CTTGAATCCTCATGGACCACCTCGGTGGTGCCAGACCCAAACCCAGGTCACCCCTGCCAGGCTCACGGGGCCAGCCCCGCTCATCCCTTCACCACCGTAT
>L-778 bird_contigs.fa.3
CTCTGCCTGGTTTGTTACCAGCGCAGCACCGAGGCCGCAGTGAGGTCCCAGTCTCCTCCCTATCCCAGCGGCGTGCAGGGAATCATCCCTGCGGTACCGG
>R-778 bird_contigs.fa.3
GGGCTGAACTTGTTCAAGTCACCCTGCACCGCGGTCTTAGAGCTTAAGGAGGGGGGAACAAACCTTGAGAAACAGAATTGTTCCATCTCTGAGCTTTTAT
>L-779 bird_contigs.fa.33
GGCCACCGCCACCGCTCGGGCAGAGGTTCCCCGGCGGCGCCGCCCCGCGCACCTGCCCCGGGCGCAGCCCCCCCCGCCGCAGCCACAGCCACAGCCACCG
>R-779 bird_contigs.fa.33
CCGGAATGCGTTAGGACAAAAGGAGGTGAACGGCAGCCCTGAAGCCCACCCCACCTTTTGAGTGCCTGCACGGTACGTGGGAGCTCCGCCTCAGTTACAT
>L-780 bird_contigs.fa.33
GTCTCCAGCCAGTGATGCTTGGCCTGTAAGGGAGAGCTGCAGATTCTGATGGGTCCACGTTCCTAAAAACCGTGCGCTGGGAGCCTAATGCAACCAAATG
>R-780 bird_contigs.fa.33
AAGAAATTTTACTCTTTGTTGCATTAATTTTAAATCAGGATAGGATGACAAAGTATTATCTTGCATCAAATTCTCTTCGTCTTCCACCCCCCCAAAAAAA
>L-781 bird_contigs.fa.33
ACACTTTTAAGGGCATCCTCACTTCCCCTTCCTCACTTTCTTTAAAATAAAAAAAAGCTGAGCAATCCACTCCTGAGACAGGGATTCATCATTGAAATCC
>R-781 bird_contigs.fa.33
TTTCCCCTTAGTTGCTCCTTGCCTTTTAATATTACCGGGTTTGGGTGTGAAACATTTGGCAATGCATTGTGCAACTTCTGCCTTCAGATGCTTGGTCCCC
>L-782 bird_contigs.fa.33
TCCGCAAGGTTACCCCTGTTTGCATGGTCTCCTCCCCAGCAGGGCTGCTGCAGAGATCCACCTGAACTACACCCTGAACTCCTCCCCCCTAAAGATGTTG
>R-782 bird_contigs.fa.33
CTTAGGAAAGAGAGAAATCAATGTCTGAAAGCCTTTGGAAATCTAAAAGTAAAACTAAAATAATGTGAATACAGCACTTGTTGCTGTACAAAACACAGCT
>L-783 bird_contigs.fa.33
TCATATTGCATTGTTTGTATTGTTAAATTGAAGGTCTCTCATCTTCCATTTGCTGCCTGACAGCAGATGCCTAGTCATACGCTTTCTAAAGTCAGGTGCT
>R-783 bird_contigs.fa.33
GCACTATTCCTTAATTAAAAAATGACAGACAATTGCTTTGTTAGCCAATGATCTCACATCTAATGGTCTACAGGGATAAACAAGGTTGCTCTTCAATTAG
>L-784 bird_contigs.fa.33
TATCCTGTAATCCGCAGATAGAAGGCAAAGCTAATGGGACTAGTACAAAGTTTTTTGCTTCTGTCATTTCTTTATGCCTGTCTAGTCACCCATAAACTGC
>R-784 bird_contigs.fa.33
CATACTTCTCAGGCTGGATCACACAAAACTACTGAGTAGCAGGTGAAGAAATTTCTCAGATTGAACTATTGCTTGCTTATTTTACATTATCTGAGAGGTT
>L-785 bird_contigs.fa.56
TCTGGAAAACAAGCAGTTATGGTATTTAATAAACCATTACTATAGAAAGCACCTTCTTATTAGGACCTCTTAACAGTCCTAGATAGGATCAAAAGCATCT
>R-785 bird_contigs.fa.56
CCTCTCATGCTAATTCTATTTACATTGGGAACACTGTAGTACACATTTAATGTGAAGCTGTGTTTCTTTCATAAGCAAGAAAAATGTCACTTTCTTTTCC
>L-786 bird_contigs.fa.56
CAAAGTACCAAAAGGTTCCTTTTACTGTCACAGAACACAATTCTACGTTAGGGTTCTGCTATCTCTTTCTAGCCAACAAGGCAATAAAATGACCTTTCTT
>R-786 bird_contigs.fa.56
GGCAATTAACTATGTGAAAAGAAGGTTTCTATAAACTGTTACTAAAGATGACTCAAATGAATATCTCATCTGCCTAAGAAGGAAAGTTGTGTAGCTTAAA
>L-787 bird_contigs.fa.56
GACACCTTGCTAAATGCTGCTATTTTCCCAGCACATTGTTTGTTACATTAGCCCTGAAGGCACTAGTATCGTAAAGGTAAGATTGGACTATAGGCATGAA
>R-787 bird_contigs.fa.56
CTGCAAGTAGAAGGGTTTTAAACTAATTTTTGTTTCCCACAAAAACCACAGACATTCCTCCAACACACAAAATCTACTCATATTTTTGTATCTTACCCTT
>L-788 bird_contigs.fa.56
ATAGAATTACAAGGATAAGAAATGTGCAGTCTAAAATAAAAACATTAACATAAAACTTGCTACTAAAATGGTCATTATGGGGCCTATTCCTCATTTCAGC
>R-788 bird_contigs.fa.56
GATCTTCCAGGTCAGTTCAGTAGTCCAGGCATCTTCTTCTTACTGAAACAAGCAGCTCATTCTACATTTGAAAAGTCATGTCTCAACAACACATCGATCT
>L-789 bird_contigs.fa.56
GCCCCACTCTGTGAAACCTGAATTCCTAAAACTACTGAGAACAAAGCATGATTTCCTTCTAGCTCTTGTCAGACTTTTTTGTTAAGTTAAATGACAGTAG
>R-789 bird_contigs.fa.56
AGTAATTCAGATAACAAACTGTATTAGGTGAGTTTGGAATTAAAAAAAATCCTCTATCTATTCAGAACAAGGGAAGTAAAAGACAAGTCAGTATTTCAGT
>L-790 bird_contigs.fa.56
GAACATGTGTGTCATCCAAAATGTTAAAAGAGTGAGTTAAGAATTCATTACTTTTTTTGGGTAACATCCAAATGTTGGCGCACACAGATCCCAAATTAAT
>R-790 bird_contigs.fa.56
TTCCAGTTCAACATCCAGTCCTCTACATTCCTAACCAGTAAAAGATTTTCTGTTTGAGTAACATTTAGCAGTGAACTCCTCAGTCAGTTTGGATTTCGTA
>L-791 bird_contigs.fa.56
ATTCAGAGGTATTTTTAGCAGGATTAGGTTGATCTCTGAAGAGATGCACAGATTCCTAAGAAGTTAAGGTCTCCCAGATTTAAAATAAATAAATAAATAA
>R-791 bird_contigs.fa.56
GGCATGTAAATTTCAAGGTTTTCCCAATCCTGCTTCCACAAACCAAAAGACAAGACTGCATTTAAAAATGTTAGTGCCCAACATAAAGAAAAAAATCTTC
>L-792 bird_contigs.fa.56
CCCTATTACCTATTGCTTGAATTACTTTCTGTGAAATGTTAAGATTACTTTCAAGAAAATATGATACTTCTCCTTTATCTATAGTGATAATACTGTGACT
>R-792 bird_contigs.fa.56
TGTAAATGTTCCCAGTATGTATTGGACAACTTCTGATTAATTTTCATTTGTTTTCCCAAACCAAAGCCATTTTTCTTCAGAACAAAACAGTCTTCTCAAA
>L-793 bird_contigs.fa.56
CAGAAATGCAAATTAACTAGCTTTTTATTCTCCAAATAATACTCATTTTTCACCATAAGTATCAGATTTAAGGGCAATGGGTATTTGTTTATCTTCTAAA
>R-793 bird_contigs.fa.56
AAAGTTGTTCTTGTCCCTTGGGAAGCCCACAAAACTGCAGGGGCAGTTATGGAATTCTGGGGTGTCAAACCTTCTGCTTATTCATCATTGCAAACAAGTC
>L-794 bird_contigs.fa.56
TTGTATTGCAGTGTGAGGCAGAAATTCTTTCCCACTTTTTCTGATTTCTGAACAAAGAAAGCTTTAAACACAGTGGTTGATTTAGTGTACCTTATATTGA
>R-794 bird_contigs.fa.56
AAGTCACAGGCTGGCTAGGGTTCAAATATGATGAGAGATATACAACTAAAGTTGCCAGGGGAGGGGAACCTCAGTCCACCCAGTCCCCTAACATCTTGAT
>L-795 bird_contigs.fa.56
GCCAATGCCATCAGGAGAGCACCTGAAGGGCAGTATAAAGGAATTCCAGCCATTCCAGCCAGTCTGCTTCATCAGCAGCCCAACTTAAATGCCTCTATGC
>R-795 bird_contigs.fa.56
AGGAATAGCATTTATTCTAGGAGAACTAAATAAACAAACCAAATACATGTTTTAATTGATAACATAACACAACCAGCTCCAGCTTATACAACTAAACCTC
>L-796 bird_contigs.fa.56
AAAATACGCATATGTACATGTAGCAGCAATCTGTTGGTCAGCTTTAAAACAGAAAGGCACTAACCATCAATGATCTCAACAACATTTCCACCTGGTGGGA
>R-796 bird_contigs.fa.56
AAAACCTTCACTGTAATGTAGGCATCACTTTACAGATGAATCTGAAGTTCTCTAACTGCACTATAAATCTACATAATGTCTCAAATGCTAGCTGTTGCTT
>L-797 bird_contigs.fa.56
TTTATCTTTCATTTACCTGAAAATGTGTAAAATATTGTATCACAGGACAGCTCTTCATTGGCTACCCACCTGAAGATGCTGACGACAGTTATTCAAGCAA
>R-797 bird_contigs.fa.56
AATAAAACATTAATTATAATATCCTGAACATAAATAGAAGTGTGAAGTATAATCATCCTAAAATAACACATCCTGGGGTGTGTGGGTGGGTGAAGGGGGT
>L-798 bird_contigs.fa.18
TAGCCAAATGACCATCTAGTAATTGCAAATCAGCAGTTTCACTACAGGAAGCAAAGAACAATAAGACATTAAAGAACCCTACAAGCGTGTGGGCATCTCG
>R-798 bird_contigs.fa.18
CTACTGCAGTTGTCAACTCCTGCTACCACAATCGAAGTAATTACTGAAGTTTTTTGAAAGGTTTACTAGAATGCAACAGGCTTTAAACTGCTATTAAAGG
>L-799 bird_contigs.fa.18
TTTTGGAAAGGTGCATATTCATATCATACCGATAAAAAAATCCACAATTCAGCAGGACTGCATACTGAAACAGCCCCTCCCCCCCAAAAAAAAACCACCT
>R-799 bird_contigs.fa.18
AACTGTTGGAGACATATGACTATCACATCTTACATGAACAACTACCACAGCATTAAGCAGCTGCTATTGCTTTCAGGCAAGAAAAGCAATAAGTACCACA
>L-800 bird_contigs.fa.18
TTAGCTAAATCTTTCAGCATTAAAACACCTTAAGTTCGTGGTATGAGCAGAGCAGAAGCACATACATGAGCTAGTACAATTTTCTCTTTACTACCCCAAA
>R-800 bird_contigs.fa.18
CGTTAGAGCAGCACACAAGAGCTGTGAGCAATGAGAGAAACATGTTATTTGCTCCACAAGATAAATTACAAGTTTTATCTAGGAGTCAAGATGACCAGTA
>L-801 bird_contigs.fa.20
ATTCTAATTTATGTGTCACTCATTAAGGATAAAATTGAGATAAACCCAAGAATAACAGCAACTATAGGGGCAAACCTTAGCTCCATTTTAGCAATTTGTC
>R-801 bird_contigs.fa.20
CTGCCTGTTCCTGCTCAAGGACTTTGAGATTTTAGATAAGAAAACAGTAGTTTAAAATGAAATTTATAGCCTAAAACCTAATCTTAGGGTAGCTGAGCTA
>L-802 bird_contigs.fa.20
CCCTGAGGCTTTACATCAACACTTCAAATTACCATTTAATTATACTTTGCATAAGGAGTTTTGTTAAAAAAACTACTTTTAAAAAAGACACAACAAGGTC
>R-802 bird_contigs.fa.20
TCTGAATATCTTCTTTTGATAATTTCCTGTGCCAATATTATAGAGTCCTCTGATATGCACATTAAATCTAAATTAGTGTATTTAATGAGTTAAACTGCAT
>L-803 bird_contigs.fa.20
ACAACTGTCAGCTAATCTGACATTTGTCTCAAGTACCTGATATACTGCCACCCACACCTCAAGCAGAAGCCCAGTTGTGTTACAATTTTAGTATGGGGAA
>R-803 bird_contigs.fa.20
AGATAGAAAAAAGAAGTTCTTTAGCATGAGAGTGGTGAGGCAGGTTGTTCATGGAAGTTGTGGGTGCCCCATTTTTATAGACTTAAGGACAGCACCTCTT
>L-804 bird_contigs.fa.20
CAGGACGTCTCTGTCCACTCTGAGTCATCTGGTCAGGCAGAAATTCATTGTCACCACACTAAGAAAGGGAATGGCTTCCTATCACCTATGAGCAAGATAG
>R-804 bird_contigs.fa.20
TGTTTCTCTGTCCCCAAAGGGATCTTGGTAACATATCCCTCTTTGGCTTTTCCGAAGAAGCTTCCTCCAGTTTGAGAGATGCTACTATACCCAGTGTAAA
>L-805 bird_contigs.fa.20
ACCATCAGTCTCACTGACATACTCCTTTTCATGATTTATTGAACAGTCCAACTTATATGGAGCTTCGCCTGGGCATGGATGAGGAGCCAACTGACTCCAC
>R-805 bird_contigs.fa.20
TCTGTGCCTGGCAAAATCTTGGGACAGATTCTCCTGGAAGGCATGCTAAGGCACATGAAGAACAAGGTTCTTGGCTGCAATAAGAGGAAATTGTGCCTGA
>L-806 bird_contigs.fa.77
GGGGGGGGGGGGGGGGAACAGGGGAGGAAATGGGGGAGGAAAGAAAGAAAAAGGATATAGTAAAAAATTTGAATTTCTCTATTTAATGATCAGTGTGACC
>R-806 bird_contigs.fa.77
AACACACCTGGCTCCTTTTGTACCAAAGCACAGGGGGATGACTGTGTCTGGGGTGGGTTTCACTTAAAGGCTTGGTATGTGCCTATATACAGGCAAACAG
>L-807 bird_contigs.fa.77
CCATCACACAAGGTCCTCCCCAGATACCAAGCAGTCACTGTGGCAGTGACAAAGCATGTTTGTTTGAAGCCATCGGTACAGTGATGTGCAAATAACTTTA
>R-807 bird_contigs.fa.77
ATTGCCTCAGGGTTTATTGTTTGATTTCTGGTTTTGAAGTTGCTGTATCTGCTCTGCATACTAATTATGGTTTTGTACTTAAGGCTTGAAGAATGATGTT
>L-808 bird_contigs.fa.77
TAGAATAAAAAGCAAGCAAGAGATGAGTCATTAATACGGAAAAGTTGTTCTGCCTTAGGTTTCACTGTATGGTTTGACAAGGATGATGCGTGCGTTTCTC
>R-808 bird_contigs.fa.77
CGAGGGAGCACGTGTGTGTAAGCAAAGAGTGAGGGGGGGAAATCAGACTGGGAACCAGCAGAATATCTAAGGGCTCCACAGGGGAGCTGGCTACTGTAAC
>L-809 bird_contigs.fa.77
CAGGATCAGATATATGCCTCTTTCTCCCACCTCTCACTAGAGGACCTCTGTCCCGATCAGTCAGATAGAGGTGGATACAGCCTTTTACTAATGCCTGGGA
>R-809 bird_contigs.fa.77
CCTCACTCCAAATCAGTTGCATATCCTTTCCTGGACAGTGTTTAAGAGATTTGTTTTGCTCTAGAAACTGTTTCTCCTCCTATGTAAGGGGCTATTTTTA
>L-810 bird_contigs.fa.77
CCACCGGACAACATCACCGCAGAGTCTAGTTATATGCCTGCTAAGGAAAACTCCCATTTTAACCACTAATACAACAAAAAACACAGCACAAGAAGAAATC
>R-810 bird_contigs.fa.77
CTGTAAAGCCTCCAAGCTCTGGGGAAAGGGAGCCTGGGAGCAGGCTGTGCTCTCACTTGCTTCCCATGGCATTTCAGCCCCTTCATCCTCGAGGTTCAAT
>L-811 bird_contigs.fa.77
TGTCAAAATTGGAGCTTTTTCAAGGTGTGCATCACAAGATGATCCTATGATCCTTTCCAACCCAAACCATTCTATGAGCCTATTGTGAGATACATTACAT
>R-811 bird_contigs.fa.77
TACTTATGTAACTTCATTAATGCCTTGCAGCTTATGGCTGGGTTTTGTTGTTGTGAGCATTTCTTGGTTTTGGTTTGTTTCATTTCGTAAAGAAGGGACT
>L-812 bird_contigs.fa.77
AGATGATCCTCAAGGTCCCTTCCAACCCAAACCACTCTATGATTCTCATCTAATGTAAACCAAAACTCTTTGGGACAAAGATCATCGACTGTTCCGCAAC
>R-812 bird_contigs.fa.77
GCTTTGGGAATAACCATGTCTAGCGCAAGCATGTGGCAACAGCTCACCAGATAACTCTGCCAGGGTCAACACAATCCACAGGTCTCCGGTGAGACTCCTC
>L-813 bird_contigs.fa.77
AAACCCAGAACTCTTGAACCTACATGAAGTTCTAGCACATCAAGCCTCTGCTCAACAGCTTAGGTGAAGTTACAAACCACCTCCCCTCACTTTAAACCCC
>R-813 bird_contigs.fa.77
CATCGGTAAGCAAACAGTGCCAGCCCCACAGGGTCTGAATTATGACACAGGGACAGCTTCAGTTCCTTCAGATCTGACCCCAAAATGAGCAAACACTAAA
>L-814 bird_contigs.fa.77
GAAGTCAGGAAGCTTTCCTTACAACCAGAGCCCAGGTCCAGGCTTTTAGGGAACAGTTGTAGCTGTAGTGACATTTTGAAAAGCTGTGGAAGCTCAGCCA
>R-814 bird_contigs.fa.77
AAGGAGGAACTCTGCTAGGATGCTTCTTGGCTGGAAGCAGCCGGTCAGCCTGCAGCGGCTAGTGGAAGACGCATCCATGCTAATACTCTTTCTTACCCAG
>L-815 bird_contigs.fa.77
ACATGCAAGGGACAAACAGGGGTCACTAGGATAGATATACCCACAGTGAAACAGATCGCAAATCAATTGGATTAAAACATCATTGGTTGGCTCTGCTACT
>R-815 bird_contigs.fa.77
TCCAAAGCACGTACATGTTGCCCTGCTACTGCAAACAGGAATAAGGCAAAATCTGATGTGTCTCCAGAGCAACATTTCCCAGCAAGGCTTCCACTCCACC
>L-816 bird_contigs.fa.77
CAGCCGCTGTCCCCACCAGGCTACTACCACCTCATCCTCTCCCCTCTTGCTCCTTGTCCCCATCTGCACTTATGTGAAATTGGATCTTGATGTGGAAGAA
>R-816 bird_contigs.fa.77
GTATTGTTCACTGCATAGGAATAACACAGAAAATAACTTATTTCACCCTTGAATAGCTAGTCTTGTCACAGGCAGAGATTCAGAATATCCTCTTTTCAGT
>L-817 bird_contigs.fa.77
CAGACATCCTTGAAGGATGCTACAACTTTGGTGAGCCAAGAAGAATTAATCAATTAGCTTCCTTGTTCTTCTGGGAAAAGAAAAAGCATTTTCTCCATTG
>R-817 bird_contigs.fa.77
TTCTACTTAATGCTTCAAGTAATAACAATTCAAAATGATGAAAAGCTAAGAGATTTAAGATACTGCTTAATAATACAAGGTAAGATTTCTCAAGGTGTTG
>L-818 bird_contigs.fa.77
AGGTCTTAGACATTGAAGTCCCTCCAAAAATTCAGCCAGGTTTGGTCATCATGGAGCTCATTATTCCTTTGGCTCCTTGGAACTCTACCCTTGCTAGATT
>R-818 bird_contigs.fa.77
CCCTGCTGTCTTCCTCTGAGCACAGGCTTTACTACCTAAACAATTAGGGAGAGAAAATTATACCAGCCCAGGGTTTCTTATAGTTTTCTTCATATCCTAA
>L-819 bird_contigs.fa.77
TGAAGATCACCTGGAAAAGTCAACCCCAGAATCCAGTCCAGTACCTTCTTTCTTGCCAGTGAGTACACTGGCTTCTAGAAAGATTCAAACCTTTCCACTA
>R-819 bird_contigs.fa.77
ACTATTTCCCTAACATCCATCCAAAGCAGGGTATTTCAAGTAGTCTCAAAGACTGGAGTCCATGGAGCACTAAGCAACAAGAAGGAATCCCCAAAGCACA
>L-820 bird_contigs.fa.77
GAGTTACTTAACCTAACCACAGCACTGCAAACACCTTTTTGTTTTGTTAGAGGAAAGCCAAGAACACAAGTCTTTCTGCAGACACAGTACACCTCTGCAG
>R-820 bird_contigs.fa.77
TTTTCTCCTCCTACCTCCTTCCTCACAACAGACAAATCAGTATTCACAAATTATTACAGATTTTATATGGACAACACTTCTGGCATCACACAGATAAAAA
>L-821 bird_contigs.fa.77
ATAAGTAAAATTAATATTACATACATCAGCATGTACAAATCCACCTGTAACACCTCTTATCTTCACATTAAAAGATTTATATCACTCACCCCTGGACGGC
>R-821 bird_contigs.fa.77
ACCAGGTAAATTGACACATATTTTGTTTTGCCAGGATCAGTAATTCCCAACTCAGGTACTAATAAATCACAAATTAGCTGCCAAAACACACGGGAATTTG
>L-822 bird_contigs.fa.77
AATGTGTTATTTTTAATTGTTAAATTTGGGCTCTTTGTAGTGGCTTCTGGGACTCTAGGATAACTTTATGCTGCAACCCTGAGGGTGAAAAAGCTCTTGT
>R-822 bird_contigs.fa.77
TCATCTAGTTCCAAGCCCCTGCTGTGGACAGGGACACCTTCCACTAGACCAGGTTGCTCAAAGTGGAGTAAAGGGGAGAGTTCTCTGATTCTATATTTGT
>L-823 bird_contigs.fa.77
AGTTGTCATTTGACTTAACAATATTAAACGCAGATTTGTACAACCTCTGTTGATTAAAATCTGAGTTACCAACAATGAGGAGAAGTATCTGAAGTTGCTT
>R-823 bird_contigs.fa.77
TGTTAAGAGCAGAGTGCAAAGAGAATGCAGACTGAGACAAGACTTATTTAAATAAAACAGAGTAAGACACATGCATGGGGATATAAGGGTGCGTTATGCT
>L-824 bird_contigs.fa.77
CTGATTCTAACACCACTTGAAGGTTGATGAGATTGTACTCACTCTAACCTGACATACCACATGGTAGATGACTCTTCATCTCTTCTCAGCTGGAAATATC
>R-824 bird_contigs.fa.77
ACATGAAAGATGATGAAGCAGTAAAGGAACAAGGCATATTGGTTCGAGGGCTGGAGTAGGTTTTGGAGTCCTCCATTGACCTGCAGGAAAAGGAAAAGAT
>L-825 bird_contigs.fa.77
ACACATTATGTGTCACATCCAGTCCATGCTTCTCTGAGCACACCTGGACCTCTGGCACTCTCAGTTCATGAAAAGTTGCTGTGAGGTAAGCCAGCATGTG
>R-825 bird_contigs.fa.77
TTATTCACACATTTGTATAAAACAACTTACCAGTTATCTGATATCCATTATATCCCTTTAAAAACTGTGTTCCTAAAGTTGGAAATCTTCCATTGAATGT
>L-826 bird_contigs.fa.77
CATCTTACAAAATATGAAATATCCACCATATAAAAATTTTCTGATTTGAAAATGTAAAGAAAATTTTGACAACATTTAATTAGGTCCTGGCTGGTTAAAA
>R-826 bird_contigs.fa.77
ATGTAACACAATCAATATCTTTCCTCAGCTCAGATAAGGATGGCTTTTCTTTTCTGGAAATAAAACTTGACTGAACATCTACCTCAGCCTGGGGAGTTTC
>L-827 bird_contigs.fa.77
TTACTGCCTCCAGCATCATCAGATCAGAACTTGTAGGGTATGTCTAGCCATTAAATAGAAATCCATACTGTCCTTTTAACTGACCACAGCTAGGTAGACA
>R-827 bird_contigs.fa.77
TTTGTGATACACTACAGGTTGTCCCTGTAGTAAGGTGATGTGAGCCCTTTAAGAAACTTCAAGAAAACTTTCTTCTTACCTGTTATTCAGGCGTAAGGAG
>L-828 bird_contigs.fa.77
ATAAAGTTCTACTGTTACTAGTCTAGTCTAGTTTATTCTAAAGGACCTTTCAGAAAAGGATCTATCAATTACAGATTATATAATCATCCTCAATTGCTTT
>R-828 bird_contigs.fa.77
GGCAGACTCACTAGAAGGTACTTCAGAGAGTTGTGAAGTTCTCAGCATCTCACATGCTCTTGTTCTTGATTTATTGTTCTAAAATATTTGCCTTCACATT
>L-829 bird_contigs.fa.77
CAAACCAGAGAAGCTAATTTCTTCTTGAGCCCTTTCATTTCTTCTCGCACCCCAAGAAGCGGAGGCTGCTACTTCCACTTTCAAATTAGTATCTCTTTTG
>R-829 bird_contigs.fa.77
CAGTTTGCTTAATAAACTCATGCTCTGCTCCTGTGACAGCACTGAGATACTTCATTCTCATAGGCTGATTTATCATGGTTTAGTTTCTTTTCTTTGTGCA
>L-830 bird_contigs.fa.59
GTGATACTCCGTTCTCACCAGATAAGGTATGGGACCAGCTCTTTACATACAAAACGTTTCTTTCCCACTTTCTTAATTCCCATAATTTCATCTGCCAAAC
>R-830 bird_contigs.fa.59
CTGAATATGAACACCCAGAGAGAACAGGTCACAACCATAGAAAAACTTTGTAAGAAAGTAATTTGCATGAAATAATCTACCTGAGTGTCACAGCTTTGCT
>L-831 bird_contigs.fa.59
GCAAATTAGGATAGCTACAAGTTGAGATACAACAGGTGAGTAACTGGGGCTGTGTCACTCAAAAGGAAAGGTTGTTGCTCAAGAACAAGAGAGTGAGAAA
>R-831 bird_contigs.fa.59
AGATAGATTTATTCACCCCTAGTACTTGCCAGAAACTCCAAAGTAAGTGTGTGCATTTGAGCAGGGAGTAAAACATGTGAGACTGGTGTAGACCAAAGTT
>L-832 bird_contigs.fa.59
GGACTCAAGGGCATATCTATTCCAGAAAATTATAGAATCATAAAATAGCTTGGGCTGAATGATAACTCTTTGAAAGTCATCTACTTCCAAATCTCTTACA
>R-832 bird_contigs.fa.59
GGTTTATTAGGGCTTCTGTTTCCTGTGTACCCTTTCAGATACCTGGCAAACCTGTGGGAATGTCTTAGATACCGTACCTGTCTCAAATGGTGCTGGGCAG
>L-833 bird_contigs.fa.59
CTATGTTTAAGGAATGGAGATGAGATCTGTGCTACTCATAAAAGTTGCTTAGACACTTGCAATGCTAGTAGACAATATCTCTATAGAAAATGTCAGTTTT
>R-833 bird_contigs.fa.59
CTGTCACACTGTGATAATAAATGCAATGTAAGTTGCATTTCTTGAGGAGTGAAGTTGCGTTCTTATATCAAGTGAACTTGCCAGTTAACTTACTTGCTTT
>L-834 bird_contigs.fa.59
TGTTTTGTCCTTGGTGTGCCTTTCCATGTGAAAAAGAAACAGAAGGAATTAGATGAGGACAAGAGTGATGTGAAGAATCTAGATGAATCAAAACCTGCTC
>R-834 bird_contigs.fa.59
GGTAAATTCCAGTCACCTCCAGGCTCACCAGTCTGTGGGCTAACAGACCTGACTTGAGTTGACTGGTGGATGGACCGATGGCTCAGTCAAGAAAGCCCTG
>L-835 bird_contigs.fa.59
TTTTCTTTTATAAACTCCAGGACTATTCATTGCCTCATGCAGATTTTAAAAACCATCCTTGAGGAAAACAGCTACATATCAGATGATAGCATTTTATTCA
>R-835 bird_contigs.fa.59
GCTTTTCTCTGCATTTCTTGAGATGACTTTGCAGAATTGCTACTCCTATAAATAAATAGCCCAATACATTGACCTTCCAGGCCCTTATCTGCTAATCTAG
>L-836 bird_contigs.fa.59
AAAGCTAAATGTCTTTTCTTGTATTAAGTTAGGGAGGAAGAATGTGCAGAAATTGCAGAGAAAACACTCAGACACATGCACATGCTTACATTTTTTCATG
>R-836 bird_contigs.fa.59
CACAAGGTGAACATCCAGGTCACATACTGAACAGGTTTAGAACCAATACTACAGCTGCATTTCCAAGCATTTATTATTGAGTGGAATTAATCCTTTTGAA
>L-837 bird_contigs.fa.59
ACCAAAAAAGTGAATTTACTTAAAAGTTTAAAAGATTAAAATATATATTCTGAAAAAGTATAGGTTTGATTTATAATTTTTTTGTGTCAATTATATGTTT
>R-837 bird_contigs.fa.59
ATCAGCTGTTGGTCCTTCTTAACCACTTGCAGGACCACTCACCCCCAAAATCTGGATGTCTTCTCTTTCCAAAGCACTTATTTTGTTACTTTGCAGACAC
>L-838 bird_contigs.fa.59
CCTCCTGGTGTTTTGGGTCAGATCCTGAAGCAGAAGAGGAACAGACTGCAGCTGGAGACTGCCAGGCTGACAGATTACACTGGTACCTGCAAGAGTGAGT
>R-838 bird_contigs.fa.59
TGAATTGCTATTTTTGCTTGTGTAGTTTTTATTTGTTTCAGGCTGAGTCCTTTGATCCAACCTCTCCCTCAAATCTGCTCCAATACATACTGCCGTAAAA
>L-839 bird_contigs.fa.59
AAGTTGAGAGCACTTTACCCACTGACACTTGAGCAGAGTTTGGCCTCTGGCTTGTTATTGTTTTTCAGTAGCCAAGACAGTGACCTCTAAGGCCATTCTG
>R-839 bird_contigs.fa.59
AAAAAATGATCAGAAAATGAAAGTGCTTCTTTAAAGATATTTTCTTATTTTTTACAAGCCTGATATTTATTTTATTTTTCAGTTCAGTATGGGAACTGAG
>L-840 bird_contigs.fa.59
ATTGCTTCCAACCTGTTTTTCTATACTGGAGCTATGGCTGCATGTCCTAAAATTGATGTAATTTCTTTGTTCTGGTTTATTGTGATTTTTTTGTATTACT
>R-840 bird_contigs.fa.59
ACAACATAATACATTGCAGGACTGTTGTCCCCCAGCTGCCCTGGACACTTTAGTAGGGCCACTCTTGCTGGTGCAAAGTTGCGAGGACTTCCACTGAAAG
>L-841 bird_contigs.fa.59
CCAGATTAGTCCTGGATAAGCAGGTATGAGTTGTGGCCCATTGGTTTTATACCAGGATGATTCCTCTTCTTGCTTCTGCTGTTTCAAAAGTCTGAAACAT
>R-841 bird_contigs.fa.59
GCCTTTACTATAGGAATGCCTCAAGTTGCATGATTTCATTTGCTTGTGATATCCATCCGGCACATGAAATGCACCTCTGCTTATCAAATCAGTACATTTA
>L-842 bird_contigs.fa.59
CTGCCTTTGTGTGTGAAAGAGGAATCATACAAAGATGTCTTTATCTTAGGTAAATATTTCAGTAATGCCCACAGCAATTCCTGTAGGTTATCTAACTTTT
>R-842 bird_contigs.fa.59
ATCCTTAGGAATAGTATTCTACCCCTTACTAATGTTTATGGGCTTTTATTGTTTTATCTGTGGATCCCAACTCTCTGTTTCAGCTTGTTTTGAACCTCAG
>L-843 bird_contigs.fa.76
CAATTGTGCAATACAATTTGTCATAATATCATACTTTGAAGAAACTGTTTATTACTTGTCTTTTTTTTAAGTAATGCAGCGAGGGGGAACCCAGCATACC
>R-843 bird_contigs.fa.76
TGGCAGAAAACACCAGAAATTCTGCCTGGTTTTCACAGGAAATCTCAGCACAGTTCTTTCTATCAACACTTCATTAAAAATGTGCACTCTTGGTATGAAG
>L-844 bird_contigs.fa.76
GCTGTGGCTGGAACCTTTTTGTTCATGGCAATGCAAGATAAAAGGGGACATGCAGGATTTCTGGGTGGTGTGTTGCAGAGATCCCTGTGACTTAGCACAG
>R-844 bird_contigs.fa.76
TAGATGCCATAGCAGTAGATGGGGGAGAGTGGGGGGTGGGTCTGAGGGCTGTCACCCTGGGCCAGTTGTGAACCGTGCTGCAAACCCGTTTGGTAGCCCT
>L-845 bird_contigs.fa.76
CATGTGAATGGCGCCTTTGTTAGCCATTGACGAGTAGGATGTTCAGAGAACTTGGGAAAGTATGCTTGGCAAGGAAACTCACCTAACTAATAATAAAAAT
>R-845 bird_contigs.fa.76
GAGACTTCTTTAATTCTTTGTATTCTGCATCTTAACTTACTCATTACAAAACTTACAATGGCTTTTGTGTCTTTTCCTAGCTAATGCATTGATAATCTTG
>L-846 bird_contigs.fa.76
CCTTGAATGGGAGTAACAAGTTTCTAGGTGGTAGTTTCTGTTACTCTGCAGTTTCTAGTTCACTACCAATGGATTCTTGTTTTTGTTTGTTTCTAATAGC
>R-846 bird_contigs.fa.76
AGATAGCCTCTCTGCCATGTGGGATGACAGCTTTACCCACCCTTGGCTGGCTAAGATGGGGGCTGAAGCTGGGTGCTGAAGCCTCTGGGAAGCCTGTGGC
>L-847 bird_contigs.fa.76
TGTGGTTCATAATCCCAAGGAAAAATGTAGCTGTAAGTGCAATGCAGTGGCAAGCCTCATCTAAAAGTCCCTCCTCTCTCCTCCTCTCCCTCCCGCTACA
>R-847 bird_contigs.fa.76
GTGCTGACAACTTGGTAGTTCTTTGAGCTATAAAAACGGCTGGTCTTGTGTGACTCTGAAACTTTGATCAAGGAATTCCTCTTGGGACCTATGAAAACAT
>L-848 bird_contigs.fa.76
AACAAACTCTGTATTTAAATAGGAGCCTGGCAGCCAAAAATAAGGATAGTCCAAGAATCATCAAATTAACAAACCCAGTGACGCAGCTCTGTTTTGTAAA
>R-848 bird_contigs.fa.76
CCCTTCTTCTGGCACTGGCATGCTCTCCTGCCTTCTCATCCTCCATAATCCCTGCTTTTCTCTTGACCAGAATTATTATCCCTGTAATTTGTCTTGTCTT
>L-849 bird_contigs.fa.76
TGTTTGACTTGTCTACTTTCCATGGCAAGCATTTGGGAGTGGAGCATGGGGCTTGCTCTGTCTCTTTAATTTTGTTACTATCTGTATCGTCTTTAAACAG
>R-849 bird_contigs.fa.76
TTTATTTGATCAAGTGATTTGTATTGTGTGCCAGGCAAGGACTCCTGTGAATACTTGATGCTAACTCTGAATGAGAGGCTGAGCTGAGAGGCACCCAGCA
>L-850 bird_contigs.fa.76
GGTCCTGGCACATCCTCTTGGGTTCAGAGGAGTTCTGAATTGGCTTATTTTCAGTATTCTGGATGAAGATTCTAGGTCTTTCACAGACAGTGAACCTTAA
>R-850 bird_contigs.fa.76
AAGTTTCACAGAACTTGCAGGGCCTTTTAATACATTCACTGTTTTGTCAAAATTGGCTCAAAGGTTACTGAGGTTGGACTGAGAGGCAGCTCCAGGTAAG
>L-851 bird_contigs.fa.76
TGTGTATATGAAGGTGTTATGAACACATATGCCTCCATACGTGGCTAAAATCAGATCACATCAACAGCACTTTCTGTTTTTTACAGGGGTGCTATAATTT
>R-851 bird_contigs.fa.76
TGCAGATACTTTCAGAGAGATGAGGCCCTTGGGGATTTATGGGATTATTAGCATTATTGAGAGTTATGTCTGTTCACAGGGGAGAATAGACCCTTTAGAC
>L-852 bird_contigs.fa.76
ATTACTCATTGTGTGAGTCACCATGTTGAATAGCATGTTTCCTATATTTGGTATATGACCCAATACATTGCATTTCAATCCAGAATTATATTCCATATAA
>R-852 bird_contigs.fa.76
TAGCCCAGATACACTGGCTTTTGGATCTGTCTTGCCTTAACAACATGTGAAACTACACTGGTATGCATGACGGTGGTTTGTATCTGACTCACATCAGTGG
>L-853 bird_contigs.fa.76
CAGCAGAACAGAAGTGGTTTAGTTCTTCAGAACACTGACCTTCTAGCCTTGGGTCAGCCCAGAGCTTGTCAATAGGCTTGATAAGATACACATGAGTGGC
>R-853 bird_contigs.fa.76
ACAACCTCCCTGGTCAACCCATTCCAGTGCCTCACAACCCTAACAGTAAAGAATTTCTTCCTTATATCCAGTCTAAACCTCTGCTGTTTAAGTTTCAGAA
>L-854 bird_contigs.fa.25
GGGATGGGTGCTCGGAGGTGATGAACACGGATGCAGCTCATTGCTATCAAGCCGAGATTAATGCGCTTTGTGGACGAAGTGATGCAGTGCGAGCGGCATA
>R-854 bird_contigs.fa.25
CACATTCAGTTTACTTTGACCGTAAACCCGACAATAGGATCAAAATGCAGAGAAAAACCATTTCCTCTTCACATCCTTCATCCTTTAGGTCGCATTTGCC
>L-855 bird_contigs.fa.25
ATCACATTCCACAAGAGCCGATTCGTTCCCTTTGTTTCTAACCCATTTCGCTGCTGGGCTCTCTGCAGGAAGAGCCAACCCTGAACTTCGAAATGGGGGA
>R-855 bird_contigs.fa.25
CATGCAGGTCTCACACACAGCTGTGATTAATACAACCACCCCAGTAGGGAAAACCCAAAATAGAGCCATAGTTTGGGGAATTTAAAAGTTATATTTGGCC
>L-856 bird_contigs.fa.25
TTAAACACAATAGAAAGGGATAATTACACAGCCAAAATACCCACCTTTGAAATACTTTCGATGAAATCTGCATATTAAAAGAATCCCCGTGAGAAATCAC
>R-856 bird_contigs.fa.25
TACGAAGCGGGGATAGATAATAAATATGTATAGGCGGATTGAGCAACCTCATGTCTATGTGTACCTTAAGAGAATAAATGTAAAGGGGAACAACCCTGAG
>L-857 bird_contigs.fa.25
GGGTGCATGCTTTGGAGGAGCTATCCCCATGCACCTCAGCGCTGAATAAAAGCAAACCTACTTTACACCTTTAACGAGTTGTGGAGTCTATCCGCGCATC
>R-857 bird_contigs.fa.25
CCCAAGTCCTGGTTTGGGATAGTGGAGAAGCAAAGCATCACCCCAAGAGCTAGAGGGGAGCAGCATGTGCAAGATGCGAGATTTGCACCCCTCCATTGGT
>L-858 bird_contigs.fa.25
TCACCACAATTCCTGCTCTGTTTTACCCCAAAATACAGAGCCTTTGGGACAACAGGAAATAAAGGGACATGGTTTTGGGTTCAAGGGTTTCATAAGTGGA
>R-858 bird_contigs.fa.25
AGAAACCCAATGGTACTTCCATACATGGATGGAGGGGGAAGGCAGGGGTGATTTATTGCTGGGGATAGCAGATGAATGAAGGAGCAGATGGTGGAGTTAA
>L-859 bird_contigs.fa.25
TGAGTGGAAAGGGTAGATGGATGGACAAAGAGACAAGGGAGAAAACACCGTAACAGATGGTTGTGCTTCTACATGGATGAGGACAAACACGCTCATGTGT
>R-859 bird_contigs.fa.25
CAGAGAGTGAAAGCTGAGGTCTGGAGACCACAAGTGCCCATCAGATCACTCCCTGAGGATTAAAATCCTGGCAGCCCCATGGCCCAGCACAGATCTCTCC
>L-860 bird_contigs.fa.25
TGCTTCTCCATCACCTCCTTCCACACCTTCATCTCCACCCCACACAAGCCCTTTCCATGGATGTCTCTGGGAATGAACCCCAGCCAGGCTTGGATAAGAT
>R-860 bird_contigs.fa.25
GTAAAGCCCCAGAGACCAGCTGTACAGTGAGAAGGGCTCCAAGCTGCCCCCCTGAGGGGCTTAGGAAAGATCTTTGCCTCATCTTGCTCCATGGAATCAT
>L-861 bird_contigs.fa.25
AGTTGGGCCAAGAAGGGCAGATCCAGCCCCAGGAGGGGTTTCTGTTCTGCACATGAGCATCCATCCCTTAGGTTGACTCCATCCTGTATCCACCACACAG
>R-861 bird_contigs.fa.25
GTGCAGGGGATGGTGAACAAGGACAGCAACAGCCAGGGGCTGTGTGGGAGAGCAAAGCAAGGCAAGTTGTGGTACACAGCACTGGAGATGCCCACTGCTT
>L-862 bird_contigs.fa.25
GCTCCATCAGCTCTCGGGATGGAGTGGACAGAGTTGGGGGGAGAAGGACAGGGACCCCTCCAAGCTTGCCTGGGTGCTTGGCTTAGAGCTACTCCCTCCC
>R-862 bird_contigs.fa.25
AGGGCTTCAAATTCGCATTGTCCAATTGGTGTTGGTTTTGAGCCTTTAATCATTAACTGACAACAGTCCAAGAGCCAAAGAGACCCAACTTTCTTGGCAG
>L-863 bird_contigs.fa.25
AGTGGGATTATTGCTTAGAGCTATCAAAGCAGCCCCAGCTCCCCATCCATCCCCAAGGGAAGATGGGGAAGGGCAGGGATAGGGCTCACAGGGCAAGAGC
>R-863 bird_contigs.fa.25
GCAGTGCACAAGGCAGTAGAATCAACACCACAAAGCTCCAGCAGCTGAGAGCTACTCATTGTTTAGTAAAAACCCAAAAGAACCCCCCAAAAAAGAACTA
>L-864 bird_contigs.fa.25
AGAGGAAAGAAAAGTCACGACGAGAAACAGGATGGAACCAGCGGTCCTAAAGATTCCTTTATTGTTATGGGGGGGAAAAAGGCAGTTCCACTGGTTCCCA
>R-864 bird_contigs.fa.25
TCCCACTGCTCCCAAAGCCAAGCAGGAAGAGCCTGGAAAGGGGGAAGGAAGCAAACACCCCTTCTTCCCCCCCAAAAAGCAAGCTCCTGCCAGCAGGCGG
>L-865 bird_contigs.fa.38
TCAGTAGTATTGTTGTCTTTTTCCATTTACCCATTTACTTTCCAAACTGACAGAAAAAATCCTTAAGAATCCCCTAATCTCCCTCTTGGCTTGCCTTAAA
>R-865 bird_contigs.fa.38
AGACTGCTTTTCACCCTGATTCTGTAGGTAACAGTTATAGATAGTTGCCAATGGAGACATCCTATAACTTCTGCTGCAGCAGAGAAGAGGGAGCTGAATA
>L-866 bird_contigs.fa.38
AAGTCTGATGCAGCTGCGTCAGTGGGGGCTCTGCAGCTGAGAAACCACAGACACTGGGGAGAAGGAGCATAATGCATGCTGAAATCATCAACCTGAATCC
>R-866 bird_contigs.fa.38
ATAAATAATCACTGCATATATATACAGTGAGCCCAGGAAATGTGATTGTATCAGTCTTGCATATGGGGGCAGTTCTGTGTAGAAACATATTCCTTGCAGA
>L-867 bird_contigs.fa.38
ACACAGAACGCATTCCTTGCAGAACACATTAGGCCTCTCAAAACTGCTAGATTTTAAGAGTGAAACCATCTTCTCCCAGCAACTGCAAAGACCATAAAAA
>R-867 bird_contigs.fa.38
TCTGTAGCAGGGAACACGAAGTACTTGTGCTTCTAAACCTAGACAGACAGGCTCTTGAAGCCCTGGGATGCTCAACTGCCTTTCAAATGAAGGAAGAAGA
>L-868 bird_contigs.fa.38
AAATTGAACAGATTTTCATCAAAATTGGACAGCTTCCTTTCCTCCTTTTCCCTTTATACCAACGCTGGCAAATACATAGCCCTGCAGCAAGTCAGAGCCA
>R-868 bird_contigs.fa.38
GTTGCGCTTATCAGTTACGAGAAACCCAAGGATGCTGAGCCACAAACCGCGCCAGGGAGAGCGACCACAAAGCAGGGCTGCCCAGTTAAAGAAGCTGCAG
>L-869 bird_contigs.fa.38
TCTCGGTCTCAGACAAGCTGCGCATCCCCCAGCGCTGCGCCCGCCAGCACCCCACGCAAGGGCCGGTTTCCAGTGCGCCCTGCTGGGAACCCCGCCTCTG
>R-869 bird_contigs.fa.38
GGTTTAGGAAACAATGACAAGGTGTACATCTACAAGGTGTACATCTACGTCATTTCAGTGCTCCATGAGAGACAGCACCAGTATTACTACCCATAGCCCT
>L-870 bird_contigs.fa.58
CGATTTCATCCAGCAATTCTTCCCCCCTCCCCTTTGGTGACACCCATATCCCCTTATGGCCTTTTCTCTGCCTTGTATGCTCTCCAAGGTATGAAACACA
>R-870 bird_contigs.fa.58
CTTCCAATGAATTAGAGGGAACAGGGAAATTGGTGGGAACTGGAGGATCCTCCTTCAGTGGACGAATGATTCTCTTCAGACATATCTATATGGTGCTGAA
>L-871 bird_contigs.fa.58
AAATTACACTTCTGTGGTGAGGCTGTATCGCCACACGATGGCACGCTCTCTCTTCAGCAGGTGCCGGTGGCTCTATGTTGCAGCACAGGCGCTGGACGTT
>R-871 bird_contigs.fa.58
TTATAAATTTTAACAATATCCTCTATTTGCCTTTCTGGGTAGGCTGGAATGAAAAATAAATGTGATTTTTTAAAGGTTTGATTCAGAAGTATAAAGGGGG
>L-872 bird_contigs.fa.58
GGATAGATTTTTTTTCTTTTGCAGGAGAGGAAAATCTATGGTTCTGAAGGCAGTTTTCATGCTGAAGCAGAAACTGTAATTAAATGTTTTTGGTGAAGAT
>R-872 bird_contigs.fa.58
TTTAAGCCCAGCCACCAACACAGAACTATGCAGCTGCTTGCTCACTTTCTTCTCCATTCCTCCCCCTGCTCCCACAGGAATGGGGAGGAGAATCAAAAGA
>L-873 bird_contigs.fa.58
ATATAACTCCCATTGGTTGAGATAAGAACAGTCCAGTAACTAAGGTATAACACAAATCACTACTGCTGCCACCAATAATAGTAATGATAAGGGAAATAAC
>R-873 bird_contigs.fa.58
TGCTCCAAATATTTCCTTTTCCCAGACTATTGTTTCTGTTACAACACTTGATTTCTCTTTGAGCTCCTCTTCTATGTCCAGACTTTTCCTTCCCTGTAAT
>L-874 bird_contigs.fa.58
GTAGTATGTACATGGGAAAGGGGGAAATAATATGCATGACAGTGGTGTTTTTGAAGTCATCCTTCTCTCTTGGATGTAGGTACCTATACAAAAGTTAGAT
>R-874 bird_contigs.fa.58
TGAGGCTGGGAGCCAGAAATCATAGGCTGTGCAATCCCTAATAATGCAAGAAATCCTAATTGTCTTGTCCTTAAGATCAGCTCCTGACTTACAGAACCAT
>L-875 bird_contigs.fa.58
GAAGACAGACAGTTAAATGTATACCTCTGTCTGCACTGCAACTGTTTGAATTTCTTTTAATATCTTCTTATAACACAAACGTAGTTCTTGATTTGCCCCG
>R-875 bird_contigs.fa.58
CAGGGGCTGGGCACTGGAACTTGATTGCCCAGTACTCTTAATATTTTCCCATGCGATTCCTGTGTATGCTGAGGAGTTATATCCATACACAATCCCTCAA
>L-876 bird_contigs.fa.58
AAGTAATTTGACTGCATTTACTCAATTTTTCTTATTAAATCGGATTTTTTATTTAAAATCAGAATTTTTATTTAATTTTATTAAATCAGTTATTAGTATC
>R-876 bird_contigs.fa.58
GTACATATGGCAAACTCTTCTGACAGATGTTAGGAACATCTGGATCACAAATTCAGCAATTATAAGTAGAAGAAAAGCGATGATGCTTAATAAAGAAAAA
>L-877 bird_contigs.fa.58
CTACATATCAGACCACCAGAAACAGGCACAAAGTTAAACTAGTTCCATAATAATTTACCAAATAAGCACATTTCGCCAGAGAAGGCATGTTAAGACCTGT
>R-877 bird_contigs.fa.58
GGTTAGTGTGAGCCCAGATACTCTATTGTTTTGTGTCTTTGTTTTCCTGTAAATTAAACTGAGATGATAAAATTTCTAACGGCTTTGAGATGCTTGAGTG
>L-878 bird_contigs.fa.54
ATTAGGAGATGCTTGCTGATGCTGACCAGCTCTGCTCTTTCCCTCCTAGTCCTTTGAAGTTTCTCTGGCTAGGTTTCCCAATTGAACAGCTCGGTTCCAG
>R-878 bird_contigs.fa.54
GCTGGGTTCAGCCAGGTTCGCCGAGGTGGGTGGCAGGGAGCCAGTGCTGTAGCTCTTTGGGTTTATTATTAACACCCAGCTCGAACCGATGCAGGCTCCT
>L-879 bird_contigs.fa.54
CTCACAAACCTCATAGTAAGCTTTCTCAGGGAAAGATTCCTTTACAAAGTACAAACTCTCCCCTGCTCTTTGGCAGCTTTTACTTCAAATTCAGTGGTTG
>R-879 bird_contigs.fa.54
CCCAAGCAAGCACCCGGGCCAAACAAATGGACCTGCTGCTGTGGTGTAAAGGCCTCTAAGCCATGTGAGTGTGCTCCCTGCCCAGGATACTCTCCTCCTC
>L-880 bird_contigs.fa.54
GTGACACATGGCACATCTTGCTAACAGCAAACATGTAGAGATGCCATCCAGCTGGGATGGGAACAAGAGCAGATGCTCCTATTAAAAAGGCCGTAAGACT
>R-880 bird_contigs.fa.54
TTAGAAGAGAGAAAGAGCACCACTTCCATTCCTGTATGTGGCATTAGCTCTTCCACCCCCCTGCTTTTAGAGCAAACAGCAAAGCAAGGTTAGGAGCAAG
>L-881 bird_contigs.fa.54
GCTCTTCTTAGCAAATTGGCATCTTTTTTGGGGATGGGAGGTGATAAAATTCCATCTTCCTCTCCCTTGAAAAGCTTCGTTGCTGCTCGTGGTTACCTAA
>R-881 bird_contigs.fa.54
AGCAAGGACTCTAGCTACTCAGGCTGATTGGATTAGCAGGAGCGATTGGATTAGCTGCTGATGAGTAGTTGTCACTTGAGCATACCTCACTACATTACTA
>L-882 bird_contigs.fa.54
AGCCAGCATCAACTGCCCTCTGCACACCTTCCCCCGCTTAATCTCCATTTACATCCTAAAGCACAGTTTAGCCAAGTCTAGTGAATTTTGGGGTATAGAG
>R-882 bird_contigs.fa.54
CAAGCCAAAAAACTAAAAAACCTTTTTCCCAGCACTGTTTTGGGTCAGTATTTATCAGAAAAAAAGGTTGCTTTTCTTTTACTGTTTCCATGCTGGCTTT
>L-883 bird_contigs.fa.54
GTCCATAGAACTGAAGTTCCACTATCCCCTCCTTTTCCTCACAACAAAAGTTGTACATAGGAAACTCTTGGATCTGTAGGTGTCCAGATGGCAAGTGATC
>R-883 bird_contigs.fa.54
TGCTGCTTCTTCCTCACTGAGGTGGAACAGGGAGAATTGCATTTCTTTGCATTTCCTCCTGCTGTCCTGGAAGAAAAGAGAGGATGGAGAGGGCTGGGGA
>L-884 bird_contigs.fa.54
CAGGTCTTTTCTCATACAGATATCAATGGCCTTTACAATCCTCTCTAGGTTGTGGGGATTTGAAGAAAAGACCCTTATACCTATTGATTTCTTTTTTCCT
>R-884 bird_contigs.fa.54
CACAGGGCTCAGAGGCAGGGAGGATGGGGAGCAATTTCTGCCCCATTAACTCCCTTTTCCCTCAGTGAGGTTTACGTAAGAGGGGATGGCGTGTGCCTGC
>L-885 bird_contigs.fa.54
ATGGGATGCACAATAGGAAGGACATCTGGACTCCCCTGCCTCTTGAGTAGTATTGTTTTGAACAATGTAACCAGGTAAATGCTTTGATAGACTAGACCAC
>R-885 bird_contigs.fa.54
ATAGCCACTAAAGAGAAGGCTCTCAAGCAGCCTAAATCCACAGTCTCGGTAATTGTGTTGTGCCTGCGTCTGCTTTCTCTTTGGGTGTAAGCTGCTATGT
>L-886 bird_contigs.fa.54
GGCCTGGTGTGGTTTTTGAAAGCTGTGGTGTACACACAGAAGTAAGCGTCACTCGAGATAGTGAGACTCAAATGCATTTTTAAGTCTGTGCTAAATCAGG
>R-886 bird_contigs.fa.54
CAGACTGCCATGAAGACTATTACCTCAGTACAGAGAAAGCCTCACCCCTGTGCTCTTTTCTGCCTTTAAGCTTTTGGGAGATTCACATTTAAGGGAATGC
>L-887 bird_contigs.fa.54
AGTGCTGAAATGATCCCTGATTGGAGCACAATACAAATATGAAACAATGATGGCTAATACTTAAATGAAGCCAGACAAAGCACCAAGAAAGTAATCCAAG
>R-887 bird_contigs.fa.54
TGAACCATGGGCATGCTGATGCACTCATGGTGTGTGCTGCACCGCAGAGCTGAGCCAGCATGGCTATGGACAGTATGGCCACACAGGCACAGTTTGCCTG
>L-888 bird_contigs.fa.54
AATAATTCACACCCCACCACCATGCAGGCACAATCCTACTCCATGCCACAGAGCCCACAAGCCACAAGAGATGCCCATGCACTCACAATGCACTTCGATA
>R-888 bird_contigs.fa.54
TGAACAGGGACGGAGGGAAAGGGAAAAGGAGCAACTTATGATTATCCCCCCTGTGTCAGGGTCACGGATGATTGTGGGTGGTGGTTTTCTCCCCATACAA
>L-889 bird_contigs.fa.54
TAACTTACACTGCTAAAGGACCCAAATAATGCTCTGAAACTACCTACATCCAGCTAATCTCAGCAGAGTCCTCTGAAACATTTTTCACATCAACTAGGGT
>R-889 bird_contigs.fa.54
TTTAAGAACACGTGTGCTGACTCCCTTTATGTCTCAGTTAACTTGTGTGTGTGTTGAAATGCGTTGCTGGAATGCACCTCTGTCTGTACCATGGATCCAC
>L-890 bird_contigs.fa.54
CCTGTGCCAAAGACACACTGGGACTTTTCCAAACACACTTGCTGTGCTTTTGTTAAAGAGAGGTACCCAGAACACAAAATCTCCATCTTTCCTCTCCATC
>R-890 bird_contigs.fa.54
CTTCTTCCAAGTAACAAGGGATAGGACAAGGGGAAATGGCCTCAAGCTGTGCCATGGGAGGCTTAGATTGGATATTAGGAAAAATTTCTTCACTGAAAGG
>L-891 bird_contigs.fa.54
GCCGCCGAGCACAGGAAGTGGCTGCTCACGTCACTGGTGGAGTCACTGTCCCTGGAGGTATTTAAAAGACATGAATATGGGCCCTCAAGGACATGGTTTA
>R-891 bird_contigs.fa.54
AAATCCAGTTTAGTATTACTTTTAATTGAAAAACAGGCCTAGCATCACTGCCCAGCAGGCTGAAGATGTCTGGTATAGCCATAGTAACTGTATGTCTCTA
>L-892 bird_contigs.fa.54
TTGCACTTGGTTATAAATGCTCCTTTATAAGGTGGAAGATGGGGTTACTCTCTGTGCTTTATCTAATCCTTTTCCCTGTGGTGTCCCTGCCAGCAGCAAT
>R-892 bird_contigs.fa.54
TTGCCAGACAGTCTGATTAAGTCAAACTCATCACAATTTGATTCATACAAGTAAGCAAATAAAATGGTTAAGCCCAATTTTAAGGACTTATCATCTGGCA
>L-893 bird_contigs.fa.54
CTCATAGCCTAGACCTGCTGTCTGAGCCAACCCTGACTTGCAGAAGGGACATGGTAGGACTGTTGTTTTCCCCAGATGACTCATGTCCTCAGAGAGAGCC
>R-893 bird_contigs.fa.54
CCCATGCCCAGACATATTTAATCTACTGCTGGAACTGTGGCATGAGATACCAGACACCTCAGGAGAGGGTTTGTCATAGAGCCAACATCACCAGCTTTGC
>L-894 bird_contigs.fa.46
CATTATTCAAACTCACAAGTATCTACAGCTCCACAGCCTGCAGCATTTTGTTAGATGCTTTTCAGGCCTCTAGCTGCGTTTCAGCACTGCTGAAGTCCTA
>R-894 bird_contigs.fa.46
AGCTTCTGCCTCAAGCAGGCTGCAAGATTGAGCTCCGCATTTGTTTTCAAATATTTGTTTTTATTTTCTTTCTTTGAAGGTTAATCTATTGGTGCAAATC
>L-895 bird_contigs.fa.46
TGTTTCCTGATGGTAAAACTATAGGAAGTATGCAAATCCTCAGACAGCCTTTTGAGTTTCTGGAACAATTTATTGCAACAGGAGAAAGAATTCATTTATA
>R-895 bird_contigs.fa.46
CTTAACACCCCAAGGGGAGTAAAACAACCTAACACTACTATATGATAATATCAGTAGGAATTATTTTGTGACAATAGATCAACCAGAAAGGTACAGATTC
>L-896 bird_contigs.fa.46
AGTGGTAAATGAAAGGCTACAGTTTCCCATCATGCTAAAACTAATCTTAAATCTTTACTTATGACTCTGGGATCTAAGCTCTCTTGTTCTGACTGTACAA
>R-896 bird_contigs.fa.46
TGTATGTGTGGGAAAATCTTGACTTCACGTATAAAATGATGTGCTCTGAGCTGATCGTTACCACAGGGGAATGAGACATTAGCACTATAATAGATATTTT
>L-897 bird_contigs.fa.46
GATGAAAATGTCAACCCAATGCTTGGGAGAAGTAAAGAAAGGAAATACAATCCTAGTCATTATTAGGAAAATAACAGAGAAGATGTTATCCTGATGTTAC
>R-897 bird_contigs.fa.46
CACTCAACAGAGCATTCTAAGAACAAAAATGAGCTTTTCCTGTTGGCAATTATAACTGTAAATATAAATAATGAAATTGTTTAGATGAGTTGTTCAGTGT
>L-898 bird_contigs.fa.46
CAGTTTGCTCAGCATTAAGACTTAACAGGGAAAGCAATAAGGCAGTTCTGGTAATCCAAATCAGAAATTATTAAGATTTCTGTTAAATACATAGAGTTAA
>R-898 bird_contigs.fa.46
TTTTGCTTGCAAAGATCTGATCCAACAACCACAAAGCAATTAATTTGGTGACTCTTCCTTTTTCTGTAGCATTAAAGAGAACAAAGCTTGATAACTAATT
>L-899 bird_contigs.fa.46
TCTCTAAAGGTGAAGCTCTATTAAAAAGTTACTTGCGTTTGGGACTCTTGTCCTTGAAGCAGTCTTTCCCCATTAATTTTCATTAAGATATTGTATTCGC
>R-899 bird_contigs.fa.46
GAAGGGCCCCGTTACTGTGTGGTTGATGTAAATCCCAGTTCCTCCGCAACAACTGCTTTTTTCATCCCACCAGGATTAAGGACCTGGAAGCAGTACTAGT
>L-900 bird_contigs.fa.46
GTTTCACCTTAATGAGATTGTTCAGCAGTTACTTTTCACACATAACTTTAAATGTTTGGAATTTCTACATATATACACACTAGCTACAAAATTAGGTTTG
>R-900 bird_contigs.fa.46
AGGAATTAAAGGATCAGGAAAATGTTTTTAATCAATATTGTTATATGTCACATTCTAATGAAATGCTAGAAATGCTTCTGACATGCATTTCACTGTTGTG
>L-901 bird_contigs.fa.46
GTTTGGCCTTTGGCATTTTCTCTTCTTACTTTGTTCTCATCCTAATTCCTTAGGAGAAGCTATCTTGCAAAAGCTATAAGGTTTTGGGTAGAGAAAGACT
>R-901 bird_contigs.fa.46
TTGTAAGCCAAGCAATGGTGGAGTAGGGATGTGGATGGAGGAGGGTGAACAACCTAAGCCCCTTGTCGCAGTCATACCTGAATGCGAACCTGAGCAGGGT
>L-902 bird_contigs.fa.46
CCGACCCATAGCTAGCTGCAAAACATCTGTCCTATTGCTCTTGCATAGAGAGTAGCACAGTCCTTGCTTTCTAACAAGAGAGATCTTAAAGAACAAAACA
>R-902 bird_contigs.fa.46
GACTGTTCATTTACATATATATATATATATATATATAAAAGAGTAAAAAATAACTCCAGAGAAAACAACATTCAGGGGCTTTACCATTTCCTTATAGACC
>L-903 bird_contigs.fa.46
TGGGATCATTTGTCTGAGGCTGTTTCTGAATTATTCATATAAACTGTAGCTCTTTGCTTTCAGAGATTGAATGTGACCAACTTCTATCTTATGGTTTCAC
>R-903 bird_contigs.fa.46
TTCCTGAGTAGCTCAAGAAAAGAGCTTACAAATATTAATTTAACTTTTTTTTTTAACCACCAAATAGTAGCATTCTTATGTAAAGCATTACAACCTTATT
>L-904 bird_contigs.fa.46
ATCATGACCTGAGCAGCATTCAAAACTGGCAAAAAGCTTAAGCTACTCTTCTGTGTTACACTTGCCTAGTGTCATGTCCTCTCTCTCAGTAGGTCTGCCA
>R-904 bird_contigs.fa.46
CCCTCCAGCCCCCTTTGCCACCTTTTGGCCCCATGGTCCTAAGCCAGGCTGCTCCCCACGCTGTAAACTGGAATGCATTTCCTTGGAGGTATCTGAAGCC
>L-905 bird_contigs.fa.46
CTGAGAAGTGAGTCTCATGCTCAGGTGTCTGAGCACTTAAACACTCAGTTCTCTGGGTACTTGTAGCCTGCTTTTCTGCATTTGGTATTAGGGAGTTTTG
>R-905 bird_contigs.fa.46
ACTGCCTTCAATTAAAACATCTTCTTAGATATCTGCAGCATATGAGAAATTAGGTTTAATTCCTCAGGAGCTCAAATAAGAGCAACCTCTGAACCTAGCA
>L-906 bird_contigs.fa.46
GATAGTACCAGAGATCCCTCCTCCTTTACATCAGTGGTTGCTGTCACTTCACCTATAATATAAAGCTTGAGAATGCCATTTTATTTCTCTCTAAGTTAGT
>R-906 bird_contigs.fa.46
TGATCTCCAATGTGCTCAAATACCTTTGCTGAAAACTAATAGGATCTGAGTGCTTTTTCTTGTATCCTGTGAAAAATCACACCTGAGCTATTTCCAGGCA
>L-907 bird_contigs.fa.46
GGGCCATGGCTCTGATGTAGATGTTTTACAGTATATGTGCCTTTGGAGTCTATCTCAAGTGTTTTGTTTTGGACCTCTGTAGCTTTTGGAGAAGCACAGA
>R-907 bird_contigs.fa.46
TTTGTGCTCTTCTATTACTTCTTTTTTTCTTTGCTATTCACAAAAGAAAAAGGTCCGCATGGTTGCTCAGCTGCTGCACAGTATATCCCACAATTTGCAA
>L-908 bird_contigs.fa.46
TTATATTTAGTTTTTATGCAGAAAATAAGATAGGTGGGGTTTGATGGGTCTGCTTGCTCTGAAATCTGCAATGTTCTGTGATTTATTTTTTTTTTCCCTT
>R-908 bird_contigs.fa.46
CTGATTTTATTGTACTGTGAGTGTGTCTTAGTGTAATTATGCCCATCCTTACAACAGATATGACTCAGATTTACTTCTTGGGAGTGTTCAGGAAGCTCTG
>L-909 bird_contigs.fa.46
CGGAAGTTAGATCTACACAGAAAAATGCAAAACTTTTGTAACAGCCTAACTTCTGGGATGTCGTATCTGGGATGAATGGTGAGAGACAGTGGCAAGGCTG
>R-909 bird_contigs.fa.46
TGGAATCCCCCTCCATGCAGTCCCATCTGCGTTTATCATGGCTTGGAGCTGCTTAGTGTTTCTGCCTCACCTCTGTCCTCAGCACCCTGGTACCTGTCCA
>L-910 bird_contigs.fa.46
GGCATGGGTATTCTCATACGTGTACTGTTGGAGTCCAGCACTGGCATTAAACCCTGTGGGTGCATTGTCCAAGCAAAGGCAGTCCCTATGAAGTTGATGG
>R-910 bird_contigs.fa.46
AATGCATCTCTTGTGCCATAAAATAAAATACAACAGTAGGGTTGCCTTTTCCTTTCATTTTTTGAAGATTAAAATACCGTTTCACATAACTCAGTACTGA
>L-911 bird_contigs.fa.46
GTTGGAAAGCTTTATTTCTTCTGAAAGATACTGTTGTTAGGCTTTGCTGCCCTCTTGGCAGTGCAGTGTTCATGGGTGGTCAGCCCTGGTAGGCTTTGGC
>R-911 bird_contigs.fa.46
AATCCAACTTTTTTAAAATGGTATTCATCCTAGTGCAAGGTTTCCAGAACTGCTGTAACTATGAAATAATGCTCTGTAGCCATAGCACGATAGATTACTC
>L-912 bird_contigs.fa.69
CTTACAAGGCAAACATGGCTCTCCCTTTATGTTTCTCATACAGGCAAAGCATTAACTTAGTGCCCCAACACAAAAAAATCCCTTAGTCAAAACAGTAATT
>R-912 bird_contigs.fa.69
GCACTGAAGGATGCCCGGTTTCTTGAATCATTAAGATTTGACATCCTTCATTTGTAAAGAGCAATGAAATGGCAGTGTTGTCCCTGTTTGGCATGAAAGC
>L-913 bird_contigs.fa.69
AAATCTTAAAATATCAGAATTTCCTATTGACTGGGGTTGTTTTCGCTGCTGGTTCATCAGCAGGCTGGGAATGCTGACAGTGATAGGGTACCCATTGCTG
>R-913 bird_contigs.fa.69
AGCACAGACCAAATGCTCCCGGGTGGAGCCGAGCCCCAGCCAACCCCTCCCCAGCCCTCACGACACCAGAGGCGGATGGGCGGTGCGGCGCGCGGCGGCA
>L-914 bird_contigs.fa.6
GAGGTATCTGAAATGTTTTATAGCACTTTCTAGACACCCTTTCTCTCATGTCAGCTGGACTTTTAAAAATTTTAGCTAACATTGTTAAACCATACACACA
>R-914 bird_contigs.fa.6
GTGGCTTGATAATTCTAATAAATTACTGGGTACCTAAAGTAAATTTGTCTGGACATACAAATTTCTGTCCATCTGACAATTTTAACATTTGCCATTTCAC
>L-915 bird_contigs.fa.6
TTGAGACAAAATAGAAACAAAAAGTTACTGTATTTATATGGTAGAACATTAAAGCAAAATGCACTGTTAATTTTTCTCTCTGAGCTATGTCTTCAAAGGG
>R-915 bird_contigs.fa.6
GACACTGCAAGCTAGGAGGGGAAGAAGAATATTAACTTAGAGGCTTTTTTCCATATGATAGTCCCATGTTACAAAACAAACTAGTATATAGTCCTTTTTT
>L-916 bird_contigs.fa.6
GTATGCTTACAGAGCTTCCTTTCCACAGAGGAGTAAAGCAGGGAATTCCTGAACAGCTGGGAGGATAAAGTCTTGACAACTACAGCATCGGGGATACTTC
>R-916 bird_contigs.fa.6
TGCTTAGCAGGGTAAGTGACCCACATTAAAAGCAGAGAAAAAAACATGTGAGAGGACAGACCACTTAAACAAAGAGAGGAAAAGCAAATAGAGAATGACA
>L-917 bird_contigs.fa.6
GACTGCCCAATATCAGCTGCAGTACTTTTTTCTATCAGCTTGAGCTGCAGTCAGTGTCTTTTAGACTAAACAGCTCTGGGCTGGGTCAGCACATGATGGG
>R-917 bird_contigs.fa.6
GAAGGAGGGGAACTGTATTTCTTCCAATCCCTCTAACAGTTCTGTTGTTTTTTAAATTCTAAAAAAGGACCAACTGTATAGCTGGGGAGAAATCACAAAA
>L-918 bird_contigs.fa.6
CATATCACTGGTATTCTTCTGGGATTTTCCCCAACCTTCTAAAGTTTTAGCCAACTACAGGTAAGGTTTACTCCTGAACTCTAATGCAGGCAGTGCCTCC
>R-918 bird_contigs.fa.6
AAATGGAAACACTCATGCTTGAAATGGTATCACAAATATATGTCACAGATATTTCATTAATGGCTTGTTTTGAGGTATCTACAGAACCCACTAGTTGTGG
>L-919 bird_contigs.fa.6
CAAAGGCAGCTCCTGTTGTTTTGTATGGCTGTAGCTAAAAAGGACCAAATGATGCTTTGCAGTCCTGTGAACCAAAGCACAGTGCTCTGTATCACTTCAC
>R-919 bird_contigs.fa.6
ATTAGCAAGAACTGTCTTAGAAAAATATTAAAGCTGAGTCATATACCAATAAAAGCAAGCAAATTCACTCTGGCAGCTGCAATAGTGAATTTAACTTACT
>L-920 bird_contigs.fa.6
CTAGCTGTGCCTAGGCAGAGTATGGCATATGGTACTTTGGTGATTTCATTTCATAGTTTCTTTTTGACATATTATGAAGTCTAATCATGTCTCAAATGGA
>R-920 bird_contigs.fa.6
CAGTTAAAGTGCACTTAAGGAGGAGGGAAGGGAGAGGACAGAATGTGAGTCAGAAAGGTGCAAACTTGTAGTTAGAGAAGAATGGGCTTTTCATTTCAGC
>L-921 bird_contigs.fa.6
TTGTTCTTTTGTTTGACAGCCCTACACCCTCTTTTGTATCATCAGAGGGAAACAGCCAGACCTTGTGTATTAAAGGATAACAGAAGGTGGGCACCCATGG
>R-921 bird_contigs.fa.6
GAACAGCCCCAACTTTCTCAGCCTGTCTTCATATGGGAGGTGCTCTAGTTCCCTGATCATCCTTGTGGCCTCCTCTGGACTTGTTCCAACAGCTCCATGT
>L-922 bird_contigs.fa.6
GACCACCATGCACGTGTGATGCTGCTCTGCATGCCTCTTCATGCAACTGAACAAAACTGGTCCCGAGATACAAATATTCATGGAACATGTAAGTTTCTAA
>R-922 bird_contigs.fa.6
GCTGGAGGGAGGGGAGCTGTGCAGAACCTGTACCAGCAGCAGTGTTGCTGCCTATGTGGCATGGCAACCCTGCAGGCAAAGGAGATGGAAAAGGGTGTGG
>L-923 bird_contigs.fa.6
TAGCAGTGGGATAAAAATACCTAGAAACCCTCAGCTGCATCTTGTTTTGTTGCCCAGTTTTTTGCAAGCAAGTTTGTCTCATATATTGGGAAAAAAGCAG
>R-923 bird_contigs.fa.6
ATAGAGACATGAATTGATGATATTAGAGCCTCTGGTGAATCTCCGCTCTAAGCCAAGTGTCACAGTTTGTATCACATGCCCAGCAGGGACCCTGGGAGAC
>L-924 bird_contigs.fa.6
ACTATGGAGACTGATACTTCTTTCTACACAGAGATGTTACAGGGTAGCCTCACTATGTTCCTTTTCTTTAGTTCCCTTCTCTCACAGCAGAAGTCCTCTG
>R-924 bird_contigs.fa.6
AGCTGGTGATCCAAATGGCAGCATATCAAAGGTCAATATGCAGAATGCAAGGTTGTGCAGAGCAATTGGAGGAAAAATGAAGTCTGATTTAACAGAGGAA
>L-925 bird_contigs.fa.6
GAAGGTATAGGGAGGGCAAGGGCAGTGAATGAGACAGTGACTTTTAAAAATGGGCCCTGAGGTGAAAACAAAAACCTTAACTCTTTCAATTATATATAAT
>R-925 bird_contigs.fa.6
AACAACAAGGTGGCTGGGGACAGCCAGCATGGCTTTGCTAAGGGGAAATCCTGCCTGACCAATTTGGTGGCCTTCTAAGATGAGGCTATGGAACTGATGG
>L-926 bird_contigs.fa.6
ACAGGGTGGAGCAGTTGATGTCGTCTACGTGGACCTGTGCAAAGTGTTCAACACTGTCCTGCATGACATGCTTGTCTCTGAATTGGAGAGACATCAATTT
>R-926 bird_contigs.fa.6
TCAGAAAATGTCAGAACTTGGTGCAGGATCATTCATTTGATTTCCCTCATACATTTAAAATCAGTACCATATCTTAACAATCACAACAAAATCAGGCTAA
>L-927 bird_contigs.fa.6
TTTTCTTGCCCTGCAGCTGTCTACTCATCACTTCTGTACTTCTGTCACTGCTTTGAGATGATCATTCACTTTAATGTAAAATGACTTGGACACTTGTAAA
>R-927 bird_contigs.fa.6
TTTATTTTCTTTGCTGGTTCTTCCCTTGCTGCTCTGCAGATGTAAAAACTAAATGTGTAGTTTTGGAGAAGAAAAACTATCCAACAGTATTAACTCGGTT
>L-928 bird_contigs.fa.6
ACTTGTCATCATGGATGGGAACATTACAGTTGGTATCATATGTAGAGTCACAAATTAATGTATCATATACTATAAATTGACTGAAGTTTTTTTATCCTTG
>R-928 bird_contigs.fa.6
TAATGTTCTTTCTCTAGTGTGTTTCAGATCCCCTAAAAGATCTGGTTAAGCCTCCTCACTTTTAATCTGAGAAAGGTGAAGCTGGTAGAGCTCTGTGTTC
>L-929 bird_contigs.fa.6
AGCTGAGCCACACAGCTCCTCATTTTCCAGGGACTGTCCCTTGCATGCCCTGAGATAGTCTCTGTGGATCAGAGGAAGCGTGAAAAGGATTTTTCAACAC
>R-929 bird_contigs.fa.6
ATTGGGAAACAGGTTCAGGTAACTTGGGAATGACCATAATATAAAATACCTTTAGAGCTGGAGTTTTCAAAGGAGGTAGATTCCTGATGTAGTACAAAGG
>L-930 bird_contigs.fa.6
GTATTGGGCAGTGGGTGTTTTGACATTCATAGTGGGTGCCAGGTTGGCTGGAGGGAGGAGGCAGACCCTGACCCTAAAGCATAGGCTTTTGTACCAAGCC
>R-930 bird_contigs.fa.6
AATGGGTGAGGAGAATTATTTAGATGCACTGGCAAATTTTCCTTGACCCTCTAGGAACTGTGGCAAGCCTTCAAGATGTATAGAATATGAGGACAAGAGA
>L-931 bird_contigs.fa.6
AAAATGTTACATGATCTCACCTGCAGCTCTCCTTTCTCTGATGCTTTCATTGCTTCCCTGAACTCCTACATGCCTAGACCTGGAATTTTACATAGAATGT
>R-931 bird_contigs.fa.6
TTTCTCCCATGGATGATTTTTGCTCCTGTTTCTGGCCAAAGAGGCTCAGTTAGTAAAAGAACTTAACTAAAGTCACAAATAGATAAAATCCTCTCTTTCT
>L-932 bird_contigs.fa.6
TCCAAAACTTCAGTTCTGGACTTCCATTTGTATTGTTATATGGCTTCCAAGCCAAATGACCATGGTAGAACATATGATTCAGACACTGTAATTCCTCATA
>R-932 bird_contigs.fa.6
GAGTTAGACTCCTTAGAGTCTAGCCCAGCTAGAGCAAGCCAGAATGTGATTTGCAATGTGATTTGCAGCCTTTAGCCATGCTACTTCTGGAAGCAAAGAG
>L-933 bird_contigs.fa.6
GCAGCAATTGAAATAAGCTCACAACAGAAGTCCCTTGTGTTTCTCACCTGTGCTTCCAGCTGGCAGTGGAGGATGCATGCAGAATACTTGCATCCTTCAG
>R-933 bird_contigs.fa.6
CTCAGTTAACAGCAGCCCTGCATGAAGTAAATGCTTGTTATCCCAGCTTTGACCTTCAGTAGTCCTCCAGGAGTGCCGATGGGGATGTACATCACTATTT
>L-934 bird_contigs.fa.6
CCCTAACTATACAAAGGAAAAAAAGCTCAGATTTAAATGCTCAGATAAACAGGAACAGTATAACTGACGAGCACAAATAGCTCCAAGTTCACAAGAAGCA
>R-934 bird_contigs.fa.6
GGCTCTGAAGCACATGGGCTTCATGCACTACAGGAATCCTGTGACAGAGAGAGTATGCTGCCCCACATGGGCAGCGTATCCCCACACAACCAGGGACCTG
>L-935 bird_contigs.fa.27
GGGCGTCCCCCACCATGTCCCCCATCACCTCCATCCCCCGGCGGTGCGATGTTGGCTCCCTCCACCCCATCCTGTTTAAGCACATGGGGCTGGTGCTAGG
>R-935 bird_contigs.fa.27
GTATTTCAGAGCTTCAAGCCTCTCAGGTGCAGCAGCGTCCCTGGGCGGAGATGGACAGTTTCTAGGGAGCAAAAAGCAGACAGGCACTGTCAGTGGCTCT
>L-936 bird_contigs.fa.27
CGGCCATGCTCCAGCCTCTGGATGTCCCCGGTGCGGGATCGGTTGACCCCAGCCAGCTGTGCCATGGAAAAGGAAAAGGTGAGAAACCCGGGGCCTCGCC
>R-936 bird_contigs.fa.27
GCTGCTTTCCCATCTCCTTCCCTCTTCTATTTTACTTTCAGGACCCTCGATGTTGCACCAATACCTCCAGAAGAAGAAGCCTGAGGACACAGGTACCAAC
>L-937 bird_contigs.fa.27
CTGGGATCAACTTGAGTCGTCACAGAGCAGCCTGCATGCAAGGTGTCCAGAGTGACAGGGAAAGCACCCACAAAGCACCCTTCATCACAATAGAGCCAGT
>R-937 bird_contigs.fa.27
ATGGAATGCTCCTGGAGAGCCTCTGTTCCAGCTCCCAGCAGAGCAGCACGTCAACAGAAGATGAAGCAACTCGTCAGACAAGCTGCTGGCTGGATCCAAG
>L-938 bird_contigs.fa.68
ATGTCAGTGTAGCTGTGATCTTGGCATAGCAGATACAGAACTACACCTGCCCTACAGGTACGTGAGGGCAACAGCTGGCTAATATATTTAGGACTAACTT
>R-938 bird_contigs.fa.68
CCCTTTAAACAAGACAGCTGAAATCTCACGTTCTTTCTTCTCTACACACCTGCATATGGAGGACCAGACAGCTCACTTTAGGTGAAATATTTATAAAGTC
>L-939 bird_contigs.fa.68
AGTACTTACAAGGATTTTTGACAAAATCCTCCAGTAAAGAGGGGAAATGTAAAGGTGTGATATTTTTTCTTTTTTTTTATTTTTACTAGTTATGTGCAAA
>R-939 bird_contigs.fa.68
TTTTTAGGATCACCTGTGTCTGTGAAAGAGGCTGATCTGACTAGCTGCAGACCCCAGAGGGGGATGCGCAGTTTGATTTGATCTTTTTGTGTTCCTCTTG
>L-940 bird_contigs.fa.68
CTCTCTGATGCACTCTGACTTCAGCCATAGCAGTTAAATTGCAGCTATATTATCTCCTCCTCTGCCTGTCTGCCTTTGCACTTCTGCTTGTACACTGTGA
>R-940 bird_contigs.fa.68
ATGGTCTCTGTCACTGTGGGCTCATTTTCTTTTGGTGCCTCAGCTACCAAGGTACCCCTGAGATGCTTAGTTGTTGCTTTGCAAGTGGAGAGCTGGTCCT
>L-941 bird_contigs.fa.68
TTGGAAGCAGCTCTCTGTCTCTGGGCAAGTTGTCTTGCTGGCTTTGCACTTGCAGAGATACGTTGTTTTTTTGTGCTGTATTCAAATATCAGTTATCCGG
>R-941 bird_contigs.fa.68
GAAAGGGGATTACCTAGAGGAGGCAGTTGTTCAAAGATCAGTAGGAAAAAGGGTTGTTTGAGAGTAATGTGGATGGTAGCAAAGAAATGGACAGACCCGA
>L-942 bird_contigs.fa.68
AGTTCAAAGAAGCACTCATGTTGGATGCACTCAACGGTACTGCCACCTCTCCGTGGTGCCGAATGTTAGTGAAAAGCGGAGGCTGTCTTGGAAGCTAATT
>R-942 bird_contigs.fa.68
AAGTCTGTTGTGTCCTGAGCAGAGATGCAGGAGGGAAGTGTACTGGTGTTGGTGGAAGCTTCTCCCTTATAGCACAGGGGCAAAAAGCAATATTGCTGAT
>L-943 bird_contigs.fa.68
ACGCTTTAGTGGCTCACCTGGAGCTGCGTTTGCTGGGCACCCACTTCTTCTGCAGCTCTGCCAGGACAAACCCTGGCTATTTAGTGACACCCTGGAGCAC
>R-943 bird_contigs.fa.68
CTCAAGTCTACAAGGACTGGCTACTACCTGTTCTAATTCCTTTTTGTGGCTAATGCTGAAACTGTAGGTGTGGGACGAGACCACCCTGTGTTGTAGCTTG
>L-944 bird_contigs.fa.32
ACAGGTTGGACACAGGGGCTTGGGTGATGTAGTCTGGTGTGTGGTGTCCCTGACCATGGCAGGGGGTTGGAACCTAGGTCCTTTCCAACCCAAACCACTC
>R-944 bird_contigs.fa.32
TATTAAAGAGTGTTTTCCCACTGGTGATGCCACAACTCAAGTGACCACAGGTGGAAAATCTCCATCCAGGACTCAGCTAAGCCTTCTCCTTCCTATCAGC
>L-945 bird_contigs.fa.32
CCATCAGCTCCAAATCCCCTCCCGGAGGAGCTTGTTAACACAGTTGGATCAGGAACATCTCTCACCTTTGAGTGATGAGCTGCTAAAGAAATAGGGAAGT
>R-945 bird_contigs.fa.32
ACCTCCTAGATGTCCTTTCTGAACAATAACTATGTCCTGCTGACTTCATCAGGTTGCTCCTGGCCTCATTCAGGCAACTTCTGAACATGTCCATGGGTGG
>L-946 bird_contigs.fa.32
AGGCTCCACAGCCTCTGGGACAAATCCTCATGTTACCCATATCCCTGGATCAGGGTTTTCAAAGCCTGACTGTGATTCTTTCTGCTGTTCTCCTCAGAGC
>R-946 bird_contigs.fa.32
GCAGCAACAACACAAAAAGGGCTGCCTTCACCTCCACTTGGTCACTGAGACCCTTGAGGATGAACTCTGCTGCTGAGGTGTGATTCTGCTCTGCCATTCA
>L-947 bird_contigs.fa.32
GGGCTTTTGTATCTGCCAAGGAAGGAAAAGGTCTGGAAAATACAGGACAGTGGAAACCATGCCTTTATTTGAACTGGAATGGGATAACTTAACAATTAAC
>R-947 bird_contigs.fa.32
TGAGTGTCAGGACCAGAAGACTCAGTGAAGATCCATTTTCCATCAACAGAATATTTCTTCATAGAAATATTCTTTACATTTTAAGGTGAATATCACTATT
>L-948 bird_contigs.fa.32
TCAGGGTCTGTGGCTAGGTTAATCTTTCCTTGAGAGTTTTTTCCTCTCTTCTTCTCCAAGGCTCCTTAAACAGACCATAAGCACCACATAAGCACCAGTG
>R-948 bird_contigs.fa.32
CAACAGCCTAAACTACTAATAAAGGCTTAGCTATGCACACAGGCTGATGGAAAATCTCTTCTAATTATTGTCACAAAAATCTATAACCCATTACAACACT
>L-949 bird_contigs.fa.32
CAGCAGCCTCCAGGGACAGGAAAAATAGAGATCCAAACAAACACAAGTTATTCTTCTTGTGAAGAAGCAGCCAAAGGGCAGTCTATTTCAATTATCTTAA
>R-949 bird_contigs.fa.32
TACATCCCATGATATCTCAGAGGGAATTGGATGGATCAATAGACTCTATGTAGCCCAAAGGAGGATTTGCCATGTCCAGAGAAGAGCCACACATGGTCAC
>L-950 bird_contigs.fa.32
ATGAACAGACTAAGTTCTCCATCAGAACCAGAGAACACCAGGTAGGAAGGGACATCAAGGATCATCTGGTCCAACCTTTCTAGGCGAAGCATGACCTAAG
>R-950 bird_contigs.fa.32
TGGTAATGGAAAGGAGGAGTTTCAAATAAAAAATACATTGAAGTTATATAGAACTGAAATCTGACCTAAGGAAGTGCTATGACCCATAGGCTGGGTGGGC
>L-951 bird_contigs.fa.32
CTCAGCCACCTGAAATTCAGATGTCCTGAAGTTAAATATGTCAGAATCATGATACATGTTCTATATGCAGCTGATATCTTTATATATCTTTATTATATCT
>R-951 bird_contigs.fa.32
CATATTTCCCTTCAAGAAAGAGTCAGTTTGGGGTTGCTTAAGCAGTGCCAAGTACACAAGAAAACCCAACACATTCTTGACTCCAAATATTCAGGAATAA
>L-952 bird_contigs.fa.32
GCTGGACATTTTATCATGTTTCATTACAAATCAACCTTTGGTGGCTCTTCAGTGAGTATGTGTTTCTCCTGTCATGAAATACACTATCAGGAGTCAAATG
>R-952 bird_contigs.fa.32
AGCAAAAGAAATAGTCTTCCTTTCAGACAAGAGGCTCAGCAGCATTTTGGGTGTCACCACAGAGGAGTAGCACAGATCCAAGAAGGACAAGTGGCCGAGG
>L-953 bird_contigs.fa.32
AAGAAGTACATGGGGGTTTGAAGCTGGGAATCAAGCCAGACTGCAGCAATGATGCCAAGGTTTCCTATCACGGTGGTGACATAGATGAGCAGGAAAAGCA
>R-953 bird_contigs.fa.32
TTTTCCCTTTAATTTCTATCATTCAGCTTACATTTTAAGCAGACAGCAAATACTTTCAAGCAACTGATTTCATGCCAGATTAAGCTTAGGAAGTAAAACT
>L-954 bird_contigs.fa.32
TCCTTTTAGAAAGGATTTATAACATAACCACGTGTCTCAAACACAGACATATGAGAGGAGTTTAAATCTAGTTCCACCACCATCCCCCAAAACAGTACCT
>R-954 bird_contigs.fa.32
GCTATTACTTCCTCAACCCCTGAGATGGACTGTCTTCTGGGAGCCAGAATACACTGAAATCAGAAATTGCTGTGAGGTTATTGGCAAAGAGCATCTCTTA
>L-955 bird_contigs.fa.32
GTAATGACATCTCAGCACCCTGTAACTACAGAAACATTCAAGCTGGAGAGCTTTATGAGTTTTTACTAAGACTGGAAACCCATTACCAGACCACAGTGTT
>R-955 bird_contigs.fa.32
CTGCAGGAGGCTGGAGAGTACCACAGGGGTTTATCTCCCTAATCTATCTAAACTGAACAGAAGGAGAGCACCACGGTGTGCAGGGACCATAACACAGTAC
>L-956 bird_contigs.fa.21
GGCTTCAGTGTGCACTTGCAGCCCATAAAGTGAAATGTATTCTGGGCTGCATGAAAAGGTGCATGACCAGCAGGCTGAAGGAAGTGATCCTGCCCCTCTA
>R-956 bird_contigs.fa.21
ACTGTTATTTCCCTGCAATGCCAAACACAATTTTGACTTCCAACACTTGCTCAGTGACTGCACTTCCTTGCCAGGAATGCAAGCAAAGTACTCTCCTTCC
>L-957 bird_contigs.fa.21
TGCCTGGGGCTGCTGTTGCACACAAAGAGAGCTGCAAAGTGGCAGCTGCTGAATCCATTCCATTCCATTCCATTGGAAGCCATGCTTCTTGATTCCCTTC
>R-957 bird_contigs.fa.21
TTCCATTCCATTCCATTTCATTGGAAGCCACGCTTCGTGATTCCATTCCATTAATTCCATTCCACTCCACTCAATTTCCCATGCTCACCCTAAGATGAAT
>L-958 bird_contigs.fa.21
GACAATGAGACTATTATTTCCCTGCAATGAGAAGCACACTCGTGACTTCCAACAGTTGTTTAGGGGCTGCACTTCCTGGCCAGGGATGCATGCAGAATGC
>R-958 bird_contigs.fa.21
TTTTTCTACTGCATTCAATTATACGCCTCACGATTCCATTCCATTTCATTCCACTGGAAGACATGCTTCTCAGTTCCATTCCATTCATTCCATTCCACTC
>L-959 bird_contigs.fa.21
CACTCAATTTCCCATGCTCACCCTGAGCTGAGTAACAGTGAGACCATTATTTCCCTGCAGTGATGAGATGAGTAACAGTGAGGCCATTATTTCCCTGAAG
>R-959 bird_contigs.fa.21
CAGGAGCAGCAGCCTTTTGGAAACAATAGCCTAAAGTAGCCCTGTCAAATGGCTGGCTCACTGCTGCAGAGGAAGGCAAAAAAAAACCCTCAACCAGTGC
>L-960 bird_contigs.fa.21
CAAACTGCCCCATGGGAAAAAAATACTTCCCTCACCAGCTGCAGAACACAAGGGGCCGTATTCATGGTGCATGAGCAGCAGGCAGTAATGTAACCACAAT
>R-960 bird_contigs.fa.21
CCAGAGGTTGAGATAAGAACAGTCCAATAATTAAGGTATAATACAAACCACTGCTGCTACCACCAATAATATTAATGATAAGGGAAATAACAAGGGGAGA
>L-961 bird_contigs.fa.21
GAATACAACTGATTACCACCAGCCAACAGATACCCAGCCCGACTCGAGCAGTGATCTCTCAGGGTAAGTGCCACCAGCTTATATACTGGGCATGATGTGC
>R-961 bird_contigs.fa.21
GGCTGACAGGTAAAATCTTTTAACATATTCCGTAGCTTAGTTGAGGTCAAGGGTCAAGAAGGACCTCTTATTCTTTCTCTTTCTCTGATTCACATAATAA
>L-962 bird_contigs.fa.21
TAACTCCTGATCAGATGCTGTCCTGTGTAGTAAGTGCATGGTTTCTTTATCTTTCTTCACTGTACAGGTTGCTTTTTCTGCCTCATTTTTGCTTTTCCCC
>R-962 bird_contigs.fa.21
TATGTGTGCCAACATGGCAAACCCCATCACAATCAGCAGGCAGCTCTTGAGGGTATCCAGAGGCCATTCAAAATCTTCAGAACTCTCAAATAATGCTGTA
>L-963 bird_contigs.fa.21
AATAGTCTGGCAGAGGACCTGGGAACATAAGGGAATGTCTGCTTCATAGGCTGACCACCCAAGGAGGAAACAAAAGATGTGTAATTGCTAAACACTTCCA
>R-963 bird_contigs.fa.21
TAATAACATTGGTGTTATCAGTGCTGTTCCAAGGCTGAAAGTCAAAAACACAGGACTGCACCAGCTACTAAGGAAAAGAAAAATTAATGCTACTGCTGAA
>L-964 bird_contigs.fa.55
CTTGTTCCACTTCCAGGGGCCATGAGCAGCATAACCTGATGCTGCTTCCATTCAGCTAATAACAGCTTCCTTTACAGCTCTCTATCTACAGCAAAGCATG
>R-964 bird_contigs.fa.55
ACCCAAACCATACCACAGCATGTCATGCCCAGTATATAAAATGGGGAGAGTTACCCAGAAGGGACCAACCGCTGTTTGGGTCCGGCTGGGTATCGGTATG
>L-965 bird_contigs.fa.55
CGGATGGTTAGCAATTCTATTGTGCATCACTGCTGTCTCTTGTTTATTTTCATTTCCACTTTTAGTTTCATATTCTCTTCCCTTGTTATTTCCCTTATCA
>R-965 bird_contigs.fa.55
TGTTACACTCGCTGGGTTACTCTCTCCTTCTGATTTTTAATGTTATGATTTCTGGCATTTTACACCATGAGAAAATGGTGATTCAGAGAAGAGAATGGAA
>L-966 bird_contigs.fa.55
ATTAGGATTGTCATTTGTATCTGTACACTGACAAGTGGATTGTTAAGCTTGTGTAACATTCGGAGAATGCTTTTTTCATTCCTTAAATGAGATTTGTTAG
>R-966 bird_contigs.fa.55
CTTCTGCTAGGATACAACTCCAAAAGCTGAAGGACCTTTAAACCACCCTCTGCTGAAAACTGAGTCCTTTTCATGAGCCAGTAAGAGGGATATATTGCAT
>L-967 bird_contigs.fa.55
GTCCTTACACAGGCAGCACTTACTCATTACACATCACATCCCTGCTCCAAAGTGCTCCAAGGTACAAAACATGCTTAAACTAAGTTCTTGGCAGATTTTC
>R-967 bird_contigs.fa.55
CAGGACTACAGACTTGTGGGATGTTCGAGTACTATCCTACTGTTGTACAGAAGAGATTCAGGGGAGAAGCTAATAAAGATTGGCTTATTTACCTTTACAG
>L-968 bird_contigs.fa.55
GTCATCTAAAAATAAAGAAATTGAAACATGTACATGCTATATAAAGCCCAAATTGAACTCTCCATGGCCCTGGTAGAGACACAAAGCAGATTTGCTTCCT
>R-968 bird_contigs.fa.55
ATTAACTCCAGTTTGCCTTAGCCCTAATGCAGTTCAATATATTTACCTTGCCAGGAAATATATGTTTGTCTAACCAGAAATTTACCGCCATACGCTCATA
>L-969 bird_contigs.fa.55
TTGTTAACAATCAATAAACTTTATCATGCCAATGAACTCAATCCCAGATGCTTTTCCTATCAGGAATTCATTCCTCTAAATTAGAGTCTTCTACAAATCT
>R-969 bird_contigs.fa.55
ATGAAATCAACCAAAGAATCATTCTAAGAGTTGAGACTCAGTTTCAGGAATTGTTAAAAATACTGAAGCAATTCAGTATTCTATCTTTGGGTATTGTTTT
>L-970 bird_contigs.fa.55
CAATCTTTAAAACCAAATTTTGTGTAATTCACTTTGACAGAAAACATGTTTTGCAAAATACTAACAGTGTTTGTCAATTCTGTAGGATATACTGGAGAAC
>R-970 bird_contigs.fa.55
TCTTCCATTCCAAAGATGTGTCAAACATGAGAAAAACTTGTTAAAAGATTCCGATGAGGAATTCTAGACACAAACTGATTCAAAACAAATTCCATCTACA
>L-971 bird_contigs.fa.55
GTCTTATGGATTCATGCCAGATTTAGAGCCCAAAACTGAACTTTTGTTCTTTTTTTTCTGGTACTGATTGAGCAACTACCAAGAATCACCACAAACTTTC
>R-971 bird_contigs.fa.55
TTAACTTCAAACCTGACAACTTCTTGCAGAAATGCAGACTAATTTGACCATTTGTCCAAAATCAATAATGTGATTTCTTTCAGAAGTACTGTTCTGAAAG
>L-972 bird_contigs.fa.55
GATAAATTTAACATATGACACATAAGCTGGCTTTTCGTGCCTACAATAAAGTAAGTGCTACCCTTTCATACGTGTCCAAGCTAGTGATGCTATAGCTAAC
>R-972 bird_contigs.fa.55
ACAGGACTCTTGCTGCTTTTAATACACATTCTGATGCATAAAAATATTCTCCCTGCCCCACCATCCTTACCAAGTTTGCGACAGAGATAAAAGGCAACAG
>L-973 bird_contigs.fa.55
ATAAACCACTTGTCTGTACAAAGTGTGTTAAATGCAGCACGTGGGTTTCCACTAACAGCAGCATTATCAGTCAATGCTGCAGAAAAATATGCTCATTTCT
>R-973 bird_contigs.fa.55
CATCTTCACTTTCATCTGAAGAACTTGTGTAAGTTAGATCCACTTCATGTTTCACTTTTGACAGTGGCTGGTAGGGTTTGCAGTCCATCTGCTCCATCTC
>L-974 bird_contigs.fa.55
TGATCAAATAGGCTCAAAGTCATGAAAACAAGCAACTGGAACTCCTTAAGGAAATAGTCCTGGAAAAGAAAAACAATGAACCATTTCAGATGTTATTTAT
>R-974 bird_contigs.fa.55
CTTAAAATGCACTTTCTCACAGAAAAAGTGAAACCACATAAAGGATAAACATAAAAAACCCCACAAAAAGCACTTTGTGTTAGAGGGCTATAGAGATGAG
>L-975 bird_contigs.fa.55
TTGAACTTCTGAAATTATCTGAATTTCTGAGAAACAACTGATGGTAGCTGTCACAGTGCTCCAGCACTGTACAACTTCATCTCATGCTTATGTGTCCTCC
>R-975 bird_contigs.fa.55
AGACATAAATTTTGCCATGAAGGCAACAAGTGGAAGAGGCCTCAGACATATGTGGTGCATCCCACTTTCAAAGGTGCAAAACGATGAACCTGACAAATTT
>L-976 bird_contigs.fa.55
AGCTCATTGCTGGAAAAATCAGTAGCATAAATGTGCATTTTGACTTATGGAGAAAATATTTACATAGAAGTTCCTCCTAAAAGATAACCATGTGCACATC
>R-976 bird_contigs.fa.55
CAATGGCTCACATATGAGTTGGAGATAGAGCACGAGAGTGACAAATGTCATGGTAAACCTTGATTTCCTGTCCCACACGGACTAAACTTGTGCTCCCTTT
>L-977 bird_contigs.fa.55
ATTTTTGCTTTGGACATTAATGCCTCATAAACCCACAGCTACCTGGCCTGATATGAAAGCTGGTGATAAATTATTTGTAAGAACTGGAAAAATACTTCAT
>R-977 bird_contigs.fa.55
TCAAGCTGTTTTCACATTCCACTTGCATCAAACCCCTCTTAAATCAAGCACTTAACTTTCATGTTCTGCTTAGATCAGAAGACCGCTTGTTTCAAAGTGC
>L-978 bird_contigs.fa.55
AGTAATGCCATGATAACCATGGCTGATAAGTAAGTATGTGCTGAGGCTGTTTGCAGTGCACATGCGACCATGAGCCAGCAATGTGCCCTTGTGGCCAAGA
>R-978 bird_contigs.fa.55
CCAGTGGCATACCCAGTTGGTTACACATACCCAGTCCAGACTTGTTTAGAGGTCAGGATGTGGATAATAATGAATAACATGTAGCTGATTTTTACAATCA
>L-979 bird_contigs.fa.55
TAAGAACATGAAGATCTGTAACCTTTTTTTGGCCGCAACTAAACATTATGTCTAATATTCAGATATTCCAAACAACACAAAATGAAAATGTAATTGCAGT
>R-979 bird_contigs.fa.55
CTGTGGATCATAAAATAGCAATGTCAAAAAACGTTTGAAGATGACATAATGAAGTGTGAATCCCTATGTATGACATGCCCAGTACTTCTCTGTGTATGAG
>L-980 bird_contigs.fa.55
TGAGACTGTGAACCAGAGACATTGTGCTGTTCCTCCAAGTGGACTATATAGAACCTCTTAAGAAGAACAGATACATAGATAAAAGAAAACAAAGTGAGAT
>R-980 bird_contigs.fa.55
AAACTAGCCAAGTGCTTGACATCTACAGATCTGGTATGGAACACATGGGGCACATCATCTAATGCCTTTGCAACTTATTTCCTAACTATAGAAAGGCAGT
>L-981 bird_contigs.fa.55
ATAGCGAAAGAGGTAAAGGAAGTTTGGCATATATAAGGGTGTAGGTTAAGATTACAGGATCAATATTCCCATTGAGAATCTCTCGGAAGTCTTCAGGACA
>R-981 bird_contigs.fa.55
ATAGCAATTTAAAACTATTCGGTTGACAATTTTGACTACGTTTTCACTTTTCCTGTTTCTAATTAGAATAAAGGGAATAAGTCTTCACTGAACAAACAAG
>L-982 bird_contigs.fa.55
ATTTATTCATCAGAGTATTTATGGACTATCAAAGCAGAACAAGCCTAAGTGCCATCACACTCGATGAGACAAAAGATTTGATCAGTTGACAGCACAGTGA
>R-982 bird_contigs.fa.55
TGAAATTACTGCTGATTTATGCCTTGATGCAACCCCTCGAGAACTGGCTTGTACCAGCATGTCACCTGTGAAAAGGTACATCTGAATCCTCAGGGATCTT
>L-983 bird_contigs.fa.83
CAAACTAACTGCCCTAAGTTCTCTGAGTTCAGGGAAAAGAAGAAAAACTCCTTATCAGCGGATGCTAATGACAATAATGAATAACAATATTTTAAAAACA
>R-983 bird_contigs.fa.83
TCAGTACGTAACCTCTATTAGGTGACAGTGGCAGTGACACACACTTTCTAGCACTCTCCATTTTACAAAAGCAGCTTTTTTAGAGAATCTTATCTAAAGG
>L-984 bird_contigs.fa.4
CCATGTAAATACTGGCAATAAAGAGAATGCCACACCTGGCTACTTCAGCATGCCAGTGTTACAGGTGTTCCCCAAGGAGTAAATGAGGTCCTCCTTTATG
>R-984 bird_contigs.fa.4
AGTTAATTTCTAGTGATTTTACTGAGTACAGATGCCTTAGTATCTCTTGAAGTATGAACTTTCCCTTGCATGTGATCAAGTTATCTGCATGTAAAAAAAA
>L-985 bird_contigs.fa.47
TGGTCTAGTAGAAGGTGTCCCTGCCTCTGGCAGGAAGCTTGTAACTACATGATCCTTAAGGTCCCTTCCAACACAAACTGTTCTTTGATTCTATGGCAGT
>R-985 bird_contigs.fa.47
ACCCTGAAATGTTTTAGAGGTGCTTGCCTTTGTTTCTGCCTCTTGGCCTAATTTTCTGTTCAGTGTGACACACTCTTTCCTTGAGCAGTCCTTGGGTTTT
>L-986 bird_contigs.fa.47
GGTTGACACCTCCTTTGGCGTGTTTGGAAAGAGAAGTGCATGAACAAAGCCTGCACACACCCTCCTGTGTCACCAGGAGAAAAGTTTGTAATCAGAGGGT
>R-986 bird_contigs.fa.47
CAAAACTAGGCTCCTTGTATCTCTGATGTACCATCATGTCAGGCACATAGATGTCACTGGAGATGTTCCTCTGGGGACAGCCCCCACTGTTGACTACTGA
>L-987 bird_contigs.fa.47
GAAAGAATGGGAGCTTTAGAGGGCTGCTCAAGTAATCCAGCATGTTTCCCACTGGAGCAGCACCTCCATGCCAGTAGGATGGGTCCCTGAAGCAGTAGTG
>R-987 bird_contigs.fa.47
CAACAGAGAAGAGCTTGTACATTTGCCTTTAAATACAGTGTCTCTAGAATGATAAGATGGACTAACATGTTCACTGGCAGGAACAGCTGTGAAAGCTCCA
>L-988 bird_contigs.fa.47
GTGATCCATATTGATATTCTCTTAGTAAAGCTTTCGGCTCTAGCTCCCTCCCTTCACATTACTGGCAGACTGATGAGACATAGTTCTTCAAGGCAGCAGC
>R-988 bird_contigs.fa.47
GGTTTGTCTTAGATTTCTGCTCCTCTGCCTGCCTTGATGACCCTGTATCTTCTGGCATCATCTCTGTGGCTGGTCAAACGAGAGGTGACATTTCATTGCA
