# Supplementary material for: Assemblathon 2: evaluating de novo methods of genome assembly in three vertebrate species
Source: Gigascience. 2013 Jul 22;2:10. doi: 10.1186/2047-217X-2-10 (PMC3844414; doi:10.1186/2047-217X-2-10)
Supplement: Additional file 9 — Bird and snake Validated Fosmid Region (VFR) data. The validated regions of the bird and snake Fosmids are available as two FASTA-formatted files. This dataset also includes two FASTA files that represent the 100 nt 'tag' sequences that were extracted from the VFRs. [file 2047-217X-2-10-S9.gz › bird_VFRs.fa]

>bird_contigs.fa.1
CATCTCCTGCCCCTTCCCTGCTCCATGGCCCCTGTGGACACTGGACCAGC
TGCATCAGTGCCCATGTTCCACTGGGTGCCCAGTGTCTGTGGCGAGGCTG
GGTGCAGCAGGTGACATCATGTATTTTCCCCCTGCTCTCAGCTTTTGCAG
TGCTGAGCCTTGCTCCATGTGTGCTGCCATAGGTGTGGGGCTGGTGAAGG
AGGGGAAAAAATCAGTGGGGGCAGCCATTTCCCCCCATCTTGTCCTTTTT
CTTGTGCTGTTTTTGCTCTGTGTAATACGAAGGGAGCTTGTGGCGTGCCA
GTGGCTGCCGGAATACTTGACCTTCTCTCAGTCTGCCAGCTAAAAACCTC
TGCTATGCTCAGTGCCTTGTCAGACATGGTGCTTCAGGCCTCTTGTGGCA
AGGATGTTTTGTGGCTATGTGTTTGGAGAGGTCCTTGTCTTGACTACATC
TCTGGTGTGATGCTGACATCCCACCCATTACCAGGGATTTACCAAGGGAG
CTGAAGAGGAGCAAGAGAATTGGGGTGGCACAGTCCAGCAGCACTGCTGC
ATCCACCATAGCAGCTCCCTCCTCTGTGCCCTGGCAGAGCTCTATCTGCC
TCCAGCAGAGAGAAACACCCATGTCAGTGTGCCACATTTCTTTTTACCCA
GTTTAATGAGCTCGTGACCCCTAACAGAGATGCTGCTGTTGTAATAGGTA
CTTTCTGCGGTGGCATGTGTAGCTTTTGGCACCACACAGGTATGAACAGT
TCTGCATACTGCAATAACAGACACATTGCTTTCTCCTCTTTCTCCTAAAA
AACCCAAGGAGCACTTCAGTAATTCTTACATAAAAAGCAGATACCTACAG
ATACCTACAGTTGGTAGGTCATGACTCTAAATTAACCCAGTGGTAAGAGG
TAATTGTTCCAAGAAGGGGTCTCATGCAGGCAGATAGGGCTGACTCCTTT
AGAAACTCTGTCAGCACCACAGCACTGCAACTCAGTGCCAGCACCAACTG
ATAAACACATCAGCTTCTGTCAGGGGAGTGAGGTGGGGGATATGGTTTGA
ACCATGAACTAGTTTTAACAAAAATGCGTCTTTTTTTCTTACTCCTACTC
TTTGTACTCTTTGTACTCTTTGTTCCATGGTATTGTCATTATATGGAATG
GGATTTTTGACCTATTAAGTGATACACTCGTTGTGTCTATATTCAGTTAA
AAGGCACAAATTAAGTGGCTGTGACCACATCTTCTGTGCAGCTGAGGCCA
ACTGCAGCATAGCCAGGAGTCTCCAATAACTGCGGTGAAAGAACGAAATT
TAGTGAAACATTTTAGAGCATTAGCAGAAATCTGCAGTTAGGGTATAGCA
TTCTGCCAGTCACACTCTTGAAAAATCAATAACAAGGCACACACTCATTT
TTTTACAGAGAAGGTTACCATTTTCTTACAGCAACAAAATTAGCATTAAG
AGCTGGCTTCACACAGACATTTATATGCTGGCATGAGTCATGAACTTGAA
AAGGAGTCTGCCTAGGTAATTAATTTTCTCTGTGTTATTGCAGATCTTGT
TATTTGCTCGTGTATTTTCTTAAAGGATATGTTTAAAATGTATTTTAACC
ATAAAACTTCAGGTTGAATTTAATTTTAATAGTACTCTTCAGCACGACCT
CCCATACAGGGGATTCATGACAGTCTTGTGCTTTAAGTATTTGGCTGGCA
TTGAGTGGCTCTCCCACAGAAGACTGACCCGTGTATGTGATCTTTTACAA
GTTGTTCCCTGCTTCAGCTGCTTTCATGTTTAAAATGGGGCTAATTAAAT
TCATTGTAGAAATGTCTCAGGATTTGAAAGTCTATGTAAAGAATCTTGAT
TTTATGATGGCAGAGCTTTCCTGAGCAGTGATCTGAGGTATCGCAAGTCA
CAAAGCTGTGATCTTGCAGGGACAGTGAAAATGCCATTATACACGTGTGA
GCTGAGTCATTTACCTTACTCTTCTAAGGCTGTGGCAGTGAGAATAACAA
GCACAGGCTGGTACCAGCACTAACTCTCATAGCAACCACCTAGTAGCTTC
AGACTGACGTCCCTAAGGAAAACGCAGCTACGGACACTCCTTAAAGTGCT
GGGAGATGCCCTAAACCTAAGACAGCACTGCAGAGTCCATTTTTCTCCAC
ATCATTATTGCTTCCCTTGCTGATACTGTTCTGCTGAGGAGAAGAGGTTC
AAAATACAGGGCAGAATTTATTGGATCTCACAGGTACAATTTCATCAGGT
GGCATCCAGTTGATACTGAAGGTCACCTGAACACTGCCGATACGTACACA
CGGTCTGTGCACGTGAGGCAAATGAGAAATTAGTCTACATCCCTGCAAAC
CTCTCTTTTTTGCTCTGTGTTTTGATATGATCTAGATACCCATCTAATTG
CACTGGTGCAAAGCTTCTGAAGGCTTTCAGTGGCACTGCTATATTACTAC
AGATGTAAAACAGCATCCACGAATAGGCAGCAAATTCAGAAATGTCCTCT
GTGCCACTGTCACTGATGTGCTTACCATGTTAAGCCTCAAGAGCACAATA
CTGAATTTTGGGGATATTAGAAGCATGCTAGGTATGGAATAACAGAAACA
TAGAATAGTTCACATATTTGGAAAGGACCTTTAAAGGTCATCTAGTCCAG
CTCCCTTGCAATGAGCTGGAACATTTTCAACTAGATCAGGTTGCTCAGAA
CCACATCCAGCCTGGCCTTGGATGTTTCCAGGAATGGTACATCCACCTCC
TCTCTGGGCAACCTGTTCCAGTGTTTTACCACCATAACTATAAAAAATTC
TTCTTCAAATCCAGCTTGAATTTCAGCTGTTTTAGTTTAAAGTTTCAGTT
TTCAGGGTTTCAGTTTAAGTTTGGTTTTTTTTGAGTTTAAATATATAGAT
TCTTGTGTAAACTACAGTGCCACTGAACAAAACTAAACCCACATCTACAT
TAAAAATGCTTCTATTAGCAAATCCATCCTTACAAAAATTACACGCTTTA
GGTCCTAATAGTTGCTGGCTTAGGAAAATAATTTTTGTTAGATGTATTTC
TTTAATGCTTGGATGACATACTTTGGACACCAAGTACTTAGCTCTTGGGG
AAAAAGGTAAGTTTTTTTTTGTAACTTACTGAACTCTTGATTAATCAACT
GGTTGCTATCCATAGATAAATGTATTTTAAAACAATGATTAATGTGATTT
ACAAGTGTTACTGTGAAAGTCAGTTTGGAACAGCTTGAATCCCTAATGAG
ATAAGAAACTGCAGTCAGTTGCATGATAATGTAATTGTGTTTTTTAAGTT
TGTGCTGTATAACTTTTCTGGAACACACTTTCCTTCAAGAAAAAAACAGG
TAGTTTCTGTCTGATGCTGCTTTGGCAACACAAAGACATTAAACTAATCA
AATCCTTTAGTTTTAGTTGGATTTGTTAATGCCAATCCTCATTTTACACA
AGGAAAGAAAAGGGTTTGTTTTGGGAGAGATTTCTGGAAAGATCTAAGAG
AGATAACAAAAGTCAGCAGTACTTATGTTTCTGTATGGGGCATGCACTTC
TCCCACCTGCACTGGGATGGTACTAGAGTAGACCCATTCCATTTAACCGT
CTGTTATGCACATCAAAGGCACAGGTGTTCCCTACCTCCCTGACTTCCCA
GATGGGTACACTGGATCATTATAAGCAAATTTGCTTTCCAGATGCGTATG
CTTCTGAAGGCACTGCCATGGGAAAGGCTTCTGGATAAGGGGCTTGGATT
GTTAAGGAACGCCCTCTTGGGAGCAATATGCTCAGAAAAAGACCTGGAAA
AAAAACTATCCCAGCCAGTATATGGATCAGATGCCAAAGTATGCAGTAAA
ACCAAGTTAAATAAACTCTGTAATCTGTTTCTACTGCTGATTGATAGCTG
CTCACTATGTGTCATGATTTTGTACTTCTCCTTGGGTTTGTATTTTTCCA
TTTTTTGAGAAATGGGTTTTTTCTTCACCTTCAACATAACAGGTATGAAA
AGAGAAGTTCTTGGTGTTTCTTACTTTTCTGGGTATTAAGTTGTTGAAGA
AAGGCAGATTTGAGAAACCATCTGGTCAATCTTCCTGTACAAAAGCCAGA
TTTCTGTTGGTCCTCACCTGTAGTTACTGTCCTTTTCAGAGGCTTAGCAT
AAGAATATGGTATCTTTTCCCTTCGTATTAGCTTAAATGCCTGATAGATA
TGAACATTTGAGAAAAGAGCAGGATGATTTAATGTTTCCAGTACCATGTT
GCGTTTGATGATGTTCATCTCTGTATTCCACCAGATGCTCCAGTGGGGAA
AGTCTGTGTGGTCTCTAGCTGCAAAGACTTAATGCTGAGTCTGCTTGCAA
TTGCAAGTCCTCTTTCATCTTAGAAATGAAACTGGTGACATTTTTTCTGA
GCCTGTTTCTTTTTCTTTTCCTCCAAGAGTAGAACCTTTTTCTCCAAGCC
AGGGGTAAAAAAAAGCATGAGTTAAATGTTGAGAAAATTTCCTATTGCTT
AAAACAATGGTTAAATGTTCTTCAGGTCAGAAGAAATTAACTGTATTTTG
TTAAACATCTTAAACCTGATGGGAATTCAGTCAGATTCCTCGAAACTGTG
CTTGTCTCCCAAGCTATCATTTTTAGAGGCTCACCCTTTTGCTGAAATAC
TTTCTAGGCTAGACAGTAATTCCTCTGCTGACTTCTATTTATCTATCTCC
CATATTTATTTTCCCTTCCTCTGTTCTGGAGGAAGGGAGTGTCCATTTCA
AGTTCTGGTTGCTTTTTCAGTAAACTATGAATTTATGCTGTTTGTGGAGC
ACCTGGCAGAGAGAGATGGAGATCTCTCCATTGAGGCTCATGCCTAGGAT
TCTCTGTAGCAAAGCCAAAAGGAATTGCACTGCTCTGGAATATCACCACT
GCAAATAAGTTTGGGGAAGCTGCAGTGGCAGGGCCCAGAAGCCACACAGA
CATCTCCCACGTGGTCTTGGCTCAATGTCCCTCTTACATTAAATAAAATC
AGCATTCAGGAGGTTGTATCTAGGTATACAGCTGCTGTTATGTCAGCCTG
CTTGGTAAATATTTTGGGATAGCTTGAATATGAAAAACATGAAGAGAAGA
TTCCTTTTTATTGTATTGTAATTTAAGGCAAGCTGGAGCGATTTCCAGAG
GTAGTCAGGCAGGGAAAGAATTGTCAGTAAAGAAAATTTTGCTTCCAGCT
TAGAGGGGAAATTTGTATTGCCTTGTTCCCTTTTCCATATGTATATGGAG
ATAGATATATATACAGAGACATGTATATATGCTTTTGTAATAAAAAAGTT
TTGTTTGTTTGGCGCACCTTGGTGTCTATCTGATAACTTTTATTTTAATA
ACAGAATCACTCAAAGATGTGCACTGAAGTTTTGGCCATTTTTGAAGACT
GTCTTCTTGTGTCCTGAATGTGCCTAGAACCATTCATGGCGTCAGTTCGG
CAAGAACAAGTGTTGTCTAGGGAGCAGTTCTGAAATCTCTGAGATTTTTG
CCTGCAGTTTATGCTGCAGTTCTTCAGAACATCCATCATGGGTACTAGCT
AGAGGAGAGAGTGTAAAACTTTCTGCTTAATACAGTTTTGTGGAGCTACC
TTTGATGAATGACCACATTGCATGGAGAGGACAGAAACAAAATGCCATGA
ATGATGTGGCTGAGTTTTGCCTAAGTTTGTGCTGGATCTTGGGTTTTTTG
ATCTCATTTCTCAACTCCATACCTCTCTTATTTGCAAGTTATATTAAAAA
AAAAATAAACCACCTCACCTTCCTGCACTTGCTTTCTCCTGAAAAGGAGA
ACTTTCTATGCAAAGAACTCTGTATGACGCCAAAAGCAATATTAGTTTTT
GGAATCAGCTTTCAGGATGTGCTGAAAGTTGTGCAATCAGCACCTTACCT
CTCAGAAAGACTGGGTGCTTTACTCCTCTACATCTCTTAGGCATGTAGGG
CCTGGGAAAGTTGTTTTTTACAGATACTCGAGAGACCTAGCTAGAAAACT
AAATGGTCTGGAAGCATATCAAAAGTTTCTCCACCCTGGGTTCAGAGCTA
GGCCCATCTTGACATCAGACTCTTTCTCTAGGCTACAACAATATTTTGGG
GAAATAAAAAAAGAAGAACTTTAAAAACATCATAGTAACTAGAAGAATAC
AGTAGAAAAATGCTAAATAAGGTTATGATTTTTGTTGAAACATAAAGAAA
AAGCAGTATTAACACAGTCATAAGCACCAAAAAAGAAAAGTGCACAAGTA
GGGGAGTGATGTGTTGGCAGCACTGCCTAGTCCAGGGAAGAGCTGTAATT
CAGGATAAGGGCTTCCAGGTGATCAGAAGCCTCAGCTTCAAAACTGTGCT
CCCTCTAGAGACTACAACACTGCTGTCCTAAAATGAACATGCATTCAGAA
AGCCATTTAACATGACACAGTCATGTTTTTACCTGCATTTGTTGAAACAG
GAGTGAGTTACCATAATACCTTGCCTGAGAATGTACAGAGGTGCAATTTC
AATTTACTTTAAAGCATTGGGCAGAAACTGGGGGGGGTCTCAAGTTGCTT
GAGATGTTCTTCATCTTTCCCTGCTGCAAGTGCTGTACCCTAAGTCTGAG
CAGCAAACAGGTGGTGGATGTCAATACCCACTTTATCACATTCGTGCATG
AGAACAGGAGATCTGACTCTCAGAGATGTGGTTTATTTTTAGATGATTTA
AACAATATTTGGGTTTAGGTGATATTTATGAAGCACCTTAAAGTCCACAT
AGGATAGGGCATTCATGACTATGCATGTGTAAGCAACTTGTCTCTCCTTT
TCAGCAGCTGCCTAAGCAAGTTTAGTGATTAAACACTGTATGTTTTGGAC
TGTGGTTCCACAGGGTGAGTGGCTTGGCAGCAGCACTGGATGAACAAGTT
CCCACCCCTGGCACTGCACTTAGGGTGGTATAAACTGGTGCAGAAGTGGG
GTTGCCTTTGATAAAACTAAGAGCCAATTCTTGGGCATCAGGAAGTCCTT
ATCCCTGGTATTGCCACTGGCCCACCAGGCTTATGAATTGCTAAATGCAT
TTTACGATGCTATATGCATAGCAGAATAATTACTAAGTGGCCATATGTGA
CTTGAAAACAACTTTTGTTCACAGGGGAATCCTCCTCCCATTGCACAGTT
GCTCAGAAAAGGCTAGTGGGGCCAGGGCACTGGTCCACAGTCCCTGGAGA
GTGAGCTGGGGCTTGGTGAGACAAGCAGGAAGCCAGCGCTGGTGCTGAGA
CACCCAGCTGGAACCATTCTCTGTTCCTGGCCCCTGGAGCTCACACCAAG
CCAATATTTGCACAGGGCTCTGATGAGGAAAAGCAGCGTATTGTTCATTA
CTCGTAATAACAAACTCTGGGTCTCCAGATAAGTAAAACACTTCAAAATA
AGCTAGAGCTAGAGATTTGGGCTGGAGCATCCTGAAGGGTGAAGCAGAGC
CATTCAGATGATATGATAAGGGGAATATTGGCATGTATTTCTGCTGAGGT
TTCCTCTTCATAAATGCTTAAGTAAACAGCCCAAGGAGCTCCTGGTCCGT
TTGTCTCACTTCAATATCTATCATAGAAAAAAGCAAATAAAGAGATTATT
TTGTAAGCAGTTGGATGGTAACAGGTTGATATACTGTGAGGAGCATGGAT
TTTTAGGAAATAGACCAAATTTTGCAAAGCTTGTATATTTTTAAAGCAAT
GATAAGCTTTCTAGTAAGGTGGTTGATATAAAATTCAGGGCTGATACCAT
CAAATTGAAAATGAGTTTAGGAATTAATAAAGACATTTATGCAATAGCCT
TTGTGTCAAGGGTAAATCTGTATTTAATTTTGTTTGTAGTTTGCTTTCAT
GAATGCTCTGGAATTTAAACTAGATGGTTATTGCAGTTTGTGGAAGGTTA
AGTTTTGGAGCACTGAAACCACCAAAGGCTGTGGAGAATTCTACCAAAAC
CTGTGACTTCCAAGAGGAAATTCAATGTCATAAAGCTATGTCAATGAGAG
GAAAAAAAATCCCAAGTCAAACTTTTATCAATCATAACCTAAAGAAAAAA
AGGTTATGTAGTAACAGTGTGGAAGAGGATCTGGGCATTAATAGATAACA
AATTAAACACAGCACAGTATAATATGCAAAAAAGCAAAGACTGTTCTGGG
CAAGGTTCCTAATGTTTCTGCTATATCTGATCCAGGATTACCTCCAGGTC
TCCCCTGTATTTTATATTCTGCTCAGACTTTTACATAAAGCTTGCAGAAT
CGTGAAACACAGTTTACAGATAATGTGTGTTAAAGTAATTGCATGATGTA
GTTTTGGTTGTATTACAGTGGGGGTTTCTGTTTGTGTGAGTTGGAGATAT
ATTTGGATTATTACAGGTCATGGTAATGGTTCTACATTGTATTTATCCTT
TGTCTTTCTTTTCAGTCCTCAGGGTGATGATTTCTCTCTGAACAACATAG
GCAATATCAGGAATACTCTGTGGAAGAACAGGGAACAAATAAAAAGCCTC
TTCAGTGAACAAAGGACAGTGATAGCCCACAAACTTAGGAAAAAATTACT
TTAGGTTTAATGCCAGCTTTCATGAGAAGGCAGATAAAATCAGATATACA
CAGCGTAAAAGGACAGCCAAGAATAGTTTGAAGTGGAATATTGGTATTTT
TAAAAGTAGAACTGAAAGAAAAGAGTTACTGCAGGTGACCAAAGAAAAGC
CAACACAGAAAAGGTGCCTCAAACTATATATTAGGGAAAATATGTAAGAC
TGGTCAGAAAAGGGGAAGAATTTGCATCACTTATGGAGTCTGGTGTGCTC
AAAATGGGCTTAGTTCTTAGGGTGGATGTAAGGAAACTATTTTCTATGGA
AAAAATGGGCTTCATTGTAACAGAGTGTTATCTCAAAAAGTGCTTGCCAT
AATAATAAAAAACCAAACCCAAACCAACAACCTTTTGTCAGGACAACCCC
TTAAATCAGAGACAAATTACAAAATGTTAAGATTCCCTACTGAGGATTTA
CATTAGGATCAGGAAAGCAAGCAAAATTTTGTGTGCAGGTAGAGGTTTTT
CCAAGCAGCTCCATGTCTTGCTTTGCTTGGATGAGCAAGATTTGTCTGTG
TAATGGTGCTAAGCCTTGGTGAAGCAGAGATGTGCAGGTCTGTTAGGCAA
CCAGGTATCCCAGAGGGCAGAATGCCTCACTTTCTGAGCTTCAATCCTCC
TCTGCAGCGGGGCACTTGGGGCCAAACATCAACATTAAAGCCTCCCCAGC
CATGGCAGCAAAAGGGAAGAGAACAATCAGCAGCCCTGTCCTGTGTGTGG
TGGCTCTGTTCTACAGAAAGCACCTTTCTTGCAGCTCCAAAATGTGTGGA
GGGATAGCAATCCCCATGTCCTATGGCTCTTTGAAACTGTTTTCCCTGCA
GTAAAGGGAAACTTCTGCAGTGTTCTGCCTTCCCTTTGCCTCACTGACAT
GAGCTTCTGGGAGGGGTGGAGTAAAATGTGTCAGTGGAAAATAAGAAGTA
AAGCTGTGGTGCACGTTGTACAGCTTTTCTGAATCCTTAGCGCTTAGGCA
GAGCGAAAACAGCTTTAAAGAGAACCAGGAAGGTTTGAGTTCAGGAGTGT
GTCTTCAGCAGACTACGCAATTATCTGACTTGCAAACTCTGAAGTGTAAT
GGGTTAAGGGAATGCCCTTTTGCTTATGGAGAATGCGCCTCAATTATCTA
AATTTGGTGGTCAGTTATAAAATTGACAAACAATTAGGTTTCCTTCCTTG
TCTGTGCTCATAAATGGCAGCAGCCAAGACGTGCATGAGTGTTGCATGTC
AGAGCAGCAGCAAATGAGCGGAGCTCTCCAGAAGGGCAAGCAGAGGCTTC
TGCAGCAAGCCCAAGCACTTGGCAGGAGAGGCAGAGAGGTGGTGACAGCA
GGGGATTGTGGGGACCACGGTGGCCTCTGTGAAAGGGCTCGGAGGAGGCT
GTTGCTTTGTGTTAACCTTTCAAAGCAATAAGCATTTCTCAAGAGAGCCT
ATCTGCCTTTTTTGCTAAATATAGGACTGCCTTTCTCCTTCCACGGTGGC
CTCTGTGAAAGGGCTCGGAGGAAGCTGTTGCTTTGTGGGTGCCAAAGCTG
TCTGCTGACTCTGTTCTTTCTTTTCCTCCTGTCTCCCTCGTGTCTTCTGT
GATCAGCTCTGTAACATCCTTGTAAAAGCTTTGCTGCTCCTAATTTGCCT
ACTCTCATTCCCTGGCCTGGAACTTGCTCCAGGGAAGGCACAGAAGCCAT
CTGCCCTGTGGCTGTGTCTCACTGATGTGGAAGAGTCCTGGCTGTGCATG
GAGCTCAGGTGGGATTTGCAGGCAGTAGGTGATGTTTCTGATGGGTTGGA
GTGTCTGTCAAATGACGCTCCACCGAGCTTTATTTCTTCCTATCACTGGT
GAGTTCAAATGAAAATCAGAAAAGCCATCCTGCAAAAGGTCTTGTTCTCT
TAATGGGAGTCTGTACGTCAAAGGGCCATGTTTCGTGCTCATGCATTAAA
GCATGAGTCTACACCAATCTTCTGGCCCCGGTTTAGGAAAGCATCCTTCT
CCAAGAGGACTCCTGAGCACCTGCTTTCATGTGCAGATCTGTTTTCATGG
CATTCTGGTTTCTAGAGTGAAAGGCAGGTTAATATCCTGTGGAATGGTGG
CTTGGGTTAACAGCAGTACTGAAATCTGTGACTACATCCCTTCCAGCTTA
GTGAGACCTAAAGGTGTCTTATGCTAAGAAACTTGATCCATTAAAACAAG
AATCTTCTTTCAAAAGCTTAAGCTAATAGATCAGGTGAAGTTTAAATCAA
AACTGAAATCTAAAACGCATTTATTTAAAAATTAGTATTTATTTAAATAT
TTATTCCTATTTATTGTTACTTTAACAAATGACATCTTTACTTACTTCCT
TTTTTCTGTTTGGTCCAAAAGCAACTGTTTTTCCAGCCATTGTATTTTTC
CTGCTTTACATTTCTTTTTGAAGGCATTCGGCTTCATTCAAGCTTCCCCT
TTTCAAGCTTTAGTTTGTGAACCACTCTGCATAGAGCTGATCAGCATTTT
TAGGCCATGGCTAGTGGCATGACAAGAAATCTAGTGATGGCAATGTGTTT
TCTTCTAAGGGACTCATTGATCACAGATGAGGTGCCAGACTCCTGTGAGA
TATAGGTACATCAGTATAAGAACTGGTATACCAGCTGAGATTAAGAGGAT
CCCTAACACATTATGCTGTTTTCTGTGGTAGGTGGGAATGATGATTAAAG
AAAGTGTAGAAGACAGTAGAAAAGTGTAGAAAAATTAAGAAGTATAAGAT
ATGAGGTATGTTTTCCCATTCCTTATGGTTAGTGAATTACAGTCTTATTG
AACTAGACAATAACCCGAGTAATTTTGTTTATTAGCCACTGATGGCTGAG
CATTTACGTATCTGGCTTTTAAACCCATTTTCACTTATGGCTTTCACAGT
CCTGACAGTGAATTCTACAGTGGAGTTATGTATGGCACAGAGAAATATCT
CCTTACACTGATAGGGCCTGTCTTTTTGCAGAAAAGGAATACAACAGGTA
ATGTAACCTCTTTTTGAATAATAAGCCCTCAATATGCATGATTTTAAAAG
GGCGAGTGTTGTGTTGCACAAAATGTTTAATTACTGCAGTTTAATTGCAG
GTCACTTTGGAAAAGCAACCTGTAATCATCCATTCCTCCCACTTTCCCTG
AACCAGGTGTGGCAGTTGAGCAACCTCAGGAGCAGTTGAACTGACAGAAA
ATTAATCCATCAGAAGTCTATTAATTTTCTGTCAGAGTAGGATCCTTACC
ACACAGCCACTAAACCAGGAGCCTATGGATGCACATGAGGAAAGCAAAGG
GATGCAAGAGCACTCCCATGGGGGTAGCCCACTGCTTGGTGGGTTAAGTG
CTTCGTGAGTCTGCACAGGGTCTCAATGGCAGGAGTGCTTGAGAAGTGTA
GAGTAGCATAAGTCAGATTGTCATATGACTTATCATATAGATACTGTAGC
TTTTCAGGGCTTCCTTATTAAGTGAGAAACTTGTTTGGTTTTCTTGTAGT
CCACTAAGACAAATTCCACCCTCAGTGACATGGTCACAACAGCCACCTCA
ATTTGGATAGCCAACGAAATAAGGACATGAGTCTGCTTAAGTGAGTCCAG
AGGAGGGGCCACACTGATGAACAAAGAGCTGGGGCACCTCTCCTGTGAAG
ACAGGCTGAGAGAACTGGGCTTGTTCAGCCTGGAGAAGAGAGGAGAACTT
GGAGCAGCCTTCTAGTATCTAAAGGGGGCCTACAAGAAATCTGGAGAGGG
ACTTTTTATAGGGCCATGTAGGAATAGGGCAAGAGGGAATGGTTTTAAAC
CAAAAGAGGGTAGATTCAGATAGACATTAGGAAGAAATTCTTTACTGAGA
GGGTAAAGAGGCACTGGCACAGGTTGCACAGAAAAGCTGGAATTGTTCAA
GGCCAGGTTGGATAGGGCTTTGAGCAAGCTGGTCCGGTGGGAGGTGTCCC
TGCCTATGGCAAGGGGGTTGGAACTGAATGAACTTTAATGTCTTTTCCAA
CACAAACCATTATAGGATTCTATGATATTAACTGATTCTTGGATATTAAC
TGCAAGGAGCGCAATAGGCTTGTTTCTCTTCTACTTGATTAGGAGAAGCC
TCATAAATGTTCTTCTTCAGTCTGTTTCCCTGAACTCACTTGGAAAAAAG
CTCCCAAATACTATGCTACAAAAGGTAGCTACAAGTTTTCCTCCTCTCCA
TTATTGCTCTTCAGATCTTCAATCTAGATTTTCCATTACAACATGAGGCC
TTAATGTACTGCTGTTTTGTATAATGCATAGTGTCCATGTGCATGTTGCA
ATACATTTATGTTCTGGTGCTGTAGGGAAGAAGTAAGAATTTACGTGCAG
ACAGACACTGTCAAGTTCACTGAAGTATTTGGATTTAACTTCTGAATTTG
AATCAAAGGAACACTGATTTAGTTTCCTTTGTATATATCTCATATTATTT
AATTGCAATAGAACCAATTGTGCCCTAATGGTATTGATCATTTAATAATA
TTACACTGACAATAAATGTGACAGTTAAAACATTAAATGATTCTGAGTCA
CCTGATAAAGCCACAAAGCTCAGATCTTAAGAGAATGGCAGATTCTAACG
AAGATTTAATTCTTATAATTATTTACAAAATTTAGTGTGATTTCTTAAAA
CAGTGAGGGGAAAACCTGACTCTCTTTTCCCCCACTTAAAAAGTCTGCAA
AGCTTTGTTAAGAAAATAAACTGAAAAGGCCCCGAATAACACATGAGCTC
CAGAGGAATGCTACGGTTCTGCTTCAGCTCAGGCAGATGAACATCAATGG
CTCCAGTTGTTTGTTTGCAGCAGACACAGAGTGCTCTCCTCCCTTCTGCT
GAGAGTCCCCCCACCTTTGTTTTGTTTGGATTCCCACCAAAAATGGCAGA
GGATAGGTTTGTGTGTCATGACTGCCTTCGAAGAGCAAAACTAGCACATC
CTTCTTAGCCTCCATCAATCAAGTGGTCACCACGGTTCATGCTCTGGTAC
CTCCTGCAGCATTTGTTTGCTGAATCTGTGAAAAGATTACACACTTCACA
GTGCAAAGTGAAACACTCTGCTCATTGATGGCATTTCGGAGGTGAGAGGT
GAATCCAGAGGAACTGATAAAAAGTCACAACAGAGGCAATATGGAAGATT
TTCCTCTGTGAAGTTCTCTCATCTCTTTCTGTCCAGTTGAAGTAATATGC
CTGAGAGATGGCTTCTCCATCTGAGACCCTTAGCTAGACCTGAGGTCATC
CTGGAAGGAGCAGATACAGCTTTCATATAGCAGGTATAGCACCAAGAGGT
GTGTAGCTTTCTCTGCCTTTGGTTTAGGAGCAGTTTTTCCACAGGAGAGC
AAAAAGAATCCCATGGTTATTATTTTCATGGATACACATACTGCCCTAAG
GCTTTGTAAATAATCACAGGAGAAAAAATCAAATTAGAATTAGATTTAGG
CAAATATTTTGTTATGTACAGAGCTTTAAAGTTATGAACAGTCTTTGGAG
TAGAAACATACTCAAAGCTATGCAAGTAATTAGCTGCTACCTTGAATTGT
CAGCAGCCTATGATTAAATAAAGAGCAAGAAGGAGATTTGTATTGCACTT
CAGGTGTTTCACAAAGGTTTTGAATTAAAGTAACACAATACCAATAACAT
TCATTCTCAATTTGACAGAGTAATGACAGCAGGCTAAAAATATCCCATTT
GCTGGAATAATCCAGACAGTACATAGAAATATGCAGGTGTCATCTTCTGG
ATCCTTCTGTGCTGATGAACAGGCCAGTAAAACTGTCTGTCCAGTAGGTC
TCAACAGACCAGAAGTCTGTCCAGTAGGTGCCAACAGACCAGAAGGTGTG
AAAGCTGGCTGCTTATGGTTCAAGCAAGAAATCAGTCAGATCTTCTCCAT
CTATCAGTGTGAATCATTCGAGAGAGCCAGGGTGCTTTTGCTTAAAATTA
AATAAGGAGCAGCAAATTTTTTTTCTCTTTGTGGACCCATGGGATCAGTA
ATTTTTGTTAAGACAGTGATGATTCACCCAAGATCACGAAAGAACTTCTT
GTGCTGGCACAGCTGGGAGCCTGAGGGTGCAGAAGAGCGTGTCACAGGTG
TTTTACAGACATGAATTTGTTGTTTCGTGTTTGTTGTTGGAGTGTTCATC
TGTAGAACACCAGGCCTGGGCACCATCAGTAGCAAAATACTGTTACCTGC
CTTCTCACAAGTACCAACAAAAAGTGAAAACATATATTTTCTATCTCAGA
CAACCTGCCTGGATCTGTCCACACATGAACACTGCACTGCTTTACTTTGG
GGTGTCTTGTGGGCATGTATCCAGTCTCTCCAGTCTTCATGGGACAGTTC
AAGTGCCATAATTTCACCATAGGCAGCCATGAAGTCGTACTGACACAGGG
ATTCATCACATACTTGGCCGTGAATAGAGCTAAGCCAACAGGGATTGTTC
AGGCAGCATTGCTGGGTCAACTAGGTCCCCAGCTGTGTGTGCTATTTAGC
GTTATCCTGGAGAGGAGCAGAGGGAGCTTCTGGCCATTGTGTCTTCGTCT
CTGAGAGCTACTCCAACAAGCATTGGAACCAGATCCAAAAAGCTGGGAGC
ATTGGTCATATGAAGGCTCTTGGCCACATGAAGGTGTTTATTTACAGCTG
ATAATCAAGAAGTTTGGTCATCCCTGGTGTATTGCCATACCCATTTCTTC
ATTCTTTATTTGCTAACACGATCTTTTCTCTCATTGTCTGTCATAGAAAA
AATTAGCAAATTTAGTAACAAACCTTTACCTATAGTGAGTATCCTATATC
ATATCATTTAGTGGGAAAAAAATAATCACTTTGCAAATATCAGGGGGAGG
GACATTTTCTCACCTGACTGCCAGGCACACATATACCCAAAGGGGAAGCT
GTAGGTCCTTTGGTTCCTGAGTTAGAGTACTTCTGTCTGAGTTTTATAGG
TAAGCTTTTACATGATATTTTATTGAAAGATCATCATTAAACTGAGCTCT
TAAGAGATATTGCTTGAGCTATTGAGTTTACAAATTACAGCTTTACATCA
CTGAAAACTGGGAAACCCTGTGATTACAGAGTGATGTTCTTATAAAGCTG
CTATAGATGGCCATGGTAATTTTGAATAAAAAAGGAAATGAAATATATCC
ATTTGATCCCTGTAATAGAATCCTCATCAGGACTTCAGCTACATGAGTGA
AAACTTGCACTTCTATATTGCTTTTGCAATACAGGACCAACTTTCCATGA
GACTGATTTAAAGTAGACATGTAGGAAAGGGAAGGCATGAGTGCTCTAGT
TGGGGAGAAGAAGGAAATGCCTGAAACCCCTGTTTCCTTTTCTCCAGCTG
TGCTGTCTAGCTGTTTATAGCCCATAGACCAGAGCAGCAGAGAGTGAAGC
AGAGTGCTAAAATGAATGAAAGAGTTAAAGTGTGTTTGAGAGAAGCAGGA
GCAGTGTAGATGTGTGGAAGGAAAATACTTCCCAAAATGGGTCAAAAATA
ACAAATACAAAATGTACTGAATGAGCTTTTGGTTTTGCTTAAGATTAAAT
TAAAATTTTTAGAAGAGAAAAAAACACTTTCTCTAACAACACGAACCCTG
TGTATATTTACCTGAGGCTTATAGAAATAGCTCGTATGACGAGTCTGGCT
CCACAAACTCTGCCTAAGAAGCCTGGATCAGCAAAATTCAATCTGGAAGC
TCTCTATAAATTTATGGAACTTATCTGAGGTTTCCAAGTTAACTAATACA
GTAATCTTTTGTTTGTAAAAGATATAATGGTCTTATAAATTAATAGTGAA
GTCTGTGGAAACCAATTTTCAGCATTCAGTGCTTTATCTAACTTTTGTTT
TAATTCTAACGATAAAGAAATGCTAACTCAAGACCAGATACACAGTGAGG
GCTATTTGTAAATATGTTTTATTATTTTTTGATATCTTTTTGGCTTTTTT
ACTTACTGGAGACTTTCAGCAGTTTCATGCTTCAAATAAATCTTAAAGAA
GGTAAAGCAAGCAGTCAGCTCCTCTAAGGCTGATCAAATAGTGCTTTTCT
GCCTGTTTTACTAACAGATGAACAGGCAGTCCCATTTATAGAGCATACTA
CATGTTGACAGAGTGCATTACTTCATTTTGCTGTATTGGCAATTTGAGAT
CTTAACAAAACAATGCTGAGGTCGCTCTCATTCTGTATTGCCATCCTTGG
AATGTGGCTTGGGTTTTCATTAACTCTGTCGCTACAAGGTACCACAGATG
GAGGCAGATTTTATAGGGGGGGAGTAATAAACATTAGAGAACAGAAAGTT
GTAAACAGCTGAAATTCTTTGTCCCATGTGGATGAATTCCTTTTCCTTAA
CACTCTCTGATGTTCTCAGCATCATGTGGACTCTTCATCTGATCGGAGGT
GAATGGGTGGAGAGGTGGCAAGGGCTCTGATCCCTCCCAGCTGTTGTGTG
GGGCGAAGTGGTCGCAAACTCCTGCAGCCAGTGAATATAAGCTTCAATAT
AAACAGTAAAAGTTATGGAGATTCGGCCCGGCTCTTGGCTCGCAGCATTC
TGGCTCTGCTTAGGAGCAGAGATCTCATCCAGGACTGTTTCCAAGATTTC
TCTTCAACTTTTCAATCAAGGGAGGACAAAAAGGGGGGGAGGGGGAGAAG
TCGGAGGGAGAGAGAAAAAAAAGGGGGAAGAGCATGGCTCTGCTTCACTG
CTGCATTATTTCCACTTTTCCCTATGTTGGCTTGATTGAAGTCACTGGTA
AAATTACTGTGAATCTTTCCAAGGCTTTTTTTGTACATATATTTTTATGA
GCCTTACCGGGACAGTTAAAGCCATACAAGTCACTTGAGAAGAATTTAAC
TACAAAGGAACTGGGCATCCTTATTGCAGGAGAAGAGCAGGCTGGTGGGG
GATTCTTCAGGAATAGCTGCAGTGCTTTCAATTCATAGCTTACCTTTTTC
CAAAACAATTGCCTGAGAAAAGGCCAGTGTTTTTATACAACACAGCCTTT
CTCAAGCTGTTTTGCCCAGGGGGCTCTTCCCCTCCCAGATTAGCATAAGT
GTCATTGCTCAGTGCTGCAACTATATGATCACTGGATCTCTGTATCTGGG
AGGCTGTTGGACTGTGCCCTGCCTTCACCTTTTTCCCAATCTGCAAATGG
AATAGCCCCAGTTTGGGATATACTGGAATAACTGCATTCAGCCTCTGAGG
GCTTCAATATACTTACATCAATAAAGGATCCTGCAGCTTAAAACAATACA
GCTCTTCAGGCAGGGAAGCTCCTTGGACAACAATGCATGTCTTATATGAA
TCATGCTTTTATGTTCCCACTGCTTTTTTAAAATCACTTTCTCAACAGTG
CTTACACTCCGGGCTCCAGTTTCCAGGTAACAGAGAGCACCAGAGCCCAA
CTACGGGTGATTTAGCCTTTTGCTGGGTGCAAGTGGGAAGCAGTTGTGAG
TGCTAACATATTATAACCCTTCAGTTAAACACAGCTCGTTCGGCATGAGG
ACTAATTTGTGAGAGTGAGATGCCATCTTTACAGCACAGCAGGCACGTCT
GGTGCAGCTGTTGTCATGACTGCTGAAGGGAAGAACAAAAGTGCAATAAA
TACACCTTTTGCTGTGTTTGCTGGGCTGTTTTCAGCAATGTGTACTGCTA
AGTACTGAGTTACTCCATGAATCCTCTTGGGTAAGGTACTAGTCTGTTTT
GCCTGGACTATAAGACAGGTCTTCTTGGAAATCTTTCCCCAAGTTCCAAC
CTGTGTGCATTTTGATTTATATTTTGGGAACATGTGACCATTGAAACAGA
CTATATAGCCAGCTGGACAAGAGGCTTTTAAACAGTCATTCTTTCCTTTG
GGTAGCACAACTTATTGTAGGACTCTGTACATGGATATTTCTGCAATAGC
AGCTTATACAGGTGGGCACACATAGCTGGGTCTCAAAATGTGTTCAGCAG
AGAGAACCTGGCATCTGCTTTAGACTGACAAGTCCGAAACTCTTTTGACT
CTATTGTCTGTATGGAGTAGGTCTTCAGTGACTGTAATTGGGAACAAGAC
ACCTAGTCATGTGTAGAGACCGACAGGTAGCTCTGAATCTGAAGATGAAA
CCCATATGGAACACTTGGACATGGTTGTCATTGTTTTGGTTTTTTTTTTT
TTCCCTACATACTTTACAATGTTTTCAGGCTTAGGGTAAGTCATCCAGAG
TGTTTAAGATTCTGTGTTTTCCCATTTCTCCTTTGAGTGCTGAAGTCAGT
TCCCTGATATTCTTTATCACTTGTCATGACAGGTCAGGGGAACTTTTATG
CCTGGATCATTAGGTGACTGAAGTGTTTTACTAGAAAACAAATATGCTTT
GATGCTTCTGCAGCCTTGAGGACAAAACAATAATGACCTTATAGCCAGGG
AAGATGGTGCTCAAGTAAGACTCATTACTGCTTCAAGCCCTCAGAACTTC
ATACAGTGAAATTGTAACTATACACTGAAATTGTAACCATAGCTGCTCTT
CAGAGCAGAACCAGACTGTGAATTTAAGTTGCTAAAGTACAGTATAAAAA
CACCCATTGTTAACTCAGTGGACAGCCATATATACAAGTTTAAAATACCT
CACAAGGAACTCAGTGTATGAGGTTATTGCATGTGATTCCATTTTATAAA
TACAAAAGAATAAACCTCACAGTAATGAGTAGAAATTAGCTGCAGTGGAA
AAAGCCAACATGCTGGCTTCAAACTACTTCATTTGCAACTTCTTGAATCC
ACTTCTGATCCATCCAGGGAACCTATCACTGGCTTACAAACAGGCTGAAT
GGAGACTCCGAGTTTACCAACTGTGAGAAAATCCTCCTGGGCAGTCCCAC
AGCCCAAGGCCTGGTACTGACTCAGTGTGTCTATCTTTGGTTAAATCTAT
CTAGTGATCCAAACCAAGATCCAGTGATCCTGAAAATTCTGTGCTCCCAT
TTCCAATGTGGGCTGCCTGGCACAGCCGCTCTTCAGTGGGCTCTCAGGCT
GTAGAGCAGGCTGCCTGCCAGGGCTCCACACTGCCTGAGATGGCACAGTC
CCGCAGCTTGCCGGTGCCAAGACCTCAGGGCATCACAGGACCGTGGAAAA
TCCTAATTCCACAGTAATTTCTAGGCTGGTTTTCTGGCATCCCAGGCTCC
CTCCCTCCCCTGGAGCGGAGATGTACTGGGATGCCTCCCAGGGGCTGTCA
CTCCCAGCACAGTTTGTGTGAGCGCTCTCCCATGGCTCAGAGAAAACAGG
AATTTTTGTCAGGCTCGTTGCTAACCAAGCAGACTACTTCATGATTTGTC
TTCTTCTTGCTCAAAAAAAAAAAAAAAAAGTATAGGAATTTACAGTTCAT
GAGAAGTTTTAAAATGTTGACTTTAGACTCAATCGGACAAAAGTCAAATT
TTGAAAAGCAAAGTTTCTTCTCAACTGGAACACTGGCTTCTCAACCAGCT
CCAGTGAATACAATGAATACTAATATCCTGACCCTTAATGTACAGTTGAA
ATCCACAATAGAAGAACACAAGATCCATCTGCTTACATGATCCCCAAATT
ATCGACAACTACAGAAACATGATGTTTTTAACCACTTCACATACAGCCTG
AAATGTATTAAACAATGACTTCATCTGAAGAGGTTTGTTAACATTATGAA
TATTATTACTATTGGTCACAAGAGGCTTGGTCTTGTTCCAGTCTTCAAAT
AATTACTTTTACACTGAAATACTGGTTTTTGAATTACAACATTAAATCAA
AATGTACAGTAGTCACATTGCTTCTTGGGAGGTTTTACTGTGTCGTTATT
ACTCTGCACACTAAGTGGATTTTAGCAATCCTATACTATCCACAAAACAA
TATTGAATAAACTTTAGGTCTGTGAAAGAGCCCTTCCCCCTCCCAAATTC
CTGTCAAATACCCAGATGGTAAATTTAGATAGAAGCCCATGCTTCTAGCC
AGTTGTTGATAAGCATTCCTCTTTCTACTCAGAGTGAGCAAATCATGCAT
CTGTAGCTGATTTGTTTAAAGTTAGTGTTTTTTAAGTTTTTTTTTTTTTA
TAAAGCTGCAATTTCTGTAAAAGTTGCATGTAATGAAAGAAAATTGTGCT
TTTCTGCCTCTCCAAGTCTCTGAAGACATTCCAGGGAGAAATGTAATTGC
TAGTGAGAGCTCAGCCCAGTAATGCAGTTCACAGTGAATGTGAGTTGTAA
GGAAATAAACAAGGAAGGAAATACATGAAGGGCTACCCACTTTCAGGAAC
TAGAAAAATCTTCCTGTCAATTGTTATTTTTCCAGATGTGTATCATTTAC
AGAGATGAGATTTGACTGGGATTTTTGCTTGTATGCTTAAATCCCTTAAA
TTGTTTGAAACTCTAAACCTGGAAGTTACATTTTATTTCTGTTTTTTCCT
TCTTCCCCCTCATTCTCTCCCCCCCCCTTTCATTTTTTGACCCTTATTCT
CCTCTGCTTTTTTAGCTTGGTCTGTCATCAAGGAAAATCAAGCCTAGAAA
AAAAATACACTTGAAACTGTCAGTTCTTTTCACATGAAGCAGTGAGTGGT
CCCATTTATGTAAATTGCAGCCTTTGAGGAGGCAGGATAAATGTTGGTTT
CTTCTGCAGCTTTAAATCCCAAATGAATTCTAATGACCCATAGGATTAAT
GCTAATTTTTATTGAAAAACTGTTTTCTGCAATGTGATAGGATCATGTTT
TTGATTTACAAGTTACTAGTTTGGCATTTCATTTTATAGATATTCTAGCA
GATTTTCACTTATGCTGAAGGTAGAGACCAATGTGCAAACGTAAGGGATG
AGAAGTAATTTAATCTTTTTCTAAAATACAAGACTTTTAGATTAAATTTC
TTTGCCAAGCTGCTGATAACTGATAATGCAGTAATGTGCACAATCACACA
CAGGACATCACTGGCCTATAAATTATACAGTATATATATAGTGGCCTATA
AATTAAATAGTATCATGATTTATTGGATTAAAAAAAAAAGGATGAATGTG
GTAATTAAAATTAAATACCTGACTGACACACCAGTACTAACACACTCCTG
GATGCTTGCTAACACACCTTCATTAGGGAAAAGGTTTCTTTTGTGATCGC
TCCAGGAGTTGTCTGTTTCTTATACTTGAATGCGCATGTTACCTTGAGTC
TCACCTTCCCCTGGGGCTACTTATAAACTATTGCTGCTGACCACTGGCAG
AGGGCATGGGGAAGAGAGCAGGGGAGGATCCTCCTCTAGATGCTTACTGA
TGCCATTCCTAAGAACTGCTCCTCCTACCCCACTGCAGAGCACAGTTTAC
CGGTTTGAGTTTGCAATCTGGAGTCCGGTTTGCCATCTTGGGCTTCACAG
AGCTGGGCAGTGTGAAAGCATTATGTGGGTGGGTGCAGGTCCTCTTAGAT
CCTCGGGTCCACCACCACGTGTTGGTTTGTGTCTGGGAAACCCAAGCTGC
TTTGTCTCTGCTTCTCCACTGGTATGAGCAACACTTGGGCAACTGTTCCT
AGAAGAGCTATGAGTTTCATGCTCTTCTAGGGTATTAGATATAAAAAGGG
ATTTCAGACATCTAGCAAATCATGGCAATTGAATTCTTTCTAAATAGGAT
TTCTTTTGTCTAAGAAGTTTTATGTCACTGTTCTGAAAAAGCAGCTCTGC
AAGCTGCTTTTGGCACTTCATACTTCATGGCCATTAAGTACTATGAAACT
ATCAACGTATTTTGATAAGGAGCAAAAAAAATAAGTTAGTTCTGAACCGA
GGATTTTTGCAATGTTATTATCCATAAATTCTGATTCTTTAGTTTCTAGT
TTCCATTTATAGAGCTTTATGTATTTCATTTGCTTGCCTGTCGTCTTTTC
TCTCTCTTCTTTTTGGGACATAGACGTCAACTGTAACTTGCAATGACTGA
ATGAACATTTGGCCAGGATAAGAAAAGTGCTAATTCCCTAAGGAAGAAGT
GTGCTGCCAGTATCACTCTTGGCCTTGGCTCAGCAGCCACAGAGGCAGGT
CTTTTCCAGATTTGGAGTTAGCTCTGTGTGGAAGCTGCATTCATGTGCTA
TTGGAAAGGTCAAACAAAACAAGACCTTCCTGCTTGCTTGAAGCTTTGTT
CCCTGAAGATGTTGTCTGGTTTTTCACCCGCTAAGTATGGGAATCCCAGC
TTTCCTGAATGAAAAGAATCAAGACACTGAAACTATTAATGACTTTTCTG
AAAGTCAAAGTGAGATTTAAAGGTTGATCCCATAGCTGGACTCCCAGTGG
GCTTCTTCTCACTTAACTGCAGGTGCCTGAAGGGCAACCATCTGAGCTAA
TTGTCATGGACTCCCACTGGAGTGAAGTAGGCACTTCAATTTACGCGACC
TATTTTAGATGTCTACTTGGATTGACAGAAATTGTCCACCAGATGTGTCA
GTTTCTTCCTTTAGACTAAGCGAGCCTGGGGTGATAAGCCAAGATGAAGG
TTGTAGATGTTTACATTTAGGTGAGGCAAACCCATTACTGCCTTAAGGAC
CAAGCTGGCCTCTCTCCCGTAACAGTATGGGTTTGGAAACTTTTTCCTAC
CTCATCAGATGTGACATCAGACAGTTTGAGTCACCAGTTCAAGGAGTCAT
GGCAGACAACTAGAGAAGACACTTCTCCCCAATTTCATAATTGCATGCTG
TCTGCAACTGAATAGCTAGTTCCCTTTGTTTCATAGCAATTAGTGTTGAG
AAAGCACTCATTTTATAGAATAATACTGGAAAAACAAAACCTGGCTTCAT
TAATGATCAGTACAGTAAAATTCAATTCCCTACACACTTTCTAGCTGCTG
TGTTGGAAGCAACTAAATGGAAAGCATTTAAAATCAAAACAAAATAAATC
AAACAAACAAAAAACAACCCAAGAAACAAGTACCTCCTGTAACAGAAATT
ATTTAAAATTAATTACTGAAAAATTTCTGGTTTATGTTGGTTTTTCTTCA
TTGAGTAGATTTGGAGTGAATATGCAGGAAATTAACTGTTATGCTTTGTA
CCATAGAATCATAGAATGGTTTGGGTTGGAAAGGACCTTAATGATCATCT
CGTTCCAAATCTCCTGCCATGAGCAGGGATACCTTCCACTAGACCAGGTT
GCTTAAAGCCCCATCCAACCTAGCCTGTTATCACTTGTTAAGAGAATCTG
ACTTGGAAGGTTTACAGCTTCCCAAAGTGAGCTGTATGCATTCCTTTGGT
ACCCATTATCAGGTAAATAATGGAGGAAGGAAATCTGAAAGGAACACCTG
GGAGGAATCATAAATGAATGTGAATAAGGAAGGAATATGAAAAGGGAAAA
AGTAGTCAGAACTGCTATGAGAGATCTGTATGCTAATCCTAGTCCCTAAT
AGATTATGGATGGCAATAGAGCAGTGCAGCTCAGTTCATTACTGCTCACT
GAAGACCAGGGATATGCTCCAAACCCGGTGCAATTTGAAGTCAGATACTC
CTTAGCCACCATGAATACAGTGTAAACAAGCTTTCTAGTCACAGTTACAA
TAACTTACTTTAAAATACACAGAAGTTTTGTTTTAAGGTCTGGCCTTTGA
AAACACCTTCTGTAATTGGCAATTGGTTTTAAATGTTGTTAGGTGCACAA
AAAATTTGGACTGTACTATGAAATTTCTGATAGCTGCAATTTACCAAATC
CTTTAAGATTTTATAAATGAAAATACTTAAAAGTCCTTTCTATTTTACAT
ATCGTGTGGACAGAAAGAAATGCATCTAGTAAACCTGCATTTTTCAGGGT
TGACACCAGCTCCTGCCAAGCCATAAATATCTGCCTCTTTCCCTGTCTCT
GTGAAAAGTTTTACTTACACTTTCCTGCTTGCATAGTCTTTATTTTTCAT
CTTAGCTACATCAAGGTAGGAACCTGTCTGTCACTATCGCAAAGGCACTT
CCATGCACACTCCTTTTCTGCCCCAAATACCCTCCTCCCAGTTAGATACC
CTCCTGCCTTCCTTCGTGCCAGCTCTGGCACTCATCTCCTCCCTCGGAGA
GCTGATTCAGCCTGTTAAATGGGAAGAAAACTGCACGCTCCGTTTGCTGT
ATCGGTTTGTGACAAGCACGGAGGCAGAGGGAAGGGAGGCGGCGGTGGCA
GCATTCGCCTGTCAGGGGGGTGGTGAAAAGGGTTACGGGAGCCAGACTCT
CCTTTATAATAGCAATGAATTGCTAGCTCAGACGAATTCCACCCGCAAAA
CTTCACCTTTAGTCCTTCCCCTCTTTGGCTTCTCCCTCTAGGGTATTTTT
CTCCTTCCTGCCTTTACGGTTTTCTCCCTTTTCCTAAACTACTCTGTTAC
CTTAACATTTTGCATCCTCTCCCTTTGCTAGTCTTTTTCTTCCCCACCTT
CAAGCTGGGGGTTTCTGATGTCCTCCATACCATTCTCGTCACTTTGTGGT
GTTGATTGAAACATGCTCCCCCGTATTTTAAGCCTTTTCTGATGTCTAGC
AATGCCTTTTGCATTGACCATTTTCCAGAGGACGGGGCTAAACAGAAGGT
GGTCATGCTGTAGAGCTTGAGGGGTAGAAATCCTGGGTGCCCGTCCCCAG
TCTTGTTTGCCTGCTTTCTCTGGCTTTCTGTGGTCAAACACCATGCCTGT
GGAGCACAGGAAAAAACAGCTGGAATCAGAGGATATGATTTCTGTAGAGT
TCTTGGGTTGAAACCATCTCCTTGAAATAAAAAGCTGAGCATCGGAAGGG
AAAACCAGGCCTTTGGGTGCTTTTTTATCTTTTTTTTTTAATTTTACTTT
TTTCCCCCCCACCTGCTTGGAGATCCTGATGGCTAGAAATGTTTGATAAG
GTTTCTTTCTGTTGGATGCTGCTTTCCAATGCACACTATGCAACTGCTAG
AACACCTACCCCGCCTTGTTTTCTGGGAAGGGGGTAACACACAGTGTTAA
TCTGAGAGATAAAAATGGACTGTATGCATAAAGGCAGACACTGTATTCTT
TGTTCACACCAAGCTAACTGAAAATTACCTCCCTGTCCATGGGAACTCTG
AAAGATTATTTCCTCTGCAATAGAAGTTAAGACCCATGGAAGATCGTAAC
TGGAAGCTTGTTGGGTACAGTACATCACCATCAGAATACATAAAAACTTT
GGCTCAACCAAACTATCTCTCCAGCTTGTATTTTAAGTTATTTTACTTTT
TTTTTTTCCCCAAGTACCTTTTCTTTTTCCCTGAAAGAATACATTACCTT
TGTTTAGGGATAATGCAATGTGCTGGTAACAAGTTTGCCTAGGCTGTAGG
TCAGAAACAGTAAAATTTATTAATCTCATACATGTCATGCAGGACTAGAA
TAAGGCAGCTTCCTCAGAGAACAACTGACAGTAACTGGGGAGTTACTGTG
CTAACCATGATTTGTGCAGAGCATTGAAAAATCATTAAAAAGATAGAAGA
GGGCTCAGGAAATCATCTAGCCTGTCCCTCTCCCCGCTCTGCTGAGGTCA
TGCCTAACTGAGGTTTATGTATTTTTAAACACTTCTGCTGATGGAGAATG
ATGTGGCTTCTCCAGGCAAGTCACGATGAATTCTAACACAGTAGAATGCA
GTTTTCCCTCAGAATTTGTTTCATCTACTACTGTTTGTATAGATGCATAC
TCAGAAAATTACTAATAGGTCGTGAAATAGCATTTAATTTTCCAAAGCCT
GCATGTTAAAGAATCACGAGCCAGGGTTCCCAAATCACGCATTATACAAA
CATGTATTATAAAGTCAGTTTTAGCTGGTCCTCTCTTCTTAACCTGCAGG
TCCTCCCTGGCAGCACATGGAGCGTGGTGGGGTGGTCCCGGTGCTGCCAG
GGGCCGGTCGGAGGCTTTTCCCTAAGAATAAAGGACGGGACCACTAGAGC
CGTCTCACCCGAGCAGTCAGGAGCTTGGGTCGGCGCCTCAGAGCAGCACC
TCGCCAGTGGGCAATGGGGACCGCTTGGGAAGTGTCGTCGCCGGGCGAGG
GGCCCTGGTGCTGCCCTGTCCCCAGACAGAGGGAGCTCGGCCACCTCCGC
CGCCGCCGCCAGCCCCGCGGGTCGGCCCGCAGGTGCTGCCGGTCCAAGCG
CAGCGGGCGGGAGAGCAGCCCCTCCGCGGGGCGGTCACTGGCGCTGGGCG
GGAGGACTGAAACCGCCGCCCTCCCAGCGGCACGGGGGAGCGGCAACGGC
GCCTCTCCTCCTCCTCCTCCTGCTGCTGCCGCCCGGCCCCGCCGAGGGGC
TGCCGGCTCCGCGGCGGGGAGGGGACAGCCGAGGGCGGGCGGGGTGGAGG
CAGAAGTTGCGAGGAGGGGCGCTGGGGGCTGAGGCTGTCGGGCGGGAGCT
CCGCGTTGCCGTCTCAGCTGCCGCCGTCCGAGGGCAGAGCAGCGCCCAGC
CCCGGCGCAGCAGCTGCAGCCTTCGCCGCCCCGCTGAGTGGAGGGAGCGG
CCCCTCCGCTGCCCGCCCGCACCCATGGGGGACTCGGTGTTTAGCGAGAA
GCCGGCGCTGCGGTATGCGGTGAGTGCCGGGGAGGGAAGGGGCTGCGGGG
GGCCGGGGCTCGCGGAGGGGCAGAGGAGACGGTGCGCCCACGTGTGTCGG
GGGTGTGCGTCCGTCCGTCCGTCGGTGTCTGCTCTCGGGCCCGAAAGCTG
TTCCGCCACGCCGCCGGGGGTGAGCAACCAGGACCGGGGGAGGCCGGAGA
CAGCTCTGTCCCGGCGATGGGCGTGCAGGGGGGCGCTGAACCTCAGCCTT
CCCTCCGCTTTCCCATACAGGGATTTGGCGCTTTGCTGGAAATGACATGA
AAATTAGTTTATTACAATAAAAAGCGGGCTGTGAGATGGCAGCCGCGGGG
AGCTCCCGAGGGACTTCAAGAGCCCCGTTCCGCAGAGTCCCCTCCGAGAC
CGCGGCGGGACGAGCCCCCGCGGCAGAGCTGCTCCCGGTAACCGATTCCG
GCACAGCTCCCGCTGCGTCGGGGATGATAACACCATGTTTTATTATTTCC
TTTGCAAGAGCTTGGGCTGTTGAGAAGCCACTTCCTTTCTACCAGCCTTA
TTAGGAGCATTTTCTCTGTTGCTCGGGCAGACAAAAAAAAAAAGCCGAGT
AAAACACGCCAGCAGCCTCCTCTCCTGAAGGCATAAATAAATGCTAGCAG
GAGTAATGGCATGAGAGGTCTGATGCTACTTTCGTCCACACCTATGTAAA
TAATAAGTAATTTTATTGCTGTCGATGAAGTTACGTGGGAATTGTCAGTC
GGAGCAGGCTTGCTTTTCTGGTCCTGATGAGTCCGGCTGCTGGTGTTGCC
GGGATGGGTTGATGAGTGTGTCACATTCAGGATACAGTGTGCTGCTCGGT
TCACTTTGATTCCTTCAGTATTGGCAATTAAGTTTCTTTTTATGTTTGTT
TAAACTTTATGTGAACAGTTTAGATTGGGAGAGGTTGCTTGTTATTTCTT
TCTTTGTTTTTGTTTGTTGGTTTGTGTTTGGATTTTTTTTTCTGTTTTCA
GGAGGAAAATTTGTAAATAGTTTTGTACTCATTCAGCTTTAGGTATTGAT
GCATTGAGCCACTCTAGTAATGCTACAGCTTTTAGAGGTAATGGCATGTT
AGCTAAAACAGTTATATAGAAACAATTATATTTTGTATCGTGTATAAGTA
TCATAGAATAGTTTGGGTTGGAAGGGACCTTTAAAGATCATCTAGTTCAA
ACCTCTGCAATGAACAGGGACATCTTCAACCAGATCAGCTTGCTCAGAAC
CACATCCAGCCTGGCCTTCAATGTTTCCAGGGATGGGGTAGCCACAACTT
CTCTAGGCAATTTGTGCGAGTACCTCAGCGCCCTCACAGTAAAGAATTTT
TTCCTTATATCTTATCTAAACCTACCCTCTGTAAGTCTAAAGCTGTTCCC
CCTTCTCCTGTCACTGCATGTCCTTGTAAGAAGTCCCTCTCCAGATTTCT
TGTAGGCACCCTTTGGGTACTGGAAGGCTGCTCTAAGGTGTACCAGGAAC
CTTTTCTAGGCTGAACAGCTCCAGCTCTCTCAGCTTGCTCTCATCGTGAT
TTACTATCTGAAATTTTATTGTTATTGAGATGTGCTACTGATTTCACTTG
GGAGCTAGTTATGCATCAAATGAATCAGAACCTCTTCTTTTAATAGGGTA
ATTGTCCTGTTCTTATTTAGACACATAGGAGACCAGTGCCAGTCACATCA
CGTGTTAGCTTCATGAAACTTCTATTACTTCCTGCGATTGTCCCTGTCAG
TCTACCATTAACTACTACTTACAAGCACATTATTGTTTCAGTTAGTTAGG
TATCAGTCCATTTGCTTGCCTGCAGTGGCAGCAGATAGTGCAGTGACTTA
AGGTTGGCAGGCACACAAAGAAAGAAGCAGGATGGCCAGCCCTCTCAGGA
GACCATTAGCACTGTTGCAAAACCACTGTTCTTTGATTGCTGTATATTGC
AACAAAGAGGAAATTGTGAACCTAAAAATAATACTTGATCATAAAATATT
TTTACTATTTTAAGATATATTTCAATATTAGATTCATACAATCATAGAAT
GGTTTGGGTTGGAAGAGACCTTAAAGATCTAGTTCCAGCTCCCCTGCTAT
GGGCAGGGACATCTTCCACTAGATAGACTGTGCAAAGCCCCATCAAACCT
GGCCTTGAAAGTATAAATAAATATTAAGTATAATAAGAAAGAAATATAAT
AAAGTAACAACACAGATACATTCGGGAGGTAAGTGATTTTTGCAGGTGAT
GTTAATGGTTTGTTTGAAGAATATGGATCTGGATGCTGGGTACTATCTGT
GGATACACTTAATGTGAAGTCTATGAATAGCCTAATTGAAAACAAATGCT
TGTTGACCTGAAGATAAGCTAAGACTTTAGAGCTTTGTTGGATTGAGGCC
TTAGTAATTACTGCTTAAACGTAACTTAGTACCATTCTCATTAACTTTGA
ATAATTGCATGGTGTAAATACAAATCAAGTTCTTGAATTGTTTTGATAAC
TGTTAAATAAAAATTATAGAGTGTTACTGTATTTAATAGCAATTAATTTA
TTGGCGGAAGTAATTATAGTGATTTCTGTGGTGGGCTTTTCTTTTGCTTT
TCAAGACTGATAATTAAAGTTTCATGATTTTTATGAAAGTGCATAAGGAG
GCATCTGCATTAGCATTTTAATTCTCATCAGCCGTGTGCTTTTGAAGGGA
ATCTCATTCCCCACCTGTACCTTGGTTCATTTCTTAGGGTAGTCCTGGAG
TGTAGAAAACAGTCTTTGTTAAGGTGATACTGAAACTGGGGGATGTGCTT
CTTGGGCTGCCCAGTGTCTGGAGGCTACTTGAGCCTCAGGACTAAGATAG
AGTCAGCTTGAAGGTAAACTTTGAAATTTGTATGATTGGACATTGATTCT
CTGTACCAACTCCTTGGTTCTCAAGCTGTACCCTGCAATTTTTAGTCCCA
AGTTACTTCTACCTGCCCACTAATTAGCTGAATTCACTCTGCAAGCTATT
TTTGGTACTGTGGTGTTTGTACCTGATTCTAACATGTCCAAATGTTCCAG
GAATGCTTTTCAGATGATTTCATTAAAAGGGATGGTCCCCTTCCTGACTT
GGTATTCCCTCCTGTTGGTTCCTAAGTTGGTGGGTTGCTATTTTGTTTTT
TTTGCGATGTTTTGGTTTTTTTTTGGGGGGGATTATTTGTTACTTTTTTT
TCTTTTTTTTTTTTAATCTTAGCAGCAGTTATAGGGGGAATGAAAAGCTG
CCTCATGTGTTTTGGCTAAAACACCAGAAGCAATATTGTACTCACTTTAA
GAGTTCTGTTCGTAACTTGAAATGTAGTTTTTTACATATGTGAAGAAAAG
ACTTGAAATAGCCTTGGCTGTTGCTCAACCAACCCTTCAGTGGTCCAGAG
CAGGAAGCTTGAAGTATGATCTGATATGGATACAGCCATTTTAATCTTGC
TATAGCATCTTTGATCTTGTTTTGTCTTATAACATTTACCAGAAGGGCTT
TCCCCGAAGGGAAAGAATGTTTTCCCTGATGAGGAAACTCTGGTTGTCTT
CAACCAGGGAATAGGAGAAAATGGGTAGGAGCTGGGCTTTGAAAGTGGCT
GCCATGACCTGTAGGGTACTGTGGGGAATTCATCTGAAGAGAAGATGTGC
GACTTTTCCTTGGGCCAAAACCCAGGACTTCTGTCAGCCAAAGCGGGGAG
GATGTGTGTGTCCCAGGAGGACACAGCTATGAGCTGGTTTAAGGCTCCAA
ATCAATTGCTGATAATGAGGTCACCTCCAATTCATATCTCAGTGAGTCTG
TTGGGAAAAGAAGGGTTTTTCCTTGCCTCCAGCAGTATTTGGGGCATTCA
CTGTCTTGCCTTGTGTGTTGGATCAGCCTGTGCCCAGATGACCCTTTGCT
AATGTGGTGTGCAGACTTGCTGCTCGCTCTCAGGATCTTAAATCCATCAG
TCTGCATGGAAGGATAGAGGAAACAAAAGAAACGGTTTGCACGGGAAGCT
ATGACAGTAGTGAACTTAGGAATGCCTACTGGAGCTCAGACTGAGTTAAA
AAGATGATTTTACTCCAATATTCTAGTTGTGGTAATGCTTATTGTAACAA
CTAGATTACAGAATAATTCAAAGTAGAATAGTGAGATTGGCACTGTAAAA
TTATAACCTAGAAACTGTAAGAATCTCCTCATGAGGAGGACTCAAAACCT
GACATCCTCCTGTGGTCTTGCTTGTGTTTTGCAAGAATCCAGAAAGGTAA
GCATCTCTCCTTAAAAGTGATCTCGAGACACATTGCCTGATGACTTCAGT
CTTCAACCACTCACAGATTTTAACGTGCTGCAAGCTGACCACATTTATTA
CTGTGATTTTAGTGCATTCTGCAAGTAATTTATCTTATAGGACTCCTAAG
TGTGCTGCCTTCACCTAGACCATTTGTTTGGTTTCTCTCTCCTCCCGGTG
GGCTTGTCAGCAAGAAGCAGTACAGGAGCACACCAGACCGATGCATATCC
AGATCAACTGTAGTACATTTGCAGTCAGGTTTGGCAAGATGGAGAACAGG
CTGTGGGATTCAGCTAGGCACTGCTCAGCAGGAGAATGAGGCTCTGAAAC
CTAAAAATCTCTGCTCCACTGGAGGTAGCTGCTTGTTTTCTCATATTCTG
AGTGTCAAGGGCAGAATTAATGTGTTAAAAAAATTAAATCAATCTGTGTT
TTCAAATCAGGAAATTGTGACGAAAACTTCCAACTTAATCAGAAAAGCAA
GCTACAGAAGAGGCAATTAGCAGTAAGGGAATAGTTAAATGTCAAAATTC
TGGCTCCAGCTCTCGGATTTTATTAATCAGGTTCTTAACGCTGACCTCAT
ACATGTTGGATGTTTTGCTGGAGGAATATGATTTCCAATTGCTGTTGAGC
CTAATCCTTCATTCTTCATTTGGGTGATATTCCCAGTGACAGTGATGATT
CATGCTTACACTTTTGCAAGTGTTTTTATTGCTAATCTCTAAAATGCCTA
TATGGATATAGGAAATAAGCACTATTTGTCGCTCAATAGTGAGTACCAAG
GCCAAGCTTTGATTGGGATTGATGGAATCTTAAGTGAGTCCATCCGGCTT
TTATCTGCTGTGCAAAGTGGCTGTGAGGTTTTTTTGCTGGGATGAGGGGA
AGACGGGAAGCTAAGAGCTCTTGTGTATGTCATAGGCTTTAAAAAAGTTG
CAGGAAGTAGATTTCAGTTCAGATCAGGTCAAATCTTTTATAGTGCTTGA
TGTATTCCTGGAGCTCTCCACACACATATGCATTGTTCCTTTCATGCCTG
CAATAGAAAAGATGGGGGCAGATGCAGGTTGGGTTTGGCAAGACTTGCTT
AGGTAGGTGCAAAGCCACACTAATGTGATGTTATTAATCTGCTGCTAGAT
ACTAGCCAGGAACAGAGGTAGCCTAAAGTATGGAGAAAGTGGCTGCCCTG
TCCATAGACAGCAGGAGGTAAAGTTTCCCTTTCTTTTGCCTGTCTTTACT
TAGTATAATCTATCACTGCAGTGCAATTACAGTTCTTGTAATCGTACTTA
GAAAGATGCTGTTTAATAAAATTCCATGGGCATGTTGCTTCAGGGTTTTT
ATTTGGAGAGGCACACATCATATCATTCAGCTCAGATGTGTTGGTATGCT
TCCCTGGTATAATTTAAGGTGACTGTGCTTCTCCAAGAAGGTATTTAATC
AACCAGCAGTACTCTTTCGTAAAGCTGTTGGCTGGATGAGGTTTTGGGCT
CATGATGAGGAGGTCTGCCTGAGCAGCAAGGTCATGCATGACCAGAATCA
GCAACCTGTGTCTGGAAGGAAGGTTAGCCATGCAGATGAAGTGCAAGATG
AGAACTGATGATTTTGGTCTCTGTCATGTCCTTTTTTGGTGATTTTTGAG
CAAGGCTTTTCTTCAGTCCTTCTTTTATTATTTATTTTCCTGTGGACATA
CTTCACTTTCTAAAAAAAGTGTCATGTGGAAGCACAAGCTAACCTTTAGA
AGTTGTTCAGGTGTGAAGGTGGTGTGACACAGAGCTACCCTGAAGTAAAA
CTGTTAGACTTCATGTGGTTGGTACTTCCCTAGCAGGCTGATGGTTTGTA
TTTTGGTTTTGTTTCCCAGAACCTTTTTGAAACCTGCAGGCAAAGTTTAC
CCTTCTTTCAGCCTGAAGAGTGAAACTCTGAAAAATTATAGAGGTCACTG
ATATATTTAGATAGTTTGGTCTACTTTTATCTCCAGATGCTAATCAGTTA
CTTTTTATGCCCAAGTGTCTGTGTAGTACTGTGAAGGAGGCTACTTGCTT
TCTGTTGACTTAAAAATAGCAAAGTAGTTTTGCTGGCCAGGGGTCTTAAA
ATTTCATTTAGTTTGAATTTAAATTTCAACTAAAAATCACACCAAAGAAA
CAATGTATTTCACATGTCAGGTTTACTGGGTCGTTTGAACACCTTCGAAC
TTCTTTCATCTGTCTGCTAAGTACCTGTATCATTCACCAAGCAGTATATC
TGTGCAGGGGCTGACTGCTGCTCTTGTTCAAGTGCAATACCTGTTCCTGT
AGCAGGAATGCAGCTGAACTCTCAGTGGCTTGGAAAAGTTGTGCTCAGAG
TTCGAATTTCACACTGTTCCTGCCTTTCTATGACATTTGAGAATATAGAA
AGCCATTTTACTTTGTGCAGTGAAATGGCTTTTTGTTGTCTAGGGAATAA
AGGAGGTGTGCATGCATTGTATTGCTTACAAAAAGAATCTGACAACCTTT
CTGTAGCATGCCTTGGTTGACAAATCCATATGGTTCATACTGTTTCTCTA
AAGGGGGTGGCAAATCTTAATGGTCCCTTGGGAGATGCCCAGGTCTTAGT
GGGCATAGCTGACTCGAAAAGGAAAATAAGTAATGTTTTTCTTTCTAATG
ATTACTATCTGAATGTTATCGAAGGTGCACAGTTAAAAGGATTTCCTGAA
TATATCCTCTACTAAATCAAAAAGTGTTTAGAATTGCTAATGGGGAATTG
ACTATTACAACAGTACTTAAATAGACAGTAGGTAGAGTTCAGTTGCTAAG
GGCAACGTAAGTAAAGTTTGGGTTTGTTCAGGCTCTGGTGCCCTCAGGTA
TGCAGGAAGAGTAAATGCTGATCATAACTACTGTACAATAGTCTGCTGTT
ATTTTGTACTTGGATACCTTACATTTTTAAAGCAGGTGTATGAATCTTTG
GAAATGATACTGGAGGCTGTTTGATATCACATCATATAATTGAATTGTTT
ACCTTGAAGTAACATAATTCTTTTTTGCATTACTTTATCTGAATTTGATT
ATCAGTCACCTTTGCTTAGGCTGCCATGAACGTAGATGATTCCTATGGTT
CTATGACTGCTACCATGCTGTGTAATTCCACTGGATTAGAGCCAGTCTTC
ACTGGTCTTGTTTTCTGTAGGTGACGATTTTTGTCTAAATCAAGCATCTC
GAGTAACTAAATGTATCTATAGGTACCTCGTGTGTAGCACCCAAACTTTG
>bird_contigs.fa.2
TGCTCTTCCTTTATCTCTTTTTTCCCTCCTTGTTTTCCATGTATGTTATT
CCCCCATATGCAATCTTCACCCTCAAAGTAACCCCAGAACAAAGCAGAGC
ACTGACTAACCCTCTGACAAACAAATTTCTGTGTCCTGGAAATCCTCCTT
GCACTGGAGCAGGAGATACAAATAGGGCAGAAGCTGTTTAAAAACACCTC
CCTTCTGCACCAGCATAGCAGGGCAGACAAGGGCCAACTCATCTCTCCTA
TTGCGTGTGGAGGTGTTGGTAATTTAAGATAGGGATGAATTAAAACAGCC
CCATCTGGACTGCTAAATAGCACCAGCTTTCACACTTCTTTTTCGTTAAG
GATGTTTTTGCTTTTAGTCCTGTATCTGAAGATAAAGCATCAGAACACCT
GATTTTTCTCCTGGGTCAGAAATTCTAATAGACGGAGTTTCAGGATAAGA
AGAGTAAAGTTGGGGTGATTTAAAGGAGCTGTCTTTTGCTTGATCCACCC
TTGTTTTTGACACTTCCCTGGTCTACCCACTTTTTGTTGACAGGTTTTTA
GAGGATGGGTGGTGGCTTTTTCTGAGAGCAACATCCGATGTGGTTACTTG
AAAAACACACATGTGAGAGCTTTGCCTTGACTGCAGAATTGATTCGGGAC
TTTTCCGGTGTGAAGTAGGGCTTCACTAGCCAACAGATGAAAAGTTATTG
TGTTTGGGAACAGCTCAACAAGAACAAAACAAAGTACTTCTTGTGGGTAC
AGAGGGGAATAAAAAACTGAGATGCTACAAAATAAAGCAGGGAGGAAGCT
GCATTGTTAGGCTGGATGGCTGAGACCAGGAAATGGCAAAGACAGGGGCA
CGCAAACTGGCACAGCAAACATGCTTCCACAAATGCAAAGATGAAGCAGG
AAGAAGGAGGGTCAGGGCACCCACTTGAGGTGGGCTACTTTTGTCCGTGT
TAACTTATCCTTTCTCAAGGAAAAGTGTAGCCTGTTTCCTTGGGGGACAG
GTTTGGAACATCTCATGCTGAGAGCAATGTAGGTGAGGCTGCCGTCAAGG
GACGATGTGGCAAATGGGAACGAATACACTCCTCTTTGTGCATCTGCAGT
GGAGGCTGAGTCATTACCATTCATCACCAGCCTGACTGGTGTGTTCATTC
TGGTGACAGTTGTTTTCGGGAGAGAGGACAGCTTTTGATGCCTTTTAATT
CCTGAAAATAAAAGAAGAAAGGGCTGTCAAGGTAACAGGCATCCGGAGAG
GCTGACTGAAAACAGCGGGTAGGGAAATAACTTTAAGTCCCAGGGAAATG
TGGCACAAAAGGGAGCTGCCACAATAACCAGGACAACATAGCCTGCTCCA
TCGTGTTTCTGAAGGAGCAGTAAATGGCTGAAACTTCCCATGCCCAGTTT
ACAAATGAGCTCAAATTGCAGGACAACACAGTGAAGTTAGCATTGCTGTT
GCAGAATATTCTTTCCAGGTTTCTTCCTGCTAGGCTGTTTGTCTGGTTTG
AGTCATTCAAGTTTGCATGTGTAGCATCGCTCATCTTACAACTTACTCAA
ATCAAGCCCAAAAAACTTCCTCAGCAGGAACTGTGAGGCCTCTTCTGGCC
CACACCAATCCTCAGGGGCTGACATCTTCCACAGCACCCTGGGGCAGTTC
AGCCATTGACTTTACAAGGACTCAAGATTTCTCTCACCCATCTCCTGCTG
TTTTAAGGAAATGATATGGTCACAGCTGCCCATTGCCCAGAGCTGCTCTT
GCAGGAAACTTTTGCCTCTAAAGTCTGGGCTGGGGTTAGGTCCGGTGCTC
CAAATGGACCTGTCCCATCTTCTGCCTTGTCTTCTCCATCTGGACTAGTT
CAAGGTGTGTACAGCCTAGGAAATCAGCTGTCTCCATTTCCAGCCCTGCA
GAAACCCACCCCTTGAGCTTTAAAAAACAAACCATAATGATTTGGGATGA
GCTCATTATATCTGCTTGTGACTCATGTACGGGAAGCTGTAGCTAACACC
TCTGCTGTGCTGGGAATCTCATTTTCAAGGGTGTGGTGACACATGCAATT
ACTAGACTGATTAATCAAAACTTGGTACAGGTTTACTGTCATTACACCCT
AACTTCTGATAACAGAGATGCAAGAGACTAGCGGAGTTAGGCCCCATACC
TGTATGTGCACACACATGTACACAAATACCCCTGAGTGCTCCAATGAAGT
CAGCAGGTCTATATAAGGCTCATACACTACCTGAAGCCCAAATATATTTT
TGTGCGAGTTTAGAGTACATTAGTCTGTAGGCAAGGTCCTCTTATAAACT
GGGAGACCTGGCAGGAAGGATTCAACTTCCTTTTTACGTTCAGTAAACAC
AGACTGAACGGACCAGTGTGATACAGAGTTAGTAGTGACAACAATACTCA
AATAGTATACCTATTACTGACAGACAGAAAGGTCTAATTTGGTGTTCTGT
TCACCTGATCATCAGGAGGGTCCTTTAGTTTGGTAACACACTGGGGATGG
TGACTTGGGAAAGCCTAACTGCAAGAATCACATCCCTGCTAGTGCATCTG
CCCATGGGACAATTTGCATCACCTAGGGCTTTCCAGCTTGTTCATGTGTC
CATTGCCACAGGTCACCTCAGTGTGGGTGAGAATGCACTGTCACTGCTGC
CATGTTAAATGAGAAAAAGCCCATGGACACATGGGACTAAGATTGCCCCA
GGGGGTTACTTGGGTCAAACTGTCCCTGGGGTGAAGGTAAACTGCTCTGC
AGGACCAAGTTGTTGCCAGCCTCTACCTCTGCCACCAAAAAGGATTCGCA
TTCATATGCAAAACCCCTACACCCCAGGCTGACAGAGCTCCTGCTGTGAC
ATTTGCTGCAACAGGGCAGGGTGCATTTTGTGCCCCTCCTGCCTGCCTCT
GCTCTCAGTGTCGACTTCTCAGCAGTAAGGACACACCACCTCAAAACCCA
TCGTAAAAACAAGAAGCATTACTTGTATGAATGAGGCTATTTTCGTAAGT
GCGGATGCGGAAGCTGTTACCACCAAAATGTTTAGGAAACCGGTGAAAGG
AAACAGTCAAGCTGTAGCATAGGAACCAGTTCAAGCACTTGGCTCTGGCT
GCTCTGAGCTGCGTCCTTGCCATGATGCAGCACACCCAAGAAGATCTGGC
TGCACCCGGAGAAGAAGATGATGCCTTTGGGGAAGGTAAAGTCATCTTTT
ATTAAACTAATCCTACTCCTGCTCGGACTAGAGACCAGTTTCTAGCCTGG
GTGGTATTTCTTGGGTAAATCTGAAGTTGTCTATGGGCTCCAAGGTCACA
GGGTGACCAGACTTTCTTTTTCTCCCAAGAGAATGGAGAACAAAAGCACC
CTAGATACAATAAAAATAACTTTCACACTGGTTCAACAGCTTGCTTCCTT
AGCAAGGGGGTTACTGCTGATGAAGAAAGCTGGGGGAACATCAAATGTGT
TTTCTACTGTGGCTGCACTATGCAAAGTAGTGCATTGGGCATTCACCACA
GGTGCAGCTGTCACTAAAGTAGTAGGAGCTCTTTACAGGGGCTAAAGGTG
ACTTTCTGCTTAAATTACCAGAGCAAAATTAGGCTCCTCTTCTCTGACTG
CCACAACGAGGGGCACAAAGCTGATGCCATAGTTTTTTACCCCTAAAACT
GCTTCGCTGTAGCTTGATTCCTCACTGCTTGCATCCCAAGTCACCGGTTA
CATGTGTACTGAGTGATCTCAGGTCAAAACAGCAGAGACACAGATAAGAG
GACCCTGAGAGGGAGGAAGAATCTGGCCCACGGTATCTGATTTCTGCTGC
TGCTAGCTGCTACCCTTTGCACTTGAGCAGGGGCTGGGGAAAGAACTTGC
TCATGCAAATCTCCCGGCCCCCAGCCTTCTGCAGTTTCCAAGGGAGTTGA
AGGCACAAAGAGCTGCCTGGATCTGCTCCAAAGACTGTGAACCTTTAAAC
TCACTTTCAGCACAGCTTCAGCAAACCTCATTTAAACAAAGCTTAGCTGC
GGTTGGTATGGAAAACTTAGCAGTGAATAGTGCCAAATCAAGTTATCTGT
GTCCCAGTGAAAGGCATCAACACAGAAAAGAAAGCAGCTTCAATGATGTA
CTGTCTGTACTCAAATACATTTCTCACGTCTGTATGCCCCCACTCCTCAC
ACTGTGTCTCAGACTGGGCTCAGAAGGGCAATGGATTTGAAGAAAGGAGA
CATCAGATCATTTGCATTCAGGAAAAACTCCTCATAGTTCAGGGAAGATG
TGGGGAAATGCCACTGGGCAAATCAACTGGCAATGAAAGTACCTTGTTGC
ATTCCCTGCATCTTGCTCTTATGCAGGTGGATGCTGCTTCCCAGGATCAC
CAGCTGTGTGCTCTGACTCAATATGGACTTTTTCAAGTGCTCTGAAGAGC
CACTGGGATTTAGACTTCATTGCTGTTTCTGAAACCTCTAGCCTATGTTC
TTAATCAGAAATGTAGGAGGGAAGGAGAGGAATGTGTGCAGGTTATTTGA
CATTTATATTGTGTTATCTGAAGGGAAAGATACAGTACTTAAGAAATCAT
TTCCAGCCTCTCGACTAAGTTGTTTCTGGCAGGGCTGGTCCAGCAACAGC
TAGAGGAGGCTGGCTTATCAAGGCAGGAACATTTTAGAAACCTCTTCATG
ACCCTGCTTGGAGCAGGAGATTGGACTACATCACCTCCTGAGCTTCCTTC
CCACCTGGGTTATCCTACAAGCCTAGGAGTTGGTGACAGCCTCTTCCAGT
CATCTGCGTGTAACTGGGAACACATCTACCCCAGCTGCTCTCGGTCTGTT
GGCTCCCAAGCCTGCCAGCTGGAAAGCCCGGACAGCACAGGCACAGTGCA
AGCCTTCCCCTTCAGCCCCTCTCCTCTCTCTTGAGTGGGTTAGCAGAAAA
ACATTCACTCTTGGCTGCTATTTCTGGAGTGCTGTTGACCCTGGACAACC
CAGTGCTCTTCCCCAGGCTGGGTGGGATCCGAGCAGGGAGGAGCAGGGCC
TGTTTCAGTCACCCTGCTCGCACTGCAGAGACCTAGGAGCCAGACAAAAC
TGAGTGTGAGATTTCCAGGCCAGATGGACGCGTTTGTCAGGTGCTGAACT
CCAGCTTAGTGCAGACCACAGCTCATAGGGCATGGGCTGGGGGTTTTTGT
TCTCCACATCTGGCTTGGTTTGGAAGGTGGTGGTGACAGATCTCCCATCC
ACCTTTTTAACTTGTCTCAATGCTTAGCTACTCTCACAGTTAAAGATAGC
CATTATCTTTTTTCTTCAAGTGCTGATTTGTTCTAGGTTTTTTGGAGTTG
TTGCCCTCTTGTCCAGGAGAGCAAGGAACTCACTATTGCTTGTACATATA
AATGTCTCATGTAACTATCCACAGACTGTATTCATACCGCTCTTACTCTT
TGCCATTGTGCCATTTTAATATTTGGTTTAAAGTTGCCTTTCAGGTCACT
GACATGAAAAGAGTTAAATCCCATAGGGACAGAATCAATCTGTGCAGGTC
CTCACTAGAAACTCGCATCCCTGATGATTCCTCAGCTGGGTTACATCTGT
CACTCAGACTTGTTTTGAAGCCCTCCAGCATGTCCCAGATTGATCTACTC
CATTTTCAGCTTCTTGCATAAGATATCATGCACTATCAAGCCTTACTTCT
TATAGAAGTCAAAGTACATTATCAAAACAATGGGCAGGGACATCTGCTGC
TAGACCAGATTGCTCAAAGCTCCATCCAGCCTGGCCTTGAACACTGCTAG
GGATGGGGCATTTTGGTTATATGATTCCTACATCACCTACTCTGTAACAA
GGCCAGGACCACTGCATCATCATTGGTAATTCCACCATTTTTATCTGCTT
ATGCTCCAATAGCGTTGGTTTTCCTCATTGTACCTATTTACCTTATTGAA
ATCCCAAGTCACGGAGCTTGGTGTGGCGACATAGCCTACACATATCTTCA
TGAAAAATTAGGCTGACTCTTGCAGTAGATATTCAAAGCTTGAAAATGTT
CATCCTCAAAGAAAATACCAATGTTCTTGTTTTCTAATATCAGCCTTGCA
CTTATATTATGCTACCCTCCTTCAAAGGATCTGCAGAGAATTTGCAAAAT
GACTGTGCTTAGGTTCAGTGAAGTGCAGCTCCCTCTTCTCTGCGTCATCT
TCATCGTTTCACAGAGCACAGCTGTAGTATGCAAATATTTTGAGAAGGAA
CCATTTCAGCCTCTTGAAAGTACAGGCAGTGATGTGTTTTGTTTCTTTTA
TGGCCTGACTCAGTATGTTAATTCAAGGCAAGTGACATCAATTAGTTTTA
CACCTTTGTTAAGTCAAAACACCTGCTTTGGGGAAAATGCTTAGTTTTCA
GTGACTCTAAGTGCCTGAGATTCGGAAGTTACAGAAATTGCTTCCACTAG
CACAAGTCTTCCCCCTCATCACTGTAGCCAAACAGGCATGGGTTTTCTTT
GGGTCTAAGCTGAGGAGCCAGGAAGGCTCCTGCAGTTCCCATGCCCAGGG
AGGAGGGGAGACTTGGGCATGAGTCAGCTCTCTTGGCAGACCCTGGTCTC
TCCTGGAAGGCATGATGCCACCATGCCAGCACAGCCTCTGACTGGGTCCA
GGACTTTGGCACAGCAGGAGCTGCCGGATGAACTCAGATGTATGTGTGCA
TGAAGTTTGCAAGCACTCAGCAAACACAGATAGCATATGGGTCCAGGCAT
TTCCTTAGCAGTGATCAGCATATCCAAACCAAGCATGCACAGGAGAAATA
GAAGTTAGACTGTGATTTATTGCATATTGTTTCATAGAGCTGTACCACAC
TGACCTCTCCTCACTTCTCCTCACCTCCTCTATGCGCCCACTGGCTGGAC
CCATGATAACCGTCACCTGCCTCTCACGCCAGAGCCAACACAAAATCCCA
TCTGTGTTTCCGAAACATGGGGGAAAAAAGCAAAGCTGTCTTTTCATAAG
GTCCAATAACAAGTGTGTGCTCCAGTTCAGTTGACCAGAGCTCCACTTGA
GGTGGTGCAATGCACGAAGTCCCAGGGTCTTCTCTTTGCAAAGGATTGAT
GTGCTGCAATGGCACACAGCCACACTCCAGCCTGCCACCCATCTAGGCTC
ACAGCAGAATAGTAGCTGCATCAAACTCTAAAAGTGTGCTTCAGAAATAC
ACCAGATGCCTTTACATCCCTATAAAGCCTACCTGCCCTTTTTAAGAGAG
AAAGAGTTTTAGCTCTGGGGTTTGGGATCAGTTTTGAGGCTTAGCTGAAA
TGAAAGGTAGCTGCTGTTCATGGTTACATGTACCGCCTGGTGTATTGTAA
CATCACTGCTGATGTTAGGGAAAAATGAGGATAAAGTCTTGGATGTTAAC
TTAAAGTTGAGACATGCTTTTTTATTCAGGAACAATTCAGGTTAAGCAAC
CTTTCTCTTTCCCTAAAGCAATACAAGACTATGCTTTCCTCATACATATA
GATGCTGTGACTTGTCTGAAAGTCATGCAGGGAGATCAGTGTCATAGCTT
GTCCATGACCCATTGGGCCAAGCTTCTTTCCATGCTGTAGCTAGAAAGCC
ATTCATCCACCATGGCGAGCCCTGCTCTGGTGGGGGCCAGCCCAGTTACA
TCTTCTCCCCACAGAGCACATCAAACTGATACAACTTTAAACAAATCATG
TCTTCTAAGGATATCCATGAGTATATATCAATATGCTATTCCACTGAATG
TCTGTCTTAGAGATATACAGAGATACCATTTTTCCTGTGTTTTCAGCTCA
GAGTTTGACTTGTCTGCTTTTTCCAGCATATGAATACCTAGCATGTGAGA
AGGCTGTAGTAAAGGTGAGCAGATTCGCAATGTATTAAGCATGGGAACGT
CTCCTGCCTGACTGCTGGGAGACTACAGATCATTGTCCTGAAAATGCTTA
CAGGCCCCACCAGCCCCACTTGTCCTTTCAGCTTATCTCATACTCCTGGA
AATGGAGAACACATGTGCCATAGTCACTGCAACCCAGGGGAAGAGAAGTC
CCATCACTGCATCACCAAGGCAACGGTGTCTGCTTTAACTAGATAGATAG
ATCGTAGTAAGGGATATTTGGCCTATAAACTCAGATTGAAACACCTTTCT
CCAAAAATATGGGCAGACCTACTTAATGTGTAGAAAGAAGATGGCAGGGA
GAAAATGGAGCTCTCTTAGGGAGCATTTTTGTTTATTCCTGTTTATACTA
AATGCTTTACTCACCTGCTTCTTGCAGCTGCTTCTTTTTGGTTGTGGCCC
ATGGGCAGATACAGAGTTATGGAGATGGGTGAGAGGGCTTTCTGTGGTCA
GAGGAGTCAGTGCGAGATGCCCATCCCCACCCTGGGTGCATCAACCCACC
CGCAGTGCTCTGGCCTTCGGCACTTCCAGCTGTCCTGGGCAGCTGGAGGG
CTATTTTTAACAGGACATTGTGCTCTGTAGCTGGAGAAGAAATGATTAAG
TCCGTGAGGCCCAGAATTGAAAAGGATTGAAAGGAGAGATACTTTCTGCT
TTGTTGTCTCCTTATTTTTTAATTAAAGATCTTTGATCTTTGAGTTGTTT
CCTTCTCCGTGTCTTGAAGGTAACTTGTTTGGTTCGTATTTGTCAGAATA
TTTCTAAATCACTCATAATAACAACAGTGAAGGAGAAAACCAGGTCAAAT
AAACAAGTGGCATTTAACCAGCCCTCAGAGAAAAGAGGAAGGTATGTACA
AGCCAGAGAGAAACCACTGACTAGGTGTGCTCATGCCACCTTCTAAGCTT
GCAAAACAAGTGTCCCACCAAAAGCTACAGCAAAAATTGCCTTCCTTTTC
ATCCATTTTCCCCCTCCTGTTTTTAGATGGCGTCTTGACAAAGCTCTGTG
AAACAAGCTTTCTGTCGCCCAGCCCTGTCATGAAAGTCACAAAATAAATG
TGGCTTGGCTAACATGAGCTGGTGGTGTAAACAGCTTCACCCCTTTAACA
ATTCGAGGCACAGCTCAACTGCCTCTGAAATGAGCTTCCGCCTGCCTGGA
TGCTAAAACCAAAGCCTTGTGGTTGGTGTACGTACCGAGGGTGTGACAGT
CACAAAACAACCGGGGCAGGAAGTGCAGAGTTAAAAGGCAAGGAGTGAAA
ACGGTCAGAGAATGTGTGTTAGAGAGAGGGGAGAGTATTCAAGCACTTGA
CTTATCACAGAGACTGACGGTAGGATGATTTCCGCATGGTAGGATTTCTC
CTACATCTCAGCATCACTTGGGGGGATGAGGGGTGCTGTCAGGCCCCATG
GAATTTTTGTCTTGATCTGGCATATAAGAGCAGGGAGATGATTTGAAGAG
GGGTCTCACTGTGGCAGCCACTTAAGCAATCCTCCCGTGCTGCTGAAATT
CCTAGCTCAACCAAGAGACATTCAGCTAAGGGGGGGTAGGTATATGTGTG
TGCATTTGCACACCCCAAAAAAAGATTGGGTGGGAAGGGTGCAGGAAAGC
ATTTATGCTGTGAGGAGCCACTGATATCCCTGTGTTGTTGGCAACTGGAC
AACAGGTGAAGCAAAACCACTGTGGAAATGCTGAGCACAATAGGCTTAGT
GCTGCATAACTCATGGGGGCTGACACTGGCTTCCTCTGGTTTAATTGCAG
AGTCTGGGAATTGGAAATTTCAGGCACCTAGAGCTTGGAAGTGATGCCTG
GGGTTCAAACAGTTGGTAAAAAGATGGAAAAACAACAAGTGAGGTAGAAG
GAAAGGAAGGTACAGTGAGGAGCACATAGCCAGAGTGAGGAAATAAAGAT
TTTGGAGAAAGTCCCACTGCGACCCAGCCCCTGACTGAACAAATGGCAAA
TACTCAAGTCCATAATCCCAGGTGAAATGACCACCCTGGGAAGCAAACCC
CAAAACTGCTAAAAAACTCAGACAAGGGCTTGCAACACCTCCCCTTTCAT
CATGCCAGGCAGCTCCCCAGGCCAGCCCTGCCTTCCTGCCCACCACGTGC
CCAGCCTGAGGGGAAGTCACCCACAGCAGCGAGCTTTTGTGCAAGTGATC
CTCTCTTCATGCCATGCAATACTGGAGTGAAAAACCCTCTGGGCTCCCCT
GAGGAGTGTGCCTATGGCCCCGGAATGGCAGTGGCCCAGCAGCCATCCAG
GAGCTTCCCTAGAGGTGTGTCAGAACCACCTGCAGCAGAAAAGAGAGGGA
CAGCCTCTCTGAGGCGATGGCTTTATGAATATATTGCCTTTATCATAGGC
ATTAAGTTTTCAAGGACTCCTGCAGAATGCTCTTGGAGATGAAATCTTCC
ATCTTTGCCCTACAGCTCTCTGAAGTTTGTGATTAAGGTGCCAGAGGCTA
ACGATGCTGGCCAGCATTCAGGCTCTATGGCATAAAAAGGAGCTTCATTC
ACATCTTTCTCACTTTGTGATAGCTCAGGGCAGTGAAAAAGCTCTGCTGT
GAACATGGATGTAACCCACGGGCACTATGTTCATTTTAGCAGGGTGGTTA
TGCCCATGTAGAAGTGTAGTTTTCCAGCTGGGAGCTCCCTGTAAGTTTTG
GACTCCCACTCGCTGCATTGTCTCACTCAAGAAAGAAGAAAAAGATAGGA
CAGGGCCCAGGTAATGCCGTGAAGGTAACAGAGGTAGCACTGAGTAGATA
AGCGATTTTCCTGTCTCAAATGTCACCAGCACTCCAGGGATCACTGGAGT
TTCCTAATGGTGGTGATGTAAAGAGCAGATTGAGAACAGCCTGCTTCCTC
TAGGAAACCCCTGAGTTCTAGGGTGCCATTTGGATAATGAGTCTGATTTA
TGAACTGAATGATTTGGGGAGTTTGGGTAACATCAGGACTGAAGGACTGG
GCCATAATACTCAGCCTTCGCACTGAACTAACAGATTTCCTTGAGTGCCT
CAGGGAAAAGAGAAATTTTACAGATGCAGATAGATTTGAGGCTAGATAGC
ATCTCTGAGGTCCTCCTACAAACACATGCAAGGGGTGCCACACTAGCAAT
ACCAGCATAATTTAACAAGTGAGTCACTTTTCTTATTGAGAGGGGTAGGA
ATGTTGAAAAGGGTCCATAGAAAAACATTGTCAAAGCAAAACGAAGCCAG
AGGAGGAGCAGAGCCCTCCAGCACTGCTGAGCTCAGCTCTGGAGTTGGAT
GGCTATAGCTTTGTTTTGATTTTCCCATGGAAAAGCAGGCAGCTCGGGAG
GTCCTGATCTGCTCTGCCTCTTCAGTCGCCCTAGGGAGCTTCCTGCCCAT
TCTATTCCTGATGCCTGTTGTGAGCCAAGGAAGGGTTAGCTTAATCAGCA
ACACCAGCCACTGATTAATGCCAAGCTGTTGTCACTAATCACTTCAAAAA
TCACTGCTCTGAAAATAGTACCCAGGGTCAGATGCTGAAAAGCTGGCATA
GTATAACCAGTGTCATTTAACCTTAGCCACAAAGCCAGACCACACCCCTA
AGGAAACACCATTTCTTTGCTTTAAATTACATATTATTTGTCATTTTTTA
ATTCAGTTCCACTCACATCCCTAGTGACATGGTACAAAAAGCTGCTTTTC
ATCTTTCCTAGAGGAAACAACTGCGTGAGTGGTTAAATACTTCCATGTTA
AGGCAAGCTGGACCAACAAGCAACCTATATTCCCCCAAGAGATGCATAGG
GATACGGGCCTGAGAGTTTGCTCACAAGCTTCTCCATGCTGTAGATCCAC
TCCCTCTCCTTTGGAATCTCAGTCCAAATATTTGGCAGATGCACTTGGGG
CTCATTACATTACAGAGGCAGCGTGTTCATTGCGCTCCCCCGAAATGGCA
TTTCATGTGCGCTGCACTTGTTTTATATTTGCTATATTTAAGCCACAGAA
ATATGTGGTGATGAGGAAAAGAGGGCTGTGGTGGTATGCTGGAGGCTGGA
AGGGGATGAAAATCATTTCTCAAAGCTGCAGTGCGCTGTGCAGACCGGTT
GCCCAGGAGAAGGAAAGAGGAGCGTGGTCAGCCCAGGTCGCTGGCCACAC
TGAAGACCTGGCTGGGTCTCCCATACTGCTGTCCATCTGGAAATGATTTC
AGAGCAGCTCTGGTTTTATACTAGTGTAACTGAGGGTAGAAATTGCTTGT
AGCCTTTTCCCCAGAGGACTCTTCCTGGGTTTCTGTTATGAAACCACTAC
ACTGGGAACATGCAGAAGTACAGATGTGTAGCACTGCAGGGTTCATACAT
GGCACTTGATTTTGAAACTTGTCTGGCATGATTTGCTCTGTTCCCTCCAC
CCCAGCGTTTGCATCCTTCTCCTACCAGACCATCATTTTCCCCAGAGTGT
GTTCTTCATCCTTGCAGCTCCTTGCATTGTTGCCATGACCTATGGGACAC
ACTGAACAGGAGGAAGGCAAAGGCTGTCTCTACACCTCTGCTGGAGGACA
CAGCAAGGCAGGCTGAAGCCCTGGGTGCCTCCAGCCTGCTCTCTCAGTCA
TGGACCTAGGATGCCTTTGGTGGTTGCTAACATGTCCTACAGTGTTTGGC
CCCGTATAATACCTGTCCTTCATGATCCCTGGTCCTTCCAGGTCAATTGC
CTACTTCATAGCCTGGGGTGGATGAGTATGGGGCTGGCCCAGCCATGCCT
GGGACTGCTAACCAGAAAGTGCTTGAGCATGTGCAAGAAAGGCTTTCTTC
TCTGTGCTTCAGACCTTGTCCCAGATTTACAAGTGCAGGTGAGCCTGCAA
AGAAAGTGAACACGGGCTGAGTCTTCATTTTAACTACAGCCCTGATGTCA
CTAGCAAGTTTCAGCAACAGGTCTGGTAACATGGGTAGAGATGGCATCAA
ACCCTACGAGACTCCCAAACACAGTGGGGAGTTCAGCCCACTGCTGTGAT
GGAAAAAGAAATCTGTGGCAGGAAGCCAGATTTGGGCACTTGAGAGCCAA
GAAACAGGAAAGAGCCAAGAGATTACGTAAAGATACAAGACAATCCCAAC
AAGGAAGCTGGGATCAGATCAACTTTCTGTCTACAAAGCCGGATTCTTTC
CTGGAAACAGTCTAACAGAGCCTTCTCAATCCTATACATGCTGACGGTAC
TGGGAAAGGCAGCCCCAAGCAGGTATATCCCATGCTGCAGACCTTTGGGA
AACACTGCATTCCACTCTCCACTCCTCTGGACAAGGTGGTAAAGAGGGTT
TTGAGTCTGTCCACCAGCAGAACTTGAAGCCAGCCCATTGCCAACAGCAT
GGAAGAGGTTGTCTGACAGCTGTGCTCCCAAAAAGCAGGCCAACAGCACC
GTACCTGTCGCTTCAGATCTCTGATCACTGCCATAGCTTTGATCATTGTA
TTGTGTAGCTGACTTCCAGCTGTCCTGGAAAGCAAAAATAAGTTTCCAGC
ATTTTTTTGTGTGCCTTAATTAGAAAACAAGGAATGCTTTTCAAAAACAA
GAGAGGGGGGAAAATAAGGCTAGAGCTGCAGTACTAGACATGCCATCCAC
ACACTTGGCGTGCACTTAAGAGCAGCTCAGTGGCCTTGGTTGCTAAGCAG
TCTGAGAAACTGGAATGCGCTGCTCCCTCCAGCCCTCCATGAGCACTGCC
ACCCAAAACCTGCCTGAAAAAGGCATTGAGGCTGATTTTGAAATGTGGAC
AGTTCTGGGGGGAGGGGGGGGGAATGCAATCAGTGGCTCCTTCCTCCTGC
TCCCCCAGGTTATACACATGAGGGCAGGTAGGCTGTATGCTTGTGCAAAT
GCTTCCCAAAGTTAGGTTGTTATCTTCAAATGCTGCCAGAGGCACAGGCC
ATCAATAAGAAGTGTTCTTGCTCTTAAGGTAGCTATCTCAGATCAGCACA
AATGCAGCAAGGTAGACCAAAGAAGAGATAAAGGAAGGAAGGTATTATCT
TTTGCAGTACATGAAAGGCTAAAGGCAATTTCCCTTTATGTCCCTAGCCC
TCCCTCTGCACGTGTAGCTGTTCCTTGGTATATAAAGTGTGTCCTGACCA
CCATGCCACAGAGCAAAACTACTGCATTATACTTCAGCTTTTCTCAAAGT
TCCAGCTGTGCTGTGCATCTGGCCAGAAGTCCCAAAAGACTGAATCTGCT
CCTGAATCACTGCAGAAGATTAGCTCAAGTAACTTTTCCCACAAAATGCC
CCAAGAGCTGCAGGTGGAAAGCTTTACAAAAGCAACATCAAGAGAAATGA
GGAACTTGAGGGTGGAGTGGCAACACAGTGATGGGAAGTAGAAAGGGGGA
AATGGTTGCACAGTGGTTAGAGGATGTCAGCAGTGAAAAACAAGTGATCA
AACTCTTTTAGAAGGAGAGTAAGAAGCATTATAGGATGATGACGAGCACA
AGCCAGATGTGCTCGGTAGGCTCAGCTGACAGAGGAGTCAACCCAAAAGG
CAGCACAGGCAAGGTGTAGCAGGAAAGTTGTGGCAACACCTTAATGTGTT
TAGGTGGGAAGAGTAATGGTGAACTTGTGCATGTTTAGAAAGTTAAAGCT
CATGTCTTGCCCAGGTTGCTCACAGCAGAGGTCAGGCTCTTGTCTTTTAC
CTCTCCCATAAGAGCCTTTCCACATGATAGTTGTAGCACCTGCTGTGCTT
CCCACACTGAAATGTGATCACTCACCTCTTTTTTTGGATCACAGTCCTCA
GATAAGAGTGCTCAGGTTTGCCACCTGTGTTCACACAGTGTGATACCTGC
TGGAGATGTCTTGTGGGGCATTCATCAGGGATAGGAAGATGCCATGCATT
TCCAGGCACCCCCTTTATGAGCAAGAAGTTGCACAGAAACACAGCAAAGA
AATGTTACAACAGAAAAAGCTCATATACAAATTGCCTTCCTTAAAAGCTA
GGGCAGGCCTGACCTATCTCAGACATCCAAAGCTCAAAGCCATTGTCTGC
CCACCTATGCCCCCACCTTCTTTGGCTGATCCAAGCATGCTAACGGGAGA
CCTCTGTCTGAATTGCTATCTGCATGGTCTGCTTAGTATTGACACCAATC
CTTGCTTGCAGGTGAAAGAATCCAGGACTAGGCTAAATCTTTGTATCTGC
ATAACAGGCATACATCCCCACTATCAGCGGGGAAATTGCACCAACATCCC
ACATTTTCACAGGGGTGTTCTTAGAATCCTCCCACAGAGTATCTTATGTG
GGAAAAAGGGTTTCCCCCAGACTACTGGGTCCTGCTCCCTCTTTCCAGGT
TTCTCTAGATATGTCTGCAATGGACATGCGAGCCAGGAGCTCCACCAGCT
CTGCTGAGTTGATGGATTTAGTAGTCTGGAGCCTGTAGGGTGATGGGAAA
AGTGAAGTACTTCTCATTATGTCCACCCCCCGGAGCAATGTGTAACTGAT
GCATATCAGCCAGAAAATCCTGCTCAGCCCTTGCAAGGAGCCTTCCGGGT
GCCTGGGAGGAGCAGACCATTTAGGTATTCTCAGACTATAATCCCTTCTC
TGATAATCCTGATTTACTATTTGGCCTGGGAGCACAGGCTAATAGCAAAC
AAAGTGTCCTGGCAAAGCTCAGCAGGTAATTTAGGAACTCTGGCTTAGTT
GTCTCAAGTATAATGTGGGGTTACCATTGCTGAGAATCAGTGTTCCTGAA
GGTGCACGGGAGCTGGGGCAGGGAGGTGGAAGTGCAGCATAATTGCAATT
ACTGGTTTCAAAATGTCACTTTTCTGGAGACAAAGGTAAATCAGCTGTTG
TCACTTAGAAATTTCACTGGGGACATTCATGCTGACCTATTTTTAACATA
ACAGCAGATTACACTGTAATACAGTGAATAATTCATAGGAGTAGTAGCAT
GATCACAGCCACAATACAACGGCAGCTCCGGTTCCTGCCTAATTATGGAG
GGAGGCAGAGCTCTCTGGCATTTTCCACCGAATTAGCAAAACAAGACACA
CGTGGAATGACTGACCCTGAGCCTTTCAAAAGCATGTGAGTCAGGATGAA
TACATGTCTCCGGAAGGACTAAGTGGGACAGAGATTTTATCTAGAGCATC
TGCAAGCCTACTCAGTGTCCCAGCAGTTTCAGCAAGCTGCAGCACTGGAA
GCAGGGAAGAGGGAATGTGTGCAGGGTTTGGGGTGACAAAGAGGAGAAAA
CTAGTTTTCTGTGTTTGCTATGCAAAACTACAATGAGAAACCAAGAGAAA
TAAGCTCATACATCCCTAGCACATGTATTTGCATAGGATAGGGAATATTT
CCTTGAAAGAGGAGGCTGCAAATGAATGAGGTATTTGCATCTGCAACCTC
AAGTTCAAAAACTCTTAATCAAGATACCAAAAGGGCCAGAGGGAATTTGT
GACATGGGTTATACCATAAAGTAATTGCCAAGAACTACTGTAGGAGGCCC
AAGGTTGCAGCAGGATCCTGCGATTAGTATATGACACTGAAAACATTTAA
TAAATTAACCAAGCTTCCACAGTGCATTCTGCCACCCCCTAAAAGGCTGA
AATGGACTCAAAAGCATATTAAGTATGCATGATGAGACATTTATAGCTTT
CAGCATTGCCACAAATATTCCCTCTCCTCTTCCCCTGGCATTCCACAGCC
CGAGGCTCACAGCTGCTTTGTCCAGAAAGCAACTTCTCTGCCTTGGCCTC
ACAGTTCACATCCTGTGTGAAACCCATGAAATGGGGGGTATTCAATCCCA
TCAGAGACATAGAAAGGTCACCCTAAATGTCTCACCTTGGAGCTACAGCA
GCAGTATTGTGGTGCCAGCGGTGGAGAAGTGTGTGGCTCTGGAAATGCGC
CGCTGGGATTGCTGTAAAGCCCATCTGAACACAGAATCCTTGGGGAATAG
CCTGTAGGCCCCAGAGCTCTGCATGCCAGTGTGAAGAGCAGCATCCTTTT
CTGCTTTTATTTAATCTGGAGTTGTTTTCTCTCCTTTCTACTGCTTAAGG
GTACTGGGTGCTGTTTATTTTCAGCATACAATATAAATAACACAGGTTCG
TTACTGCTGCTGAAAATTACTCTAGATGACAGGTCAGGTGGAGTTAGCAA
CTTGGATTTTTATTCATTGAGGGTTTGGGGTTTTTCTGTGTCTAATGCTC
TGTGAAAGCCCAACTCTTTTCCATTGTTGTAATTTCCTAAACCTCCTACT
GTGTCATCCTCTGTGTGGCAGGTCTACATGCTCCATGAAAAACATATCAC
TTTAGAAAGGGTGAGTCTACCTATCCTGACCCAAATGGGCAAAGATAAAG
ACATATAGGGATGGTATCAATATTGCCCCCTTGAGCCACCATCTAAGTTG
TGTCTATTTACCAACAGTACAGACCTACCAGGGATTCCCCCCCTTATAGT
AAATAGGACTATACATTTTGGAAGGAAGACTGGGCTTGAAGAAAACACCC
CAGAATCTCTGGGGAAAATGCTGCATTCCCACCTTTTTTTCCTTTCTGGG
GTAGCAGAGGGAAGATACTCAATGAAAGATGTTCAGAGGAAGAAATGTAA
GGTCCATTAACTGCAATGTTCTATCATTTACAGTCACCTTTAACTGCCAT
TTTAGCCTTCCCAATATCCACATTCAGAGTCTGCTTTCACACACTCTACT
AAAGGCAACTGAGGCTACAGCCAGCAGCCCAATGGCCTCAGGAAAGCGGA
GCTGCGGCAGCCTGTTCCCCCACCATTCATAGAATCATGGAATAGTTAGG
GTTGGAAAGGACCTTAAAATCATCTAGTTCCAACCCCCCTGCCATGGGCA
GGGACGCCTCACACTAAACCCCAGGTCCATGAAAAGGATCAGAGTGGTAT
ATGCACTGGGATCGGAGGGCTTTTGCGGATGTCCCACCTTTGGGGCAAAC
CGCCTGAGAGGCAACCAGCGTCGAATGGCAAGATGGAAGACACACGCTGA
CGCTCCCATCAGAGGTGCAGAGCTGCCAGGTCCGCCGCTTGACAGCCGGG
ACGAGATGGGGCGGACCGCCGAGGCCCACACCACCCACTGGGGCTCAGCA
GAACGCTCCGCACCGCCCGCGGGGGGGCGGGCCGCGGCCATGCAGCGCCG
CGCAGCAGCGCCTCCTCCTCCGCCTTGTCCCCATCCTCCTCCTCCTCCTC
CTCCCTCCCGCAGCTCCGCAAGGAAAAGCGGCAGTGGCTGCGCTCGCTGG
CAGAGCGGCGGTGCGCTGCGCTCGCAGACGGGCTGTCCGCCTCCTCCTCC
TCCTTTTCCCGTTTTTTTTTGTTCAGTTTTACAATTTTAAATGATTCTCC
TTTAATCCTTCGGGGCTATAATTAGCGCTGCGGCTGCGGGCGCTGCCGCC
GGGGATGGGGCGGCGCGCTGCCCGCGGAGCGCTGGGCTGCGGCGGGAGAG
CGGCGCCCCGGGACGGGCTGTGAGCGGCGGCACCGACAGGTACCAACTAG
CACGGGCTCGGGGGGTCGAAGCGGGAAAGACACCCTTGATGGGAGGAAGG
GGGGCTCCTGCTGCCCAGGCAGGACGTGGCCGAGCTGAGCCCGAGGGCTG
CGGGGATGGAGAGCGTCTGTCCTGGAGCGGCTCCTGACCCCGCTCCAGCG
CCACCGCCCCGCCGGTCGCGGGGGTCAGGCGGTGACAGGTATTTGTGACT
GGAGAAAGGGGTTCTGCGCCGCGTCTTGTGTGTGCTTCTGGGGTGGGAAT
GTGAGGAACATCTCGGCTGTGGGTGGGTGTTCGCTGAGGGACGTGAAAAG
CTGTGCGGGGGAACGGGTTTAATGTTTTCCCAGCGCGCGTGGAAGTGCTT
AGCCTGGTTTCCATAAAAAACTCTCAGTCTATTAGGTCTTCTATTTCCAG
TGAGCTTTTATGGTATTACTAGTTGAAGGAAAGCTTAAACCCTCTTAAGT
TTTCCTTTCTGTCTCTAGCTTGTTCCCAAGAACTGAGGCAAACGTCCTAC
ACACTGGCACTGCACTTCAGTTTACCTTTGAATGCCCTCGTTACAAAAGG
TCAGCCTAATCTGGGCTGGTCTTTCTATGCCTGTGTTAACTGAGCATTTT
GCTGTCTCTCATTCAAAGTTTCAAAAAGCTTCTGGAAACTGTGTGTGCGC
GTTTGTGTGTGTGTGGCCATCCTGCCTTCGCACCCTTTCATGCATCTCCC
TGAGAAGAGCTGAATGTATTTTCATGTGTAATTTCTGCATTCATTAATCT
GGCCGTGCATTCAGCCACGCTCATCTTAATTACCATGTTTGAGCTGCTGT
CACGCAGCTGGAGGCCGGGGCAGGGAACACACTCCCAAACAGAAACATTA
TCTTCATGTTCTCCAGTGGGTAATTAAGTTTCACAAGCATCCCTCTCCTT
CTGAATAAACAAAAGCAGAAGCATACCCAAACAGGGGGCTTAAAGAAGGA
GGCAAGAGGACGGTGTCTTTCCTAGAAGGTGTCTGCACTTGCTGCCCAGC
TGTCTCTGAGATTTTCACACACTAGGAAGAGATATAATGTGATTTACTGT
GGCCAGACTCAAGGAAGGCATTCGCTGAGCCGGGTTAGGAGCATGGCTTT
ATAACCATAATGGGCAAATGTGACAGAGTGCTCCATGCTTAAGGAAGTGT
GGGTGGCTATATATTAAACAGTGGGAGTATAAAGGCAGCAGAATCTATGT
TTACTTCTGTAAATTCAGCCTTTGCTCAGCCAGTAACTAAATCACTAGGA
GAGTCGGTTAAGATGGTGTCTGCACTGGCTGCAAGTGCAGGGAAGCACTT
GTGCAGTGTGGCCTTTTAAAATCCTGGCATCCATAACCTGGTGCTGGTTT
AATCCCTGACATTCAAGCAGCACTTCCCTGGCAAGGTGTGGGTTTAGGGG
GGTGTTTGTTTGTTTGTTTAATTTGTAAGAAGGAGCAGATTTCATTTCTT
TTTAGGAGCCTGCCCTGGGATCAAAGCAGTTAGCTTTTCTGTATCTCTAC
TTCTCTCTAGAATGACAATCCAGTTATATCTTAGAGGTTTTTCTATAGCA
GAATTAATATTCCTTAAACGCTAGAGAATGTATAAAGGGAGAAGTGTGTG
GTTTAGGGTGATGGAGCATCCCTAAGTGAGAAGGTGGCTGTACTTCCTTG
TGTTCTCAAGGCACATGACCACTTTGTTCACCAGTATCACAGAGCAAACA
CACAGGGTACAAGCAGTACAAAGCACGACTTCACAACTCTCAGCAGCACA
TTCACACGCCATGCAGGGTTACATTTTGCTCTTTGATATTTTTAAAACCG
AGCAAGCAGAAAGGTAACTTCCATACAAAGCATCTGCTGGGAAAGGCCTG
GTTCTGGGGAGAGCTGCCTTGCTTCCCCACTGGGAAGAAGTGGGAGTGAA
AACTAAAGGCAGCATTGGCTTTTTCCAAAAAAGGGATGGCTGGTCTGACT
TGGCTTTTTTTTTTCTCCTCATGCTATACATGTGGCAGTGATAAGCTGTT
CATGGACAACCCACTTACTGGGGTACTTTTCGTCACTCAAGCTAAGCTGC
AAGCAGCAGGAAGATGGGCAGGTTATGTCTGTGGTCATTGAGCTAGCACA
GAGCATCAGCTGAAAGCAGCCAGGGAGGGAAGTGAAGAGAGTGATGCCCG
AATGCGTGCTACTGGCACAGGCTTCTTAGAGAGGACCAGGACATGAATTA
GCATCAGATAGGGGTCTGCCGCATCACTGTCAAGCTATGTGGTTCCTGGA
TGACTCTATTAACAAAATGTGAAGAAATCTGGTTATTTTCACACTTAGCT
GGAGCTTGGAAGTCTGTGTTTTGTTCACTCAGCTTCCAGTGCTTGCTGCT
CTTCTGGCAGAGAGGTTCTTAAACATGTTTCTCAGTAAGAGATTTTCAAA
ACTAACCAGCAAGGGCATGCACTACTTTTTTCCCACTGGCTCCAAGATGT
GCTTGTCCTTTGAGAAGGCAGAGAGGAAGCACTGGACCCACTGTGAAGTT
AGAAAATCAAACTCAAAGTCTTTTGAGGGAAGCAGTTTTGCTCTGAGGGA
CTTCACAAACTGTGGTGGCTCAACTTTGGATGCACAACAGTGTAAATGAG
AATTCAGTTTCCTGCAGTGAAGTTGCCAAGATCTTTGTTTCCCTCACTAC
CCTTCAGACAATTCAGTTTTTCCAGAGCAAGACAGGAGGGCACTCTGTGT
GCAGAGGAGCCGAGTGGCTGGAGGAGGAGCGGCGGGATGGGCTTAGCCAG
CTCCCTGTGAGAGGGCTGGAAGGAGAGCAGCAGCAGGAGCCAACCCTGCA
TGCAATAAACCAGATCATATTATATATCTCTGCCTAATGTCAGGAATGGC
TCAGTTCAGGCTAGGCAGCCAGCTCACTTTGAACCTCATGATTGTCCTTC
CCTGCATACCCCAAATCCAAGCAGAAACTGTATTTTCCTGGCCACAGCTG
CTCAGCGGCTTTATTTTTGCTCCTCCATGCAAATGCTGCTCTTGCCCTTG
CTTATCTGCACCTGTGTGAGCTGGATGGCTGGGCTAGGGCTGGCTCACTC
CTGTCCTGTCCTGTCCCTTTCTGTCCCATCCTGACCAGCAAAGCTGGTGA
TCTGGCTCCTGCTCCAGGCAGGTATTTTAAGGAGAAGGAAAGCAGCAGGT
ACTAGGTAATCCTCTCCAGAAGACAGTTTTCCCTCATTTGGCAACCTAGA
GACAGCTGCCATGCCCAAACCTGGTTGAGCATCCTCCTGCAAGCAAGTGT
GGCTTGAAATGTTGTTTTGCAGCATTTGGGCAGCAGTTTTATCTCACATT
TCATAGAAACATAGCATGGTTTGGGATGGTAGGGACCTGCCAGCTGTGTG
CACTTGCAGCCCAGAAAGCTAACCTATATGCAGGATTGTGTCAAAAAGAA
GTGTGAGCAGCAGGTTGAGGGAGGTGATTCTGCCCCTCTAGTCTTGTGAG
ACACCACCTGTAGTTCTGCATTCAGCTCTGGGGCTCTCAAAACAAGAGGG
ATGTGGACCTGTTGGAGCAAGTCCAGAGGAGGGCCACAAAGACGATCAGA
GGGCTGGAACACCTCTCCTATGGAGACAGGCTGAGAAAGTTGGGCTTGTT
CAGCCTGGAGAAGGCTCTGAGGAGACCTGTCTTCTAATACCTAGAGGAGG
CCTACAAAGAAAGCTGGAGAGGGACTTTTTACAAGGATGTGTAGTGGTAA
GACAAGGGGAAATGGCTTTAAACTGAAAGAGGAGAGATTTGGATTAGACA
TTAAGAAGCACTTTTCACTATGATGGTGGTGAAGCAGTGGCACAGGTTGC
CCAGAGAAGTTTTGGATGCCCTATCCATGGCAGTATTCAAGGCCAAACTT
TACAGAGCCTTGGGCAACCTGGTCTAGTGGGAGGCATCCCTGCTCATGGC
AGGGGAGTTGGAACCAGATGATTTTTAAGGTTCCATCCAACCCAAACCAT
TCTATGATTCTGTGGCCTTTAAAGGTCATCCAATCCAAACACCCTGCAGT
CAGCAGGGACATCTTCGACTAGATCAGGTTGCTCAGAGCCCTGTTCAACT
TGACCTTGAACATTTCCAGGGATGGGGCATCTACTACCTCTTTGGGCCAC
CTGTTCCACTCTTTCACCACCCTCATCATAACAAATTTCTTCCTTATATC
TGGTCTAAATCTACCCAAGTTTTAGTTTAAAACAATTACCCCTTCACTAT
AGATCTCCATCCAGGTGGTTTGGATTCAACCCCCCCAAGTTTTGGCATTA
TAACTCCAGGTTTGAAGTATCTCTGCTGCTGGGTCTGGTGCTGCTGGGAA
GAAGGAGGATCTCCCCCTCCCTGACCATGTCCAGGTTAATTAGGGAGCAG
CAGCAAGGCTCCAGGAATTGGCTGTATCCAACCATGATCAAAAAGCGAGT
CCCAGTACATGCTGGTGTACACCTTGAATCACCTTGGTGCTCCTGAGTTC
CTTTTTGGCAGCCACAAACACAGACCTTGGTTTGGTCTTTACATTCAGGC
TCTGCACCCAGTGGCCTCAATAAGAAGCAAGTCCTCTAAGCACGATGCAA
GAACTAACTGGATTGTCTTTCCTAAAGTTACCTTTTTCTGCCATGTTTTT
ATGTTAGAAGTGTGTCCTGTATTTTCTACTCCCCAGCCAGCACAAAAGAA
AAGGCAGATTAGCACAGAAGTATGCGAGCATCTTCCTTCTCTTCAATGGG
AGGAACAAATTGAAGCTGACAGTTCTCTGGACCCATTGCAACACATGAAG
TAGTTACAATAATACATTTTATTGTCCAGCCCTTTTAAAGCATCAGAAGC
TCTCTGGTCTCTGATGCCTCCAGTAAGCTGACCTTGGCTGGCAGAGCCAG
CCACCTCATTACTGCTGTCCCACTGCTCACAGCCTGCCCTCTCCCCTGGC
CCTCAAACAGCCCAATTAATGGCAGTAACGAGAGCTTCCCAGGTCAGACA
GCCTGCTGGTAACCCTTCAGTGACATCAGATCTGTTTCAAATAATCCCTT
CTGCATGAAACCTTTTATTTATTATTATTCAAAACCACCCAGATATTTGT
CAGACTTTGCTTTGTCCTGAAAACATCATCAACAGAAAAACTTCAGGCCA
TCCATCAACTCCAAAAAGCAGTTGTAGCAGAGATCTATCTAGTAATCACC
AAGGTTCTGGCTGTAGTTTGTGCCTTCACCTCTACCAAAGACCAGGCTAG
ACTGCCTAAACATTTCTATCTTAGCTGACCAAAGGAAGGAACTCATTTAC
AGTGAAATCTGTTGGAGATAGGCAAATAAGCACCTGCAGATAGCTGCAGG
AGTTCATGTTTCAACAGACAGGGCAAGGTTGAGCCACCACAGCTTCCTTT
TTCATTCCCCAAATTACCATCTCACTGTCTGAGCAGCCAAAACAGCTTGA
CTTGTCCCTCACTGAGGCATCTTTCTTCTTTGTTGATTTTATCTTGCATG
TGCTGCAGACTGAGGCAAATCAGAGGAAAAAATAGTGTTTGTACTGAACA
TACCCTTTGAAGAGGTCTTGGGGAGTGGATCTTGTGCTTGGGGCTGAGAT
AGTGTCACTTGTCTGGTACTGTCTCAGGCAGGCAGGTAGGGCATTCAGTG
TAGCTCTGTAGTCGAAGTCTGATGGGTGTTTTGTACTCGTATAACATGAG
GGAAAGGGCCTTTTCCATAATTAAGCAACCTGACATCCTCTGTTGGTATA
TAATTTAAAAATGTTTGGGTTTAAAACTTCAGTTGTGGTAGGGAGGTATG
TTTCAGCTTTGTGCAATAACATCCCTGTGAGTAGTCTTTGGCCAGGGAGT
CTTCCCGGCTACGAAGACACACTTTTCTCTGCTTATCCCTGCAAGTGTTG
CTGGATTATGGTGGTAACAGCTGTTCCTTTGCCTTTTTCCAACCATACAG
GCATGTCTGCGGATGAAGATGCTGTTGAAAAAATGCCAGTGCTTAATTAA
GTGTATAATGTGTCAAGTCCTGCATGACTGACTGCCCTTTCCTTGTCTTG
TTTGGTACAACTGCAATATACCATTTTGTTAGTTCAAAGAAGGACTTGGA
GGTTTGCACAGAGATAATTGTGGGACAGGAAGCAATTGGCTGTGAGGTGC
TCTTTGAACCATGAGGCTTTTTTCTGAATTCAGTGTAATAGTTGCAGGCC
ACATCTACTTAGATATACACAAGACCTTATGCATGAGAATAGATGTCCTC
TAAGGTAAACAGGGGTGAGTGCTCAGTTTATTAGATACTTATATTGATAA
AGTCAAATGCTGGAAATGCTCTCTAAGTCATCTGTGCCACACAAAACCAA
ACCAAAGCCGTATTAAAAATGCTAAAGCTTCAGCTGAGGCTGGAAAATAA
TCAGCTTAAAATCCTGCCTGCATATACTAAGGTTTTGCTTTCTTTGAAAT
CGGAGGGAGATGTTGCCATCATCTCCCTAGATGGCAGCTGGACCGCAAAG
CCTTGCTTCCATGCATGCAGGTGCTGGACTGGAAGCACTTGCTGGTATAT
TTGATTTCCATGCCCTACAATGAAAGCTGAAGATCCCTGATGATTAGATA
GCTCTTCATCTGGAAGTTACCCAGTAAGGGGCTGCATTTTTCCCCATTCT
TTCCTGGCCCTGCCCTTAAAAAGAAAATCCTCCTTCCTGGTACAGAAGAA
GGGACCAGTGGATCCAGTGTAACAGCTCCCATGTGAACATAAACCAAATG
CTGTATGCATAATTTCTGCAGCCACTTTTTTTTTTCTTGTGGGAATGTCA
TGCTGCCTTGAGGTGAGGAAAACAATTGCTTCCATTGGCAAAAGGACAAA
CTAGTTTTCCATCCTATAAACCCATTATATCCTCCTTTTCCTATACCCTC
AATGACAGACCATGACTTTGATGTGAATTGGAAAATGCAGAAATCTCAAC
AAAGAGGGAAAGGAGGAAGGAATGAGAGGGAGAACAAGATAAGGGTCATT
CTTATAAGCTTGCCATTAGCCTGCAATAGCCCCAGTGGGTTTTCCCTTTA
AATGGCAGACTGTGGAAAAGCAGGGCTGTGCTGAGATGACTGCTGCTTTA
ATTTGAGCAATGCAAAGTTATACAAGATAATTGCCTTGTAGTTCAGCAAC
AGTAAATGCTGTCAGATCCATTCATTCCATGCTCGGTTTATCTGTAATGT
CTTCGTGTCTAAAAGACTCAAATGGTAACTAAACCTATAGCGTGGCTGAA
CAGTATGACTTTTAAACTCAAGATTTTTGTATTTAATGTTCACTGCAGAT
TAAATTTACCAGTTTAATCTGACTAGATCTACTTGCCACGTATTTAAGTG
TTTCATCGGGTTTGCTTTGACTGTACCTGTGACAGTAAGATACAGGCATT
TAGGATTGGTCTCAGGCACTAATGGCAACAGGCACAGACCAGCCTGTATC
CATGGCATTAAATTCCCCTGTTCTTCAAAAGAGGAAAACACATGAAGACT
GCTTTGGGAATGGTCCTTGGCACATGCCAGTTCCCAAACCATGCCCAGTA
GTTGTGTGGGAGAGCGTGAACTGGCCCAAACCCCATCTGTACCAGCAATT
GCTCAAGCAGTGTAACCTCCTTTGCCCCAGGGAGCAGAAAACCCTTGCAG
ATTCAAGAAGGAACAGCTTTCCTATGATGAGAAACTTAGAATCATAGCAG
AGTTTGAGCTGGAAGGGACCTTTAAAGGTCATTTAGTCCAATCCACTTGC
AGTAAGCAGGGACATCTTCAACTAGATCAGGATGCTCAGAGCCTGATTCA
ACCTGATCTTGAATAGTTTGAGGGATGGGGCATCTCTGACTTCTCTGGGC
AATCTGTGCCATGTTTCACTATCCTTATACTAATAAAAAAAAATCTTCAT
TACGTCTGATCTGCCCTCTTTTAGTTTAAAACCATTACTATTTCTCCTAT
CCCAACAGGCCCTGCTAAAAAGTCTCACCCCAACTTTCTTATAAGCCCCC
TATAAGAACTGGAAGGCTACAATCGAGTCTCTTGCCCAGAGCAAGCACCT
TCCTGGTTTTGCTCAGCTGCCTTGTTGGCTGTCAGATCCCTTCTCCAGTA
TGAGCATCATTAACACAGGCTTTTCCAAGAGGGACTCTTCCTCGCACAGA
TTTCCCTTATCCCTTTATCCTGCATCAAATGTATTTCAGCTGCTTTTTAC
AGCTCCTTTAATGATCCTAGCTAAAGAAGGTAGTGGTTTGGGGGAAGTTT
AGGCTGTTTAGTGATATTAGATATGCCCTGTTATTATACCTTTGAGAGTT
TTAAAAGATTAAAATACTGTAGCAAGAAGAATAGTAACCTCTGCCATAAC
TTTAAATAAAACTCATAGAAATCGTATATGTAAGGTCTTCTCTAGCACAA
GATTCAAGTACTGAATTTAAATGAACTGAAGCCAAAAGACAAGGGAGTAA
TATCTGGGCACAGAGCCTCTCTTAGTTGTGCATGGACAGTGTTCAGCTAC
ATGATGTACTAAAGGAGAGCTTCAGACACATGCTATAGCCAAATACAAAT
GAATACAGGACTTTTACGGCAGTGCTCTTGTGAGGTGTGGAAAAGATTAA
ACAAATCTCTTGCTGCAATGCTCCTGTCTGGGACAAGAATGCTCAGCTTT
GAAGATCCTCTGCCTTTAAACATGTAGTTTTGTATCTTAATATTTTAGGG
AGCAACATGCCATTAAGAAGACCCTTGAAACAGAATGATCAATAAAACAT
CCAGGCCGGTTTAAATCACCCTAATCCCATGTATTTAAAGAGGAGCAGGA
AAGTGTTTGTATCTCATTAGCAACTGAAAGGCTTTAACAACAATGATGTT
TTACTTTCCTTTCAAGGATGAAAAGCCTGTCTTATTTGTTTAATTTAGCT
GGCTCATGCTTATATTAGAGCATACCTGGAATGGATACCAAGTACAGCTA
CAATTTGTCTGTCTTGGCTGAAGCAAAACAAATAATGTCTAGAGCAGTCC
ACTGGTTACCAAAATCATCCTACATATGTCTATTTGATGCATTTACTTCC
CTGCTGATGCAAAGAGGCTGTATGCTCTGCTTGCTGTCCTTGCCCATGCT
GCTGCCATCTGCATTAAATGAGAGTTGTAAACAGCAGAAATACTGGTACC
AAGTAATAAAGGAAAGCAGCACTCTTAAGGATGATTTTATATTAAACACT
GCTGGGTCATTGCTCTTCTCTTCTGCCAGTGAGAAGGTTTTTATGTTCAT
TGCTTACACAGTTTGAGAAAGTGAAGCCACTCTGCTGCTTGTACTTGATA
CAAAAATTTAGGTCACTGCTCAGAGTCATCATGGATTTTGACAAAAGACT
CCCACTGGAGTTGCATCTATTGATATCAGGGATGATTTACCATCCTTATT
CTCAGATCTTACTCATGGGCTCATCCAACTGTTACTGTTGGTCAGTAAAG
GCCAAGGGAGACCACCCACACCATTCATGGCTTCCTAGGCCTTTCCTACT
GCTAATGCTTTCAGAAGTGCAGAATAGGTTGATTGCTTTATGTGATCTGA
ACTGAGAAACTGGAAGTCCACCCAACATCTGTGATCAGCCAGGCAGTGTT
CAGTGGCTTGTGCTAAAAGAGGTAGAGAAGTACCCAGGCTGATGCTGGAC
AGAGTAGCTCCCACAGCCTGCTTGGCCTCATGCTAGTCTTAGTGCTTAAC
ACACAATCACTACTTGTAGTTGATCTCCTAATACAGGGGTAGAGAACAGA
ACAGCACAAAGCCTTCCACCTTTACTGCTGGGTAGCACTGCTGAAATGAC
AGTGTGATTCATTACGTGCACAGGTCACTCGCCCTCAATTGGTGTTAGGG
AAAGGTGTGTTCAGAGCACAAGAAGATAATTTTCAGCTATTTTTCAGAAA
TACATTTTCTTTAGGTTACTTGCTGGCACTTGAATGGCAGGGGGGCTTTG
TTTTTAATTAAATACTTGATTGACATACTGAATAATCAATGATGAGTAGA
ATTGGAGCTGACTTCTAATCAAAGATAATTCTGCATAGCGGGGTGGGTTT
GAAATGAACGAACATCAAATCTGATTAGACAGCTGGATTCTGATCCCTCA
GCCACATTCATACACCCTGTTACGGACCAAATTTTGCTTATCTACACTAA
TGCCAGCTGAATATGATTGCTCCTTGTTCCTAGTGCTGTAAGGGAATGGC
ATTAGGGAGGGGACTATGTGGGCTCATGCACACACTCACTCCAGCTGCCA
GAGAGAAGCAAATGCTGGAACTGAGAAAAAGGAGGTCAGTGACCATGAGC
CCATCTGCCCTGCACAGGAACCGTTTAGCATCATATTTATTTTTCTTGGA
TCTATTACAGTGGAATAACTCATTTGCATTTCCCTCTCCTTATGTTTTTG
GCATGTGCCTTACCAAGGGTAAGGAGCAATGCTGTGAGTGTTTGAGGGGA
GGTTAAGCAAAGGAAAGGGCAGTTTGTGGCTCCCCAGCAAGGAAAGTGGG
TCATGTACCAGGACCTCTGGTGAAAGAGTAGCGGCAGGAAGAAAGCTAAT
CACGGTATAAGACAGAAGGGGTGCTGCTTTTACTTTAGCCACCCCCAGAC
ATTATTTCTGTGCTCGTGAAGTGATGCCAAAGGCATGTTTTACAGAAAAA
AAAGCAAGATAAAGTTAAAAGTCCCCACACTGATTTAGCAGCTAGACTGG
TGCAAAAGGTGACTGATGCTTGCTGAATTTATGGAGCTATATTGCAGTGG
GAGTATCAGGTATCAGGTCCTACACATTTACAGCCACATACTCTTTACTG
TTTTGCTACTGACCTTCACTGTTAGCTTTTTTCTTACTATTATTACTACT
TTCTGGTTTATGTACATCCAATTTGGGTAGAAGGAGCAGAACAAACAGCA
TGAGCTATTCCAGTTGGTAGACAATTTGTGTTTCTAAGCTCAGGGTGTCT
AGTGAGGAGCTAGCAAATACTGCAGCATTTGAGTTGAAAATGTCCTTACA
TTCAACATAAAAAATGTTCTTACAGAAATGAGACCATGAAGTACAAGTCT
TGCTATCAGTATCAAGTCTTGGGAAGAATATTATTTGAAACAATAGGTAA
AATTTGGCAACAAAATACCCAAATCTAACATTTTTGTTTCTTAGAAATAG
GTAATGGTGCCTTGTGCTCATTTGCAGGGATTTCTGCATGGCAAACCAAA
GCTCCCAGCTATGGACTTAAGTAGAGCTATAAAAAATGCATGAGTTGCAT
AAACACTTCTTTGTGCATTGTAAAAACTGATGCCTACCCAAGCATGACTT
GGGTGCTCCCACAACTCCCATTTGAAGGAGAGTGACCTATGTCAGCTATA
GCTCCTTCTCTGTGCAGTGCTGTTCTCTGCAGCCATGCTGGTCAGTCCAC
GTGGCTCTTGTTCTGTATGCTAAAATTAACATTTGAAGCTCACAGATCTG
CTGGCCTTTCACCGGCTGATGTAGACTTGGGAAGTGTGCTTGTCAGTATA
GCCATATGCTGCTATTTAGGAATCTCATAGCCTTGGACTTTGATGGAAAA
AATGCAAATGATTTTGTTCTGGCAACCAAGAATAGTTCTTCAGATGGAGC
TCACATGCCTGTACAGCTCTGGCTAATGCTACTCTGCACAAGGAAGGAGC
AGCCCAGTCACCGGGAGCATAAAATGTGCAGCAAAAGCCATAACTCATGT
AATCTAATGACCAGTAGAAGACACCCTACTACAGGTGCTTCCAGGAGATC
TCATCCCACAGAAATGTTCCTGACATATTCAGGAATTACGAGCCTCTGCA
CCAATGCCTAAAAAGTGTAAAAACTCCGGTGTGAGAATCAAGTTTCTCAT
GAAAGTTTTTATACTGCTCCTGAGTCCTCTTACCCATATATTATTGTTAA
TTTTTTATATTAAAAAGCCATCCACAAGAATGTCTACATTCTCATCCAAG
GTGCATACCTCTGTGCCTTCTAGGAGTCTAAGAAACATGGAAACCATAAA
TTCCAGGTGGCTATATGGGCTACTGGCCATGCTGGCCTCATTGCCAGGGT
GATTCCATTAAGTAAGAAGGAAGAAATTGGAAACTAAATAATAAAAATGA
CTAGACTTCAAGCTACAAAAGCAAGTGACACCAGGGTATAACCAGTTTCT
TACCTCACTGGATTTATTCTTTTGGAGATGCACACTCTTGAATGTGATCT
TACTGCAATTAAAAATTTTTATCTTTGGCCAGGTAGTCTGATAAGCAGAA
CATAGATCTTGACATAGATGGAAGAGAAACGTATTTTCTTTCATTACTCA
AGAAGGTACCAGTTAATTTGTCAGACATACCCCAGGTTTGCAGATAAGAA
ATGTTCCTAGCATGCAAAATAGAATCAGTTGTCTTCTGTAGCCATCTGCT
CACATCAGTTTAGAGAATCCCCTTAGTTTACCTTAAGCTAAATAATTACC
ACCAATTTTTAATGGGCACCCTGCAGAACACAGATCAGCAGAAGGAACAA
CATACAAACCATCTCCCTGTAGGGATTGCAGCTGCTTAGATCCCAAGTGG
ACCTCGAAACATGTGTCATGCAAAAAAACAATACAGGAACAAAGGATTAT
CAAGGATCCTTTCATTCACTGAGTCCTGCCCCTCATTCCTATTTAATCAA
GGATTATGCATAATCCTGAAGTGTCCTTGAAGCCTCTATTCCATGGACCC
TCAGCTGCAGACAGCTCCTTAACAGCCTACAGCAAAGCCTACACCCAGAG
CTGTAACCGTAGCTTCTACAAGGAGAAAACAGGGGGAATCAAGGACACCA
TTACCACTGGGATATTCATTGCAACTTTACGTGGTTGCTGGCACATGTGT
ACCAAAACCAACTTCTCAAAACGTGGTGAATAAAAAATACCATGGGGAAA
AAGCAAACCAAAAGGGACCATGCATAAGTTAGTCTAGACTTAGCACATAT
GTTTCTGACTGAATTTCCCCTGTTTTAGCTTGGATTGATATCCATGCTGT
TTTTCAAATACTTCTGCATTATGGGTGGTGGGGGTTGATGCTGAAGGTGA
TGAAGAGAGGGCAGCCCTATAGATGTGATGGCCCTGATGGTCCCTTCCAC
TTTCATTAGCTCAGGCTCAGCTGTTTTCCCATTTCCAGACTGAAAGGAGA
GCTGGGAAAGGGGACTTTTATTTCCCTGGGGACAGAGACACCATCAGTTA
TCTGCCATTCCCTGCTGCAAACTGTCAGAGAATAGGGCAGGGAAAGAGTA
CTGATAGGATTTCACCTTATCCCTTGCCTCACTGATGGGCTTATCATTCA
ACTGCCATGCACTTAGCATGGGCAGTACTAATTATATTAATTGTGTTTCT
GCATTAACAGTAAGCAGACTGGTGACTTTTTAAAATGAAACATCAGTGGT
TCATTAGCTAGATAGATTTAAAAATGTAAGCATTGTCAGTGCGTCCACTG
CTGAGGTGGATCTCTCAAATCTCAAAGGCATTTAATATCACTTTAAATGT
GCAATATGCTTTATATTGAGGGCAAAATCTATGCTGTATCTAGAAGAGAG
GAGCATTATGTCATATAACTACTAAATGTAGACTTAGAAACTTGATCGCT
ACCTTGGAGTAGTGCCAAAATCCCCTTAGTAGTGTTCATCTGTACAGATA
CCAGTCAGGTCAGTAAAAGATCTGGCTCAGTCCTTGTGGGCTGAGCCTTA
CTGAAATTATACTAGTGACTATATCTATGCACAGAATCAGAATACAACTG
TATTATTAAATGCAGAGGTAGGTCTATTTAGTTGATAGCATGAAGGCCTG
GAAATGGTTTAAGAGGCAAAGTATATTACAACAATATGACAAATACTCAT
TACTCAAAGTGTCTTTGCTAGATGTAGGTATCATAAATAATCCAGTGACA
CGGTGCCCATATGCAGCTAGTGTCTATGTGAGTCTGAGCTAAGAGGCTGC
TGCTGGTGGAGTCAGTGTTATTTTGTAAGATCAATTGGAAGTATTTGAGA
TGTCAACAATGTAAGTTTAAATCTTAAGAACAGATTGTGTTTGTACAGTA
GGGTCAACTTCTAATCTGACAAACTGAAAAGTAACTGGGAGATTTCATCA
GTTCCGACTGTTACCTCCTTTTATCCCAGTTTCTTCTGTACAGAAACCAA
ACATACATTAATCACTAAGATTATATATAATATATAGAGAGTACAAGCCT
ATCTGCGCTCTGAGTTCTGACCATTTTATGCAAAAGCAAAAGCAGCTCCA
GGCAGGTCTTCAATTTGCATTTCAATTACACTTATTCCACACTTCCTTCT
GGTATCTCTGGGAAAGTCTTAGCTACTAAAGCATTGCGAAGCCATCTGAG
TGCTTGAGCGAAATAAAGAAAATAACTAAATTCCTTTTCCAGAATTATTA
TTTTTTTAAGTTTACCCAAAGAAAAATCAAAACACATCCAGTCTGTCTGC
ACATGGTCATATTTGGACACAAAGATTTTGTTCAGCGGGAAACCCATTCA
TCTTTAATTCACATTAATACAGACCATATTAATCGTGTGGAAGATGTTAG
CATTTTGAATTTTGTATCTAAAGTAATTATATTTTTATAGCAAATGTGAT
CATGATTAGCACCCAACCCCAAGCTGGTTTTATTCCTCTTATTTTTTGAG
GAATGGCTGATGTTTATGCATTTAAATCTCCTCTGACTGTCAGTGTTGTT
TAGCTTCTGCCCTTAGGTCTCCAGCTGCTGTCAGGATGTGTGTTAATCAT
CCTATCAAACGATGCAAGCACTGAACGCTTGCAAGGGATTTTCTGCTCCT
TGGCTCTCTGGACCCACTTTTAATGCAAATCCTTGTATGCAAATGGGAGC
ATTCGGCACGCAGCTTAACCATCTTCGGGTTATTTGCAAAACCAAAGGGA
ACTTGCTAGACAGACTCCCAGAGTACTGTGATGGGGTGGTTTCCGCTTTG
TCTCGCAAGAGCAGGAGCTGGTTCTTGGTTGGGTTTGAACTGTCAGACTG
GCATGGGTGGATGCTGTGCCATCTACTGGGATGTGAGGTGTGATCCTGGG
AGCTGCAGAGTAGCTTCAGCCAGGTGTTGGGTAGCTGCAAGCCTAAGCAG
AGCTCAGCTCTGGAGAGGTGTGCTGAGAGCCTAAAGGAACTAGGAGTGAG
TGTAGGGCCAAATTTGGGCTCTCACTGACTGAAGAATCAAGTATCTCCAG
CTGTGGCTGTAGCACATTTACTCCTGTGCAAGTTAGTTAAAGTGCATCCT
CACTGCAGTTTCTCCTGAGCCCGCAGACAGAACTGGCTTTAATTGCAATT
GCAGCCCACCCAGGTGGTATGCTCGCTCACATGCCCACTGCAGGCCTTGC
TTCCAAAACATAAAGATGTACACTGTTTTGGTTGTGCGATAGGGAAAGCT
TCACATTACCACTAGCACTGGCAATGCTGGGACTGAAAGAAGAATTCCTA
GCAGCTCTCTTGCAGAAATGCTCCTGATAAAACAGCACTTCAGGCAATGG
AGTCCTCTCTACAGAGAAGCAGTAGCTCACCGTGGCACCTACTGCCACCT
CAAAGAGTATTTGCCCAGCTTAGTGCTACTAATTAAACATAACTGGATGG
TGCACAGTGTTTCCCCATGTTTGCTTTCTCTGGTGAATGTTTGCTGTGCA
GGAGCCACGTAGCTTTGGTGCTTATCTTTAATAAATAGGCTTGATTGTGA
AGGTTTACATCACAAACCTGTCACCTTCACAGGTGGGTGCTTTTTGGAGC
GCTTGTGATCATTCCTCATCTGTGAGGATGAGAGGATGATTTAGACTCTC
ACCTCCTCAGCCTGCAGGTCATGGTTTTACAAGCATCATCTCCATTGCCT
GCAGGCAGCTCCAGCCCCTGCCACACCATCCTGCCTTGGCACCAAACTCA
CCCTTTGACCCAGCTGTTGGAGAGAAATGAACTGCGACCATCTGGGTCCA
GCACTGGAGTCATAGAATCATAGAATGGTTTGGCTTGGAAGCCACCTTAA
AGACCACCTAGTTCCAATCTCCCCTGCCATGGGTAGGGACACCTTCCACT
AGACCAGGTTGCTCAAAGCCCCATCCAGCCTGGCCTTGAACACTGACAGG
GTTGAGGCAGCCACAACTTCACCAGGAAATTTGTTCCAGTGTCTCACCAC
CCTCATAGTAGAGGAAGAGGGAAGCATCCTCCCTTTACCCTAGTGGCAGC
AATAAGTTGGTGGAGCTATTATGAACCATGCCACTTATTTGCTATTTCTC
TGTGGATTGAAATCACCTTAGTTTGGTGCAGATGCTGAGCTGGGCATTGG
AAATGAGCAAACACACAGAGCAGGGCTTCCCCCCAGCGTGCTGAAGCCCC
CTCCCAAACGTGTGACATGCAGAGAATATGGTACCTGGAGCTTGTTTACT
TACCTCTCATGGTGGAGAGCATCCCTCTCTCATCATGGAATGCTGCAGCT
GTGCATACAGTTGCTGCATCTTCCTTCTCAGCAGCCAGGTGGGAACAGCC
ATGAGGAAAAGGAGCAAGGATCAAAGGGGAGCTTTGGGGCTTGATTCATG
CTGAATGAACCCTCTTTTAAAATTTTTATTATATGCAATATCACTTTGCA
GTGATGGTGAGTGTACCCTAAGAGCCCAGGGTAATCTCCAGGACACCCTT
ATGTAGCAGATGGGGACACCAGGATTGAGGAAGAACATGAGGCATGGCAG
GTATCAGGGATGGCACTGGAGCTATGAGACTGAAGCACCTGGTTCCTAGT
CCCACATTCAGACCCTCTTGGTGTCTCTGGCAATTTTCAGTAGATCCCGG
GCCGTAAGTCATAAGTTAAAATAGGACCACTTTATTCTGGGGTCAGGACA
ATTTGGCAACACAAACAGATTCATGCCCTGGCTCGCAGCTCCTCCTGGGG
TTTGGTTACCCCTTACCATAACTAATAGACACCAGGCAGCCCCAGCCTCA
CTGCCTGCCTCTTATCCTCCATCACTGACCTGCTTTCTGTTGTTTTTCAG
GAATATCATCCAGGCTCCCTGAAATCATGTCAATAGGATCACATTCATTC
TCTCCAGGAGGTCCTAATGGGATTATTAGAAGCCAGTCTTTCGCTGGCTT
CAGCGGGCTTCAGGAGAGACGCTCCAGGCAAGTGCTGTGCTTTCTAAGGG
GAATTTCCAAGTCGGGTCCTAAGGGAGCGCTTGGGGTTAGGGGTGAAGGT
GGAAAAGAGGTGAGAGAGGACTGCCTTCTCCCTGACTTGTGAGAGGAAGT
CTTCTAGGCAAAAAT
>bird_contigs.fa.3
GGGTAACCCTACAAGCAGGCTGCACCATACCCATCACCACACCAAACCCC
TTGAGAGGCTTGAGCGGGTTTGTGTGTTCCTGAGGTCAGGATGTGTTTGG
GAAGAGAAGACGGGTGTGCAACAACAGGGACCAGTTGTAAGCACCACTCC
CCACCACTCCCGTTTTAAGAACCCCTATTTCAACCAAGCAGGACCACGAG
CAGGAAGCCCCTCACCCTTTCCCAGTCAGGAGCTGCTGGAAGCCTGGAGG
AGCACTGCTCGCCTCCTGCAATCCCAGCTTTGTCAGCTGCACACATCAAT
GCGGAGACAAAGATGAGCACATATTTAGAAGAGAATAAAGAAATCCATTG
CAGAGCAGGAGGTGTTTAGATAATTGATTTCCCTTGGACTTACAAGCACT
AAATAACACCCACCGAGCCCCAGCGCCCACATAACCTTTCCCTTCAAATC
TCTCTTCCAAAGGATTGCCCTTTGACAGAGGCGTCTCTCAGAGTGCAAAT
CCAGGCAGCTCTAAGCCAGCTCATAGGTAAGACCTTTCTGAAAGGACGCG
GGGCTGATTCCTCAAGCAATTATTTTGCCTTAGTATCCTTTGCATAGAGA
GAGCTCATTAACTGCCTGCCAGGTTCTGCAGATCCACGCTGGAAAATGAA
CTAGCACAAATGTCATAATTAATTAGCAGTTTAATGCTAGAATGAACATA
GCAAAGGTGCTATAAATATTCAAGCGATGGGGAGCTCCGTGCTGGATGCG
CTGCCTGGGCAGGGATGCTATGGGGAGTTCTGTATGGCAGGGACCACACA
ACGGGCCCCACATCGTCATCCCTTAGAGTAAGCTCAGCTGGACTCACAGA
GGGATGGGGAATAATCTCTCATCTCCCATTTTTATGCTGTTGGATGTCTT
ATTCCAAGGAGCTGGGCACTGATTCCCACTGCTGGGACCATAGGCCCTGC
CCTGCTGGTTTGCACAGCCCCAAATCCCTGCTGCTTTCCAGAGAGGTCAA
GGCTGGTCCTACCTTCCCCACATCCATCAGGACATCCTGTTCCTGTGCTT
TCAGTGAGCACCATTGAGACTATGGGCATGAGGCAGCTTCCCAGCACCTC
TCGCAGCACGGCTCCCCCCTTGCATGGGGTAGATATGAAGACATGGTCAT
TTTTAACACATAATCCAGAAGCCTTCACAAACCTCACCTGGGTACAACCC
CACTCCACAGGGAGAGAGGGAGCTCATCAGCTCATAGAGTTACTCACTTC
CCCATGGACCAACATGGGAAGCTTCAGACCCAAGTCAACCCCAGCCCCTT
ACACCAGATGTGCAAAGAGAACTCAAAGTCATCCAGGTTGGCTCTTGGCA
AGAGCCAAACCCAAGGAAACCCCTGGGAAGACACTCAGCCCCTTGAGCAG
AGCCCTTGCAGGCACTGGGAGGGGACTCACCTATATCTGGAGCCCTGCAG
GGACAACCCACACCCTGCTGTGGGCTCTGGACCAGCCCTCATAAGCCTAC
AAGGTGTGATGGAGCATCCAGGCATGGTTCCTACCCTAAACATAGGACTC
AGGCATGTTTTCCACCCCAAACAGTGCCAGGACTCTGGAGCAGAGAAGGA
AAAAGGAGGAATCTTAGAGGTATCCATGGCTTCTTTAACACTCCCACAGG
TAAATGCAGCCGCTATGCCAGGCACCATCTCCTGAGCACCCCAGGCAGTG
ATGCCACCGCTGCCATCCACTCTGCTCTGCTGCCTATGGAAGGCAATGCT
CCTTTCAGCCTCTTCTTTAATGCCACTATCACTTTGCAGGCACTAATTCC
ATGGTGACACTCACAGGTCAGAGCTGGTGCGGCAGCAAGGGAGGAACACA
AAGAGCTGGAGCAGTAACCCTGGGTATGGAGGGGAGGATGGCCTTGAGGA
GGAGAAAGCAGCAGCAGAGGCGAGGAGGCCCTTCAGTGAGGTTTCCTCTT
CTTTTAACCTAATGAAGTCTTTTATTAACACCATCTGGAAGAGGCCAGCA
CTTCTTCAGCATCTGCTTGGATGCTTTGTTCCAGTATCCAACTCCTTTTG
CCTTTGCTAGTTTAACGTCCCTGGCCCATCAATGGCATCTTCCAGCATTC
CAAACCCGTGGCATTCCCAGGTTTGTTGCCCCCAAAGTGCTGCCTCCTGC
AGGGGAGAGCAGTGGAATAACAACCCTTACCTTCATCAGTCATTGGGGTA
GCACACACTATGGAGCTCAGCCAGTGAATGCCACTCCTTGGGATGCAACA
GCCTATTCCAGAAGCTGGGAAAGCATCAGCAGGGCAATGCCATCACCTAC
AACCTTCCAAACCCCAAAGGTAATTTCCATGTGCAACAGCTTTGGATCCG
GGCAAAGGTGGCTGCAGCAATGGGGATCTCTATAGAGGGAATGTGGGAGA
TGCCTTTCACCACCACTTACTCATCTGAGAGCAGAACCAGGCTCCTCCAG
GTTCACATCACCCATAAAACCAGTTCAACCACCTCCTCCTGACTCAGTCT
TGAACTGGGCTGTTATTTCCAGCTATTGCTGTCACTGCATTGCCCTGCTC
TTTGGATTTGGATCACCTCCATACAGGGATCCTCTGCATCACCTCCACAC
CAGGCTGTCCCATAAACTTTCATATTCATTGAAAGCCACAAAACACTAAA
CTATAGACTCACCAGATACATAAATCAGATTTAAGGACTCTCTGTGTGCC
CCTTTCCAGCTCAGTGTAGTGCTGTAGCAGAGATGCTGAGCCAGGCAGGG
AGCACAGCAGCGAATGTGGCTGCTGTATTTCAGCACCTGAAGATGCTGAT
GGACACCCAAGGAGATGAGCTGGTACCCAGCTGCAGAGCGCAGGGATGCT
CTGGGTGCATCAGAGAGGCCCAGCCCCACAAAACAGCAGCCTGAAGTGCC
CAAAGCCCTTACAGAAACTCCCTCTGGCTTTTTCCTTTGGTTTAAAGTCC
TTCCTGAGGTCTGGAGAGCCCTGCTCACATCATGAACTGTGGCACAGCCT
GGACACCCCCAGGTGGGCACCATGGGGCCTGAAGTCAAACCTCCCTCTGC
ACAACAGGGCAGAGCAATGAGGGGATGAGGACACAGACACCCCCTCTCCC
AGCCAGAAGCCACCTTGTACCCCAGCACCAGCCACTCCTTTCCATGCCAG
CCCAGCTCTGCTCAGTCCATGGGACAGCATTTGGGCCCAGGCTCCCCTCG
GTGCTTCCTGGCTCCCAACAGCTGATGCTGTGAAGTCATCTTCATGCATT
GGCTGCCCTCAGTGTAATTTAATCAACAGGAGAAGATCAGACACGATTTC
CCCTTTAAAAAGCTGCTTTCTGGAGGCTCTGTTGTGCCCAGCTCATTTCT
TGGGAATATTTGACCTTTTATTCTGCATCCTCCCATCCTAATCTCTGAGG
TGGGATGAGCAGGAGCTACTCCTTAGCTCCCCTAATTCATCAAGCTGGAT
AAAGAAAGCCCACCCACCAGGCAATGGGGAGGGAGATAAACATCCTTAAA
GCCCAGCTTCACAGCTGAGTACCATTTAGCACCAGCACCCACACCTTTGA
GGAACTAAGACCCACGGACCAGCTTCTCTCACTCCACATCACTGGGAAAC
AACACAATTCCCCTCTGTATTACAGGGAAATTAAGCAATTCCCATTCACA
TCACTGGGAAATGAACCAGTTCCTCCTCCCCAGCCTGTGTGGGGTCTTGT
ACCCACACCACCCATCAGACACAGTCCTACTCCACAGGAACTCTTCCTCC
CGAAGAGGAGTTTTCTCCCTGCTCTGCTCAGCCGCCCGGAGCCAGGGCCC
TGAGTAACTATGGTTACTTCTAATTGTACAAGGAATATTGTTCCGACTTC
CAGGATAATGGAGAGGATCCTTCAGGAAGTCTTTCTACCTTGCAATTTCC
TCCCTATATCTACATCTAACCCACAGAATCACCTTGACCAGGCGCTGACA
TACAGATGCCAACAAAAGAAATCAGGAGATGTCATCAAATGAATATGGAG
GGTTTTCATCTTTCCCTTTAATTATTCTTTCCAATGAAACCCATGTGTGG
CTGAACACCCACCTGGGGTTTGTATAGAGCCAACTCCGCAGCTGAAGACT
GTCCAGCTTGCTATGCAGGCTGGATGCAGGCAGCCTCTGACTCTTCCAGC
CTCCCATACACTGAATGTCTTGTCCTGTTTGCACAGGACACAGTGGGTAC
AGGGAGGCAAAATAACTGTGTTCAGTGAGTGAAACACCCAAGTAAGGGGT
TTGGGGAATCGTCTTTAACAGAAGGAAGAAGCCCCATGGGTTTGGGTAAC
CCCACCTCAGCCCTCCTGGATGAGGGAGCAGGACAGGAGGCACCAGTAAA
GCCCACCCCAATGGCACAGGAGTCCAACAGAGCCCTGGCATCCTGGGCAT
GTGTCTCATCAAGGAGCATGGGGACATTTGATGATCCTTTTGCCAGCACC
AAGCACAGCCCAGGTACAACACGAGGCAGGTCCCATGTGAAAGGGCTCCT
ATTCCAAAGCCAGCAGCAGTTCTGAGCAATGTGAAATCAAAGAGGGACAC
AAAATGACCCGAGCAGTAGCTCAGGCACCTGGTGCTCCCTTGCACTGAGC
CCCACGCACTGCAGTGATGAGGAAACCCAGGCTCATGATTCAGTCCTGCT
AATTGAAGGGGAAGGAAACCAACATGGACCAAGAGAACACTGCATCAACA
GAGCAAAGGGGGACACCAGCTGTGAGCTGTGGCATAGCACAAAGAAGGCA
GCACAGGAGACTGGGATGTCAAACATGGACAGCCTGATACCTGAGGGAAA
GCAGGGTGAGGAGCCACTGGCACCTCAGTGGGTGACCCCTCACTAACACA
CAGCATTGGAGTGTGTTCTATTGCATTGGTGATCAGGAAACATTAAACCC
AGCTCTTGGGTATTGCACTTCAGCAGGAGGACAATGGTCCCTGTACATGG
GAGCCCTGCAGGAGATGCTCTGCTCACACCACCATGCTCCTCAGCACAAC
CTGAGGATGCAAAACACATCACCTGCTGCAGTGGAAGGTGTCCCTGCCCA
GGGCAGGGGTCAGAACAAGAGGAGCTTTAAGGCTCCTTCCAACCCAACCA
GGCTGTGACTTACCTGAGATATCCATAGCTGGAAACATCCACAGGGAGAA
GGAAACTTGGGTTGTGCTGCTATGGCTGAGCCACCCAAACCCTGCAGCAG
GCAGAGCAGGAATGGGGCAGAGCCCACAACAACCCCTGGTTAGCACCTCT
CCCTCCCATGGGCCTTAATAAACTCTGCATGTAGGAGTCAATGAAGGCTC
CTGATAACAGCCCACAGCTGTGGCTGCTGCTGGCAGGCCACCAGCAATGG
CAGGGAACACCAGGACCTGGAAGCAGTTAGGGCCTGTTTGTGAGCTAAAT
GCACCAGGGAGAGCATCTTGCCATTGTTTCAATGAGATGACTGCAGGTAT
CACCCACCCCAAGCCCAAGGGATTGGGTTTGGTGACATCAGCACATTGAT
TTCATCCAGCACCAGAATCAGTGCTGGGTGAAATCAATGTAACCATCACT
AAGAGGGTCAGCAGCTGATCCCTGGCAGTGGCTGCACCCACTGCCATCCT
CCAGGCTGTTCCTAGGGGGGTCCTGTGCTGCTCAGGATCTTCCACAGTGG
ATGGGAAGAAAAGCTGGAAGCGCTGTTAGGATATTCAGCCACCCCCATAA
TTAACAGCATGGTAAATGAGATGGGAAGGGTGTTCCTAAGAGGTGGTGGG
AGGCACCCAGCTGTGGCTTAATGCACCCAAATACAGCATCCATGCACCTG
GGCATCAAGAACAGAGGAGGGATGAAGCTGTGTGGGCACAGCCAGCACCC
ACCCAGCAATGGGACTGCCAGTGAGGATGAGGAGGCACAGACGCCAGATA
AATGTGTCCTTGCCCCACCAGGCTGTGCTATCCCAGGGGGTGGGATTGGA
TGGGATGGGTATTGGGTGGCTCAGGAGGTGATTCCAGCCCAGCACACAGC
ATCAGTGGGGCAGAGCAGACACTGCCCATTGCGGGGGCCAGGAAAAGGGT
GAGGAAGGCTCCTTGGGAGCAAAGCCCAAAGGAAAGAATCCACCTGATGA
GCAGAGAAGGATCTGAAGAGTCCAATATGTTTATAGCTGTCTTCTCCCAA
AGAGTAGCATAAAGCAAACCTGCAGTCACAGGGGAAAACAGTGTGAATGT
TTCTGTCTGATGGAAATTGTGGCTGCATAAAGAGAGGCACCTTAAGGTCC
TTTCCAACCCTAACTATTCTATGATTCTATGAAGGGAACCTTACAGGCGG
TAGATGCCAGGTACAGTGAGAATAACACACATATACCCCTGAAAAGCCTG
CCATTGAGTTTAGCATAAGCTACCCAGACACAGGCACCAGCCCAGCACTT
GCAGCAGGAGCAGAGCTCGCTTTCACCGCATCAATATCTCTTTTACTGCG
AACAGCCCATTTAGTGACACTTAAACCTGCTAAATCTGGGGTTTATGTGG
AAATGATTTTAGAGAGCACTGGAAACCCCAGGTTCCTTTTCCCATCTAAC
AACGTCTTTAGAAAGCAATTCTCCAACCCTCCGTTTCCAAGACCCTTTTA
ATCTCTGCAAATGATGGGTAAGAGTGGAACGGAGGCAAACTGCCATCAGC
TGCGATCACAACACCGTGCTCGGGCAACGAGCGGCCGCCGCTGATGCTTC
AGCAGCAACCATTGCTTTTAGGCAAGCTGCCACGGAAATGAATTAGCATT
TATACGATTATTGAAAGCCCCACAAACCCCAGAAATCAGCCTCTATCTGG
GTGTCAATTGTGTCCTGCCGAGGTCAGTGTCTGTGCTGTAATAGGCACCG
GCTCCAATAGCAGCAACAACTTCGGTGTGGAAATGAGCGCCTATGGGCAA
AGTGTGTCATTATTATCAGGAAGAGAACGTGCTATCTGAAATCACATCTG
CATCGGGGGGAGGTGACCTGCGGGGGGGTAGGGGGGTGGCATCGAGCAGC
TCGGGAAACAATGCCACAGAATGGGAACCTCAGAGTTTGACTCGAAGGTG
TTTTCCCATCACCATCCACCCCATTGCTCCTGTGATACCACCCCTGGAAA
TCGGCTTTTGAAGCTACTTGGCTTGAATCTGGGGCTTGATACTCTCAGGG
TACAGAGGGACAGGGTCCATTGTGTGCCACTCCCACTGGGAAAGGTAGAA
GGGTCTAAATGAGGGACGTGTTTTGGGTGGTACATCTGCTGTACCAACAG
GATTTTCCCCACCAGCAGCCCAGTCTAACGAAATGAAACGTCTTCCCACC
AGGAAAGCCAGTCACTGGAGCTGGGCTGGGACAAAGGGGAGCGATGGGCT
CCTGCCAGAGGGACACAGCAAAGAGAACACTCCAAAGGGACCAAACGTTC
GATACTGACCCTGCCAAAAGCCTGCATTTGGGGGGAGTTACAATGGCCGG
CGTAGGAAACGGGGAAACCCTTCCCTGCGGTGCTGTGCTCCTCGCAGCGG
CTCCGCGGTGCTGATGCGGGCAGGATCCGGGGGGCTCAGTGCTAACACTG
AGGAATTTCGTTGAATGCGTTTCCCTCTGCTCCCCTCCGGATGCGCTTCC
CCTTTGGCTCTGCAAGGGGATGCAGGGAGCAGCGGCCTCTGCCCTTGGGA
GCCGGGCTTGGGGTGTTCCGGGACCTTCGGAGCAGGAGAGAGCCCGTCCT
AGCCCCATCAGGGATGAAACCTCCCGCATCCTCCTCTTCCCACTGCTCCA
GCAGCAGCTTGACCGCTGCTCTAGCGCTCGGGGTCATTTTCCTACCGGTG
CACCCATCCTGAGCTGCTCTCCCATTTGTTACCCATTGCATTTCATTCCT
CCTGCACAAGGTCCCAAGTTAAATGTCCAGTGTGTAAGCGGAGTCTGTCG
CTTGAATCCTCATGGACCACCTCGGTGGTGCCAGACCCAAACCCAGGTCA
CCCCTGCCAGGCTCACGGGGCCAGCCCCGCTCATCCCTTCACCACCGTAT
CTCTGCCTGGTTTGTTACCAGCGCAGCACCGAGGCCGCAGTGAGGTCCCA
GTCTCCTCCCTATCCCAGCGGCGTGCAGGGAATCATCCCTGCGGTACCGG
GAGCAGCCTCTTCCCTCCGGAGGGGAGCGGGACACGGCGCTCTGCCTCTC
CCGGCCAAGCTCCATCCATCCACCTCCGGGGTCCCTGCTTTGCCAAGCTG
CCGGTTAAGGTTAACCCCAGGGCTGCTTCCCTGCGGGGCTGACTCGGGTC
CCCATCCCTCCTCCTGCCTGCCCGGGGGAGCTCCGACCTGATCCCCATCC
ACTGGAGTGATGCCACCGGCCCTGAACACAAAAAGGAGCCTTTAAGTCCG
GCAAGGATGGAGCTTCCAGCAGCTCCTGACTCCTGGAATGGAGGGGACGT
GCTCAAGGGATGGGGAAAAGAAAAGAGAGTGAAAAAATCAAATCAAATGA
AATCAAACCAAATTCAATGCAACAGTTCAGCCTTTTGAGGAAGACTCCGG
AGCTGGGCTCAGATGATGCTCAGCAGCACACAGCACAGAACAGATGTACC
AACAGTGACTGGAAACACCCGGCAATGGGAACAGGCACCGGGGTCTCTGT
TTGCAGCCCTTCTGCCCCCGGCTGAGCATGCAGGGCTCTGTGTCCCCCCC
TCGGGGCTCTCACTGATGGGTCACCTCCAGCCACAGCGGCAGAGCACAGC
CAGGGAGGTGGCAGGAGGCCCTCCTGATGATGGGCACCACGGAGGAGGGG
GTTAAAAGGTTCCTTTGAAGCAGGGAGGGGGAAACGAGGACAAAATCACT
TCAGGAATTCTGTGGGAAAACTGCAGCTGGATAAAGGGCTGCAGGAAAAC
CGGCCGGGAGCTTCGGGCCGGGGGGTAGCAGGAGCCGTAGTGCACGCTGA
GGGCTGAACTTGTTCAAGTCACCCTGCACCGCGGTCTTAGAGCTTAAGGA
GGGGGGAACAAACCTTGAGAAACAGAATTGTTCCATCTCTGAGCTTTTAT
CTTTCATTTTAATTCCGCAATCGGAACTAAACTCTTCGGCTCTGCCCAAA
GGAATCGGGGAACGGATCGGGTTTGGAGACAGGACAGGAAGGGTCCGGTC
CGGAGGTGCGGGACATGACCGGCTCCCCACAATGCGGCTCATCCCTTCCC
GGAGCGGGGCCAGTCCCTCCCCGGGGTGCAGCGCAGCTCCACCGGTCCCC
ATTCGTATGGATGGGTGCGGGTGGGCTGGAACCCCCGCAGGGCACTGCGG
CCCGACCCCGCTCCGTGCTGCCGGTGCCGTGTACCCACGGCGCTGTGCAT
CCGGAGCGCGTCCCCCCGTGTACGGATGCGGGACCTCCGGCCGCCGCCCG
CCCCGTCGGATCGCCCCAGGGCGGAACGGGCAGGAGCCACCGACGGCACC
CACACCCCCCC
>bird_contigs.fa.4
CCATGTAAATACTGGCAATAAAGAGAATGCCACACCTGGCTACTTCAGCA
TGCCAGTGTTACAGGTGTTCCCCAAGGAGTAAATGAGGTCCTCCTTTATG
CTTCTGTGACTTTTTTGCCAGGGGAGGTTGGCTGTGGGCAAGAACACAGA
TGCAGACAGATATCCCAGCTCAGCTGACCATGGATAACTGCACTGAGTGT
AAGTCTTCAGAGTGAAAAAGAGGAAAGCTGGATGTTCCTTAGTGCTTTTG
ACAGTGAGAACAAGCTGCTTTGGAAAGGTTTGTTTTATTTGTACTTAGGA
AATAAATGACTGTGGTCCCGACTCAAACATGCCGGTGTTGCTAACCACAA
CTTACTGATGCTCTCCAAACAATCCCTCAGTTCTTGCTCATATTGTTCTT
TTTCCTTGACATTTTCCTATTCTGTTATTCCAAACATCTGTTTCAGTACA
GCTGTGACTACCCACTAACCATGCTGTTTGTCTTACAGTTGCACTCTAAC
ACTTGCCTTTTTCATCAAATGAAGGAGGCAGTGTTGAGATGTGTTTGGCA
TCAGACAATATCCACTGAAAAAATCTGCATAGGGTAGTACCTGCTGCTCA
GCTCCACCAGAATGGAAAATGCAGTACTAACTCAGTGACATATATATATA
TATGTGTGTGTGTGTGTGTATACACATATATATGTGAATGTACACATATA
TATGTGTGTGTATATACACACATATATATACACATGCACGTGTATGAGGT
AAAAGGGAATACATGCCAGGCTGGTCTGAAAACTAGAAGATGTGCTTTAT
GACACTCTTGGTCTTAGCAAGGGCAATAGTGTGTTAATGCAGTCTATGCA
TGCTCTGAGGCATATCGCCTAATACTGTATTTATAAAGGTATTTAGGGAG
AGTTAATTTCTAGTGATTTTACTGAGTACAGATGCCTTAGTATCTCTTGA
AGTATGAACTTTCCCTTGCATGTGATCAAGTTATCTGCATGTAAAAAAAA
AAAAAAAA
>bird_contigs.fa.5
TGAGTTCAGGTTTGAGATATATGAGATAGTTTCATGATAGAAGGGTCTCA
GAGAAATCCCCAACAAGGATTCTTCCTCTACCTGAATTAATCCCTTCATA
TCCCTAGTTCCAGTCAGACATTTCTGAGGCACCAGCTCCAGCATGTCTGG
AGCAATAGAGGAGGAGAATGGAGGAGCTCCAGTATCCCCATATAGGTGTA
CGTAGTAGATACTACCAGTAGGTCCCAGATGACAGTGGCAGCTTCCCTTC
TGGGCTGACTTGAGGTACATTGAAGTCAGCATCATCTGAGCAAGCCAGGA
TGTTCATCAGTTACTCAGAAGAATCATTCAGGAGCTACTTCATTCTGTTA
TATAGGGCATATACCACACTCTATGATTATTAGGGCCTTTGACAGACTTT
AAAAGATTAGGTTTCTATGTAAGTCTGTTAGAAGAGCCTCAAAGCCTCTT
GAATTAAGGTACATTTGCTCCTGTAGTTATGTGCCCCATAATCTCAGCCA
CAGAATTCTTTCCCATCTACTGTTATGGTGGTGTATCAATATTTGTCACT
TGTTATTTACAGATAAAAAGGTGGCATTCAGGGAATACTAGGTCTCAGTA
GGTTTAACTTCCTGAGGGTCAGCTCTTTGCCAAGTTCTTTCTTGCTGTAC
CGCTTGATGGCACACTTGCATTAGCACACTGCAGTCTGAAGGCAGGACAA
ATCAACAGGCAAATCCTGTCCAAAGTTCCACTGAATTTGTTTTGCGTCAT
AACTTACCTGTTTAATTGATTAAAGGAATCTAACACTGTAGTACTGAGTA
GGAATTTTGTAAGCATGGCATACAACATAATCACACCAAAGCTCTGTATT
TTGCAATATTAATCCCAGATATTGCCTGGATAATTCATTATTTTTACATT
CTTTGGTAAGATTGATAAAGAAACAAACTTGTTGTTGCCTTACAGAGCAT
TTTCTTCCAAAGGTGGCAGATTTTCCTTGCCCAGTATTTTCTTCTTTATC
AGAAGGTTTGTAGCAAGTTTGTTCACTACATGTGTTACTTAGACTGTAAA
TGAAAATGAATTTATGCCCTCTGAGTAAAAAAATTATGATTCAACTTCAT
ATCAAAAGGACATTCTCCAGTGGGCTATATAAGGTTAATAAGTGAGTATG
AAGTGTTATCACATATGCTACTTATCTCTAGATAGTTATAAATACATCAT
CAAATGCTGCAGAGGGTTACAGGCCATAGGCAGAAACAACTTGCTGATCT
GTTGGATTTTATGACTTTATAGAGAATGTATTAAACTGTTTATTAGTTCT
TTATATGCAGAATATTAATGGCAAATGTAAATGATCAATATCTGAAGTTA
AAAAGTTTTCGAGTGGTAGCCTCAGAAATAAGTGTTATGAGTAGGTAGCA
CCTGAGAGGTTTTGAAGCATATACAATCCTGACTTCCTTCATTACCCACT
GAATTGTATTGGCAGTGATAATTACAGCTTCAGGAAAAATAACTGCTAAA
CAATGATAGTGGTAAAGCCCTACAGCCTTTCTCAATTAAATTCAGTAGAA
ATTTAGTCCTTGAGAACTACTTCTAAACTGGCTGAGCAGAATATGAGCAA
GTGCCCTTGGTAGGCTGGAGGACAGCTTAAAGCAGGAGAAAGACTGCTTG
CTTTGCTCTGTGACCATCAGAAGAGTCAGTGGCCACCCTCTGCCCTGTAT
CTAATGTTGGCATGAGATTAAAATAAAGATTGCAAGTTGAGTCTGCTCTA
ACAGAGGCCATGCAAGGTGCTGAATTTTGGAAAAAGACACTGTCATCCCT
GTAGGAATCATTTCTCTTATGGTTTTACATCAGCAGCTTGCACTTCCACC
ATTATGAATCTGTCTCCACCACAACCTCTTGATCTTTGAAGACTATTTTG
GTTTTGTATCGGTGCATCCAGACTTTTTTCAAATGATATATAGGAGAGCA
TTTAATTCAGTCTTTGTAAAGGAAAGGGAACTCTGCCTGAGTGAACATTA
CTTGGGCTAAAGACGGGATAGGAAGGACAGGATTTTATGGAAGAGAACAG
CCTGCAAATCAGTACAGTCTTTTAACATCTTTCCGCAGTGTTTAGGAACA
GTAACCCAAATAAATAGAAAGTTTTTTTAGCCAACCTTTACATAATGCAG
CTCTTGAAGAATGCTGTCTCAGAGAGTCTGGGCACAGCTTTCTGTATCCA
AACTGTTCACAGTGTTTAGGAAAACTGTCTAAACTTTGGAAAGCAGATAG
ATACAGCACATGGCTGTGACCCAAGAAAACTGTGTGGCTTCACCTTTGTT
TGCCATCCAAAGCTTGACCACTGAATGGAATTTATGCAGTTCTCCCCACA
GGGTGACCAAGCTCTTCACAGTGCTTGGGTCTAGCCTGAAGTTTCCTTTC
TCCCCTTTATAATTTCTTGTGCCAGTTCACCACTACTTCCGGTATATTCT
GAGCAGCACTTAACCCCAGCACTCTGTGATAGCACTTCATCAGTGTAACA
AAGCATCCCTGATCTTGTAGGAAACAAGTCTGTCTGGAAGCAGCCAAGAC
TTAGTACAGGTTGTCATGCAGAGTCAGAGGCTGAGAAGAGAGGACTTGGC
AGCTTTACCTTGATAAGCCCATGAGTGTGAAAGACATGCCACATGCAATT
TCCATTACAGAGATCACCAGGAATCCATGAGAAGCGTGAATGAGTGGAAG
GAGACAGGCATGTAGAAAATTATTCAGACCAGAAAGCCTGAACCGTTCCG
GGTGTGCCTGCCTCCCATAGGAATCAAGGGGATTCTCAAAATTGTCAGAT
CAAGACATCATCCATTACAAAGTACATCAAGATAGCAAGATAACATTTGC
AGATTAACCTTCCTATATATGTTTCTTCTCAAGCAAAAAAGGTCAGAACT
TCTCTCACAACAGGAAATCAGTTTTGCTATCACCCAAAAATGCCTTAGTG
CTTTACCATTTAGTTATGGACATTTTCCTGGTTCAGTTAAGAGCAGTATA
CTGCATCCTCCTTGGCTTTTCCCAACACTAGATATAAGCATCCTATCCCT
GTGTGCTGGAGAAGCGGTATGGACTGTTTGGTGGAATTGGCTTTCAGAGA
CTGGAAACCCCAACTGCCCTTACAGTGAGAGATCAGAAGTGAGGATTCTG
TTCTTTAGCAGCATCTCAAATTCTGCTGTGAATGGCTCAGCAGCTACAAA
GGAATTGGCATGTGCCATGCTGCTGTGCTGGAAGATCTCAGACAGGAACG
ACTGCAACTTGGCAATGAAGAGGACTGGCCATCAGTTGGACACCTACCAC
TGCTTTTCCTCCCTCTGAAGCACAGCAATGAATAATGACCTGCAGTAGAT
ATTTGCGCTGTGGCACCATTGCCAAGCAGTAGCAGATGTCACATCCTCAA
GTTTGGGGTTTCTAGCAGATAAGAAGTCATGATTTGAGGCTCATCTTCCT
ACAGCTGGCTGGTTGGTGTCAGCTGGGAGAGATGCAAGGAACCATGGAAC
TCACACATGTGCTGTGCTTGGTTTCCAGGCACCAACAAACTTTGTTTTAA
AATCTGATTGCAGTTAAGGGAGGAAATAAGTTTTTTTTTACATTTTGCAT
TCACTCCCTCACACAAAAAATGGTATCAGCACAGTATATTTGTACAAGTT
AAAAATACTGCTTCACTTAGGAAAAATAACACTTTTAAAAAACTTCAGTT
GAACAAGAGATGCAATATGCATATGAGACCTTTCAGACCAATGTTACCCC
CAGACAAAGTGTCTATAGTAGCATCACTAGATCAGCAGCCAGTTGCAAGT
ATTAAAGTCAGATAACAGTTACTTTTGCAAGACAAGTAGAAGCAAAGTCT
GGTTGTGTCAATCAGAGCACTGGAACAGGTTGCCCAGGGGGGTTGTGGAG
TCTCCTACGTTGGAGATATTCAAGGCCCTCCTGGACAAGTTCCTGTGTGA
TGTACTCTAGGTTACCCTGCTCTTGCAGGGGGGTTAGTCTAGATGATCAT
TCGAGGTCCCTTTCAACCCTTGGGATTCTGTGATTTGTACTTCACCTGGG
AAAAGCACAGCTCATGCATTTGTTCTTTATAATTCTTTTCTGGTTTGCTG
TACTGCTTAGAAGAAGGAGGCTTGCAAAACTTCACAGTGGCAATAAAATC
TTATTCCAATTCTAACTTTCTTTAGAATGAGATGGAATCAATGCTCCATC
AGATCCATCAGGCCATCTCATTAGTGTCACTAAAGCAAGCTCAACAAAAG
GAAGAGCACAAAACCAGAGGTCCTTAAACCTTTCAAGACCCTTTTCTGAT
CAGTTGCCTTCCCTAGAGAAGTAGCCAGCATATGAAATACACGGGGCTCA
TTTGGTTACCTGTTCCCTGAAAAAGCTATCCATCCAAGTCTTTTCCAGTA
TCAGTGGCTTATCTTGGAAGCCCTGCTCTCACCTTCCAGTGTGGGGACAC
CCAGGTCCCCAAGCTTGGGCTAGGAGCTCTCACAAAACCATCCAAGTCTC
TACTGCAAACTAAGGCCCCTGTACCTTGTGTTGCTCTGCCTTGTGCATTC
CCCAGCTGTGTTTTCTGGGATCTCACACCACAGACAAGCCTGCAAGGAAC
ATTAAGTTATCGACACCAAAACCAGTCTCAGTACCTGTGGCATGGACAGA
CCCCATGTTCCAAGGGGTGCTCAGCCAGTCTGACCCATCACTAGTTCACA
GGGCACCTACCTTGGAAGCAGGAGGCCAGCAGCAGGGTGCTGGGAGAACA
GGGCTGCTCCATGGAGGACAAACCAGGATGCACAGGTTAGCCTCACACTG
CCAACCACCACAAGCAGGACAAGGCTGGCAGCAAAATAAGTCCCAGCAAC
AACTCGGTGACCATCAAACAAACATGGAGGGATGAAATAACTCCCAATCT
GGCAAGTAAGTGGGGTGGAGACTGGAGGCACCAGGGAAGGTTAATGAGGG
TGATTACAGTCATGCAACCACTTTCACACCCTGCCCCCTGGCTCTTCTTC
TGAGCACACCACCTTCTGCTGTGATTTTGCTTCCCTGTGTGGCAAAGGAC
ACCTCTATGGCATGGAGAAAGTAACTTTTCCATCTCCCTCCAGATTAAAG
GTCAGATAAATGGTGAGGATATTTTACAGATGCTGCCTTGCTGGCCATTT
CCTCATAACAGTTCATCAACATGTGTGTAGACAGATGCCCAGCTGACTTT
GCTGGGGATTTGTCACATACCCTCTGGATCTGGCACAGCCCACTGCCTCT
GGAGTAAGAGAAGTCTGATTTGCCTCTGTAGATAAAACAAGGTCGCAAGC
TGCTGGGCCACTGGGCAGGCATTTGTTCATGCGAGTGCAAAGATAGGGTG
AGTTCTTGTATCCTGTTCCACAGGTCTCACGTTGTCATTGTGCATTGACT
GGCTGCTTTGGTCACTCAGCTGCTGCTCATCAGCCCCACATGTTTGCTAG
CACTATTTATACCATGGCCCTCGGGTTTCAGAGGGGTTGAAAACTGAGTG
CTGCTGTACTGCCACAGAGGGGATGCTTACAGCGATCCAGAAAGGAAGTC
AGGGGAGCAGCTGGAGCCAGCAAGTGCTTGGTGAACACACCTAAAGGATC
CACAGAGCTCACAACACTTGCCATGAGCCAAGCCCCAGGCAGAGTGAGGG
CTGGGGGCTGGGGCCGCTGGGACAGCAAGAAGAAAAGGGGACTTTTGTCA
GTGCTGCACAAAGCAGTTTCATCCACAGTGGACAAAGGACAAAAGGTGGT
GGATGCCAAGGAGGTTTTAGCTGCCCATGCAGCTTTTCCATTACAGCTGG
CATGACTGAGACACGCTCGAAAAACTCAAAAGGCAAACAGCAATAGGGGC
CGTTTATCTTTTTATTATAAATTTAGTATGAATGACCAATGGAAAAGTCA
CAATGGAGTACCAAGAACATTTTATCAAAATTTTAGCAGCATTGTAACAG
TAATAGATTCCCAATCTCCTCCAGGCACCCCTTGCCCTTTTGCCTCCCCC
CCACAAAACAGTAACCTTGTGCTTTCCAAAGCTGTGCAGGGGATGTAGCT
AGCCATTTTTCCCCTGAGCTGCCATGACAAAATCTCATCCCAAATGCCAG
TTACCACACAACGACCTACATTCATGCCGATCCAGGCTCCCATTCCCTCC
TCTCAGTCTGCAACATGGCAGGAGGCTGGCAGGCTGTGGCATGGGATGGG
ACTCACCCTAAGGAACCCAGCATCTGCTTGCATCTTTGCCCTGCTCCTTG
CATCAGCCCCTGTGTGGGGCAGCTCTCCTGCGGGTACCCATACCTTCAGC
TATAAAACCAGGGCTAAGCCCAGTTCCTACTTGCTGCTGCCCTTTGCTTC
TGTACATGGTGCTGCCATGCACCCCACGGTCCCACTCCTGTACCTGAGAG
TGTGTGGTTGTGGCTGGATGGACAGAAAGACGGGAGACTGAGGGTCTGTT
CTCCCACTGGAATTGATAGCAGTGCAACCAGGAGCTGAGACTTGAAGGGG
AAGAGTAGAAGGTGAGCAATGAGAGACTTCAACCCACAAAATGAAGTCAG
TCTACTATCAGCTAGTGTGGAGAACTGTGGTTTGCCTACTAAGTATTGTT
GTGTGCGCTTTTTGCTTTGTTTCATTTTAAGTTACATTAAGACATGAACA
ATACTATCCCCGCCTCACTGGTGGGAGCTTGTGAATACAACGTTGAGTTA
GAGGTGGGGAAACACAACACACGCCCACATGTGTAGACAACATAATATAG
GCAAGCTATTCCCCTGCTTCTTTGGTACTTCCTAAACTTTCTTATCCAAA
ATATATGAGGGAAATGCACCATTTAAAAGTTACCATTGGTAAGTATTTAC
ACAGCCATAACCATCACGCTATGATACACAAAGATCAGTATGACATGAAC
AAAATTATTTTATGAAAAGCACTTCTGCACATTTTATTTTGTTCCAGTAT
CTTAATGTTTTAAAAAAATTCATGTGTTACGCAGTCCTGTACCTCGCTTC
TTCTTATATCAAATGGACAAGAAACATTTCCTAATCCATACTCTTCTCCA
AAAGATTAAAAAATTGCCACCAAAATGATACACTATGTACAAATTTTACT
AAATATTAAATTCTAGGCAATTATTTTCACCCCACTGATAATATAACTTA
GGTATTGTTACCTACTATATGTATATATATTTCTTTAATATATAAGAAAT
GGCACCACATCACCATGTCACCAATATGACACATTGTTATGTACAGTAGA
TAAGAAGTTAAGATATGGAAGATGGATCCTCTCCGACCGGTTCTTTCACG
GGAACGCTCCTCCCCTTGGTAGTAGCTTGGCCGTTTCCCCTTTTCCCAGT
GGAGGAGGCTCTTCAGATGTAACGCAGGATCCCGTACATCAGCAGTGCCA
TCACCCCAGCGCTGAACAAGCCGGCCACCGGCACAGTCACAAACCATGCC
AGGAAGATGTTGCGGAAGAGGCGCCAGTCGACGGCTTTCTTTGAGCGGAT
CCATCCAACAGCCACCACAGAGCCAACCTTGGGACCGCAGGGAAGAGAGA
GGGAGAGACAAGATGTGAGGGGTAGGTCTAAGTGCCCATAACGTGCCTAT
AGCCACACCAATGCCAGTCAGCTGATACCAAGCAATACTCTGAGACAAAA
GAGCTGCTGCTGCTAACGGTGGCTCTTCTCTGGGGGGGTGGCAGGATGGC
GATACTTCCAGGATGCTTTAACCTCTATTTTTCAATCACCTCCTGTCTTT
CATGGGTCTTGGGGTTAGCCAAAGGACACTAAATAAGTTTGTGTGTTTTT
CTCTGTCCTGCTGGCTCCTGGATCAGCCAAGAGTGCAACCCAGCCAACCC
TCCACTCACCCAGTGCCTGACTTAGTCTGCAGGGGAGAGGATAAGCATCC
TCCAAGTCTGCTCAGACTGTGGTCTAAATCATGAGAACAAAGGGAAAGTT
GCTTTTAAGGCTCCGCTGGAGACCATGGCATAGGGCAAGTTGGGTTAGTT
AGTGTAGCTCCTGTCCCACGTGCCTGCCCTCTTGCTGTTTTGAGAAGTCC
TGCCTGTTCACCCACCAGGTGCTGAACCTACTATTTCAATACTGCAGGCT
ATAAACAGGACAGCAACAGCAATATAAGCAGCTGAGTCCACCATGTAACA
GAGATGGTAACCTGGCAGGGAGCGGATAGACTGTGCAAGATTAGACCCAG
TACAGCTGCCCTACATCAAGCTCCTCAGTCCAAACCCTCTGAGAAAACCA
GCCCTCATGGGCCAGGCAGCCAAGCAAAGCATCAAGAGCTAAAATCCTCC
CTGTGCAGAGAGACATCAGCCTCATGCTATGGGACACTCAAACGGCACAG
ACATGAAGAGGTCAGTGCTTCTGAAGACAAAACACACTGCAGCATGGGGA
AGGCTACAACCTTTTCTCCCTTCAGATGTATTTTCAGTTAATAAGCTCGG
GTATAAACTGAGCATATTATTTTTTTAAAGAAAGACCTGGACTGATAAAA
ACATTTCCAGTGAAAAATGATGCAAAAACATCAGAAATGCTGCATTTTCT
CTCTGCCCTGGAAGCGGCCCTCCATGCTGTTAACAAAAACATGTACATCA
GTGCAAGTCTAATCAAAGCACACAGTAAAGCAGCAAGAAATGTGGAAGGA
TATCCTGTTTTGAAGGAAACTCCAAGACACAGCTGGGGCTGTGTTCCCTT
AAATGCCACCCCTGCCTTCTCTTCCCTGCTTGTTTTCTTAACAGGAGTTA
TCAGTCCCTGCCTATAGATCAGAAGATGGCTAATCCCCACGTGCAAAGCC
AGGAAAGTGATAAATGCTGGGAGATCAGGGAAGCAGGGAGAGCTAGGATG
GTGACATCAAATCCATATATTTTGTTAACACCTACTTAACTTGTAACTAC
TGCTTAACATTTCTTTTTGGAGAAAAGAGTTACCTGTGGAAGGGAAAACT
AAACTTGATATTCTAGGACTGAAAAGGCCTCAGTATAAGGCTTGATCCAA
TAGGGAAATCTGTTAGATAATATTTAATCTGAATACCTGCCTGGGTGGAC
AGTATGCTGTTCTGTATTTAGGAGGTGTAAGTGTATTTAGGGGTGCCCAG
CTAAAAGGAACCCCACACTTCTGACTCTATCAAGGAGTTAAACTGAGGAA
ACAGCGTTTGGTTTTTCAGCAGCTCAGCTGTTAGGCTGTGTTTTACATTT
GGCATGTCCTTAGCATCTATCTGTCATGCTTGCAACGAGAAGCATTGCTC
ACTGAGCAAGCATGCAGTCTACATACGATAGTCTCTGAGTCCTTCCTGAA
ATTTAAAAGGTATCAGCAATGATGGCATTGGTAATCTGTTTTACACATTA
TTAGAGTTTAGTTTATTAATAGTGATTTTGATGAACTAGAGGTTAGGAGA
GTTGCTAAAACTTGGATGTAGGGACACTACACCATCTGCAGAATTTCAGA
TGACAGCTACTTAGAGATTTGTTTGAAACCAGTGCAGGTTGCCTTCAGTA
TGCTCTGCTTAAATCATTATAGAAATGCTTCTGGCCCTCTTGTTCACATG
CAATGGCATATCATGACAATACACATAACATGATAATTCCATCATAGCAA
CACAGAATATTTTTCAAAACCACAAAATCTTAATAGCAAATCAGAGCTGA
CAGTATGACCTCAGCAAAGTCACTTTTGAACAGAAAAAGCATTTAACTCC
TGCACTCTAATCTTATCCATACATGAACATGTTCCATCTGTTACAGCTGA
GAAATGCCTGTTCATTTCCATGTCTCATTCACCTTAAAATAAGTAACAGC
TTCTATGTGTAAGATTCATTATTATTATTTGCCTAACTAGCAGCAGAAAG
GCAAGGTATGCACTCACACCACCCTGGCTTTTAGTGCTAAATCCTAAGGA
AAGTTGAAGGGTTGCAGGCAAAGTAATGTGGCTACCGTGTTAAGACTCAC
AAATTCCTTTAGAAGCTCCAAAGGCTAGGTCTTTCCCTCAGGACCTCTTG
ACTTGGAGGCTTTCAGAGGGACTTTCCCCTTTAGACTAGTGGCAAGGATA
AAGGTGCAGTTCAGGCTCTCAGCAGCAGGGAGCATGGAAGAGCTGCCGGG
CTGTAGATTTAGAACAAGCGTTATCAGGCAGTGACTACCTAACGTAGAGC
AAAGCCTCTGATTTAGGACCGAATGCAACTCCTGATATGAGAGGACTTGA
CAAAACTGTCTCAGAAGCTAATGCTTCCTGCTATCAATTTCCTGTTTGCC
ACCACATCTGCTCCAAGACGTGAAAGCTGCTGCTTAGAGCTTTCCTTCAT
ACGTGGTCAGCCTGGTCATTTTCATTATAGTCTATTGTTTCACCTTGAAC
AGGTCTCTCTCCACCTAAGGTGTTTCACACTGCTCCTTCTTTGCCATCGG
TTTATCTAATTGCTACATGTTCCATTGACTACTGTTATTGAATAGTTCTT
TCATTCCTTCATGGGGCCCCTCAAGAAAACAAGGAATACATCTGTTACAG
GTGTTTGCTTTTTATCTTATGTTCATCACTTTGGATCTTTCAACTCAGGA
TCTCATTTTGCTGAAATACAGTCAGTTATAATAATGTGACATCCTGGAAC
AGCCTAATCCTATTGCGAAGTGGATCTTCCCATTAAGAATGATCCATGTA
ATGAGATATAGTAAACTACAGGGAGCAGACACAGACTAACCACATTACCT
GCTTTTACTGAAGTATTTTTTAAAGAGAATTATTTTGTGCCACAGTTAGA
AAAGACCAAGCTTTTAACTGTAGTGAATCAGTGAATGCCTCCTAATGCCA
CATTCTCATTAGCTTATGGCTTCCAAGACATTTTAACTTCAGTCTATTTG
TCTGCATCAAAGTGTATTTTCTCTTTTACAGCGGTTGGCTAGAAGTGCTT
CAGGCACACAACTGGGATAATCAAAGCTGTATTATTCTCCCTGGCAAATT
CTTCTTCATGCATTTGATATATCAGTCAGCTTAAATGGAGCTGGGTTCAG
GCTAGCATTTTTAGAAGTGGATCACATTGTTATTATTTTTCCCCTCCCTA
CTTGATTCAGTGGAACCAGAGTTCGGCCAACACCAGGAAATCAATGCCAG
CCTTTCAGAGCAGCTCAGTCTTGGCTGCTTCTCAAAGAGCTCTACAGCAG
AAGAAAGAAATGATTTTGCAATAGAGGAAGGCTTTCTGAAGAAATTGTTT
TCACTAGAAAAAGACCAATTGAACCAACTTGGGGCATTCTGCAGGATGTG
TGGATTTCATTGACTCTTTCACTGGAAACCAGGTCAATGTCACAGGCAAG
GATGCCTGACTTCTTGCCAGCCCGCATGCCATGCCATGGAGCAGTTAGCC
CCCAAAACCTTCCTGCCCCAGCCCCAGCCAGAGCTGGAAGGGCTCCATGG
TCCCCAGCATGCAGCAGTGAATCCTGCAGGATCTGGCTCTGGTAGGGCTT
GGTGGTATATGCCAAAGCAGAGGGGCTTTGCTACTCTGGGGTCTCTGATT
TCAGAGAGCCTTCTGCTCACCCTGCCAGCAGGTGTGGGGTACAGACAGCT
CTGTGCTTCCAAGAGCTTGGGAGTCCATGGGGAAGCAAAGGAAAGAAAGA
TGGGATTTGACATGGGAATTGCCTGGGGAATAAAATTCCAAATTCCCACC
ATGGTCTTCCAGCAGAGTAAATGTTCACATGCTCCTTGTTGCCTACAAGT
ACTGTAAATGTCTTTTCATACAGCATATCATACAACATCATTAAATTCTG
CTCATTACCCAGCTTATACCTATACTTCAAACTGGTCAGTGTTTTGGTTT
TATTTTCTTTTAAAGCCAAGAACCTTGTTCAAAGAAGTAATTACAAGGGT
CAGATTCTGTCTTATAATGCACAAAAGTGAGGACAGGTTGGTTTAAAAGA
AGAGAGACATTAAAATGTTAGCTTAATGATGTAGCAGGGGGTTTTTTTTC
GTACAGGTGGCTCTAAAAGACACATAAACTACAAATCTACGTTATTTTAA
TATGTCTATATTAGTTTGATACAATTATGAAAGGGTGAAAGATGTTCCAG
ACTTTTGTGCAATTACTTCTAATGCTGACTTTGCTTAGCTGTCTGTACTG
GCTTTAAAAGTGATCATTGTTACTTTGCCATTGCTGTCTGCACGGCACAT
CGCATAGTGAAGGCAGCCTGCAACAATTGGTATCTCTTGTATTTTGTTAT
GGTTTGTCCTAGTGATGTGATTTACTGATGTGATCACTGCAAACTCCAAT
ACCTTGCAATGGGTGGAGCTTATTGGAATACCCACATTTGAGGCTACAAG
TACCGTTAGCGCACACATTACTTCAATGCAAAATCCACTGTGAAGAAATA
AAACAAAAATAAAAAAACGACAGATGGAAAACCTGTAGTAAAAGAGTTAT
ATGCAGGAAATCCCATGCCATGCACTTATCAAGAAAGTGAAGTATACATG
ATGAATGGTGCGCAGCCCCTGAACAAGGAGAAACGCCACCCAACCAGGTT
CAAATGGCACCGTCGGAGGAAACCAGGCTTTCCGCTGTAATCAGTTTGCT
TTAAAATTGAGGTTGCGTTTTTGTAAGTGCTGTTTTCCTATAACCACAGC
TATGGAGTTCACACTGTGCCCGACTGCAGCAACTTTACTGTGACAACTCC
AATGCAATTGTTGGAAGACTGGTAATTTTCCAGTGGTGCTGAGGCACCTC
TGCCTAACAGTCCTCTGTGAGTGGCTGCTTTCCCCTCGCTGTGCCATTAT
CCGCTGGCTCAAGCAGCACAGTTTTAAGATGAATAGTCCAGACTGCCTTT
ACTGCAGTCGCTGGGCAAAGGCATACCTTGCAGTGTGTAGTACTGACAGG
AAGTCCAACATTGGAAGCTACCACAACTGTGAACGCCGAAGCCAACTCAA
TAGTGAATCCACTGCGGGAAGCATAAGAAAACACTTCACAATCACTCTTT
GCATCAGCTTGGACTGATACCTTGCAGTGTGCCAAAGCCTTACCCGTTTC
TTCTTTCGACTGTTTTATCTCCAACTGATTTTTGTCACAGGAATAAGTTA
AGAGAACAAGGAAGGGCTCAATAATGGGAATGGCATAGGCTAGTCATCTG
TAGTAACCCGGCTGCACGGCTCATTGCATCATGGACTTTTACTACTCTAC
GCTGTGGTGAATCATGCCTAATTAGTAATTCAGTTAAGCACCAGCAGAGG
TCGAGTATGCATTAAGGATGAAAATTACTGTAATAAATACATATGGTTTT
AATAGTCTGAAGCACACTGGGAAAGCCACTGTAATCTTGCCATTTCCAAA
TGCACGTCCTGCCTCATTAATTAGGTCATCAGCAAGAGACTGTTCACATA
GACCTCTATGCCTCAAACACATCCAGTATTAGTTTACAGGGTTATCTTTT
TTCCTTTTCTCTTTCTTTCTCTTGCTTGTTTTGCATTCTTTCACTCTCTC
TCCTTTTTCTCTTTCTTTCATTTTTTAGAAAGACAGAGAAGTCAAAGCCA
GTTATCATTAAAATCAAAGCACAGCAAATCCACAACAAAACACTGGGGTA
ACAACTTCTCAGATTGGTTCACAAGCAAAGTTCACACAACTGTAATGACA
ACTGTGCACCTACCTTGATGGTGTGATTGGAGTGAGGTCTTTACCCATGG
TCTGGATAACTCTTCTACCCCAGACCCAGAGACCCACACAGATCCCAACA
CCTCCATAAAACAGCAGCCAGATGGGAGTCGACGCTTCTTGCATTACACC
ATCTTGCTCATAGATAAGCCAGAGCGCCACAAGGGGACCAATTGCATTGC
TGGAGAAACAGAAAAGCACCACCCGAATTATAAAACTGCAGATAATTGCC
TTGGAAGAAGTCTCTTATTTTCTGTATGATTTTTCTTCATTGTGTGTGCA
GCAGTGCTCTGACTTGACCTTACAGGCAACAAACACCCTTCCTGGCTCAG
AAAGGCTACAGCAGGGGATTCTTATCATGTGTCTTTTTCAGCTGTCACTT
CATCACTGACCACTAATAGCAAATGCTGAGAGGAATTTCTCTTTTACAAA
TCATTTCCTGAAATGACAGTCAGTAATACCTCATTAGGTCTGTTCTGGGA
CAAACACCAGTATTTTCAGTACTAACTTATATTAAAATATAGCAATTTGA
GAGCTTTGCATCTGTAAAATTCAAGTATTAAATTAGCTTTTTTTGTCAAA
GAGAGAAATTGATACACAAAATTGCCATCGCAGACAAGAAGATACAAAGA
TAATCTAATCTGACAACCTTTAATATTTGGAGATATGATCAGAATGCAGC
TGGGAAGGTGATTTAGACCACTTCAAACACATTGCAGAGCTAGTCAGACT
GGATCAGAGAGAAATCCTTGGTGACATAGAACTGGTGTAAGCCCGTTTTT
CTGCCTTGCTGCTGCTACCTAAAGAAACACTGGAAGTCAGCAACACTGAA
GTCCCCACTCCTAATGCAGGTCACTTGATATTGGCATCTGGAATCTTCAG
TGCCTGGAGTGAGACTTCTGACTGTTTATTCTGAAAAAGTTTCAAGTTTC
TAGATAAAAGGGTTAGAAGACAAACATGAAAGCTGGTATCCAGTTACTTT
AGAGGCTTAAATACTAAAAAAAGGAGTTAAGAACTTCAACATCCCCTTTT
TCTTTTTGCAGTTCTTTTGCTAAACTGAGTAGCTGCTTGCCCTGCTGAGC
AGCATTTATCCTCAACCACAAAAGTGTAAGAAGCGAGGTAGTGCTGCACT
TTTAGACTTATGTCTAAATCATCATGAGAAGAGCAGAGCAAACCTGTCTA
ATGTAATTCAAAAAGTCTGAAACCAGCAGGAAGCTCCCCTCTTTGTAAAA
CGATAAGGAGAGATGGTCACAGCAAGCACCGCAGGCAGGACTGATAGCTA
TGCTCACCTTGCAGCCAGGACCAGCTTCCTGGTCTTGCTCCAAAGCACAC
AGTTGGAATAAGGGCCAGTTCTAACATCATATATTGTGCAAACCAACCCA
CCGTAACAGACAGTTAATAATTGACTTGAATCCCATCTCTACTAGATACA
AGATGCTAGGGGCTGAGTGCTAATTGTCAAGAGATGAGGGTCCTCAGCAC
TGCAAAGCTCAGCTCGTCTAAACAACACAAGGCCCTCCTTTCTTATGGTC
CTTGAGAAATCGAGCTCTGAACCCTGAGAAGAGGTCCTGCAAAGTAACAC
ACAACAACATTCAAGCTTCAAGGCAAACAAAAATACTTGAATATGCTCTT
GGATATAAAAAGGAAGAGAATGATTTACAGTTGAGAAAGATGATGAAAAT
AAATTAGTGAGATAACATAGATAATATAATCCAGTGGGTTTGAAGACACT
GGGTAGTATGATAAAGAACTAAATACACATTACATAAAAAGTGATTTCCA
CTAGCAAAAATAACTTTAAAATTCTGGTCTGATACTGTGCCTTAGTATGC
ATTTACTTGAGTGAAATTGCATGAGTGAAAGGATATTATGCAAAAAGTCC
TTAGTGCCTAAATGCAAGAGTTATTTTACCTTCAAGGAAAAAGGAATTCT
TGACTGAAGCATTTCTAGTATTTTAAAGTTGACCTGCAACTTCTTTGGCA
GTGTTTTCAGGTGTGGATTAAATTATTTGCAGATTTAAATGCCTTACTGT
GCATAGAAAAAGAAACGTAATTCACTGTACCTTCAACTGATAAATGAAGA
AGGATGCATAAAGGCAACTAAAACATTGATCAGCTGAAGTGAAAACCGAT
CATCCCTTCTTTTAGTGCTGTATGACATGGGACAACCTCCCTGTTGAAAG
TAACAGGTACATTTGGAGCAAGCCCAGGCACTGATTCCTAACAGTTCTGA
AGAGATTATGAATGGATATTTGTCAGTCCTAATGTAAATGGGAAGACAGA
AAAAGCTTAAAAAACTATAGCAGCAAACTCTGCTCTTTTATACTAAAATC
CAGTTTTAATTATTTGCAAATGCTACACCTTTGTGAATTAACTAAGCTTA
ATCCTTGAAGAAAAGGTTATTTTCTTATTTGTGGTAATGAAAGGCAAAGT
TTGGCTCCCTTATGCTCAGTCTCAGAGAATCTGAGTGGCTGATGCTGCCC
AACAGATCAGAAGAGATGACACTGATGCCCACAGAGGCAGCATTTCTGAT
ACCTCCCCTGTAGGAAAAGAAAGCAGAGGAACACTGCATCCGTATGTGCT
TGGAAGTCAAAAAGGAAATTAACTGGATTTTCACTTGGGGGTATCTGCAC
TACTGGTTACCTATACCAGAGAGACATTCTCCTCTACCTGTGAGTCACAT
TCAACCTGACTTAAACGTTCAGCTTGCAGGGGCAATGGCATCTCCCAGCC
CAAATGCCTGCAAGTGGCTACCAACAGCCAGCAGACTGGCAGCGGTGTGC
AACCAATCTACCACCATCACAGCTCTTCAGAGGACTCCTTCAGCTTCTGG
ATTTGCTCAGTAGGTCCAGTCCTAGGGACTTGTGGTACCAGCACTTCCTA
TGCCAATGGTGGCCTGTTCCACCACAAAACTGCCAAAAGCTCACAATGAA
TGCATCTGACTCATGAACTGCATACATCAGCTTCAAGACATTACCATGAA
CATGTGCAACCAGCCATCCCTGGGATTAGGAAGAGTTAATTGATAGAAGA
CAAGTCCCAAAAGGAGAGTAAGAGAAACAACACAACAAAAAGCATAAAAA
GACATTGTTAGTTTGGACACTTTGCTTTGAGATTTCCTGCAGTTAACCGA
TGTCTCCTACAGCTGGGTGACTAAGCAGATGAACCACAAGGATGCTGGCT
AGACAGGAATGTGGCTTTCACAGTATTTCCCACTGGTTCCATCTCATTTG
ACTCAAGACATGGCAAGCAGAAAAAAGACCTCAAATCTTCCATTCATTTG
GCAAAGATTCATTCCTCAAGTCTATTTTCAAGAAGTGATTTTCTCTTACT
CTCCCACTCAGATCTTCTACTTGTCTTAACTAACTCTGCTTTGTGCTGAA
GCTCCAAGTCCTATTTGTGGTAGGGTAGAGGGAGTAGAAAAAAGTCTGAG
ATGGTCACCCAGGGCTCTGAACCCCTACCAACATCTACCTATGTGTAAAA
CTGCCATTAAGTTCTTATGTAACTGAAGCATTTTCAAGGATGTTACTGCA
TTATTTAGCTACTGGGTTGAAAAGCCAATTACGGTAAGCTACTTCTGTCA
TGGTATAACTTTAGTTTTGCACACCTACACATTTTCCCACTGAGCATGAG
GATGGCCATTCTGAGTTAATTTTAGGATGAATTTATAAAACGTGGCATCA
GCAGCCTAACTCCTGAGTCTACCTGTCATGAAGTGTATTCTCCATGTCCA
GTATTTTTCACCATCTCTGTGGGCTCTGCCAGCCCCGGTTACTCACAGGA
CATTACAACAGGGGTGATGCACAGGGGCTGTTTGCCTTCCCTGGAGGCGC
TGTACAGGACTAAATGCCATCTACAGTAATGCTTGTACTTGCAGATGTGT
GTCACAGTGGTTCAGCAAAGTGCTGCTGAGTGCTTCTGAAGTCCTGCCTG
CCCCTCATGATGATTTCGCTAGCTCTCTCGACTAACGCGAATTGGCACAA
CTTCCCTTCCTCTGCTTGCCTGTGCCAGCTGAGAATCTGTCCCACACCAT
TTATAAAGCTGTTGTGAAAGACAGCATTTGACAGTGAATCTGAACTATAA
ATAGAGCTGGCTTCTCCTCTTCTCTGTGAGACAGATAGTATTACCAACAA
AAAACCCCTACATTCAGCTACACTGAGACAGGCTTAGAGTTTCCCATGCA
CACATACATGAGCAGAGATTTCTGGATACCCTTGGATCATGAGCCCAGGC
CCTTCTCTGGAGGAAGAAGAACTACAACCATTTTGATTTGGACTTTTTAA
AGTAGAAAATAAAGGGCTTTTTTTTAGTAATGGAAGGATGACATCAGCTG
AATGCTCTATCACCAAATTCCATCAAACTTGTCATAATGTTTTATGAACT
AGCAACACCGCTATTACCTCATTGCTTATTTCAGGGCAGTAATGCGTTGC
TCAAAATGACAATCTAATTGTATGCTCTGAGTAAGCTTTATGTTACAAGA
CACAATCTACAGGCTACTTGATGACCGTGCATTGATTCTCTGCTTCCTGA
AAAAGCAGGCTGTGTATTAGCAACTTTTTCTGGTTGAGTGAAAGAAGCTG
GACATACATTAACGCTGATTAAAACTGAATCACGAGCAAAATAGCCATAC
GAGACATCTATATTAGGCTTCAAATATTACAAATAAAATTACACAATCCC
CAGTCATTTGACTATTTCCCAAACCAAGATTTCATAAACGAACTTTCCAC
TAGGAAAATAAGCGGGGTGAGGTTTTGTATGTGCTGCAGTTACGCCTAGA
GACATCACCCAGTTGAGTAAGGATGGGAGATAGATACGCCTGTCTGAACC
AAGAGGAAAAAAGTATGTCCTAATCTCCAGAGATCTCAGATTATCGAGGG
AGTTTTATCCTAGCTCCAAGAATCAGACAACTTTGAAATAGTGCGTACAC
CATAGCGCAATAACAGTGTGTCACAGCTGTGCCCTGTGACGTGCAAAGCT
TTGTGTGCATTAATGAGTCAGGAAGGCTACATTTTATGAAGCTTATCGCT
GCATACTGTAAATGCTGGCCCTGAAACCCCAACTCCCTGCACCCTGGAGG
ACTGGGTCCATCCTCCCCTTTTGCCCACCAGCATCGGCTTTCCCCCAGCA
AGCCCTGTCATGGGCCCTGCTCAGAGCAGGATGGGGAGAGATTCCTGTGC
CCACCAGAGACCCCCAGTTGCTTGCTGCTTCTCTCTGGCTTGCCTGCACG
GCACACCAAAGACACCGTGTACCTGTACAATAAGGACACAAGTGAAGATT
CATATCTACAGGAGTTGTGGTTCCAGGACAGACTGCTATTAAAAAGGGAA
GAAATCAGATTTGAGGCTGCTCTCAATAATTGTAATGCACATATTAGCTT
CCTAAATATTCTAAGTGATCTTGACTGCAGCGCTCAAGGAGGAAATAAGA
AATACTCATTTTGTAATCCAGCCTTATTATAGTTCCTTTAGACTCCTTAT
TTAGCCAAGAGACTGATTCCCACTAAGCTCCCTGTGTGCAATAAGATACT
GGCAATACTCTGGCCCTTCCTTCCTTTAACCCCATTGCTTTTAAAGGAAA
AGGGGAAACTATGAGTCCCACTGCTGTTTGTGTGCTCTGGCCTAAAAATC
TAGTGAAATCTGTAGGGAGGCAAAAGGAGAAGTTTCCTTTCCCTGCATTT
TTGCCAAGCACGTTATTGCCTAGTTTCACTTGCATTGCTTTGCTCAACAG
TTAAAGCCCTATCTGGTAGTAGTTTAGTTTCCCTAAAATACTTGGAAGAA
TGTGTAAAAATAGCTCTGAAATAGTTTTAAATCCTGTCTTCAGTAATGTA
GCCTATATCATCTGAATAACGAGAGGCATTCTTTGTCAAGCTTATGCCAT
AGATCTACATGGCATTACCTGCAGACTCTAACATGAATAACCCCCTTTTC
CAATAATACTTAAGTATGAATAGGCAAGGGTAGTCCTGAAATCTTCCACA
TGAAATTTAACTAGAGCAGCCACATTCAAACAATTTATGCAGCAGGAACT
TAGCAAAACTGAGATCCCCTGCACAAGTGTGAAGAGTCTGCAAGCAGGTT
TCTCCTCACTACAGCAGCTAAACCTCAATACCTGCCCCTTGGCATCCATG
GACGTAGGTGGGTGGCATGGTCTGCAGTCACCTTCTTCAGGTGGAGCATC
ATGGATCATGCCATCACCACAATAATAAACCAACCTTCCTCCATCGCTAG
ACACAAGCCAGGGCACACGCTCCTGTTATTCCTGGGTTTTCTCCTGTGAC
AGTGAGAATAATAGCCTGAGGCAGAGAGGGCAGGTAGGAAGGGACAGAAG
AGGCTACACTTTTTTTTCTCCTACATTTATAGGAGAAGGAAACTGAATGA
GAAGAGACTAAACACACGCACAGACAGGTGTGTAGGAACATGGGCTCAAG
CTTTTTTCACAACATGAACAGCAGATTTTAATCAGCAAAACTCCTGTGGA
ACTACAGTATCTTTCTGTAGGTCAGCCTGCTTCAAACACAAGCATTCAAG
GAACAACAAGCTCCAGAGAATGCTTGAGTCAACAAAAACATCTTCTCGTT
TGCGTAGATGGGCTGTGGAGCCAACACACAGTTTGCTCATAGCTTTCTCA
TTCCCAACCCAGTAGCAAAGCAGCCACAGCCACTGTTGTGCTGAGCACAG
GAGATAGCTATGGGTTTAGCAGTCCTCTCCAGACACTTCCAGAACAGCCT
GCCCACCTGCACTTGGTTTCAGGAACTAGTTAATTCAGACATGCTTCCAG
ACTGTGAAAAACAGCGTAAACCCTACAGCTCCAGTGGCCCCCCACTACCC
ACATTTATTCATACAGGTAGGCTGCTGTGGCTGCAGCACTGGGCTTCACT
ATTCCTGCTGAACCAACCCATATTTACAGAAAATAAGCTCAGTCCAACTC
AACCGTAGGTGCATATAATCCCCGCTGGCCAACAGCATCCAGGCTCCTGG
CCTCTCGGGAAAGCTGGCAGTCCCCCTTGTGTCACGCTCTTTTTTTCCAC
CCTGCCCTTTTTATTCTCCTGTTGCCCTTGCAATGACCTGACGTGCTCCC
TTTGTGCTCGGGTGCTGAGCCAGTGGGACCTGCTCACTCAGCACCACTAA
TTAACTTCAACAACAACGTTTTTTGCAGCAGTTCTGTCCCAACACATTTA
GTCAGGATTTTAAATTCTTTAGATTTCATTGAGCCCATGTGCATGGTGGT
GTCACAAGGCTCTCGGCCCGGCTCAGTTAGTCCCAGCCCTGGAAGGGCTC
CAGCATCCTTGACACAGCACATATAAGCTCTGCAGCAGGGGGGCAGGAGG
AGATGGTCTGAACAAAACAATCATCCAAACAAGGAGTTACCATGACTCCC
CCTTGCTTTTAATGCACAACTGCCCCAGCCAGATCCCTGCTGATGTCAGC
CCAAACACGAGCCCTGCCTGCTACAAACATCAGCTCCTACAGCAAACATG
GCTGGTATCATCATGATGCTAAAAAGCATGATTTTGGAACAAAGGGGGGT
CTAGCTACCCTTACTATGAGTTATTTCTGCTGTCAAAGGCAAAATACTGA
TTTAGCTCTTCCAGCTCCAGGAGTAAAGCTTGGACAATGAAACAAGGTAG
ATCTCCATTTGATTTTTTCCCACTAAAGTGCTATCCAAACTATATGAGAC
ACTTCTGCTCCATAAAGTGTTTCTGAGCTGCATCATGGCTCAGTCCATAC
CATAAGCCTCATGCTTAAATATGCTCCAGAACAGGTGAATTATTTAACTA
CCTGCAGCTTTTAGTTTTTATATTAGGTTTTAATTTTTCTCTCTTTCCTC
CTCTTATGTGCCCCTGTCCCTTCAAGGAATACCAGCAAACAGCCTGATGG
AAAATACATAGAAAGCATAGGAACAAGTGAGTTCCAGGATGCAGAAGGAA
AATGTAGGAAACAAACCCGAAGAAAAAGATGTGGTCAATGGAATTGCCCT
AAATATACAAATGAGGAGTTTAAAACCAGATGCAGAGGAAAGAGGGATAT
ATTAACAACAGGATTCAAGGCTGAGAGAAAAACTGAGAAGCAGCTTGACA
GCAGCACCTAAAATGAGAAGGAAATTAAACGAAGGAGGGACATGGAAAGA
GAGCAGCCTTCAGTGGAGGATGGACTGCAAAGGCTTGCTTTCTACAGAAA
CATGGACAGCAAGGCATGATACTAGCTAGGTTCTACCACACTATTTTTAA
ACCAGCTCACTGCCTTTCAGGCTCTGCAGATCCTTATGCAATATGTGGAG
GAGCCAAAAGCCCAGTAAGAAGTCTTCTGCTCTGCTAGACAAAGACTGGC
AAAATGCCTCTGCTACATAATCCAGAGGATAGAAATCTGCATTCAAAGTG
TTTTATCTACTCAACCTTTTTGGCATACAAAAAGGTCTTTAATTCTTATT
GCTGGACCACAGTACAATTGTAAGGATGGGTTCCTATCCAGTCTTACACC
CATGACCACCTTGCATTTCTATTAGCTTTGACAAAACAAAGCTAACTTGT
TCCTTAGTTCTGCAATTACATGAATTCAGCTTAATAAGAGATTTTGGAAT
AAAAACATTTAATAAAAACACATACTTCCTGGCAAATTTGGTAGGATCAC
TGACAGAAACACAGATCTGCAGTATACTAAAAAATACGATTTTTCAGGAA
AGGATATTGCCAAGGCAACAATCCAGCTCAAATGCAGAATTCTGGGGAAA
TTAGACTTTAAGATGCAACAAAGCATAGAGTCCAAATGTTGTCTTTCATT
CCAGCTGTCTCTTATCAACAACAAATTTGCTTTCTGAACTGACTGCATCC
TTGCAGATCTCTTCTAACGAATTCTGCTACCCTTGCCTCTTACAGAAAAG
GTAAGTGATGCTTGCATAAACATGCGAGTCCTTGAGAAGTATGTACAGGC
ATCATCTACAGGGAATAAAGAGGCAGCAGAACCTACTGGCATAGGCTGTG
AACTCTGTGGAATGGTATTTCCCAGCATACATTACAACAAGTATCAGCTG
TGTTTGTCCTTATTCCTATGTTCCCTTGGCACTTGATGCTGGCCAGTTGC
AGAGCATGGGTACAGGCCTCCATGGGTCTTTGCTCTTGCCTGGTGTGATA
TTTGGTAGATCCTTGCAAGTACAAAGGGAGTAATAACAAGAGTGAGGCCA
AGGCAGCTGTTCAGAAAGCCCTCTTCCAAACTCCCAGGACACTGGATGGA
CAGGGAAGAGAGAATACACGTTTGGAAATGTTTTCAAGATAAGCTGTGAG
TTAAACTGCATGGCAAACAAGAGTGAGGAGCAATAACTGTTCTTGCTGAG
TCAGACAGCATTTGCCCAGATGCCTAAGGAGGACAATGAAAGTTATGAAC
ACTGCAAAGCCCCACTGCAAATGCTGAAACAAATACACTCAGGGCAGAGC
AGGGGTTCAGCAGGAAGGGGACTCAGTATGGCCCCAGCTACAACCCAATC
AAGGACCACTGCTTTGACAAGCAGCTTCTCAGGGGGCCTTATCACAGTAC
AGGAAAGAGCACCTAGTAAATACCATGTGGATCATTCCAGGCCTAGAAAA
AAGGCAGTCCAGCCAAATCCTGAAGGAAAAATAAGCAGTGGTCTCAGGGA
CAGAGCAAAACACCCAAACTGCCCTTGAGCCACATTCCAGGAAGATGGCA
AGGTGCAACAGGGCCCTGCAAATACAGCAATGTTACAAGCAGATAAGCAA
TGGGAGTGCAGACAAGGAAGGTATAAAATGCTCCATCCTTGGCATACATC
CTATGTCCTTTAGTCAAAAGTCTGTACTTTGTGGAATAAAACAGAGCCAA
GCCTTCAAAGCGAAAGAGGTTTGTAAATGAGTGAGTGAAGAGACACTGTT
TCACCAGGGTCTGACCAGATGATAGAGGACAAATAGCTGTAGATAAACAT
CTCTGAGAGCAACTTCAAGACTGCCAGCTGCCTGAGTCAACATGAACATG
AGATAAAGATTCCGGGAGCATGATCCTTTTCCTTTATTCCTGGGAAATGA
TGTTAGTGCCGTGGGAGTTAAGGACAGACACATGTAAGCCAAATGACTGA
CAGATGAACTCATTGGCTTCTTCCAAACTCAAGGAGCAACTCAGTGGCAA
ATAGTTGCCAGTGGCTCTGGATAAAACTCTTCCTGGGGAGTACTGCATGC
CAGAACTATGCGGGGAGATGTGAAACTTCTTTAATGAACACTAGGAGAGG
AGCCATAGCCCATGTCCCCTCTCTGCATAGGGCACAGGAAAACTCAAAAA
GATTCAGCAAAGGGAAGTCTTTAAGGGCTGCAGCAATCTAAATAAAGACA
TTCTTCAAACACCTCTTTTCACAATATGACAAAAGATGAAATCTATCTCA
CGACAAAAGTAGTCTAAACCACTCATTTGCTGATGGTCTCTGTTCTTGCA
GTTAAAAAAGGCTGCAAACTCTGCAGGGCTGGGACTGTCCTGTTTGTTTT
TACAGTGGTTGGCATGCCAGGGGGAGTCTCAATGCCCAAAAGCTTATCAA
AATTAAACCTGAATTAAACTAATTACTGCACAATTATTTAGCAGTGACTA
AAAAAGGTGTTAACATTGAGAAGAAAATAAGCCTATGACTGAGCAGCCCA
ATTTCTGGAAAGCACCAGGGGCATCAGTGTCACATGCTTTGTGAAACACA
GCCCTGATGATCATCTGCCTGCAGACAGGAATACACTTTCCTACCAGCCA
AGCTGGCAAACCTTGCTCCAAGCACTTAAACTGGTCTGTGAAATGATGTC
TTACCTGACATCATTACCTCCATGGGCAAAGGATCCAAAGCAGGCTGTTA
AGATTTGGAGGAAGTGGAAAAGTAGATGGACCTGAGACGTATCTTTCTCT
TCCTTATCCTCTTCCACGGGTTCAACTGGGGGCCGGTTAGGATCTGCAAG
TTCAGAGGCCAACTTCATTTCCACCCCACCTTCCTCTGCCTCAATCTCTG
CCTCAGCCACTGCGTTGCAATAGCTGGAGTAGCTGTCATAGCGGACTCGC
TTCTTGGAGTACGAAACAGTGTCTCCCACTAACTTCTCACTGTCCTCTGG
AGTTGACATATCTGCTGCCTTAAAGGAGGAATGCACAGGCATGCCACAGA
TAGCAGCTGTGTAACACGTGTAACTGTTGTTGCGGCGTAACAGTTTGTAG
TTGTTTTCTTGAGCAGGCCTCTCGTCGGTGGCCCTGTCCAGATGTATTTT
GTGGAGCAAGTCTTTGTATAAACCTGAGTCCTTGTGCACAGTGTGATAAA
CGTGTCCATCGCTCCTCACCTGGCCATCGAAGCTGAAGGTGCCATTGGAA
ACAGGTGATTTCACCGAGGTGTGCGTCATTGAAAATGCCCTTCCTAAAAA
GACAGAGATCTGGAGTTTTTATTTCTATGAAAAGCAACACAGAAACCCCC
TCCTTCCCAATTTGTGAGGCAATAAACAGGCAGAAATCCAAGAATGCTGG
ACAAAAAAGGTCAACTTGCAATAGATCGTATTCAGTTCACTGCAAAATAA
ACTCTCTCATCTTCTGCATGAAAAGAGCATTGTACCACCGCTGGGTCTCC
CCCAGACACGCTGTATGACCTGCAGCAAGTCACTGGGTATCAGCTATTCA
AAGGTGATACCTGAAGGTGAAATCCTCAGGTTCTTTGAAAAAGTAATTCC
GATAAAATTCTTGTCTTGTAAAATAAGCTCTACTTTTTGTGAGGTTTTGA
ACTGAACAGGCGTAACGAGGGATCCTGGAAAGGTGTTTTACTGTAATTTC
ATACCGAATATGAGGTTACCTCTCAAAAGTAACTGCGTTTGAGAGGCGTT
TACATAATTTAAAAAAGAAAACCAGTTCCTGTGCTGCAGAAAGATTTCCT
CAGCTCTTCCAGCATTCTGTATATCTTATGTCTAGGAACATGATGTTAGT
TATTCCCACTGTATACATTTAACAGCAGCATACACTGTAGGACACATATC
ACAGCTAAGGCAGTATTTCTGAAGAAACTATCTGTTTCATTTCCTTACTT
CCCGGATTTCCCCTGTGCAACATACAGAATTGAGTTTAGCTATTTTTAAA
TTGGAAGCATATGTCATGGCTTCATGTCATGACTTACATGATTTTCTAAG
CAGCAGTTGAATATGTTAGGCATTTATTAACCAAATTACAGGGCTGTGCA
GATGTTAGCAAAGCGATATCAAAGTCAGCAGACTGCTAAGTGTGTGGGGG
TACAGTCCCACCACACGAGAATAAAAAGAGCTTTATGCCCACGAGCCTGC
TTCTTATAAATATACGTTCCAACAACAACGTGTAAGATTTTTCTAGTGGA
AATACCCCAAATGGTCATATGTTTATCAACTAAAGCCCAAATCTTTTCAT
CTCCTGTGGTAGTATGCTAATCATCTTTATGCTGAATTTAACCTTCATAC
ATCAGCAATTTGTGTTCTCTGTATTTTTCCACTGCTTAAAAGGATGGAAA
CACCATTCAGGGTACAAAGTAGAGCAAAGAGGAAAGTAATTTTTGTTTTC
AGCGTTTTCTAACATTGAAGTACAGCAAACAAAATATAATCGGTTTTAAG
TCCTTTCTAGAAAACATCACTTGTAACTGAGCCTCTTTTCCCAACAAACG
CTGATGAGGGATTGAGCTGGAAATCACAAACACTAACTTACCATTTGTAA
CAGAGACCTACTTGCAGTTAAGAAACACTATCAAAACAGGGAGAATATAA
GCCCTTGGTGTTGCCTTAGTTTCTTACCATATGGTACACGTGGATGGTTT
CCATTTGCAATAGTATCTGATGTCCCAGCAACTTCTGTTACTGAGCCAGT
AAGGGGAACTGTGCTCTCGTCAGATGCTTTGGCACCGGGAAGCTCTTTAA
AGACTGGTGTTTCTTCATCTTGAATTTTATCAAGGCTTTCATCTGATATC
CTTGACAGTGCAGCATCTTTCTTTAACCGGCCTAAGGAAATAACAGTACT
GTAATTTTAAACGCAACCTATCTGTCTAGCTGCTTATGTTTCCACTATTT
GCATTAACAGTATAGATCAACATGGATACAATAACCTGGCTCCCTTTCAC
ACACGTTCTTTATTTATTTCTAATGCTTATCTTTAAATTTGTCTGAGAAA
ATTCTAAGGCATCTTTGTAACTTCCTACAAAATTTGCCACAATAGACAAA
TGATATAATAAATGATTATTTATTAATGAAATCTGAAACTTTTCTCTGTT
TTAAATGCTGCATTTGTTGAATAACAAAGAAAACAAGAAAAACACTAGCA
GCTTAAAGCTGTGACCAGCCCAACTGACTGAAAAGTTAAAGAAGTCACCT
AAAGATAATAATTCTTCCAGATTTTTCCTCTTTAAGATTTCCTTAATAAG
ACATGAAAAATTGATTATATTCCCGGATTTATTATCCTGTTTCTGTGAGC
ACTGCAATAGATTACCTAACAAGGTTTTGGATTTCTACCACTGCAGGCAT
TTAAGAGCAGGTTACACAAATACATGAGGAACAGTTTAAGCACATTCTGC
TTGTGGGTGGGGACCAGACTTAGGTGACCTCTCAAGGGCACTTCAGCTCT
GCAATGAAACTTCTCATGGTTTTACATCACCCGCATTTCATGAAGCAATT
ACTTACTTTCTATTTTTCTCTTCATCCAGGGGCACACAAAAATCCAGACT
AAGACAGCAAATACTAAGGATACACCAACTGATATTAGAGCAATGGCCCA
CATCGGCAATATCAGTCCCAGTACTGTGAAGACAAAGAAATAAAACCCAA
GCAACCATAAATTAACATGACTTAATTATGTCAGGCAGCGGAAGACCAGT
CTGTTGCAGAAAACCCTGTGTTCACAATGTATTCAAAACCAAAGTGAATG
AACTAATAATTTTTAACATATATATCAGTTAGTGCAGTCTTTAAAGCTCT
AATTGACATCACAAACATTTACAGGCTTAGTCTTCCAATTCTGTTACCTC
ACTGTGCCCTTATTTCCAAAGGAGGCAGGGGAAAAAACTCCCACATCAGG
GCTGTTAAAACAAGCCTGAGGTGATTTTACTCACTAATGCATGTTAGACC
ATGTTGCCCATTAGGGTAAGTATTTACCTGACCTTTGCTCTGGTTAATAA
AGCCTGATGCTTCTTAATCTAAGCCATAATTTGCTTATGATAATAGCTAA
ATGTAGCATTTGAGAGCTCAGGTTTCAGTCCTGCAATGCGCAATCATGCC
AGTAACTTTAAGTATCCCCCCCCATAAAGTCCCTTGCACTTGTTCAATTG
AATGATCAGACCCTTAATGAAGAAAGAGCTTAGACTATGATCTTTCAAAC
CCACATATGCATGCTTGTCTTGAAATCTACGTGATTAATTCATCCTTGTA
AGTGAATGTTGCCATGACAGAGGCCTTGGAGAGTAAATATGTATTTCCCA
AGTATCAAAACCAGAGTCCCACCTTTTTATTCACACACTTCAGAGACTGC
TAAGCTGAAACAGAAGGGACATTAAGATTCTTATTTCATTTATTTTGCTT
AATGAGTCATTGCAGAGTGCCTGACCTACTTCTGCAGTACAACTGATGAG
GAAATGTTGGTTATACAGCTGATTTACTGTGAGACATCTTGGATACGTAG
CCAATTAGACTTAAGAAAAGGGAATAGTTATGTTACCCTCAAATTGGGAA
CTTCTCAAGCTTTTTATGCATTTCAGTAACACTGTGGAGTACTGACTGCA
TTTATTGAGTGCATCTTGTGCATCAAGTTTTAGAGAAAACAAATTTCTAT
TCAGAAAAGGTCACTTTCTAAGGCTGCTTTCTTTAATTCAGGGACATGTT
CAGGTGTCTCCTCCACAATAATCCGATCTAAAGATAATGTCTAATGACCA
GAGTCTTCAATAAAGTAGTCAAGATCATTGATCCTCTTTTTCTGACCTCT
TTTGCTGCAAATGCATGTGTAAATGTAACCTGCTTAAGTAATGTTAAATA
TAAACATGTAAATACAAATATATAAACATAAATGTGTAAATATAAACATA
CAAACGTAAGTTCAAATATAAACAGAAGCATAACTGAACACAACTATAAA
TAAACACAAACATATAAATGCACACAAAATAATATACAAAATAAGTCCTG
AAAATGACACATATCATTTATTTCTACTAAGTTGCAATGAAAACACAGCA
GCCAAGAAAAAGAGTGCATTTAGTGCAGAAACAGACTTGTGGCTTCTTAT
CATTTAAGGGATATAAAGAAGTAATTTTAATTAATGAGCTCTGCGGTGTA
TCTGCCAGAACAGTGACTCTGCTGATTTCAGTGTGCTCAGATTCATGAAG
CTGAAACTGGCAGCTCAGTATTTCTCTTCCTCTAAAGAGGGATTATCTTT
TGTAGCTCTGCTCTCCCCCACTAACTGGAGCGATCAGGAGGGAGTCACAA
AAATAGAGGCACAAGCAGAAGCATGTGGGAAGGTGTATGATTTACTTTTG
CCTTTGTTAACTCCTGACATAGGAGATAACCATACAACGTCAACAGCTAC
CTGACAGCACACTGGCAGAGCATCATTAGACACTGTGGGAAGCCTCCCTC
CCGTGGACGGCTCACTCACCTGGTGCCCCCGTGTACATGATGGAAAACAC
ATTAATAGCTATGGTAGCAGCATAAAACACTGGAAGTGCACGGAGACCAT
TGGGCACAGGGTCTTCCTGCACAGAAATTGTGGAGAGAGGAAAAAAAAAA
AGGAAATATTAGCAGGCTTTTCCACCAGATTAACATCAGCATGAACCAGC
ATGAGGAAAACACATGCTTTTGAGTCAGTGCCAGTTAGGTGGAGCTCTTG
GGTGGATGGTGAGGAAAGGATGGTGATCTGTATGGTTACACCCAAATCCA
CATCGCTGGTCCTGGCAAGTACTAGTGTTCTGGCTTGACACTGCTAATGG
GGACCAGGAAGACAGGTTGTACTATCAGGTCAGCTGCAGACCTGCTGGAT
GATCTGGGAGCAGGTTTCTTTCTGAGAGTGTTTGCTTACCTATCTTGTCT
CCAAGGTGAGGAGTCCCTTTCACTTGACATGACTGAACGGTGCCCAGCAG
GATGGGGCTTTAATATTTTTGGGCTTGGCTACAAGCCTCCGTGCAACGCA
CCCATCACAAGAACTTATTCCTAACCTCTCAGTTTCAACTGAGACAATCT
GACACCTTCCACCAGCTAACAGAGATCTCCAAAATGTTGTCTGGCCGTAC
TGAACAGGCAGCATACATAAAGTGAGCATCCAATGTTTAGTACACTGCTG
TGCCTAGTGCCTACTGCCTGCTGAAGTCTTGTGCCCTTGGTGCTCACAAG
GAAAGGCTCAGCTGACGGCACAGCGGAAATGCACTGTGCGAGCCATGTTA
AAAAAGCCTTTGTGAGGAGACTGCTTTGGCCTTTTGAGTTGCTCCGTGTG
TTTGCAAAGAGCCTGGCAAAGCTAAGGGCTGGCGGATGAGGTTTTGTTTC
TTGCTGCCACGAGCTAGTAAAGGGAGCCAAGAGATGGCTGCAGCCACTCT
GCACTATGCCTTGATCCTGAAGCATGATGCAGCACTGGCTGTATCCACAA
GCCCAGCTGCTATTCACAGACACCCTCAAGAAGGGCATGAACCCCTACAC
CAGGCCATGGGCTCACAAGCTAAAAGGTTGCTGTTTTTTTATGCACACAT
ACAACACAAGTCACTACCAGCTTATGCCAGAGGCTCTACAGAGCTTACTA
CTTTGTGAATGGCACAGATGGCAGTCAGAAGACAATTTCCTTAGCTTGAA
CACTTTCTGCCTCTTGAATGCTTAAATATGTTGCTTTTATACAAGAGCTC
TTGTAATTTTGATGACTAATTTCTCAAGTTATTAGGTTTTGAATGCAAAA
AAGGAGCTTCTCATCCTTTATGCAACTTGAGGAATTTTACATTCAGAGAT
GAACCTGATCAAATTTATCATCTGCTTTCATCACTGACATTTATTTACAT
CAAAAATAAAGAGTGATGAATCTGAGGTTACAGGTGATGCTATTTATAGC
AAAAGAATTAATCCCTCATCTATTTAAGTTCCCTGTATAACTGCTAATAT
AGTGTCCCTTATTTTAGGTCACTGTCATGCACTGCACTCCCCACTTTAGC
AAGTTGAATGGTACAAGAGGAATGGAAAGAGCAGATAAGTGTTCTGGTTT
CCAGTTCATGCTGGGTGGCAGGTAAATCCTCTTCTGCACTAAGGATACAT
ATACTGATGTTATTTCAAAGCTGCCACTTTTCACTGAGGTCACTAAAACC
CATCGATTCAGGGTTCTTGAGAATCTAGGAAATATGCAGATGCCCACCTT
CTACTGTCTGATGTGGTAGAAAACCAAAGCTTTAAATTCCACAACTAGGA
AAAACCGATTTGGGTATCTCAAAGGATGGCTGTTCTGTTTAAATAATAGT
CAGAATGACCATCATGAGGCTGAGTCAACGCCAACAAGTTTATACTAATA
CAGATGCAATTTCAATGTACCATACTTTAATCAAACAGAATACACAGTAT
TAACTATTACATGGCACCTTCTAAGCCTTAAATACTTGCCACATTACTTA
TGCTGAGCTTTTAGCACTGCTAAGAGCAGTACAGTTCCAATGGCTATAAA
AAAACCCCAAGCTGCAAACTTCCAGCGCTGGAAACGCCAGCACTCAAATG
GGAATCTAGAGCACAGCCTTCATACCGAGCACTCATTATAACGGTGAGAT
TTCTTTACCTTGTTTAAAATGAAGAATCTAATCAGCACGAAGAGGACTCC
AGACATCAAGCCAGATAACAGTGGGGAAATAAACCAAGAGGCAACTATGT
AGAAGAAGAGAAAGAATGAAACAAGAAATAAACAGCATTCTTGCATAATA
GTTAAGTAAGCAGTTGATGAGCCATAAATTTAAAACAGTTCTTATATAAC
TGGAATGAATGTTTTGTATGCTTAGTTAGAACTGGCACAACTCAGTGTCC
ACTGACACTCACGAAAATCAAATACTAGGCACTATTAGATACACTGGCCA
AAGCATTTCCTGATAATTTTGCAAGTTTAGTAATCAAATCCATCAGGAAA
GTGTCTTTTAGCTTGATGCAAAGGGGACCAAAAAAGCCCTGTAATTTCCT
AATCACCATGATCACAAATGTTGCAAGCAAGTGGAAAGCAACTGCATCTA
TTAGGATGCCATGCTGCTTGCAGGGTAAAAGCCTCCATTTCCAAAATGCC
ATGGCACTATCAACTGTAATGAATAACACACGTACATTTTCTGCAGGCCA
GATTTGCAAGTGTCCAGAACTGATTTAACTGAAGTAGGTGGTAAAACTCC
CACTGATTTCAATAAAACTGGATTAGGGCAGAGCTCTGGAAATCCCATCC
AGAGTGATTTACTGTTTGCAGCGTGGTTAACATTGATTCTGCTGTCATTG
CAAACTCCCTTCTACTTTCAACAGAATTAAGAAAACAAGCATTGCTCCAA
CTTCTCTAAAACTCAGTTGTATTTCCATGTCTTCAGCATCAAACCCAGTG
TTTAACACAGGCTTTAGGCCGTGACTTGAGTTACAAGGCTTCCAAAACAA
TAATGAAAACTCCTTCGCATCCCTGCTTGGCCGTGCTGATCCTGCCAATG
GGAGGCTGTGAGTTAAACATGTTGTGTATGCCCAGCTTTCGCCTCCCTGA
AGCTGGTGGGTGGAGAAACATGACTGTGGGTATTCACATGATGGCTAGCA
TTGTCGAGAGCAAGAATGGGGTGGTATGAACTGCCACAGAAAGAATTAGA
AGAGGAGGAATGTCACCTTGAAGCATGGCTCTGAGGAACAATGTGTCTCC
AGCTTACACTGGGGCAGTGCAGCTTGTTTTACCCCCTTCTCCGCTGGAGA
CACACAGCAGCCCTTTATGAGCACAGTACCAGTGCATGCTTTGAATGTCC
GGATTGGGGTGGAAAATCATTTCAGGAGGGAGGGCTATCAGCACAAAGCA
GATTTCAGGGAATATTTTTTGCAGGCAGTGCACGCTATTTCACAGAGCCT
CACACATAAAAGGAAACAGGACTTACCAATCTTTACAAGCTGCATCCACT
GGACTCCCTGCGTGCCAATTGCCACCAGAGAAAATCCAATCGTAGCACCT
ACGATGCAATGGGTCCCCGATATCGGGAGTTTCAAGAACGATGCAATCAG
CTGCCAAACAGCAGAACCTAGGAAAAAAACCCAAGCATATGGTACAAACA
ATAACAGCAACAGTAACCTCATACAGAAGATTCTTTGCCACATACCCACA
TTCTTTTACGAGCACTGCCTACACTCCACATGCACAACAGAGATCTAAAG
AGAGTTTTGTTCCTGTTCTGTCTCTAAAAGCAGATACTAAGACAGTTTAA
TAGCAGCTTTGAATGCTGCATCTTACTTATGACTTTTTATTACTAACAGC
TATTTGCACTGCACGACAGTCCTGCTTTTTTATTTTTCAAGGCTTTCAGT
ATTTGCAGCCTGTCAGATTAAATACACAAACTGCTCTTAGTCTGCATCAA
GCTTAGAAAACTCATTCTTGGCTGGGCCTGGAAGCCTCCAAGTGAGGAGG
CATCCACCATTTCACTAATGAATTATGCATGCTCCTGAACTCAGATGCTA
CCAGACAAAGGCTCAGATTTGGGGTCAAGTTCTTATGCCTCTTCTCAGTG
ACAAGCTATTTAGGAAAAGTGACCTGAGGAGGGAATAAGGACTCTCACTG
CCTTCATTTACAGCTCACTGTGGCATTGGAGAAACTCAGAACTGCAGAAA
AGGCTTATCTCAGTCATGGCATAACCAAAGATACCCTTGGCATAAGGAAA
TAAGATCCCCAAACTAACTAAGGGATGATGGCTAGCAGCCTGTACAGTAA
ATGTGATGTCTGGTGTCCCAAGAGTCGTCCCAAGGAAGGATGTTTGCCAA
GAGTGCAGGGGAAAAAAGACTCCAAGCACCAGAGGGGATGCCTTGCATTT
GTTTTCAGTCCCAACTTTCAGTAGTTAGATGAGACCACAGCTAGCCACCA
AACCCTTGAGCACATAACTCCATGCTCTGATTCATTTCCACATTGCAAGG
ACTTAGGTTCCCTGCTCCTCTTGCAGTGGCACTAACCTCAGGACACCAAA
ACCATTTTGGCAGTGACACAAGCTCTCTGTGGATCTCGCCTAATATCAGA
GAATCTTAAAAAGAACTCTTCTTCATCTTAAGACTTCATGGCCTTAAGAC
CACATCTTCCTGTGTAAAGAGACCTCAACAGCAACAGTCAAACTGCCACA
AGAGATCCTGTGTTTTCTGGCTTGTGCCACCTATCTAAACAGATGTGCAG
CAGACACAGGTGGTGAAGCAAGGTCACTGCACATATGCCATTACTCAAGA
TCTCAGCCTCTGTCCTCAGTTAAAACAGGAGAGAATAGTTTGAAGGTCTT
GAAATGGAGCCACCTGCAAATGGTAATTTGCTGGCATCACATGTGGCCAC
ATTTGGAAGTCAACCAGTTTGTAAAACTGATCTCTCCCGGAGTACTATCC
CAAAACAACTGGTACTGCTACTGCTATTGGAGAGTCTAGATCAAACAAGG
ACACCTGCTCTTTAATTCTTTGGCTTCTCTTCCCCT
>bird_contigs.fa.6
GAGGTATCTGAAATGTTTTATAGCACTTTCTAGACACCCTTTCTCTCATG
TCAGCTGGACTTTTAAAAATTTTAGCTAACATTGTTAAACCATACACACA
CAACCATACATAAAATGAGAGTATGGCAGGTATGTTGAACTGGTCAAAAA
CCTTACAATACTCTGACTTGGAGCTCTTAACTTCTTTCAGGCTTTATAGA
AAAAGGTATTTTTAGTATCAAGTAAGACTGTTTCACTGTCTCCAGGAAGA
CACATTTCAGCCAGATCATAAACTCTGACTAATTTTAATTTGGACACCCT
CAGCAGAAGCTTGTTAGAGTTTGGCAGCTAAATTTCTGGCTGGAGACATC
TGCAGTGAGCATCCTCCAGCTTCTCCCTGCCAGCTCATCTGCCTGTGAGC
AGTTTCATGCTGCAACCCGTAGCTGGCAGCTTCTCCTGTGGAGAGCAGAG
CACTGCAGGATGAGGGGCGTGGAGCACGAAGGTAAACCAGGTAAAAAGGG
CAGGACACTGCACTATGACTAGATATTACAGGAAGTAAGGAGCTGTGAGG
AAGGAGAATAAGCAGTGAGAAAGCAGAACCAGTATTTATACAGACCCATG
TCTGTTCTGTCTTAGCCAGCATTGAAACAATCCAAGTCTTTCTACAGTCT
CCATGTTTGTTTGCTGGCAGATATCTGTATTATCTAGTGATGAAGTATGT
ATCCTACAACCCCCAAGTTTGTTGATTGAATTTCACCTTCATGCAACTGA
TCCCTATGGATGATAACAGATGTCTAGTGCTACCAATTACTTATTAGCAC
ATGTGGTAGAGATCTGTACTGGGAACCTAAAAGGTTTCAGTTCCATTTGA
AGGTCACTAGGGTTTTGTATAATATCATTTATTTTCTATTAACATGGCAA
GTGGCTTGATAATTCTAATAAATTACTGGGTACCTAAAGTAAATTTGTCT
GGACATACAAATTTCTGTCCATCTGACAATTTTAACATTTGCCATTTCAC
TTGAGACAAAATAGAAACAAAAAGTTACTGTATTTATATGGTAGAACATT
AAAGCAAAATGCACTGTTAATTTTTCTCTCTGAGCTATGTCTTCAAAGGG
TTAACAGACAGGAGGAAAATGAAGTGATCACAGATTCTATGGAAGGCTGA
CTTTGATCCCTTAGATGGTGTAAGGCAGGGCTTAATCTAAAATTAACGTA
CTATATGGATTAATTAAAGGAAACAAATGTGAGAAAGCTAGTTCTGTTCT
TGAACAGCTCGTTTAGCTTATCTTTAATGCAGATTATCAATGCAATTCCT
GTTAGGAAAATAAATCTCATTAAAAATACATCACTTCTTCAGACACATGT
AAAATCTAGGAAAGAATGTGCTTATGCCAGGTGAACTTGCTGTTACTCAG
CTGCAGAGCAAAGATAATGTGGGTTTCAAATGCAGCCACTGCTGCTTTGA
TCTAGGTTTACATGTTGTGAAAAATCCTTCTAAAGGGTAATGTCACCCAG
TGGGCTATCAAAGTCTTTAATTAATATGGAATAAGGGGGGGTGGTGGTGT
AAACTGATGACTGAAGGGGAGACTTGGAGCAACAGGAGCTCAAAACCTAT
GTTCCCTCTTCAGCTGTGGACTTCTATTGCCAAAGGTTATATGTCCTTAG
GCTTACAATCTCCTTGAGAATTTCTATGACTTTTTATTGAGAAGTTCAAG
TAAAAGGAAACTGTGTAAGCAAATACTACTTGAAACTGTATTAAAATGTA
AAAAACTATATTGTGCTTATAAATCATGACATCATATTGTTATTATTCTC
TTGGAGCAGTTTATGGAGCAGTAAAGTCAGAATCCTGTACAGAGATGGAA
GTCAATATCAATCTCCATCCCTGCACCGGCATTAGTAGGAAATATTGCTA
GACACTGCAAGCTAGGAGGGGAAGAAGAATATTAACTTAGAGGCTTTTTT
CCATATGATAGTCCCATGTTACAAAACAAACTAGTATATAGTCCTTTTTT
GTATGCTTACAGAGCTTCCTTTCCACAGAGGAGTAAAGCAGGGAATTCCT
GAACAGCTGGGAGGATAAAGTCTTGACAACTACAGCATCGGGGATACTTC
TAGAGGCAGTGATCTCCCTCCCCTCTAAGGTGAGAACTCCTCTAATGGAA
AACATTTGTATGGTAAGCAGGCACAGAAAGAATTCAAATGATGTTTTCAC
AGTATTTTAGAACATGTTTAGAATGCAGTGTAAGGTCACAGCGAAGCTTT
TCTTTCCTATGTAAGGTCCAAGAGGCATTGTCTATGTCTCCATTCATTGT
GCATATACTTTCCAGGGCTAGGTTAAAGCTTGGTCATCTCAGTGATCAGC
CCCATAACCTGAAAGAAAGAAAGATACAAAGCAGGCTGTTTAACATGTTA
AATCGTGTTAGTATCTGCTCGAAATTAGCCAGGAGGTGGCAGAGCAAGTC
TAGTTTACCAGGTCTCTAGCGCAGCCTCTATGTATTTTCCAGTCTTGACG
CTGTGGAAAGATGGAAAGATTGCAGCAGTTCTCCCATTTGCACCGTTTAG
TAGCAATGGCCTACACAGCACTCCCAGTATTGGCAAGGCTTTTAAGAGGC
TCCCCTGCAAGATGCAGAGCTCCCTAGGAAATGCTGCCTTTCTTTCTTTT
AATTGTAGTTTTGTACTGCTGACTTAACTCCACTGGTCACTGGCAGTTTA
ACCAACCCACCCCTTCAGCAGCAAGCACAAGTCTTCTGTGTGTGTGTGTG
TGCTTGCAAACAAATGACATAGGCTTTTGCCCACAACAGCAAGTGAATGA
AAGCAGATCATCAGAACAAGTGCTTGACAAGTAGTAGTGTATAAATATGT
AGTATATAACTCTGCATAACTGTTAATACAGATGTCTTTTCCTTGATTAC
TGCTTAGCAGGGTAAGTGACCCACATTAAAAGCAGAGAAAAAAACATGTG
AGAGGACAGACCACTTAAACAAAGAGAGGAAAAGCAAATAGAGAATGACA
GACTGCCCAATATCAGCTGCAGTACTTTTTTCTATCAGCTTGAGCTGCAG
TCAGTGTCTTTTAGACTAAACAGCTCTGGGCTGGGTCAGCACATGATGGG
GCTGCTGAGGGAGAAACAGATGTTGCACGGAAGTGTTGCCAATAATTTGG
TAGTCTAAAATGTATCTGCTTGTGAAATGACTCTTAAATAAGCAATAGGC
TTCAGCAAAATCTGTCTTTTTCTTAAGAGCTACTGCTGCTGGTTAGAAAC
AAAAAAGCAAAGTTTATTAACAGAAAGAAGCCCTGAGATCTGTGTGTGTT
AGATTTAATGGGCTGCAGCAGCCTCAGGATAGATACTGCTGCCTCCACAA
AAGGAGGTGTTTACTGTGCTCTGAAGCAGATTTTGGTATGTCTTTTTCCC
TGAGGCAGCTGCAAAAAGGGAGGTAGAAGAGGGCAAGAGAAAAAGGTAGT
AAGCATTGTCTTAGGGTTTGATCAACTGTAAGACAGGAACACTTTGGATC
TTGCTATTTTAAAGGATTCAAATTAACTGATAGGTGACAATGGAAATAGA
AGCAGCTCACTCAGTTACAACTGCAAGAGGAGCAGATGATGTAGAGGTTT
TTGAGCACAGGGTCAGATACAAAGGCAAAAGAACCATGCATGAAGGAGAT
AGGCAGTGAGTGAGGAGAGGTGAACAGATGATGCTTTGCACCGAAATTAC
TGAAGTTATTATACTCTAAATTCTGCATTTATTGTCTGCTCCAAATGTCT
GCTGCTTTCAGAGCAGCACTGTATGATAGAATCTGACCCGAAATGGATGT
AGTTGCCAAAGTCAACAATAGGAAGCACAGACAGAAAGAGATTTGATATT
TTCTCTGCAATCCTGCCTCTGGTGATAGTTACAGCTAGTGAGAGTCAGAG
GAAGGAGGGGAACTGTATTTCTTCCAATCCCTCTAACAGTTCTGTTGTTT
TTTAAATTCTAAAAAAGGACCAACTGTATAGCTGGGGAGAAATCACAAAA
CATATCACTGGTATTCTTCTGGGATTTTCCCCAACCTTCTAAAGTTTTAG
CCAACTACAGGTAAGGTTTACTCCTGAACTCTAATGCAGGCAGTGCCTCC
AGACAGACAGACTTAGCTCCAGACAGACCTGCTTGCGTGAGAGGTCACCT
ACCATGGCCTGTGTGGCCCCTGGCTGCTCTGCTAGCACCAGATGTAGAGA
TGGCATCTGGAATACAAGCTTATGTCCACAGGCAACTGAAATGAGAGCAA
TCAGCGCAAGCAGACAGACAGACTGTGGAGGTCCTCATAACTTCTGATTG
CTCCTGGCCAGGCTGAAGTTAAACTGACATCTCCAACTAAAAGTTTACAT
ACCTTTGTGGTCCCTTCTCTGAGGTTTACAAACAGTTCTGTGCATGTCGC
TGCAAGTCCTTTCACATCACAGTAAGGACTGCAGCTGCCAGGAGGTCATG
TATTGCTTGAAGCATCCAGGTCCAAATCTCTTATCTAAAACAATGGCATT
TGGATTGGAAATGCTATTTTGATTCTCCTCTTTTTTTAGTTGCCCAAGCC
TTGAGGATGATGGCTTAGAATAGCTGGAATATTTAAAAACTCCGCCAAGC
GCTGTGCTCACAAAACAGCAATTTGTATGTGCTCAGTACTTCTGGCTAAT
CTCAGCATAACGTTCACATGCTGAATGAATCTTTCTCTTTCATCATTCTG
TGTATTAACTCGAGGTCATGCTCTGCTGACACTTGGAAACAGCACTCGTC
TCTGTCAGTCACAGCCATGCACAGAAGGAGCTTGAAAGGAATTAACTCTG
TCTAATAGACATACCCAGCTCACAGCCCCTCATGATGGGAGTGATAGTGT
CAGGGACTGATGTGAAATTGTGGGAGGTGGGAATAGGGGTTAGCATACAG
AAATGGAAACACTCATGCTTGAAATGGTATCACAAATATATGTCACAGAT
ATTTCATTAATGGCTTGTTTTGAGGTATCTACAGAACCCACTAGTTGTGG
CAAAGGCAGCTCCTGTTGTTTTGTATGGCTGTAGCTAAAAAGGACCAAAT
GATGCTTTGCAGTCCTGTGAACCAAAGCACAGTGCTCTGTATCACTTCAC
AAGGAAGAAGTGGTGATTGGATTTAGTTCAAAGCTGTAACAAAATGGAGA
GAACAGACCAATAATACCAGCAGCAGTAACAGAGCTTTGTTTCTTAAAGG
AAAAGAAAATCAGCAGCAATAAATAAGACTCCTATTCACAAGAAGCCATT
CACATTGCTGATGTGCAATGTCACATGAATGTGAGGTTAGCAAATGTGAG
AATTAAGGTCATCTGTACAACCGACATCTAGGAGCCCATCCATCCTTTCT
TCTCCTTTCCTCTTTCTTTATTTCTTTCTTTCCCTTTTCATTCCAGAAGC
GTCAGGAGTCTTCTTCCACTAGTGCAAGACTGATTATTTGGGGATTGGGG
AATATTCCACATCTGATTAGCAGGAACATGTATAAATTAGCAGCATCTAA
TTTTGCATTCATATTCTCAACATAGAACCGCCAGTTACTTCACTGAAAGT
TTAGTAAGGCCTTTCTGCATACATGTTGTAGGGAAACATCCGTATTTTGT
GATCCAAGAAATTGAGGCTGGAGGAGGAGCTACTGAATTTCACCACAGGC
AATATTCCAGTCTAGGATATGAACTTAGTACTTTCAGCTTTTGTACATTA
CTCCCTGAATAGTGCTTTCTCTCACTAATGAGAAAATTTGTCGAGGGCAG
AAAGGTTAGAGTATTCCATTCTAAAGAAGAAAATTTAGATGCTCTGACTC
CTGTTTTGCTTCCCTTTATACCCACAATAGGATTATTAGGCTGGTTGGAA
GGAATCGACCAACTCTTCTGTGTTACTAATATTACTTCTTTGTCCACAGA
ATTAGCAAGAACTGTCTTAGAAAAATATTAAAGCTGAGTCATATACCAAT
AAAAGCAAGCAAATTCACTCTGGCAGCTGCAATAGTGAATTTAACTTACT
CTAGCTGTGCCTAGGCAGAGTATGGCATATGGTACTTTGGTGATTTCATT
TCATAGTTTCTTTTTGACATATTATGAAGTCTAATCATGTCTCAAATGGA
GTTACTGGAAGAGCAAAGGCAACTCATTCAATGTAGTATAAACAAGGGAC
TTGTCCATCCTGCTGCCACATGTAAAGCTACCTATGAGTATCGCTAGAGA
AGGGAACAGGTGTTGTAAATGTCTAAATTCAATCTGTGCAAAGACCTCTG
TGTCTCTACTGTGTACAGGCAAACCAGCAGCATTCTTCAGAGGCTGAAGT
AGAGGTTGTGTGTTCAGAGTGTGAAACACAGAGGTGCTGCCTCAATTTCC
CTACACATTCAGCAAGATACACTGAGGATCGTTATGAGATTTCAAAGTGA
AAGTTGATGTGTTAAGCAGGAAGTAGGATTGTTTCACTAATTGAAACCAC
AAGTGAATTTTTTTGAGAAGTATGCCAACTTTCAAAGCTATAGACAACAA
AAATAATGGTGATTTTTACCAAGGCCAGAATGCAGAATATTGGCTAGCAC
AATATTACTCTGGATCCTGGAAAATGGAGGTGTTAGTTGTTTTAATACAA
AAGTTGTAGTGACTCTCTGGCCATCGTGAAGCAGCTATTGCTCAGATGGT
GTTTTGTGCACAGTAATTTGAGTCTTGCTCATGTCTGACTCATATCTCCT
GCGCTCTCATCAGGAATTTGTATTTCTCACCATTCTGGCCTCCAAGGCAC
TGAGCCTCCTCTCCTGTATGTATCTTGCCATGTGTGGGAGGCCTGGGATC
AAACATCAGCAAGCAATAGCAGTCATTGACAGTTTACTGATGTGAAGATG
TCAGACAGTGCCCAGCTCCTGGGGTCCAACATGGATTTTTCCTCTTCCAG
CAGTTAAAGTGCACTTAAGGAGGAGGGAAGGGAGAGGACAGAATGTGAGT
CAGAAAGGTGCAAACTTGTAGTTAGAGAAGAATGGGCTTTTCATTTCAGC
TTGTTCTTTTGTTTGACAGCCCTACACCCTCTTTTGTATCATCAGAGGGA
AACAGCCAGACCTTGTGTATTAAAGGATAACAGAAGGTGGGCACCCATGG
AAGTGAAGTGAAGGCTTTCACTAGACAATGTTCTTAGCTGAGATTCAGGG
TGATGAGGGAATATATTTTTCTACCAGAACTGTAGGATAGTTCACAGATA
GATTTGAATAGGAATCCAACCAAAATCCCCAAGGTTCCCAGCAAAGATGT
TCTTCAAAGAACCATGATTCTCCACATAGACACAGAGATTGCTGAACAGT
CAAGGCTGGTTTGACACCAGAATCTCAGAAACTGCTGCATCAATGAGCAG
ATCACAGCTCACAGCTTTTGCTGATATTAAGGGGAATCTTCACATTAGGA
TAATGCTACTGACATTCCCAGACCCTTTTCAGCAGACAATATTGAAGCCT
GAGGAGTGGAGCCAGATAGAGGTCAGTTTGCAGGAGGTGAAAGAAAAACA
TGTCAGCAGAGCACAGCGGATTAATCATAGAATCATAGAATGGTTTGGGT
TGGAAAGGACTTTCTGATCACACAGTTCCAGTCCCCTGCTGTGGACAGGA
ACGCCTGACACTAGACCATGTCACCCAAGGCTCTGTCCAGCCTGGTCTTG
AACACTGCGAGGGATGGAGCATTTACCATTTCTCTGGATAACCTGTGCCA
GTGCCTCACCAACTTGCACAGTAAAGAAATTCTTCATTATATGCCACCCA
AACTTCCCGTGTTTCAGTTTAAACCCATTCTCCCTTGTCCTGTCACTTAC
AGTCCCTAATGAACCGTCCCTCCCCGGCATCCTTATACCCCCCCTTCAGA
TACTGGAAGGCTGCTATGAGATCTCCACGCAGCCTTCTCTTCTCCAGGCT
GAACAGCCCCAACTTTCTCAGCCTGTCTTCATATGGGAGGTGCTCTAGTT
CCCTGATCATCCTTGTGGCCTCCTCTGGACTTGTTCCAACAGCTCCATGT
GACCACCATGCACGTGTGATGCTGCTCTGCATGCCTCTTCATGCAACTGA
ACAAAACTGGTCCCGAGATACAAATATTCATGGAACATGTAAGTTTCTAA
TCCTGAGTCCTCCAGAATCATTATGTTCTTTGCTGTAAGGGGCCCATCTG
CACCTCATCAAAGTCCTCATAAATTTCTACATATGTTCGGAATGGATGAC
TAGGTTATTGCTCTAATTTATCCACATGTACTATCAGGAGTTACCTACTT
GTTCTTTTAATTAGGCTAAAATTTGCCAAAGCATATGAAAAATTGCTTAT
CCCACTGGAACCAGAATTATATGTTGAGAGCTCACAGCCCATTCTTCAAC
TGTTGCATAAATATTTTTATTTTATATTTTTCTGCTATCCTTGGGAACGT
GTGCTGGTTGTGAACACTGTACTTTCCAGCAGCACCTGCTTCTTGAGCAG
GCTAAAAGTGGAAGCGTATTCTAATGGTTGAGCTGTGCAAACAGTTTGTT
CTCTGTTCTGCAAAAGCATGGGTAAAGTAGGAAAATCTGTATCTGGCTGA
ATTGGTGCAGTGTGAAATCTGAGCAAGAGGCTTTAGTTTTGAGCTTCAGA
AGTGTGACTGAATTTGCCCTTGAAAGATCCTGTGGGATAAGAAATAAAAG
GATTTATATTAGTAAATGACAAAATGAAAAGCAACAATTTTCCCTCATTC
TTTGATTTTTTTTTCCTTTCTGCCAGTCACCAATGATTGTCCCAGATGCA
TCCAGACTTCTCTAATAGCCTAGGTTATGTCTTGACAATGTCAGACAAGA
CAACGTTGTCTCTGCAAATCAACTCTTCATCCCAGATTTGTTGTTGGCTT
GGCTGAGTTAAGGTTTGCTGCAAGGATGAAGCTAGAGCAGTACACCACAA
GCTGGAGGGAGGGGAGCTGTGCAGAACCTGTACCAGCAGCAGTGTTGCTG
CCTATGTGGCATGGCAACCCTGCAGGCAAAGGAGATGGAAAAGGGTGTGG
TAGCAGTGGGATAAAAATACCTAGAAACCCTCAGCTGCATCTTGTTTTGT
TGCCCAGTTTTTTGCAAGCAAGTTTGTCTCATATATTGGGAAAAAAGCAG
GTGAATTAATTGGACTTAAATCCTTGGGTGATGAATATTGACCTACGCTT
CCAAGTATCTGTGAGACAGCTCTCTTTCTGCACGTTATATACAAAGAAAT
GCCACATTCTCTCATTTCCAGAGTCATGTTTATCCTGAGAGAGCCACGTT
GTGAGCGTAGTTCTTATTGCAGTCAATTCTTTTAAGCCCAGCAAAAACGC
TTTGCATGTTTGAAGTTCTCTCTCCCTTGAAAGTCTCTTATCAGGCAGCA
CTGGCTCTGAGGACACCTGCCTGGGCTGGGAGGCTGCATGTGTTTGCCAG
TGGGGCCAGGGGCTGATCCACCAAGGCAGTCATTGACTTTCTCAGGAAGA
TCTTGGTGAAGAAACTCTTCTATGCAAGTGACAAGGTTTGAATAAGCCTT
GCTGTAATGAGTGAAAAAGGAGACTAAATTCTCTTTTGTTTTTTTCCACA
CATTTACTCATTCCATCTCTTCACTTTGGATTTTACTGAAGTCATAACAT
CAAACGTTTGCATAACCTAGAGGAGGTTATGCTGGAGGGAGCAGCTTCAC
TGCTGCTTCACTTTTCCTTCTGGCATCTTTCAGAAGTGGTCTCTTTTCCT
CACCTCTTTTGAACTTGTTAATTAAACAGGCAACTGGACTGACCACTTGT
GCCACAGATTTTTATAACAGAGATTTTAGAATCACAAAGCTAAAGCAAGA
CTTCTGCAAGTTGGAGGAGGCCCCATTTGCAAAATCAATGTACTAAAGAA
TATGAGAAGAGCAGTAGCATGCCTTTATCTGATGATTATTTTGATGAATT
ATAGAGACATGAATTGATGATATTAGAGCCTCTGGTGAATCTCCGCTCTA
AGCCAAGTGTCACAGTTTGTATCACATGCCCAGCAGGGACCCTGGGAGAC
ACTATGGAGACTGATACTTCTTTCTACACAGAGATGTTACAGGGTAGCCT
CACTATGTTCCTTTTCTTTAGTTCCCTTCTCTCACAGCAGAAGTCCTCTG
AGAAGGGAGAAAGGCAGTTCATTCTCAGTGATCTGGAAGCAATGAGCAGA
TTTTATTAATGACAACTGGACAGACAACACCCTCAATTGATTGAAAACCA
CCACTTCATATATTGCTCAATTTATGGCAACTGCAAGACTATAAAGAAAA
CACCAGATCATGCCCATATAGATGTGTGTTTGTTACTCACACAGCCATGG
GGCACATTATTTCATATGCCAGGTTTGACATCTTTCATTGTCAGTGGGAG
GGAGACCAGAGTTGCCTCAGTTCTGATGTTGCTTGTTCACAAGAAAATAT
ATGTAGAATGAAGTACTTTAATGGTGGCACCACACATCCAAACCAGCAAT
CAGCTATCACCAGACTACAGCATATCAGGATGGTGGTTCATGCCAAAGGC
AAAATGGATCAAACAAGTCACCAAGAGCACTTCTTTTGAAAGTGCCATGT
CCTCATACCGAGCAAGAGCTCCCCTTCTGAGTTCACTAGATGTGACAGTC
CCCTGTGACAACTGGGTAGGGCTTTGGCAATAACCTCTAGGAAAAAGCAC
AATGCTTGAGCACTGCAGAGAGCAGCACCACACAGAGAGAGGGCACTCTG
GTGGAACAGAAACATTTGGAAAATGCTCCCATCACTACGCATGGTTTCAA
ATCTCTGCAGAATCCTCCTCCTCTAGTATGTGAGCTGAAAACATACTTCA
AACATACATCAGCATCTTTACATTCATTAAGGTAGAGGTAGAATCTTGCA
CTTGAATCTACCTTGAGGGTGTAATTGTGTGTTGCTAATGTAATGGCTAG
AGCTGGTGATCCAAATGGCAGCATATCAAAGGTCAATATGCAGAATGCAA
GGTTGTGCAGAGCAATTGGAGGAAAAATGAAGTCTGATTTAACAGAGGAA
GAAGGTATAGGGAGGGCAAGGGCAGTGAATGAGACAGTGACTTTTAAAAA
TGGGCCCTGAGGTGAAAACAAAAACCTTAACTCTTTCAATTATATATAAT
GAACATCATAAAAAGAAAGATAGTAGGTAAATGAAGAAAGAAATAAAAGC
CAGAATCAGAACCAGACGTTCTAGAAGGAAGTACAGCAGGAGGACCAGGA
AACCTCAATGGATGTATAAGGAGTTGCTGAGGAAACTTAGAGGGAAAAAA
GAGTCTTATAAAAAGTGGAAGCAAGGACAGGTGGCCTGGGAAGAATACAG
GAATGTTGTCCAGGAAGCTAGGGACCAGGTTAGGAAAGATAAGGCCCAGT
TAGAATTAAACTTGGCTAGGGGTGTGAAAGACAACATGAAGGGATTCTAT
AGGTACGTTGCGAATAAAAGAAGATTAGGGACAACTTGGGCCTTCTCCAG
AAGCTATCAGAATTGGCTACCCTGGATTTGGAGAAGGCTAAGGTTCTCAA
TGACTTCTTTGCCTCAGTCTTCACTGGCAAATGCTCCAGCTACACTGGCT
AAGTCTTGGAAGGCAGATGCAGGGACTGTGAGAATCCAGACCTTAGGCCC
ACTGTAGAAGATTTGGTTCGAGACCATCTGAACGTGCACAAGTCCATGGG
ACCTGATGAAATCCATCCGCGGGTCTTGAAGGAGCTGGCAAATAAAGTTG
CTAAGCCACTGTCCAGCATATTTGAAAAATCATGGCAGTCAGGTGAAGTT
CCCAATGACTGGAAAAAGGGAAATATAACCCCCATTTTGAAGAAGGGGAA
AATGGATGATCCGGGGAATTACAGACCAGTCAGTCTCACCTCTGTGCCTG
GTGAAATCTTGGAGCAGATTCTCCTGGAAGGCATGCTAGGGCACGTGAAA
AACAACAAGGTGGCTGGGGACAGCCAGCATGGCTTTGCTAAGGGGAAATC
CTGCCTGACCAATTTGGTGGCCTTCTAAGATGAGGCTATGGAACTGATGG
ACAGGGTGGAGCAGTTGATGTCGTCTACGTGGACCTGTGCAAAGTGTTCA
ACACTGTCCTGCATGACATGCTTGTCTCTGAATTGGAGAGACATCAATTT
GATAGGTGGATCACTCGGTGGATAAAGAACTGGCTGGATGGCCGCACACA
AAGAGTTGTGGTTAATGGCTCAGTGTCTGGCTGGAGACCAGTAATGAGTG
GTGTCCCTCAAGGATCAGTGTTGGGACCTGTCTTGTTCAACGTCTTTGTC
GGTGACAAGGACAGTGGGATGGAGTGCACCCTCAGCAAGTTTGTGGATGA
CACCAAGCTGTGTGATTCGGTTGATACACTGGAGGGAAGGAATGCCATCC
AGAGGAACCTTCTATCATAATTTTAGAATGAATTTTTATCTTAATTATTA
TTATAATCTTATTATAATCATAGAATCATAACTATTCTATGATCCACCTG
ATATAAGTGGGCACAGATTTCAGAGATGCTGTTTTCATAGAATCATAGAA
TAGTTAGGGCTGGAAAGGACCTTAAGATCATCTAGTTCCAGCCCCCCTGC
CATGGACAGGTACACCTCACACTAAAGCATGTCACCCAAGACTCCAATCT
GGCTTTGTACACTGCCAGGGATGGAGCATTTATCCTGTTTCACTGTATAT
CATCATGGAAACAAAGTGTATATATCCACCTGGATGCCTTTAAAACATCA
TAGGCAGTGGCATGCCTTAAAAGGTGTAAAATTCTGATCTCACGTGCCCT
AGTGAACATCCAAGAGTGCTTTCTACCAGAAGTCTTCATGGTACGAATGA
AAGCAGGACTTTACTACCTTCATGTCATGTTTGCCACCATACTTTGTCTT
TTCTCATGTGCCATCTGACAGATCCACAGGACTCTCCATTCTACTGCCAA
TCAGAAAATGTCAGAACTTGGTGCAGGATCATTCATTTGATTTCCCTCAT
ACATTTAAAATCAGTACCATATCTTAACAATCACAACAAAATCAGGCTAA
TTTTCTTGCCCTGCAGCTGTCTACTCATCACTTCTGTACTTCTGTCACTG
CTTTGAGATGATCATTCACTTTAATGTAAAATGACTTGGACACTTGTAAA
AGTTTCATTTCAGTATCTGATTATATATTTCAGTTACTACATAGCTCTCA
TCCCCATAGCATTTAGATGAATACACCGCTTGTCTAGGCCCACCTCCAGT
GGAAGTAATTAAGATATTCAAATATAATTCAAATATTCAATTCAAATATT
AAAATGATGCAACAAAAAAGAAAATTCTTTTTAAATAATAATAACATGCT
GGCCTGTGTCAAAAGGAGTGTGACCAGCAGGTCTATGGAGGTGATTCTGC
CCCTCTACTCTACTCTCATGAGACCCCCCTGCAGTCCTGCATCTAGCTCT
AGGGGCAACAACACAAGAGGGACATGGAGCTGTTGAAGTGAGTCTGAAAG
AGGCCATGGTGATGCTCCGAGGGCTGGAGCACCTCTGCTCTGAAGACAGG
CTGAGAGAGCTGGGCTTGTTCAGCCTGGAGAAGAGAAGGCTTCAGGGAGA
CCTTAGAGCAGCTTCCAGTGCCTAAAGGGGCTACAAGAAACCTGGAGAGG
GGCTTTTAACAAGGGCCTGTAGGGACAGGACAAGGGAGAATGGCTTTAAC
CTGACAGAGGGGAGATTTAGATGAGACATTAAGAAGAAATTCTTCTCTCT
GAGGGTGCTGGGGTGCTGGCACAGGGTGCCCAGAGAAGCTGTGGCTGCCC
CATCCCTGGCAGTGTTCAAGGCCAGGTTGGATGGGGCTTGGAGCAGCCTT
GTCTGTTGGAAGGTGTCCCTGCCCATGGCAGGGGTTGAAACTGGATGAAC
TTTAAGGTCCCTTCCAACCCAAACCATTCTGTGATTCTGTGGTTCTGTGA
TTTATTTTCTTTGCTGGTTCTTCCCTTGCTGCTCTGCAGATGTAAAAACT
AAATGTGTAGTTTTGGAGAAGAAAAACTATCCAACAGTATTAACTCGGTT
ACTTGTCATCATGGATGGGAACATTACAGTTGGTATCATATGTAGAGTCA
CAAATTAATGTATCATATACTATAAATTGACTGAAGTTTTTTTATCCTTG
TAATGTGATAGAAAAGAGTGCTGTAGGTCTGTGCTAATGATAATAAAATA
ACAAAAGAAATAAGCAGAAAAAAGAGAAACAGAACTTTGACACTCTCCCC
TTGCGCATGCTACTCCTCCTGATGTAGGTTTTAAACTACAAATGGCTTGA
GGACCATGGTTCCACACTGATTTATGTCACCTGAATGTCTGATCTAGTGT
ATTACCACTCATTTCAATGTTGTCTGCTCTGCTGAGGCCACAGAAGGGCT
GGCAGAAGACTCCTTTCAAGTACATGGCAGTTTGTAAAGTACTCTGAGCT
TCTTCAGGTCATAGTTTTAAGTACTGCTACATGAACCTGTACTCAAGAGA
GAGGCAATTCACAGCAATTATATTGGGATCAAGACAGAGGTATCAGGCTA
AATTCTTGACCTGGAATGCATGGAAGTAGTTCTCAGAAAGCCTTTATTCC
TTGCACAGTCCCAGTCTTGTGGTTGCCTATTAAGGAATTTGGTCTTGGGA
GACCCTGTTGCTACAGCATCTCCAAATGGCATTCCAGGAAATAGGGGCTG
TGGGTGTGTTCAGAGGGAACCTGGGCCGCCTTGTGGCCTCATGTTCCTGG
GAGGATGGTCCAGCCTGTCCATTTAGAGTCAGAGACCTTATTGCTCAGGA
CAGTCTATTTCTTGTATTTGCTGCACTTGCCGCATCTGAATCGTGAAGGA
AGTCCCTGTTGTTGGACATTCCAAACACTCAACAGGAGTGCACATCTGTC
ATTTCTATTACAAAGTTACATTTCTACATATAAGAACAATTTCTGACCAA
TAATGTTCTTTCTCTAGTGTGTTTCAGATCCCCTAAAAGATCTGGTTAAG
CCTCCTCACTTTTAATCTGAGAAAGGTGAAGCTGGTAGAGCTCTGTGTTC
AGCTGAGCCACACAGCTCCTCATTTTCCAGGGACTGTCCCTTGCATGCCC
TGAGATAGTCTCTGTGGATCAGAGGAAGCGTGAAAAGGATTTTTCAACAC
AAGCAAACCAACTAAACAAAATCTGACCCGTCTCTTTATCCTTTAGCTGG
AAGCCGTTTCTTCTAAAGGAATCTCATCCAACAAGAGAGTAATCATATCT
GTGGCCCTGAGAAGAAAACAACAAGCAATTTCCTGTACTTTTGTCTTTCT
CATTTTCCACAAGTGCAGATAGCTTCAATTGCTTCCTCAAAGTTTGATGA
GTTCCACAGTGGGGCAAGTGATTAGCTGCAAGGGAAATTTTTACTTCCCT
CCTCAACTTTGGCTACCAGTTAAGCCATTCCACAGCAGCACTGCACGTCA
GTCCTACCTAATCACCTACATACACACACCAGGGAGAGGAAGAGGCGGTG
ACAGGAACGGCCCGCCTGAAATGCTACAGATGAAAGACTTTCCATGTGGC
TGGCCTCCAGTGCTGAACGTGTTGAGTCATGCTCTGCACACCAGAGCATG
AGTAAGAGAGCTCAGCCTGCTCTGAAGCTGGGCTTTATTGACGAGCTGAC
AACATCAGCTTCTGTTGCCAGCCTTGTTCCCCTGAGTCGCTCTCTGCGTG
ACTTCCCCTGCACTGCTCCTCTCTGCCCAAACAGGCAGGGCCAGCTGGAG
CCACCTGCCACCGTGACTCAACAGAGCAAGGCAACAGGCCTGCAGGAGTT
CTGCCTCACCTTCTCATACTGCATTACCATAATACATGAATAAAGACTGA
CTTCAGGAACAGTGGGGGAAGAAAAGGGGTAGGTCTTATTTGTGAACTTG
CTGAACTCCTGCTGCTGATTGAGGTCCTATATTTGAGAGGCCCAGTGCTG
ATTGGGAAACAGGTTCAGGTAACTTGGGAATGACCATAATATAAAATACC
TTTAGAGCTGGAGTTTTCAAAGGAGGTAGATTCCTGATGTAGTACAAAGG
GTATTGGGCAGTGGGTGTTTTGACATTCATAGTGGGTGCCAGGTTGGCTG
GAGGGAGGAGGCAGACCCTGACCCTAAAGCATAGGCTTTTGTACCAAGCC
CTGGATGATGCTGATCTGAACCTGGTGTCTGATCTGACAAACACTAACAG
CAGTCTCCTCATGGAAACCACATCTTCTAAGCACACCGGAGGAAGCAAGG
TTTGGATCATTTGCTAATGTTTCCATGAAGAAGGTGACTTTTTTTAGTCA
GAGTCTGTATTTCTTCAGTCTGTAGGAAGAAGACCACTTGTCTAATCCGT
GATGATTTACACTGCTGTAGTACTCACCATGACAAACTCCACTGGGAAAG
AATAACAAATGGAGCATGTTCAGTGAGTGTTCTGTGGGAAGAGGTTGCAA
GAACAAAAAAGAGGGCAGCATTGCCTGAATAGCTTATTCACTTGGGTTTA
TTTGCTCAGTGAGCCAAGAACAAATGTAGTCAGGGAAAGGTGCCGGAGCC
AAACAGTGCCTAGGGGGATGGCAACAGGGCACTCTTCCAGCTTGCTTGAC
TGCTCTGGGGCCTTAACAAGAGAACCCTGGTGTAAGAACAGCACTGTCTA
TAGACCATGACAATTTCTACATCTATTCCACCAGTGTATGGAAGAGTACT
CCTTGTTCTAGAGATAAATTCTTTCTCAACAGCTCACCAAGCCAGTGGGC
TTTTTGCCAGCAGTGTTGGGCAGCAGTTGCTAGACTGGATGTTAGGCTTG
TGAAACAGGAGTTTGGGCAAGGCTCTCTTTGTCAGTCTGTCCTGTTTGCC
AATCCCTGAAGTTAAAGTTACTCGAAATGGGAGAGTGAGAGGCCAGAATG
ACAGTGATACCTCTAAACTTCTCCATCCCATCTTCTATATGGGCTTACTG
AATGGGTGAGGAGAATTATTTAGATGCACTGGCAAATTTTCCTTGACCCT
CTAGGAACTGTGGCAAGCCTTCAAGATGTATAGAATATGAGGACAAGAGA
AAAATGTTACATGATCTCACCTGCAGCTCTCCTTTCTCTGATGCTTTCAT
TGCTTCCCTGAACTCCTACATGCCTAGACCTGGAATTTTACATAGAATGT
CCACACTTTAGAAGTGTATCAGCACAAAATGCAGATTTCTTCAGAAGAGA
CTGATTGCTCCACTATCAGTAGTCTGGCACAGATAGAATATCAGGTGGAT
ATTCACCTGGCCTGGAACATTGCTTCTTGAAATGCAGTTCCAACTGAGTA
CAAAGTTGTTTGCTTCTTGGCCAAATTATTTTGCAGAGTCAGTTCTGCAT
CCTTCTGCTCCTACATGGCAGCATTTCAGCAGTATCTGGAGGGGAAGCAT
CTGCCTGCCATAGTATTGCACTCAGTTTGGGATTCTCCCAAGTGGCACTC
ATTATGTCACTGTATGGTGACATTGTTAGCATATTTTAGCCAGCACCAGT
CCATGTCAGATTGTTTCATGATGTCTTCAACAGGCATCAACGTTTCAAAA
AACACCAGACAAATGTCTTTTGACTTGACCCCTTTAATGCAATGTAATAG
ATCATTTGCGTGTTTAACAGCTCTCAAAGCATCGATGCCTGTGTGCTTGC
AAAATAGATATCTTCTCACTCCGTATTTTCCTCCTTCAAATGCCATGAGA
AATTATTTAAGGAAGTTTTAATGAAATGCATCTGTCACTTATGAAGATAA
ATAGCCATAGTATGCCTTTCCATTACTGGAAATGGCAGAATTAAATTAGA
AAATTACAATCCTCAGCATCTTCACTGACTTGTTTTTGCATAATGTGTTA
GAAAATATGCCCACATAGGCAGAATGCTGCAATACCAATGGAGCATGTCG
TAAAACAAGACCTCTTTTTATGGTTGTTTTGTTACTTTGCATTGGGGAAT
TTTCTCCCATGGATGATTTTTGCTCCTGTTTCTGGCCAAAGAGGCTCAGT
TAGTAAAAGAACTTAACTAAAGTCACAAATAGATAAAATCCTCTCTTTCT
TCCAAAACTTCAGTTCTGGACTTCCATTTGTATTGTTATATGGCTTCCAA
GCCAAATGACCATGGTAGAACATATGATTCAGACACTGTAATTCCTCATA
TCCCATCTAGAGGGCTTCTCCTTTTCTGTTACATGGAATAAAAATAGTAT
TACTATTGAAATCCCTGGGGCCACACTTTTCACAATAGGAATTATAGAAT
CATAGGATCCCATGTTGGAAAGGACCTCAGGGATCATCTGGTCCAACCCT
TATAGGCAAAGCATGACCTAGACTAGATGTCTACTTGATCCTCAAAGTGT
AGAATGTTGGGGAATCCACCCCTTTGCTGGGGAGATTATTCCAATGGCTG
ATTGTTCTCATTGTAAAAAATTTTCCTCTTGTGTCCAATTGGAATCACCC
CAGGAGTAACTTGTACCCATTACCCCTGATCTTTTCCATGTGACTCCTTG
AAAAAAGGGAGTCTCAATCTTCTCTGTAGCCAACCTTAAAATACTGGCAC
ATGGTGACAGGGTCTGCCTTGAGCCTTCTCTTCTCCAGGCTGAACAAACC
CAGCTCTCTCAGCCTGTCCTCACACGGCTTCCCAGACCTTGGATCATCTT
TGTAGCCCTTCTGTGGACCTTTTCCAGCCTGTCCACATCTTTTTTTGTAC
AGTGGGGACCAAAACTGGGCAGTATTCCAGGTGTGGCCTGACAAGCCCTG
AGTAGAGTGGAATAAATATTGTATTCTGAGTCTTAGTAGACAGAAAGATG
GCTATTAAAGGAGACATTTAAATGAACAGTGGGATGGTGTGAAATTGTCT
TTTCAGAGGGAATGGGCTCCTCTTAGTCCCTCGTTAGCAAGCTGATCTTT
TTGTCCTCAGAAGCAGATTGTTGGTAATTGGTTTTGTCTTTTTAAGTGAA
GAGTTAGACTCCTTAGAGTCTAGCCCAGCTAGAGCAAGCCAGAATGTGAT
TTGCAATGTGATTTGCAGCCTTTAGCCATGCTACTTCTGGAAGCAAAGAG
GCAGCAATTGAAATAAGCTCACAACAGAAGTCCCTTGTGTTTCTCACCTG
TGCTTCCAGCTGGCAGTGGAGGATGCATGCAGAATACTTGCATCCTTCAG
CCCTTGCACCTGCTCCACACCAGCAGTATACGTTCTTGCTCCCCTGCTCC
GTCAACATCCAGCTCCCCCAGCACTCTTCCACTCATTCTCCTACTGCTTC
TCTCACTTTCCTTTTGATGGCATGTGGATTTTGCACTTCTTATTGCACAA
GAGATGGCTTCAACAGAGACAGTAATGCTTTACGTACCTGCTACCCAAAC
TCAAGTTTGGCACCTTCCTAATGAATCCTCATCCCTCACTTCCTGAATAA
ATGCTTTAACTACTGTGCTTTTATTCGGTGCTGAGGGGCATTACTGATGC
ATGTAGCTGTTACAGTTCACGATGAGCCCAGCGCTGTCTGTGCATGTCAG
GAGGGCTCAGGCAGGAGGAAGGACTACCTTGCATCACCTCTTGTGGGTAG
TCAAATGCAGATGCAAAGCTTGATGTGAGCAGAGAATGTCCTGGTAACTA
ATGAATATAGCAGGTTCAAAAGGGAGCAGAGGAACTTCCCTAGCAACCCT
CATAAAATTATGCTTACTTTTTTACTCATTAAATCAATGTAATTTTTGTT
GTTCCTGTTCATTCCAGCCTCCTAAATTCCTGAAACATCCCAAAGATCCC
TGTAAGAAAAGGCAGGGGTGGGAGAGGAAGTGGACAGTAACTGAAGGTCC
CAATATATTGAATACATCTGGGGGTATCCCAGGGTTTTCTGAGTACATGA
AGCAAGCAGATAAAACATATGGAGCATGAAGGTGGGCTTGCTGAGATATG
AGAGCTTTTAAAGTCCCCACTGCTTTCCTTTCAGCCTCATCTTAATTGAA
CTCAGTTAACAGCAGCCCTGCATGAAGTAAATGCTTGTTATCCCAGCTTT
GACCTTCAGTAGTCCTCCAGGAGTGCCGATGGGGATGTACATCACTATTT
CCCTAACTATACAAAGGAAAAAAAGCTCAGATTTAAATGCTCAGATAAAC
AGGAACAGTATAACTGACGAGCACAAATAGCTCCAAGTTCACAAGAAGCA
GTACAAACAGTGGTCAGTGTGGAAAGTACCTGGTCTCCAGCAGGAATCAG
TACTCATTTCTTGCAGATGGCAACATATCCCTGTAATGCTCCCAGTTAGT
GGCAGGATTTTGTTCTAGCATTTACTCCAAGGGTTGGCATGTCTTGCTGA
CTGTGGTAGGGGATAGCTTATCCTAAGAAGCTGTCAAATATGATTACCTT
TAAGTTACCTGGCACTGCTCTGCATGTTATTAATAATCACACAATGATCA
AACTCATCAAAATCCAGCCTTAGTATTTAACTCTATGACTTCCTCTGTAG
CATATTGTACAGGTTGACTTCATCCTGTGCAGAGAAGCATTTCTTTATAT
TGTTTTCTACAGGTAATGCCCTTTAATTTTGTCAAGTTTCACTTGTTCTC
TGTCCCTCCATGCAATCTGGCAGAGGTGGGATGAGAAACTTCTCTGTGCT
TCCTGGATCTGGAGCAGGCTTGTCTGTATTTCTCTGCTTCATTGACTTTC
ACCTCATTTTAAATCTCAGCTGAAAACTCCCTTCTCCCTTGCTTCTGTCT
TCCTGTTCTTAGTTATCTCTGAAGCTACATTATTGCTTTCTGTAGAGCAG
TTGAGAGATGGATTTTGCATGGCACAAAGAATTCAGACTTAATCCTTTAA
CCTTTACTTACTAAGACATGTGTCTGTACTGGAGACCATGGGATGCTGGT
GTAAGTAAAACCTGCACTACCAAGTGGACTTACTTCTGGGATACGTAAAG
GAAAGAGTATAAACTTATTTAGAGCATTTTTAATTGTGAATGCTAATATC
GGCTCTGAAGCACATGGGCTTCATGCACTACAGGAATCCTGTGACAGAGA
GAGTATGCTGCCCCACATGGGCAGCGTATCCCCACACAACCAGGGACCTG
GGGGCCAGCTGGTCCTGTGTAATTAGCCGATCAAGAAGATAAATGACCAG
GGAATGAGCTGTAGGAAGCCACAGACAGGCTGTAGGAGAGAAATGGTCTT
TCATGTTAGATCCTGGCATAGGTCAGGTCAGAGGGAAGCAGAGGCTGGCA
CTAGAATCCAGAAGGAGCAGAGAGGCTGAGATTTTTTCTAAAGGAAATGC
AGGACTGAGTTTTGGCTCAGGTTTTTATAAAACTCTGCCTTACAAGAAGC
TTCAGTGTGATGGTACTGGGCTGAGAATGAGTCCAACAACTGCCTTATCA
AATGCTGGCAGGTACTGAAAGGGAAATGCTGTGGAAAACTGACCCTAAGT
GTGGACGTGGGCTTGCTTTGCACTGTACTTAACAGCCAGTCTTGGACAGG
AAATGCATGGATGTCTAGTGATGATGGAGAACATTTACTGCCTTGAAATA
ACGCTGCCTCTTTCCATGTCTCACCATACTGAAAACCCTCAGGGTCTGGA
TTAAGTTTTGTTTGTAAGGAATAGGAAGCAGCAGCACACAGCATGACACG
TTTCTCTTTGACCATAAGACAAAAAGAATAGAATGAATGCTAGGTAAGAG
AGATTCTTGTAGAAAAATAGCAACACTTTACCACCCTTCATGTTTCAAAG
TGTTGAAACTCACAGTTAATACAAGTCTGGAAGACCTGCATCCTGAAGTG
ACATCCTGTGCAATGTGGAACAGCTTCTTGGCCTTACTCCACCAGTCCTT
GCCCAATATAGGACACTTTTCACACCCTATCATAGAATCATAGAATCATA
TAATAGTTAGGGTTGGAAAGGACCTTAAGATCATCCAGTTCCAACCCCCC
TGCCATGGGCAGGGACACCTCACAC
>bird_contigs.fa.7
CTCACCCAAGGCTCTGTCCAACCTGGCCTTGAACACTGCCAGGGATGGAG
CATTCCCAACCTCCCTGGGCAACCCATTCCAGTATCTCACCACCCTAGGA
GTAAAGAATTTCTTTCTTGAATACAACCTAAACCTCTGCTGTTTAAGTTT
GAACCCATTACCCCTTGTCCTAACACTACAGCCCCACATGAAGAGCCCCT
CCCCAGCATCCCTGTAGGCCCCCTTCAAATACTGGAAGGCTGCTATGAGG
TCTCCACGCAGCCTTCTCTTCTCCAGGCTGAACAGCCCCAACTTTCTCAG
CCTGTCTTCATACGGGAGGTGCTCCAGTCCCCTGATCATCCTCGTGGCCc
tcctctggacttgttccAACAGTTCCATGTCCTTTTTATGTTGAGGACAC
CAGAACTGCACACAATGCTCCAAGTGAGGTCTCACGAGAGCAGAGTAGAG
GGGCAGGATCACCTCCTTCGACCTGCTGGTCACGCTTCTTTTGATGCAGT
CCAAGATAAGGTTGGCTTTTTGGGCTGCAAGCACGCACTGAAGCTGGCTC
ATGTTCATTTTCTCATGAATTTCAGACTGTCATCAAATACTTCCAGCTGC
AGCCATCATCTGTGACAGAAAGGAAGCAGGAGATTGACATTGTCAATAGC
ATTTTGGATATGTTAGATTAAATTCTCAGGTGGTCTTAGGTGGTGGAAGA
GGCTATGCTCTTCACTAAAAAGCCAGACTAGAAGAAAATTACCTCCTGAC
ATTACATCTGGCAATCAGTGGAGTCCCAGGTATGGGACAAAATCCTAATG
AAAGCCACGTGGAAGATGATAATACTTTGAGGAATGCCTGTGCATCTATC
TCTGCTCCCTCTCTTTCCTCTCTGGTTATTTCAGGGCAATGGAAAAAAGG
GGAAAAAAGCCCAAGAAGCAACAATATGTGTGAAGTGGAAAAGATTCTAC
CTGTCCCTGGCAGGTAATCAGTAGGAGCTCCAGAGCATGGAATAAATGTT
ATGTAAATATATAGTGTAAGCAACACCATCAACAAATAGTTGATGAAGTC
TTTTTTTGTTTTTCAAACCCACTTGGTTATTCAAGGACTCACATCACAAG
TTTAAATTGAAGTTCTTTGCCCATCAGTACACTCTTTAAAGGGCTATTCC
AGAATGTCATTCTTATGATGGCTAGAAACCTTCCCCCAGTTTCCAGTCTA
AATTTATTCATGACCAATTTATAAATCCATTTGATCTTGTTCCAACATTA
TCCTTTAGGTTAAATAATTCTTCTCCCTCCCTGTTATTTACTCCTTGATG
TATCTATAAAGAGTCGTTATCTCCCATCTCTGGCCTCGTTTCATTAGTCC
AGACAAGCCAAGCTCTTTCTTTTTTTCTAAGATAGATCTTCTGTTCCTGA
GCATATCTTAGAGACCCTTCTCTGCACCCTTTCTAATATCTGTTTAGCTT
TTTCAAATGAAGGTGACAGGAACTCCGATATCTGAAATGAGGCCTTGCCA
AGACGGTACATGGTATTTGCCCATCTCCACTGACAAAGCCTGGCCTGATG
CACTCTGGGGTCAAAAAAGCCTTTTTAGCACTGTATCTCACTGAGAACTC
CTAGTCACTGGGATAAAAGCATAGGTTTTCCACATGGGCAGCACGTTAGT
TCGATGTGATTTGCTTAAATGTCAAAGGATATGTGTATTAGAAAGATGGA
AGTTACACTTGCTTCTATGGCAAGTTTGTGCCTTTATGCAGAGCAGTTCC
CAACAGAAATGCTCTAGTGAAAATTCGCAGAGTGGAAATTTCCATTCTCC
CTTCACATGAATACAACATGCTTTTAAATTGGAGGCCTAACTCCTAAGAG
GACCTGGTAAGCAAATACAAAGAGACAAGGCTCTTTTGGACCTTGCTTTG
CTGAAACGTGGGATTTTCTGACTTGTTTTGTTTTAATTAAAGTAACTTTA
GAGAAAGATGAAGAACAAAGACTTGTAAGTCTGAAGTCGATGGAAATAGT
CTCTGAAGTCCTAATCTCCAAGGGCCTGTCTTGACTTTAGGAGGGGCTGA
GCTTGCTCTGCACCTCTCTGGATTAGGGCCTGTGGAAAGCCACAGTCTTT
CCTGCCAAGGGCAGTGTCTTTATGGGCTTTTTTTTTGTGCCAAGTGCAGA
ATGCAACAGAAGCTTCAATTACTTTTGAACAAGCAAATACACTGGAAAAG
TGCAGGATCATTCATTGGGAATAGTAACAAATAATTATGTAGGGAAGTAT
GTTCCTGTCTGGTTTGTTTGTTTGTGGTTTTTAAGCTTATAATGCCAGCA
GGAAAGGATACACTGAAACAGTGCAATTCAACACATGATTAAAATACAGT
TATTCTTGTTTCAATCGAATTTTCTTGTTTTCTTGCTTGGATGTCTATCC
AAGCATCTAGTAGAGTCAAGGCAAATATTGAATGTGGTGGTTAAGGAATG
CTCCACAATTGCCAGCATTTCTCATAACCTGTGTGAGCATTCTGCATCGC
CAGAGTCTGCAGTGACTTTTGAAAATAAACATCTTCACACTGCTTGTACT
GAAGTTTAATGCAGATAATGATGACATCGAATTGGATCCTTTTTTAATGC
TAAACTTGAAAAGAGAGAACAGACCTCATTCTTCAAGAGAACACAGGAGA
GCAGCTGCTCTAACTGTTGTGACAGTTCAGGGTTGGACACTTCTCTATTT
GAATATGGCACTTGTTGAAAAATGCAAATTGAGGTCAGTCAAACCCTGGT
TATGAACTGATGTTGGATATTACATTTTTTAGGAGCAGACATTTCTGAAT
GAAGGCTAAAATTGGTTGTCTGCTGTTTTCCAAAGGGGAATATTTCATGA
AAATATTTACACTCCAGTTTTGAAAGAGAAGGACAAACAAAAACCACCTA
AAAAGAACCTGGCATTTTATTTGATTGAAGATGGTTGATGGGAGGAAATG
GAGGAGAGGAATAAGGGAGTATTTCGTGCTGGAAAACTTGTCTTTGCCTA
TTTGCTTCAGGCCTGAACAAATCAAACTACTTTTGGATGTCTTGGTTTGG
TTAGTGCCCTTGATCCTCAGGGCTGCCAACAAGTCTCAGAAGACCTGCAG
AACAGTCCACTGTGATCATAGTGACTGGCTTCCAAAGCTGATGTCTAAGG
TTTTTGGGGGGAGAAGACACAGCTTTCTTTTTTATAGACATGGATGCATT
TTTCTGACATTCATTTCTTTCATCACCTTTTAAGTACAGTTAAGCCTTTA
GGCATAGTGAAAGCAACATGAACAAAGTACTGCCTGCATTCAAAAAGCCA
CTAGACAAATTTATGGAGTAAAAATCAAAGCTCCCTCCTTGCTGATATCC
TTTTGTGCTGCCTTAGTGGACTCAGTGTAACTGAGAACCAGGCCCAGTGT
CACTGCCAATGTTAGTGTCTCATGATCTCTCAAATCTTCGAAAGTATGAT
ACAAATTAGTATTTGCAACAGCCTCGCAACTATATACCCTGTGTATGCAT
GACCTCAGCTGATTTTCAAGACAGACAAGACTCAGTAAGATCAAATGACT
GACCCACTGTTACTTAACAGTTCATTTGTGAAGTGTAAATGATTCATGGG
AAGCTCTTTTCTTCCTTTCACCTGCCCAGAATGTTTCTGTCACAATGTAG
GGAATAGACCACCAACAAACCTCTCCATCAGAAATCAGTATTCCTTTGCT
GATGGCTTGCTTGGCAGGCTCTATGGATACTCTGGGACACCTTCCAAGGA
GGGCCTGAAGAAATTAATTGTCTCCTAGACCATTTTGAAATATAGGTCAG
CCTTTCATGGCTGTGCTAAAGCAAAGACAATCTTAATCATCTATGACAGG
CAGTATAACCTGGAGAAAGTGGAGGTTTCCAGGCTCTCCCATTGAGGATC
TTCCGGGGCAAAGTAACGTTTTGACTGCCCTGGAGGTAGCCTTAACTTGA
GGAAATAAAAAGAGACAAATTATCAAGGTGCCAACTATCTTACAGTCTGG
GATCTCTTTTGTTAGCTTCTACTCTTTCAGCTTCTTTCTTCCTAGCTGCC
TTTCAATTCTCAGAGTATGAAGCCAGGTTTTAAAACTGGAAACTGAAGTA
GAAATGTTAAGTGACTCAATCAGAGAAAATGTAACGTAGAGTTCAGAAAC
TCCAAACTCCCAGCATAGGAATCACCAAATAGCCCTCTCTGGAATGATTA
AACTGTGATATGGGGATGAGGCAGACAACCCTATTGGGCTGCTAGTGATG
TGGTTCTGATGAAACTTGCTCTTTAGCTCATGATGAGACTATCAATTCTT
CTGGCCCCAGTGTGCTGCTGTTACAGGGGAAGCAAAGTCACCCTGTTGGG
AACCAGTATTCCTCTGCTAAGTTCTTACAGAGCTGGTGGGCACTAATCCA
GAGATATTACTCACTAGTGGCTTTTCCACCTAGGCCAGGCACACATGTGA
ACATGAATATACATCTTCTTGGCTTATTTGCAGAGCATTTTGTATTGAAT
TTGCTTCTTAAAGCACATTCTTCATCATATTGGGGAAACAGCGAGTTAAT
ATTTAACCTTCCCCCACTGAGAGATTTAGTAAGTCTTTATCTCCTTGCTG
TAAATTTGCAGTACCAGTGTCAGAAAAGATGATCATCAGCACTTATTTCC
TGGATGACTTCAGAAATATCAAGACAAACTGCACTTATTTAAGGGTACAT
TTCTCAATGCTCTCAGGCTTTCCTGCTGCTTTAACATCAGCAACCATTTA
ACCACTCTATAAGCTTTCAGTATTTTTCCTAACTTGGTGTAAGCAAATAT
TGATCGTGACTAAGATAGTAATTGAGTTCATTCATGATAATAGATGGTCC
ATTGGCTGCACCCATTAAAGCTTCTTTAAAAGCAAGAAACAACTTTAATT
GCCTGGAGAGACATGGGATGATATTGCAGCAGATTGGAACCTATTAATAA
CAGTAAATTCAACGTTTATCCTAGCTTGTTTATGCTTGTTAGTATTAAAG
CTTCACGTGAAATAGAAAGATGACTAAAAGGGGCATTCCTGCCAGAATAC
TAGCCTGATTATGCAGCTTTTTATAAAACACCCTCTTTAATCACTAAGGA
TATCTTCATATAAAGCTGAAGAATTCTCTTAAGAAGAGCCTGTTGTCAAT
TAAATGTTTTTGGGGTTTTTTTTCTTCATTATCTGAAAGAGCTGTAAATC
TGGCATTTGTTTTATCTCTATCATTGTAGTAAATACTGCAGGAACAGAGG
ACCAGAAGGGTTCAACATAGTCTTAGGAGTTACTGCAGAGGAAGGATGCA
CAGTTTCTATAACTGATAGCATCTGTGTCTACTTGAAAAACAGAAGCAAT
TACAAATATGTCAGGATACAAATATGAATGATTTGAGGGGCTTTTCATAG
AATCGCAAAATGGTTTGGATTGGAAGAGACCTTAAAGCTCATCCAGTTCC
AACCCCCTACCACAGGCAGGGACACCTTCCACTAGACCAGGTTGCCTCAA
GCCCCATCCAGCCTGGCCTTGAACACTGCCAGAGATGGGGCAGCATCTTT
TATAAGCCAAGACCTTCAAGTTAATAGACAAAAAGCTGCTTCAGGCTAAT
AGTGATGAGCAGATGTATCTCAGTGCCTCTCACTTTCCAATGAACCTTGG
TACCCAGGCAGTAAGTTTCACTTTTGTAGAAATCCAAGCAGAAAATCTTG
CCAAGAAGAGAGGATTAGTAATTTAGGGATGAGGGTAGGGTACCTTTTTC
ATGTATTATTTCAGAACCTCACGATCTTCCTTCAGTCCTCAGCATCACCA
GTGCCGCAAGGAAGAGAGCTGCTGGGTTTCCTTAGCTTTGTCTTGGAGGT
CTGTGACCTGATAGCACAGCTACTCCTTTATATACCCCAAAGCACCTGAG
ACACAATTTCAAACTGGGATGGTGGGGTTTCTTAACCATGCTGCACCAGT
AGAAACAGTAAAACAGATCTCTGACTTCTTCAACCTATTATCTACACTGG
GTATTAGCTGCAACTAACTGCTTCATTAAAATTGGCAGCTATATGAAGAG
GACTCTTGAGGACAGTTTCCATTGTGCTCTGCAATATACAGAACATGAGG
CTTTTTTTCTGGATTTACAATGAAATGAAATACCGGATTTATTATGAGGT
CATTCCAGATTTTTTTTTAATTAAAAAAAATACAAAACAACCTATCTGTG
TTTGGCAGCATGTCTGAAGCTGGTATCAGCAACATCTGGGAGCACAGAGT
TACACCTCACAGATGCTGAGCAACAATCTCACTGCAGCTAATGACAAAGG
CGTTTGTTCATCCCATATGAAAATTAGGCCCCAGGCCAAGATTTTCTCAT
TTAAAGTTAGGCACTGCAGTCACACTGAGTATCACAAGCGTGCTCTAAAT
GTGCCTGCAACAGCGTTGCATTTTTCAGATATGAAAGTCCTCTGTGGTTG
TTAGTCTCCTTTTTATCCAACCTGAAAAGTTGAGAGCAAAAGCAAATGGA
TAGTTGAGAGATCTGTCACACAGAAAGGCAAGATGCCCACTGATCTCTTT
AGGAATTCAGAGCCATCCATTCCTGGGCAGTCACTGAATTTTGGGGGAAG
TATTACTTTAGGGAATTAATGAGAAAAAGCAACTTCTGAGTGCAGTGGGT
TCATCTTCATTAAACAGTTTGCTGATTCTGCTGTCAGCCCTCAATATCAG
CATATCAGTGGAGTGAGAAGTCCACTCCCTCAAGTCTCTTGCATATGCAC
TTACTGTTCATTATTTCCCTCACAATGCTTGACTCAGCATTAAATTAACC
TCACCGACAGAAGGTGAATAGCTGTCATTATTTTTGGCTTTGAAATGGGA
AAAAAAATCATGCTTCTGTGATAACACAACAAACATCAAGCAGAATGATC
AGATGTATATACCTGCCTGAATGTAAGGTCACAGTGCACCTCTCAGAAAA
GGTCATTTTCACTCCATTTGAAATAAGACAAGATGTGATCTATGATCCTA
ACATGATAATCCAAGACCCTCAGTGAACTTTTTCCATTTTCAGAGAATGA
GATGTAAGAGTGTTACTGCCTATATGGAATTCAGAAGTTGTTTCAAAGCT
GCTGTGATGGGCCTAGAAAGCAGACCTCAGATATTTTATTCAAAGTAATT
TTGAGGGACTGTGTCTGTGTACTAAGGAGGTAGTCTAGATGATGTTCTGA
AACAGCAAACCCACAAATACTGGGGTTTATGTGAAACAAAACCCAGTATG
GCTTGGCTACAGCGGCTTGCATTCAAAGAATAGGAAAGTCCCAGATGGGT
GATTCAAAAAGCCCATGTGTCAATAGGAGCCTTGAAAGCCATAGAGCATG
ACAACCTGGATGAAAAGTCAGAAGAGAGTCAGGGACCTGAGGTTTGGACA
GGCAAGAGGAAGGCAGTGTGCCCCCCTTAAGAGGGGGACTAGGTGAGAGA
GAAGGGATATCTAGTTCCAGCCCCCTGCCATGGGCAGGGATGCCTCACAC
TACACCATGTCTCCCAAGGCTCTGCCCAACCTGGCCAGGGTTGCCAGGGC
TGGAGTTATTACCACTTTTTTGGGCAGCCTTTTCCAGTGCCTCACCAGCT
CTCACAATAAAGAACTTCTTCCTTATATCTGACCTGAACTTCCCCTGTGT
GAGTTTAAACCCATTACCTCTTGTCCTATCACTACATCAGCACATAAAGT
AAAAAGTGATTGTGCTTCTAAATCTTTACATAAGCACTTCTGTATGCTTT
AGCCACATTTTTAACTAAAAACCTGAAGAAATGAATTGTAAGTCCAAGAG
CGCCTGCCGGGAAAATCCTTTAAGCTATAAAGTGCTTAGGACTACACCTG
GGGACTCAGATAAGCTAAGTTACAGGCTACTATTCCTCTGCAAGGTTCAG
AGGAAGGGAACCTGTGTCCAAACTTCACTGACTGCAGTCTATTCAGATAA
ATGTGTTTGGGAGAAGGCAAGACCCAAATGGGAGCTGTCTAAGGAGTACC
TGGCCAGCAAAAGCTCTTGCTGGTATGAAAGTAAGGCACACCAACAGCCA
TGAGGCCTTGTCTCTGGGAACTGTGGTTTGTACCAGTCAGTATAGGACGA
GGCTTCACACTGGGCACATTACATTGTGCTGATTTCCCAGTGTAGCTCTT
TTGCATTAGTATGCTCAACTGAGTCCTCTTGGTAAAACTGCTTCCCAGTT
ACAGAGTTCCTCTGCAAGGTCCTTTGGTGTCTGTGAAACAGGAATGTTGT
AGCTAGGTTGACTGCTTTTGAAATTTCAACCATCACTTTGAATGCCATAA
AATTGGCCTTTTCCCTCTTGTGAGCACAATTCACTTGAGGGCACTGAAGC
AAGGCAAGTTCATATTTGTGCCTGTATATTGCTCATTCAGGTGATCAGGG
AGGAAGTCACACTTCATTGCTGATGTGTTTGATCCTACGTGGGATGAAAA
TCACAACACAGACTGCACAAACATGATGCTTACCTGCTTCCACCCTGCTC
TGTTCTTATCCATAGGCTTTATAACCTCTCCTATGCATACCAGCATCCAA
AGGGATGTAAACCCTGGTGCAGATTTAGAAGCAGACCCCTGCCTTTAAGC
AAGGGGAGGCAGAGCACAATCACGGGAAGGGTAATGCTGTCAAATATCCC
ATGCTATTTTACATGGCACTACAAGGAAGATAAGACCAGATAACTCTTTT
TCTTTGGAAATAAGAATGGCATTTCCTCTATTTATAAACACAGTAATTCA
TCTTACTCCATTTTTGTCCTCAAACTTGCTTTATAGGGTGTTTTTTCCCA
TTTTATAGCCTGACACATTTTCAGCATTGATTTGTTTGTTTTTCTTAATG
GGCAAACCTGTTGTACTGATACATCCTGGTGCTGGGTGATATTAACAATC
AGTGAGTGGTTCATGGCTGACACTTGAGAGTGCAGGCATTAAGTGATGGA
TTAAACTTGTCATTCAAGAGCTCCATCCTGCTTTTATCTGTGGCATGCTT
TGTCCTTGATAAAGATTCTTCCCAAATAAGAAAAAATGCTTGGAGTGCTC
AATAAGAAAAGAGGAGAGATGAATTTGGGTAAAAGTGAGAAACTATTTCA
TACAAGTGATGAGTCATCTATTTTTATCTGGGATGTGTGAAAGCTGTGAC
TAGCAGGGGATACCCAGTGAAAAAGAAGCAGCTTGGCTGGAATTGAGCAC
CAAATTTGCAATCAGTCTCTTAATTAGAACACAAACACTGTCAAATAGTA
CCATTATCACCTATAATTGGTCCAGAAGATAGGAACACTAATTGTGACAT
TAGCAGCCAGAATGCTTTCAGGAGGGATCTCTGTTAAAATGCAAACACAC
TCATTGACATGATGAGGAAGATGAGAAAAAGAAGCTAATAAAAGAGGCTA
TTATGCTTTATCTTGGCAAATGGAAAGCTACTTTAGAAATACTCAATAGC
TAAAGAAAGGGCAGGTACCTTAAGCAAAGCAGTAGATGAAATAATGAGCA
TTGTTGATTCAGTGCCACTGTCTCAGGAAGCCAGAGTGATTACAATGTGA
TAAGCAAGACCCAGAATTTACTTTCTGCCTCATTAGTGTAAATTCTAAGT
AGCTGCGTTGAAGTCAGTATGGTTGAGATTTACAGGCTTCCAGATCTGGC
CCCACAATTACAGGCTCTGGATCAAAGCCTTGCTCTTTCTGGGACTCTGA
GCAGCAAGGCAGAGAGTAAGGAAACCATAGAATCATAGAATAGTTTGGGT
TGGAAAGGACCTTAAGATCATCCAGTTCCAACACCCCTGCCATGGGCAGG
AACAACTCACACTAGATAGACTGTGTCCACCCAAGGCTCTGTCCAGCCTG
GCCTTGAACACTGCCAGGGATGGAGCTTCACAGCTTCCCTGGGCAACCCA
TTCCAGTCCCTCACCACCCTCACAGTAAACAACTTCCTTGTATCTAAACT
CGTTACCTCTTGTCCTATCACTACAATCCTCTCCAGCATCCTTGTAGGCC
CCCTTCAGATACTGGAATGCTGCTCTGAGGTCTCCATTCAGCTGCAGGCT
GAATCAACCCATGCCTTTCATAAATCAGATGCAAACTGATCAGCAATATT
CTGCCTAACCCAAGGGAGGAAAGATCTCCCAAAGAAAAGGTTGGGCTGTC
AACTGGGTCATAGTGGTCTACCACACCTGTCGGGCAATTCAGCTCAGCAG
GCTTGAGAAGCAAGACCACGCTGTGTGGAGGTCTTCTCCATGAAGTCTGC
TCAATCCCTATGCAGTCCCAAGCAAAATGTACATAGCCATATCCCACCGG
AATTCCCTCAGCTGGGAAGCTGCCAAGCTGACATGTCTAGTTACAGAAAA
TTTTATCTGGGACTGGTCTCCAGCTCTCTCTTTAGATACTTGCTCTGTAC
AGACACTTTGCTTTGAGGCCTTGCCACTGCACCTTGGACTTAATACATAT
GCAGAGTACAGATAACCCATGACTGGGGACTCAGTGGGAGGGGGAAAGAA
TAGATAGCATCTCCCTCTGTTCTGTACACCACCAGGAGTCTTATACTCAA
TAGTTGCTATTTCTTTCCAAAATCTAGCTGAAAACCACTCTTCCTAAACA
CCATCTCCTTGTTGATAGCTTGGGCTTCGTTCTTCAGCAGTATTTCTGTC
CTTTTCCTTTAGCGACACCTTAACATACCTGTCCAAATCACAGTCTCCAC
ATATGGCCATGCTGAAGCCTTTCCAACGCAGTTCCCTAAGGAGCTGACAC
CGTTTGCGTTCTACAAGTACAAGCAGAAATGTTAAACCAAAGCAATTTCT
GATGTCTACTCAGTCTATTATATACCCATCTTCCACTCACAGTGTTCCAG
CTTCCAAAAGGCTTCTGACTTCTGATTGATTTGAGGCTGCATGACATTGC
TCAACTCTGTCACCCCAGCAATATTTCCCATGAAGCTCTGGCAAAGGTTG
GCTAGAATGCGGATATATGATATTTTCTGTGTCTTTTCCAACATCTACAC
AGTTAACAATTAGAGCCCCAACAGATAATACCCTTTTCCTGGCACTGTTT
TTGTAATGTTTGAGGTTGGTGAGTCTTTCATTGTCAGAATGTGCCTCCCA
GGGGTATCACCCCCTCAGCTCTTGTACATTGCTGTGCCTCTCCCACTGAA
ATCCCCTACCTGGCTTGTTCTCTTTTTTTGCTGACACTGAAATGTAGATC
TACCAATGTGACTTTTCCCCTCCACTGTAAAGGTTAGTACTGTATTTAAT
CCCCCCTTCCCTCATCCTTTGAGACTACCTTGCTTTTCCTCCACTTTTCA
AAATTAACTGCCAGTGACAGAATCAATTCATTAGCTAAATTAAAAACCTG
GGAAGCATATTGTCCAGACCTGCTGAGCCCAGCCTAGCACAGAGTTGAAC
AAAGCGTTTCCTTACCTGGCCTTCATTGGTAATGTGCATACCACTCTTCC
TGTTAAAGACCAATTTGAAAAGGAGATAAAAAGGCAGGTCAGCAGCTCGC
CCACTGGAGATCCCTCATTGATTTCTTTGCCTCTCTTCACTCATTTTCAC
TTTTTCACTTTCCATTTTCACTTTTTCTATGTATTAACAGCTGTTCTTAT
TTCATTTAAAGCCTATTAATAAAGTCACCTCTTCATTTCAATTTTCAGCT
CTAACTTGTTAGTGTTTTGTGGGAAGAAAACAAAGTAATACAATGGGAAA
AGTATACATCTTGATACTGTGATGCACTACCTGATTTCCCTTGGACTGTC
AACTAACAGTCTGTTACCTGCCATGAGTCTCAGAATCCTACTTTTTTTCC
CCTAAGCACATACAGATTTTCACTGAGTGACATGTGTGCTCTAGGAATGC
AGCAGTGACTTCATCACCACCCAAATGCAGGCAAACACTGACCACCCTCC
TTTTGTCTTGTCCCCACGCACCTCAGGGCTTTTTCCATATTGTTCCCAAG
GGAACATCCCCCAGAAAGATGGCAGAACCACTTGGGTCTGTACAGTGCCT
ACAGGGGTGATGTACAAATTCTCTTACTCTTAGGTCTGGCCATGACAAAA
TCTCCTGCTCTACAGCTTTTTTGGCAAATGTAGTAGAGGAGGCAGAGGCT
GAAAAGGTAAGGGTGGGTGATTCAACTCCAGGTGACAGCACCCACAAGTA
CAAAGGGGGAATATGGGAGAAGACTACAGTGTGCCACCACACATTCCAGT
CTCATTCTGAAAGATTAGAGAGTGAAGTTCCTACTCATGCCAGCCTGACA
TACCACTGGGGTGCACTCTGTCTTCCTTATTAAGATAAGGGTCAGTGAGA
TGCCTGGGTAATTTCCAAGATAAAGAATAAACTTGAGGAGACATGGTCTG
TCTTGGCAAGATATTGAGCATAAAGGAACCAATTGAATTGTTCTGTTCCT
AGTACACGAGTTGAAAATCTGAGTCATGGCCTGGGTCTTAACCAGTTGCA
GTCAATAGCAGGGTGACCAGGCACCAAAGTGAGCCCAGCATTGGCCTTGG
ATCAGTTGAATCCCAGGGGAAAATACTGACAACTGGAAGCTGTAGAAGTC
CCACAGCAGTGACTTCGGTCCATAACCTGCCTGTAGAGATTTTCAGAACA
TTTTCTGTGCCCACCACAGCACTTCCTATAGTAACTGTCAATCTTCTCGC
TAGTATGCAACACTCAGGTGGAGTAAAAGGATAGTCCAAAATGACACAGC
GAAGATGGCAGGTTTGAGGACATAGTTCTTGATCCACAATTGCATGCATT
TATATGATTATCCGCTAGAGGAAAAGGAAGAGGCTGAATGAAAAGCCCAA
TGGCCTGTGATTGAGTCCATTTGACTTTTTTTCCCAGTAAGGAATCTGAG
CTCAAAGGAATAGCAGCACACAGATGCATTTGAAATACTTCTGTGTTGGA
TTTTATGTTACACAACACTTGTATGTATTTCAGTATGTTTCCAGTCGTGT
TCCTCTCCTGAGAAAAGGAAGACCAACCCCCAAAGTACCACTAAAGCTTA
AAAGTGAAGGATTAAGGTTCACATCTTGGGCAGGTCCATCTAACAGACCG
TGAAATAGGAAATGCTGAGGGAAACCGAGTGTATGTCCAAAGCCCATTAG
TGTCTCCTGGAGGAATGCCACCATCTTGGGTGGGTTTTGAATTAGTGCAC
CTGCACAAGGCTGAATACAGCACAAAAGAGGCTATTTTGTCCCCTGTGGA
GCCTATTATCAAACTGGTCCTTCAGCCATTGCCCTGAAGTTCTTCTTGCA
GCTCTTCTATGCAGGAAGGGACTTTGATTCCCTTTCCCAGTGTCGCACCT
GCAATCACGCTCCTTGGCACTACAATTATGGAGGCATTATACTGTGGTTC
TGCTCCACAATATCTGTGGATTAACATTAATTTGATATAAGCAGAAGAAC
AACCGCATGACAGAATAATTGCACGCTAATGATTATATACTTAAAGTACC
TGGCTTATAAAAATATACATGCATTAAGTATCAAACTCAAGAGATAATAA
TAAGTCATTAATTCATATAGGCAACTTCCAGAAATATGAATGAGTTATGA
TTAGATATCCTAAGGCACAGCACTAATGTAATTACAGTAATTATATTGTA
TTTATTAAAGGGAAAAAAGGGGGAAATTGTTGCATGAACCTTTCTTAAGG
CTATTGTTTTCACTCTGAAATGGGAGAATTTTGCTCAGGTTTTTAGAATG
TCTTATGCTTTAAGATGTCTCTTCCCCTACTTCTCATCATTTTTTTTCTC
TCCCCTACAGAGGAAGGCCATCCAGGGTTGTTTTGGGATGCCACCCTTTA
AGGAGGGAAGGAAAGAAGCCGGGAAGGAAAGGAAGAGAAAGGAAGGAAAG
AAAGGGAAGGTTGTAGGAAAAAGAAGGATGGCAGGAAAAGGAAGAGAGAG
GGAAAGAGAGAAAACTGGACAGCTCTGTCCACCATTGGCTGCACAGAGAC
ACAGAAGGGAGAGTAGAGGTGGGGAAGGGGACTCCAGATCCTCTCACCAC
ACATGGGAGGAGACTGGGCTTGGGCACCAGTCCCCAGACGCACAGGTCCA
TGTAGAAGTGCCTCTCCAGTCGTGCTCTTCCCAGAGTGCTGGGCATGTCC
CAACCCCATGCCAGGGGACCATACAGCCCCACCCTCATCCTCAGGAACCA
TACATCCCCAGCCCCATACTCGGGGACCGTACATCCCCCAGCCTGTGCCG
GGGAACCATAACATCCCCAGCCCTGTGCCAGAGGACCGTACATCCCCCAT
CCTGTACCTAGGGCCCATACATCTCCAGCCCCATACCCCAGCCCGTACAG
GGCTGTGCCCCCTCCGTGCCTGCCGGCCCATTTTTTTTCTCAATGAACGC
ACCCTCCGCCGCGCTCACGGTCCCCGCCCGCCCCGCCCCCGCTGTATTTG
CATAATGAGGGCTACCGGCCACGGGATTGGCTGCCGGCAGGCGGGCTCGA
GCGTGATGTCAGCGCTTGCCGGGTAATGCCTGCGTTGTGGCGGGTAGTTG
GAGCCGGCAAAGCCCGCGTAGCGGCGGCTCCGGGCGGACGGGCTCGGTGG
TCCCGGACCCGCTGTCGCCGGCTTCCGCAGGGGACCGGCCCAGCCCCGCA
TCGCGCTCCGAGGGCCGACCGGCCCTTCGCAGGGCTCCCCGGCGCCGCTC
CGTGGCAGCCAGCCCTGCGGGCCGGGTCATGGCGGGGTACAGGCTGCCCG
CACGCCTTCTGGTCGCCGCCTGCCTCGCCCTGAGCTTGGCCCCGGGAGTG
GTGGGGCCGCGGGAGAGTCCCGGTCTCTCGCGGGTGCAGAGGAGGAGCCT
GGCGGTGGACTTCGTCGTACCCTCGCTGTTTCGCACCTACGTACGGGAGC
TGGTGCTGGGCCCGCTGGGGCGCGCCGCGGAGCGGTGCCGCTTGCGCCTG
GACTGCGCCCCCCTGCTCCGCGCTGCCCGCGGGGGACTGCCGCGGACCGC
GCCGCCCGCTTCCCC
>bird_contigs.fa.8
CCTTGAACACTGCCAGGGATGGGGCAGCCACAGCTTCTCTGGGCACCCTG
TGCCAGTGCCTCAGCACCCTCACAGGGAAGAGCTTCTGCCTAAGAGCTCA
TCTCAGTCTCCCCTGTTCTGGCAGGTTCAAGCCATTCCCCTTGTCCTGTC
CCTACAGGCCCTTGTCCCAAGCTCCTCTCCAGGTTTCTTGCTGGCCCAGA
TTTCCTGTGGACCCCTGGTTGAGATTTCTTGCCTTATTTTGTCCCATATC
ACATAAAAACCCTGTGGCAGCAGGGCCAGGTTGTCCTTTCTTGCAGGGAA
AGGAATATTTGGTGGGAGGAGGAGGGCTGGTGGCTGCAGCATCATCACAC
AGCTGATGGAGTGAGCAGAAAAGTGGCTTCTTTGAGTGTATGTGTGGGGT
GGTGATCCCCAAACCTCCAAGGTTAAAGGGGAGCACTTTTATCATTAGAC
TTGAAAGGTGAGGGCTGGACATGGTTAAAAAAGCCCCAGCTGTGGGATTG
CTCTCCTGTCAAACTCTGTAAGCACACTGTATAGAAGCTGCTTTGTCCTG
TACCAGCTATGTGGGCTTATGGAGTGAGCCAGAAGGGCACATCCACTGCT
GTGCTGGCTAAAGAGCATTTTCACCAGCCTACATTGGCCTTAAAGAAATA
CCTTCCTTTTTGTTCAAAGGGAGTGATTTGCAGAGACTTTGGGAATGAGG
GCTGGATGCTTATGAGACTTTTAGGGCTAACCTGAGATCTGCATGAGCAT
AAAGGCTAGTGCAGGTTATTTCAGGGGCATCTAAGCAGCTGCCAGCCAGA
TCCATCTCTTCCAATAACCTGGAAAAGGCTCTTATGCCAATACACCTGCC
CAGAGAGGATGCTAATGGCCTCCTGTTCAGACTGGGATCACTGCACCTTT
CCCCTTTGCTGCTTGCTGGCAGGGCTAGGTTTCCCTGGATTTGTGTTTGT
CATGCCGTGGTGCCTGGCTGCGTGTGGATGTTGCTGGCAGTGTGACATGT
ACGTATGCCTGCATTTCCATGTGTTGTTTCTTTCCTCTCTATGTCCTCTT
GCTGTTTTGCTGCTGCTTTGATGACTTTTGTGTCCCCTTTGGAGCAGCAT
GAATTAAATGGTTGTGGTCCCCAGCTTGGTTGCTGCTGATCTGGGACATT
TCCCTATAAAAAGGGACTATCTTATTTGTTTATTGGTAATTTTGACTGTG
TTTTGATGCAGGGTTTGCCCCTCATTGTGCATATGTGCAGCTGAGCTGCC
ATAAAGCCCATCTCCCAGGCACTATGCCATAGCCTCCTGTTATCGGCAGG
AGCTTTTCAGGGCTGCTCTAAAGTGCCCAAAATGGTAATGAAAAGCTTCA
TGGAAGCAGTTTGGGTTCTCCCAGATCCTCTTTGGGGGCTGGGGGAGGTG
GGGTGGTGCAAGGCAGCAGGAGGGCTCCTCTGATGGAATGCTTTCCCCCT
CCAATGCAGCCGGATCAACGAGAAGTCAGTGTGGTGCTGTGGCTGGCTGC
CCTGCACACCACTGCGCATCGCTGCCACTGCCGGCCATGGGCCCTGCGTG
GACTTCCTCCTCCGCAAAGGGGCTGAGATCGACCTGGTGGATGTGAAGGG
GCAGACAGCCCTCTATGTAGCTGTGGTCAACGGGCACCTTGAGTGTGCCA
AGATCCTCCTGGAAGCTGGGGCTGACCCCAACGGCAGCAGGCACCACCGC
AGCACCCCTGTGTACCATGCGGCACGTGTGGGCCGGGCAGACATCCTTCA
GGAGCTGATCAGGTGAGAGCTCAGGTACATGCTGGAGATGGGTCACTCTA
CCTCTCTCCTCTTCCCTTGGGAGCTCATCCATTCCCTCCTTGCATGCTCA
GTGCCTCTGCAGGCCTGGTGAAGTTCGCTAAGTGATGGACAGGGTGAGAG
GGTGGAGACATCCTTGTATTCCCCATCGATTGATCCTGGCAGCAGGTCTG
TGCCCTGCTATGTGACTCCCATGTCTGTTCTAGGATGAAGCTCAAGAGAG
GAATCTCTGTTTCTGAGCCCACCATCCACTATTCAGTCAGATCTAAATTG
TTCAGAGTGTCTTCCCCCCAGACTCTACCTTGACTACCAGCTCTGTGCCC
TGGCTGAATTTATGAGTGAGGTGGATCTCCCAGTGAACAGAAAGTGTTTG
GAAACACATCTCTCCTTTGCTTAGCTCTGCTGCTCTGACCATCTTCTGCC
CTTAGGGGGAGAGATGTTTGTCACTGGCACTGGCTGTTCCTGCCTCCCTG
GTGTTTGCCCATCATTATGATGCTCTCTATGGCATCTGGTTCAGTCTCCC
CTTGCTAGACATCTGATGCACAGCTCCATTGATGGGGTGGCATCTCTGGG
GCAGAGAGTGATGGCCATCACTACAAGGTGATGAACCTCAGATTTGGGTG
GTGAGTGATTGGTGACCATCCGTCCCTCAGGAAACTTCCTCTGCAGCACC
AGCAGTGCTCAAGATGTAGCAACAGGCTGTGTGAGCTTGACTTTTCTTCC
TCTGTGGTGTGCTGTGATACTTCCTTTCTTCTAAATTGGAAGCTTTTTGT
ATAAGGGACTAAATGAGCCGTTGCCACCAAGTACTAAGGGAGCATCAGGG
GAAAATACAGGTTGTAGAAAGAAATAATAGAAGAACGTGTGTTTGGATTC
CCACAGAAATGCTCTCCAAGAAACCCCTTCAGTGACCACAGATGCTAGAA
TATAACAACCAAAGGGGTTTGAATAGCAACATTTCAAAGTACTTGGGGAT
TTTTCTCCTCTCCTTTTTGCTTGTGGAGAAGTGAATTTTCCTACAAGGGC
AGCTTTAAGGAAGCTGGCAAGTAGAAAGAAGGGGATATTGTCCCCCCTCC
TCACTTCTTTCTCAGGCTGAGAGAAGGATGTCCCTATTGCCATGTGCTTG
TCAGTACAGGCTTCAGCTCCCATGCTGCATTCCCAAGAATCTGCCCTGAG
ATATCTGCTAAGGCAGAGTGAAATGTAGCAAATGGTGTTTCAGCAGCGCA
AGGGAGAGCTGATGCATTGATTTATGTGTCTACTCCTAGGGATACCTTGC
CAGCAATATTAAAAGCAAGAGTTTGGAACACTTTCAGGCTTAAAAATGAA
CTGGAGTTTGTCCAATGTGTTTTTATTAGACAATGTCTCTCCCAAAGCTG
CTAAGCTAATACCAAATTGTCAGATTGCCCACAATTTCAAATATCTTGGA
GGATGGATTTCACAGATCTCTTCAGATTTGCTTACTTTCAAATGCAGTCT
GTTGTTGCAGAGCTCACTTGGAGCCTTGTAAGATGTTGCTCTCAAAGGCT
TTGGCAGGGGGAATGCAATGAGGAAGACACTTTTACTTGGATAGAAGGAA
ATATTTCAGCATATTCAACTCCAGAAACCCTCCTAAGTCCTAAAGGGAAA
GCCCAACCCAGCCAGGCTTGCTGCAAGTGTCGAAACATCACCTAGTTCAT
CTCTTTGTTAATCATATGGTAGCACAATCAGGATTCCTGGATGCTCCTAT
AATTGCTGAACCAGCTACCCAAGCAAGAGGTGAAACTGTATCCATGAATA
GTAAATACACACATAGCTATGGGATGGTGATCTGCTTTTTAACATGGCTG
GTGGAAGTATTTATGGTATAGAGATTACTTTCTTAACAGCTTGTGATGTG
ATCATGCCGCGAGGTTGGACTGTTGCACTGTACTTGCAGTATGATTGAGG
GCTGACCTCATTGTGAAGGATTAAGGGTGAGAGGATCCTTTTGCCACACT
AAAACAGTGAAAAACAGACCTGACAAAAGGCCCTGCTGCCTTAGGTGCAT
GTTGAGCTGTAGAGCTTTGTATTTTGCTTTGGATTGAGGGTTTCCACTGG
GAATTTTGATGACAATAATGGGGAAGAAAAACTTCAGAGTGATATCTGCT
GTCTGGTCAGGATCATGGCCATAGGAAGCAGTGGCCCTACCAGTCTCCTG
AGATCGCAGCCAAGATGTTCTGAGTGTGCCCCATTTAAATGAGACTGTTC
CCATCCTCAGAATTGAAGCATTTGGTTAAACATTCCCCTCCTTGCCTTGA
GGCAGGATCTGTCCCCAGGTGGTTTCCTTATTTGCTTTATTAACTGCAGA
AATGCTTCCTAGGAAGACAGAAAAGTCTAGTTTTGGGTGGGGGACTGGTG
GGTGAAGGAGGATTTGTGGTATCCAGTACAACGTATAGCCTGTCAATGGA
GCTGTGCAGGATGCATGTGGACAGGGGAGGGCCTGATGCCATTTTTTTGT
GTTCTTCCAGTTTTCTGAGCTGAATACTAGGGAAAAGGCCTCTTTTTGAC
TCCCTGAAGGGATTTCTGATGATATTCCAAGCGCCCTAGTTCCTTCAGGA
GCAGGATTTTGACATGCATGTGTTGCTGTTGCACACAGATTTCTGTTTCA
TTCCCATGCTGTTTGTGACAGTCAGATCGATTGTCTGTATTGCTTTTTGG
CCTGTTTTAGCCTGGTGGGGAAGTTATTTCACTGCATCTCTTCAACTGAG
TAATTTGAAAACATCCCTGCTCCCCAGCCAGCTCACTAGCATCCAGCATT
ACATGGTTCTGGCTCTGGGCTCAGCCATCCCTTGTGCCAAGGCCGTGTTT
GGCCAGTCCTTCAGGAGGGCAGGGAAAGATGTTCCATAGCTGCTCCTCCT
CCCTCAGAAGCCTGGGCTGTTGTGGGCAGAGAAGCAGCTTTGATTCCTGA
AGATCAGACCATGCTGGATACAGCATCCCCGCTCAGAAGCCCCACCAGGC
CCATCTGAGGGTAGGTATGGATGGCACTTGGGTGGGGGGCCACAGAGGTA
CCAAAGACAGGCAGGGGGCTCACTCTTTGGCCTCACCTCTTGCCACTTTG
GGCTGCAGTTGTGGTGCTGTTGCCTTTGTTTCCAAACCTCTTCTCTTCCT
TCCCAACCAGGTATGGTGCAGATGTGGATGTGAATCACCACCTCCCTTCC
CGTGGCCCCAGCCTATCCCTGCGGCCCCTCACCACGCTGGTGGTCTGCCC
ACTTTACATCAGTGCTGCCTACCACAACCTCCAGTGCTTCCGGCTGCTGC
TCCAAGCTGGAGCCAACCCGGATTTTAACTGCTGTGGGCCCATCAACATC
CAAGGCTTCTCCCGGGGCTCCCCAGTGTGTGTGATGGACGCTGTCCTGCG
GCATGGCTGTGAAGCGGCGTTCGTCCACCTCTTGATTGACTTTGGAGCCG
ATCTGAACCTGGTGAAAGTGGAGGCCTTGGGAGTTGAATCCACAGGAAGG
GTCAAAGTCAACCCTGAGGCTCTACAGGTGTTCAAAGAAGCAAGGGGTAA
GTAGCTTTGATTTGCTGAAGTCTGGTTCTGTCTCACTCTGGATTCAGGAG
AGTTCTTTGGACAGTTTATTTGGGAGTTAGGAGTTGTTCAGGTGATAGCA
TCCTCTATTGGGTCTGTTCAGCAAGAAGCTGGTGTAAACAGATTATCCCT
AACTGGACTTTAATAAGCTGCTAAGCAAAGCATGCATGGCTTCACCACCC
GTGATACAGCTCCCCTAGAGCTGTTGCTGGCCAGGCAGGCATCAAGCATG
GGGCTGGCCTCTGTGGCTCCCTGGCACAGATCCTTAGTGTTGCTGAGCTG
CTGCTCTGCCAGCATTGATGACTCAACCCAGTGGCTTCCCCAGGAGCCTC
CAGCCAGCTGCTTTTCTCCTGTTGCATTTGGTACATTCATGTGGTGGTTT
CCTCCCTCTTGAGTCCTTCAGTTACCAACAGTGCTTCTTGCAGCAGTCTG
TAACTTTATCTTTCTCCCAGCTCCTTTTTCCATTGCCTAACCACGTCCTC
AGCAAGGTTTAGGCAGCATGGGCCTGTCAAAGCTGGGCTTTGGATCTGTA
GACCACAGGCAGGTTATGGTATATCCAACAAGATCCAGTTCTCCAAAGCC
ATGCAGATGTACCCTTACTATTCTTGGGTTAACCCTGTGCTCTGCATGGG
GTGTAGATACCCAAGAGGTGTATCTGGACAGGCTGCTTGGGCAGTGAAGC
CACAAACGGTGGTAGCAAGTGGCAGGATGGTGGTGGATAAAGGTGGGGCA
AAAGCTGGGGTTTGGAATTTCACATCCTCTGGGAAGCAAATGGCTTACAA
AAGAAGTAAACCAGAGTCTCGGAGCTGATCATGCCTAACTTTGCCTGCTG
TTTCTTTCTTTTTATGACAAAAGCAACACCAGTACAGTGTGCGTCCTTGT
TCCGGCAAGGGCAGCACCTCATAAAACCACCAGGCTTAGCTGGTGAAGGC
CAGGACTATGCACCAGGTCGGAAGTGGAGTTTCCCTCTTGAGCTCCACAG
GAATTTCCAAGGGATCCAGGCTGTGGAATACAACCCCCAGCTCCAAGTTA
TTCAGCTTTGCACGTGCCTGGTTTTTCAGATTGCTTGGACTTTTGCTGGG
AAGAGGCACACGTGAGCTGCAGCACATGGTTTCCATTAAGGCCTGGGTTT
AGGAGGCAAATGGGACTCCTCAGGTAGAGCATACAGGATAATGGAGTGGT
GCCTTGGAGGTCCTGAATCAACATGGACACCATCAATGTGGATGTCCTTG
TGCTGGAAGAGCTCTCCACGAACTGAAAAGAAGCCATCAAAAGAATGTTG
GTGGAAGGCCTAAGCTGGCCATCAATGCTGTTGTTTCCCAAGGGGGTGAT
TTAGAGCAGAAATAAAGTCCATGTCATCTTAAAACAATCTGAATAGCATA
AAGCCTCCCACAGCCTCCCCTGGTGTGGATTTGGCAGTGATCTCTTGAAC
CCTCTCATGCAGGGACTGGCTCCATGGTCACAACCCCATGCAGCCTCCAG
CTTGCCCTTCCACACTGCGTGTGTGGTGGCTCATTGCTCCGTGGCTTTGG
CTTCCTCACGGGGGGAATCTGTGCGTGCTCTGCTCACAGCACTACCTTCA
TGTAGCTGTGTAGGATGGAAGGGGTAAATGACTCCTCAGCTGTCAGCCAG
AGCTCAGCACAGTTTGCACACTGTTAGCCCTCTCTCTGAGCCTCAATAGT
TGTTCTCTTTCTTCCTTGCAGGCCGCACCCGGAGCCTCTTGTCTCTCTGC
CGCATAGCTGTGCGAAGAATACTTGGCAAATCCCGGCTGGATCTGATCCA
TAGCCTTCCAGTCCCAGACCCCATTAAACAATTTCTACTTCATGAACACA
GTTAAAGGGCAACTGGCTGCTTTCTGGGACAGTTTGATTCGGTAAATGAG
TGCGCTGATAAAGCCAGATGCCAATCCTGACCCTTCCCTCCCAGTGAAAC
ACTGTGGTGCTCATGGAGTGCACATAATTCCCTGCCCCTGTGATTTTCCC
CTCCACGTTTAGGGTGCAGTGATTTTGTGTGTCTATTCTTAAGCTACTGA
TTATACCACTGGTGATCTCTTGTTTGCAACTGGTTGGGCACTGAGGCTGG
TAAGCGTCTGTGGCTGTTACATGAGCAAATACAATACATCCTATAGCTGT
TACCATATGTCTGTTTGTTATGACTCTACCTCTGTTCTCAATCTCTGTTA
CACACACCTTGTGTCTCAGCATGGAGAAGTGTCTTTCCTCTTCCTATAGT
GTACAGGGGAGTTTCCACTCACTGTGGTGAAGGTTTTACATGAGCACTGC
TCTCTTTCTGCCATCAGTACCTGACCTTTCTTCTGTATGAAGTTTGTGAT
TGCTGCTGTAAAACTTGGTGTATTTTCTTCAGTCCTCATGCTGTGAAACC
CATCATTTCCTGTCCAGTGCTGGGTGTTACTTGGAAGATTGTATCTGCGT
GCTGCAAAGTGGATCTCTTCATGTAGAGGCTTCGTCACACAGGTGGGAGA
GTAGCAGAATATGCAATCCTATCCTGTCTGAGCCATATCTACAGAGCACC
AGAGCTGCACTGGCAGCTTGGCTCTCCCTCCAGCACTGTAATGGACAAGG
CAGGGGCTGGCTGGTCTCAGCCTGGGACTGGGTCAAGTCTAGTGACTGCT
GCCATAGCATGAATGAGCAGCCGTGAAGAGGAAAAGGTAGTTTCACCTCT
GGGAACTCGTAGCTCCACAGCCTGATGTGGGGATGTAATCCCTACTGCAG
TGGTGGTGGGGCAAGGACTATGACAGCAAGTGAGCATGGGAGATTGCTAG
ACTGTTCTTCGGAAGAGCAGTGCCTAAACTCATCTTCTGTTCCCTGTAAA
ATGGGTTTGAATATTTGAGAGTGACCAAGAGCAGCAGTGGAGGGAGAGGC
TGCTGAATTAAACTGTTCTGTTGCTGTTCTGGATGGTAGTTGATGCAATG
CCTGTGAGTATATCTGTGTGATTAGGAAGAAACAGACACCAAACTGATCA
CTAGACTGCCTGCTTCCAATACTCCCATGGTGATGATGTTACTAACGGCC
CAGTAAAGTAGCTGCCAGTGCACAGCACATAGAAGAACCTACTTACCTTT
TACTCTATATCCCACCGTGTCAGTAGGACCAGAGAAAACCTTCCCAGATC
CACGTCACAGGTTTTTCTGTTTGCACACTGCTCCTTCCAGCATTATGGAA
AAATGAAAAGAAAAGGAGTTTATGTGCTTCTAAATGCAGCCTTGCACCCA
GCAGCCTGGGCTCCTTTGATTTCTGTTGCTGTTTGCCTTCATGTCACAAG
CTCACAGGATAGGCTTACTCTGCAGCTGTTTGACAGCCTTTCATAGGGAT
CTCAGGGTCATCCAGTTCCTTGTATAGGAGACATTGTCAAAGTAGCAACT
TTAGAAGGACAGAGTTGATGTTCCCTCAGGATCTGGGGTAAAAGCTCAGG
TGATAATTGGTGTTTGCTTTTACTTTACTGATTCAAGTGCTTCCTAGTTG
ATTTTTGGGGTAATTTTTTCTTTGCCAGATGTTTTTCCAGATGTGATCTT
AAAGATGATGGGGATTTATTTTGATATTTATATTGTGTATGGTATTAGTG
CCTAGGGACCTGTTGTTGAGAGCTGAGTTAAGCATGGGATGGCAGGGACA
GTAAGACAGCCCCACTGGGAAAGGAATTTGGTCTGATCACTTGACCTGCT
GCAGTAAGAGAACTGGAGTTGTTGAAGCTACCTTGCATTTTGGTTTCAAA
TGCTGTTGGAGCAGATGCTCCAGGCTTGCCCTGTAGGTCCTGATACTAGT
GAGAAAATGGCCTTTTACTTTTCCAGAGGTATAAATGGATGCAAACTCAG
TTCAGTTTCCTGTCCTCCCACAATGGGATGCGTTAAGGATAGAGTTTAAT
AAGCAGTGATGGACTTGCTGGTATGTTTTATTATCTGCTGAAGAACACAT
GCCTTTTGAAGCTGCTTTCAGAGGAGGAGGAAGGACAAGCCCCTGCTTGT
TTCCTGTTACTCCAATTCCATGGCCAGGCCTGGAATTGCTTGACTCCTGA
TTTTGGGGTAAGTTGGCAAAATCTACACTGCTTGGAACAGGCTAAAGTGT
GATGGTTACATTCAGTGCTTCGATGCTAGAGCAAATGATACTTTTACGTC
CCTCCTCAGGTGAGATCTAATGGCAAGGCTGTGTAGCTGTAGGCATGCTC
TCAAGGTGAGAAGGCAGCAGTTTTGCACTGTTTCCTTTTCAGGCTTGCAG
ATGGTTTAGGTTTTCACCATGCTGGAGGCCAGGGCAGCCCATGAGCATGT
TGCCTGGGAGAGTTGTGCGCTTGCTTTATAGAAGTGTTAACATGCCTGAG
AGATGCAAACAGGTTGTAAAGCCTCTTGTCACCTTGCTGGCAGAACCATA
ATGTTTTGCAGGAGCACGGGCCGACCATACTTTCCAGCTCCAGTGTATAG
AGGCAGAAAAGGAGGTAGTTTGTCTTGAGAAAGTGCCATTCAACTGCTGC
TTTGGGTTGATCCTTTTTCCCCCTTGACTTTTGACTTAGTTGTGTACTCA
TTAGTGCCTTTTGGGTGAAGGTGGCAGGATGGGGAGAGCTGGCTCCATCT
GGAATGAGATACACTGTGAATGATAGAAAGTGGTCCAAGGGAATTGAGAG
AATTTAGTTAGCTCAATGCCTGATGTAACTTGAAGCCAAGAGTCTGCAGA
TGAGCTGCTATGGTTTTAATTCTAGATGCTTCAGTATTTGTTTTGCTGAC
TGTTGTGCCCTTGCCTGATGCTGTCCTGCTTATGGATAGCTTGCCATTAC
CCCCTGACCAGTTTGGCAGCAGTTCTCCCTTCCAGAACACTAACTCCACG
TGAGTGAAACTGTGAAGAGCATCCTCTCTCCATGCACAGTCAGTGCTTGG
AACTGCCAGGATTCCTCTGTAGGCCCTACAGGTAAAGTCAAGCCATGGTG
GGGGAGAAGACTTTTGTGTCTGGGTAGTTCTTCTGACCTCAAGCTTGAAA
GGACCACATGGATTTTCAAATCCATCTGATGTGGAGTCCAAAGGCTTCCC
CTGCCCATGGATATCTCTAATCCGTAGGTCAAAAGATGGTTCTCCCAATC
CACTAGTAAATAAGCTTGAGGTTCATCAATCCCTTGGACATTTACAGAGT
CAAAGCTTTGAAGGGCAGGAGGCTTTTTGCCTGGACCCATCCAGCTGAGG
AACTGTGCTTCCTGCATAGGTCTGTGTGTTAAACTTGGATGGTCTTTCAG
TCTTGAGGGCTTAAAGGGGGTCCAGCTCAAGGGGACAACTCATACTATTA
AGTCATAAGTGCAAAGATGACTGTTA
>bird_contigs.fa.9
CGAATTACTTGACAAAAGTTGTACAGATATACTTTTCCAGATTAACTGTT
TCAACAACTGCTTGTAGTGCTATTTAAAAAGCCGAAAAGGTTATGATCAA
TGATGTTGTACAAAGACAGCTTCAAACTAATATTCAGAATAATAACTTTA
GAACACAAGCTGTTGTTGAGAAGAGGTGGACTGCAAAGCCAGATGCTGAG
AAATTTCACATCAAGAACAGCTACTGGGAAACCAGTGAAAAAACATTGGT
AGGGGTTTTTAGGCTAATGCAGAACATGATATCTAAGAGGCATACATAGT
GCATAGAACCCAGTGTTTTTATATATGGAAGCTGAAGCCTAAATCTCCTG
CATCCCATCATTATTCAACTAAGACACCACACACATGTACGGACATATTT
TTAAACAAGAGGAGACTGTTGGAAAGCTTTTTTTCATCACAATAACACAA
TCAAGTTAAACCTTAAATTCTTTCAAAAAATTCTGATTCTGTATGGGCTC
CAGGCACTGAACAAGGAGCAATTTTAAAAGATGTGCAGCTTTCACAGTTC
TTATCATAGCAGCCATGTCATTATGGATCATTTTTTTTCTGAACTGAACA
AAGATTTTTCATTTTACAGAAGTTTCCAGCATAGTAACATTTTATCTGTG
AAGATTAGACCTGTTTGCTTCTCATCAAAATGCAGATTTCTTCTCAGTTT
GATTTTTTTTTTGCCAGAATGGTGTAGAAATGTACATTTAATTTATGACT
TTCCATAACAACAAACCTAAGGTTCATTATTTGAGCTTTAGAGAGTGTAA
CACATCTGCCAGAGGCCGTTGGCAACAACAGTGACTAAACTGAAATATCT
ATGAATTCCTCCAGGAATCAAAGATGACTTCATGCCCTCGTGTTCAAACA
TGAGAAAAAAAAAAATGGAGGCAAAACTTTCATAGGTGTCTTTGGAAGTC
AATTTTTTTCCTTCTGTAAATGCTGAGTTAATGTACAAAACAGAAATATC
AAATTTCTTGTGAAACAGACAAGTTATATCATAACAATACACCCAGTAGC
TGGGTAGCAAGTTAATGTTGTGTTAAAAAATGCTGGAGAGCAATTTGGGA
TCAAAGAGAAAGGACTGTCTGATCAAACCAGACCCCGGGGTGGTCTATGG
TCAATCCTGGCATAAAAAGTGTGAAAATATAGCTGTAATAATAAAATATA
TACATTTACAAGTTTAATAAAATAGCTTTTGTATTTGCATTATTAGTTAT
CTGTCTTAGTATTCTTGCTGGATAGTACAAATAACCATTTGGTATGTGGA
AATCTCCTCCCTTCTGTTGTTTTCAGTTTGGCTTATATGGGTCCCTGTTT
AGTAATTGCAAATATGCCTGCAACCAGGAAGTCACAATGAACGCTCTTTC
TAATTTTCATTAGGCATGTTGCTATGATATTCTAAACATGATCTTTAATC
TGTAAATCATTCTCTGTGCTGAGAACACAGAACAACCATTAGCTGCAAGG
CTATAACTATGCTATCATATTTCTGTTGTATAATACCAATATTACCAGCA
TATTACTACACAGGATATAGTCCCCAGTTGCCAGATAGGAACACAGTCCC
AGTCTCCTCTTCACAAGGTGGGTTTCAGCTCAACACATGCAAAGTTTTTG
TTTATGACAAATCTTTATTTATGTTACTGCAGATCCAGGTCTTTTGACAT
TGTATCAGAAATAAGGATAACGTTCTATTAATAAAGCCCATCAAGTTGTG
GTAATTAAAACTCTATCTGGAAATGGGAAAGAAAGAAAACAAATGTGCAA
ATAAGAACAGCTTCTGCCCTTTCCTCTTGTTAATAAGCAAGTTGTAGCAG
CCTGTTGCCACCCAGGTTTAAGGACTTCACCATTTGCTGGGATCTTCAGA
GCTCAGCCTACTCTTTACAAATAGGTTGAACTGACTCACCTAGAACAGTG
GCTGAACCTCATTTCTCAAGATACTTTGATGGTTTTACACTCATATGGGA
CAGCTTAAAGTTGTTTAAGCAGCAGTTAAGAGCTTCATCATCAACTTTCA
CTTAATAACAGAACTAACCTTATTTACCCAGCAACTATTTCTTTATTTTT
ATGTTCAGCTTTTATTTTATTCTCTTTCAGCTCTACATTTGGATTTGACT
GACCTTTACTATTATGCACTGCCAATAAATTCACTTGTGTTATGTATCTA
AACTCTAAAATGGAAGGAACTGTACAACAGATTCTTTAGCCACACTTCTG
GCCATTTTAACTGGTAGCAATTTTCATATACTATAGGGTACTTGTTTAGC
AAAAAGAGATCCTATTAAGCTGTGAACTATAAAATTGGCTTTTAAGTCTA
TCTTCATCAGATCAGTGGAGCAAAATCAAACACCTCTACTCTTCCTTTAT
AAAAGATTAAAATGCTTAAAGGCCTTCCAAATACAATCAATAGAAACAAT
TTAACATGTAAAGCAAGAAAAATTGTAAGACTAGTTGCTTACAGACTAGT
ACCAAGTACACTATACAAACTATAAAAACACTTGCCAAAGAAAATCACAA
TCTTTTCCAACAAAATTTGTAATTCTTTCTCTTAAATTATGAAGAATTAC
ATTCTCCTTGCTGATATAGCCTTTGGTCTTTCTAGCTGCCCTCAATCTAT
ACTAAGCAAGCAAATAAAATTAAAATTACAAAAAAATTAATAAAGTAATT
TTTCCATTTCTCTTAGAGTGATAAATGTTACATATATTTAATGTTTCTTC
TCTTCTTAAGAATTAGCTTTCTCTTCCTGATTTTTAACTCCCAAGACTAA
TGTTCAGATTACTGCATACCCACATTTGAGAAAGAAAATCTAACCCATGG
TATAAATTTCTACAGGTTATCCCCATAGCACATGTCATGCCATGCAAACT
CTCTTTTTTCTGTTCATACCATTTTTGGATGAATAAAATTTTAATTTTAT
TGATTCTACCATTTATCTTTTCTATAAGCATTGTTTTCTGAGAAAGGATA
TAGAAATAACTGCTGCCAAAGAACAGTACAGACAAAAAAAAAAGATCCTT
TCTTAGAACAAAGAGCTTAGGTTTTAATCCTGTGTAACTGATGAGCTAAT
GGGATAGAATCCCTAAAATTGTAAATCTCACAGATTATTAGCACAAGACA
AAAGAAAAAGCTCTGAAAAGATATGTACGTTTAAAAGTTTTATTTAGCTG
TTTAAATAGACTTTTGTACATTGCGTGCCAACTTACACTCTGTGATGCAG
TCCTGTAGGCATCTATAGAGATCAGTAAATCAAACATGCAAACATAACAT
ATAATAGAGATTGATGCCTTGGAATCTATTACCTCTTTAACCTTCTTCCC
TTCTTTTGACAATTAACTATAATTGTCAAAAACATAAAGACAATTTTTGT
ATTTGAATGTCAAAAAAGTCACTGCAGAAAGACAATATGTATTTGTACTC
ATCCCAAATTCAATAAGGTGGCATAAAAATAACACATAAAATCCTTCACA
TTAAAAAAAGTTCCTACTGCCATTTTTTTCAGTGCCTCAAAATGTCTTGA
TAAGTGCATGTCACCAGACTCTTAAAGAAAAATTATGTCACAGAAACCAT
CCAGTTATGCAGACTGCCTACCAAAGATGCACAGTTCATGCAATTCTTTC
TGTAAATTGATCTGCTTCCATTTTAGAATCTGTAACTATTTTTTTCTTTT
TTTTCTCTCTTTTCCCCATAAAAACTTTTACCCCCTGGACATTAGAAGTT
TATTCTTAGTTTTCCTATCAAAATATTCATGATTGGAATTAACAGAAATC
CAAAAATGATATTGACATCAATGAATCAGTGGAGAAGGTTTCACAGCACA
CTATGGCCTCTTCCTGTTGTCTAACACAAATATGCCATTCAGAACACAGT
AACGGTTTAGGCCATCATGATAGCAGGTTACATGTATATGTGATTTCTCT
GAAAACTGATCCCTTACTAAAGCTATATTTCTTTCTTTTTTATTGTTTTA
TAAAAATTTTCTTTACTGAAAATTCATAACCTGACACATTTTTATATGTC
TTTTGCACAATCTGGAAAGTTGCTGTCATCCAGTGTTCAACTTCCACATC
CACTCTCTCTCTCTTTAATTTCTTAGTAACTCAGTGTCGTGGTTTTGACC
GGGATAGAGTTAATTTTCTTCCTAGTAGCTGGTACAGTGCTGTGTTTTGG
ATTTAGTCTGAGAACAATGCTAATAACACACTCATGTTTTAGTTGTTGCT
ACTTACCCAGGTACTTACCCTGATCAAGGACTTTTCAGTCTTCTGCTACG
CCAGTGAAGAGGGACACAAGAAGCTGGGATGGAGCAGAGACAGGACACCT
GACCTGAACTGGCCAAAGAGGTATTCCATACCACAGCATGTCATGGCCAG
TATATAAACTAGGGGTGCTACCCAGAAGGGACTGGATTGTTGCTCCTGTC
AGGCTGGGTATCAGTCAGTAGGTGTTGAGCAATTGTATTGTGCATCACCC
CTGTTTATTGTTTGGGGTTTTTATTTTTCTTTCCCCTTTTGGTTTTATCT
CTCTCTCTTTGTTATTTCCCTTGTCATTATTATTACTAGTAGTCACATTA
GTATTCTATTGTACTTTATTTTAGTTATTAAACTGTTCTTATCTCAACCC
ATGTGTTTTACTTTCTTTCGATTTTCCTCCCCATTTGGTCTGGGGAGAAG
GAAGGGGTGCAGTTGAAGAAGCATCTGTATGGTACTTAATTATTGTCTGG
GTTTAAACTGCAATACTTGGTTTATAGTTCATCTTTATGGGCATGATTTT
GTCTTTCATGAATTTAATCCTGCTTCTACTACTTGCAGTATAGATATATC
ATATCACATCACATCGTATCATCCAGTTCATCATGATATTCTGTGCCTTT
CTGCTGGAATGGGCAGCCAACATTCGGTAGCCCACAATTTCCTTAGCATA
CTATTTTTTCCATCAATATAACAAAATATTTATGGAAATCAGGCTTCTGA
AAAACCCAGTTAATCACTGCAGCCTTTAAACTAACAGATCTTAAATTGTT
TTTGCATTAATTCCCGTATCTCATCTAAATTTATAACTTGCAGCAGTATT
CCAGATGTTTTGCTAAAGAGAATTTGATATACTTCACTTCTTTTGCCTAA
AGAACATTTTATTTTTTGAAAAAAGATTAGTTTGACATGACAATCCTATG
CTTCATTTTATTCAATTTTATCATATTTTGAAAAGTTTTTTCTTTCAAGA
CTTGTTTAAAAACTTCCATACTGCTGAAGACAAAGTAGGAGGCACTGCCA
TTACCTCATTCGCTTTTTCTGCTATAGATGTAGAGCTTTGGTCACTTTTC
AACTTTCCATGATAACTAAAGCCATCTTCAGTATACTCAAGTCAAGTGAC
AGTACTTTCACCAATGGTTTTGAGTTCTTCTCTTTCAAACTATTTTCTTC
TACTTTTAACTTTTACTACTTTCAAGAATAATTGTTTTTTCTCTTTGCCT
TTTCTATGTTGCTTTCAACCATCATGTAAAATTTAATCAATCTGTCCTCA
AGGCTTCTAACTCCTTTCTTCAAGGAACTTTCCAGCCACAGAGCTCTTTC
ATGATAAATGTCTCATAAACATGCTTTCTCCTAGTGGTTTCATCTTTACA
TAGCACTTTAACATATTAACAATAATGTTCTACAATACCTTAAACCAATT
TCTCTTTCAATTCTCTCAAATAAAAACCTAGTCCTTCTGTAGATCTCACT
GTAAAAAAAAAAATGTTACTCATAGACAAAACTTAGTTCTTAACTGTATT
GCCATTCTTTGTTAGATATGATACCACACAACTCTCCCTTAAGCCAGATC
TATGTAGAGTGGAAAGCACATTAAGTCTAATCCCTTTGCTGTAACCAGGA
TAGTCTTTCTCATTTCCTGTCTTGCCTGCCAGCCAGCACAGGAAAGGCTA
CACAATGGACTCACCTGCCAGTAAGGGTCTTTCAGAGTCCTTCTCCACAT
TTCTTACCCATATGCCATGGAAAGTGAATTCCTTCATACACTTTAATATT
CATTGTGATTCTCATGACATATCCTAAAATTCATCTATGATCCCAACCAA
TTTCCAGAAAAAAAAATTATTTTTATTTTCACAAATATTAGAAGAGATTT
CAAATTTCCAATCTTCCTATTCTTTTGCATTTTGTATAATATCTTCTACT
GTAAACTGATGGATAGACTGAAGGTATGGGCTTGCGTGCATGTCTAGTAT
TTAATAAAATAGACAGATTTAAACTACACATTTAAAGTAATACATAAGTA
AGGTAATGTAAGCATCATGTTATGATGAAGGATGTCTATATCCACAGAAA
AAATGTGGATGTATTCATATGGAATGTATACTTAAGTAAGACTCTTCTGA
GCAACTTGGCTGTTAGGAGACATGAGCAAACATGGCATTTGGAATATTCT
GAGACAAAAGAAAAAGAAGAAAATCTGTACACTGGTGGAGATGGCTGCTT
TTCTAAAAATTATTCAAAAAAAGTATTTTTTCTTTCTGGCCAGATTTTCC
TAAAATTATTTTTGAATACTATAACACTAGAGTACTTTAATGAGGATTAT
GTGCAAATTACAGTGAGTTTTTAATTTTTTTTTCTCATCCAGAGGATAGA
CAATTGCAACATCTATTCCATACATGAGCTGGAAATGTTTCTGGTTGAGG
AAATATTTGCTTAATTTTATGAGCTGTAGCTTCATTGTTAATTCAGATCT
GGTTCTTAAGTTTCCAGGATAAGTGGTCACCTCAGGCTAATACTCTACGC
TGTAGGTCTAGTAAATGAACAAATATAGCTTTCCACTAAACTATACCTGC
CAGCTCTCAACTTCTTCATTTGATACATTGCTTTATGAGAGTTTTTTTAA
TCACAGCATAAAGTCTTGTGTTTATCTCAACTTGCATTCATCACCTCCTC
TCCTGCTTTCTGTTAATTTTCATATGGTTCCTGGATATCTCATTTTAAAA
CCCAGCACACCCAAAAGGAATGTAGACATTTTAGCATAAAGGAACAAAAG
TTCTAATTAAGAGGTGTAAATCCTTCTGTTTCACATATTTTTAAAAGGAG
GTTAGAGCCAACACTCACATTTTTCCAAGAAGAACAATCCCTCCAGCTAC
CGTGTATATTACATAAGGGAGTAGAGCCATTTTAGCCACTTAAGAAACTC
AGTGTATTTGCAGAGGGGCCAAATACAACAATCAACAGTATGAAGTGCAG
AACCTTCAGCAATCCAGTGGTGAAACAGCTGGGTTTGAGCCATTTTTCCA
TTTAAATATAATGAGAAGTAGTGGGGTTTTACTCTTTGCACTTTGAGCCT
GCAGAAGTTTCCTGTGTGTATTTTCTTTATTTAAGAAAGTTAAAAAAAAC
CTTAAAAAAGCCTAAAAAAACCAAAACTCCCCACCAGTAAGTCAGTAGTT
ACTTATGAAAGTGGGAAGTTCTTTCATGTAAATAAATAAATACATGGATA
AATAATAATAAGAAAAATAATTGCAATACCTTATCTTGGCTATGTCATAC
ATATAATTTTTACCTCTCTTTAGCTAGATTTTTATGGAGAGATGGCAGCA
TATCTTTATCTTCTGATCTGAGGGAAACAGCAGTGCCCCACTGACTCTTT
GGTTAGGGCCCAGCATTTGAGAATGGTTCTCACTGACTTAAGCTGTGTGA
AGTATATAAATACATTGAAGGGAGTGTTGTAACTAAATTCTGAAGACTTA
GGTGGGGAAAAAGAAAACAACAGCAAAAAAATGAAAGCCTTTCTTTGCTA
ATGCCTAGAGTTAAAAAAAAAAAGAAAAAAATAGAGAAAAAACCCAAACC
AAACCAAAAAGAACCCCACAAAATAATCCCAAGAAAAAATCACAGTCTTG
TGAAATGACAGAAGCGACATAGAATCATAGAATCATAGAATAGTTAGGGT
TGGAAAGGACCTCAAGATCATCTAGTTCCAACCCCCCTGCCATGGGCAGG
GACACCTCACACTAAACCACGTCACCCAAAGCTTCATCTAACCTGTCCTT
GAACACTGCCAAGGATGGAGCATTCACAGCTTCCCTGGACAATCCATTCC
AGTACCTCACCACCCTCACAGTAAAGTATTTCTTCCTTATATCTAACCTG
GACTTACCCTGTTTAAGTTTTAACCCTTTACCGCTTGTCCTATCACTATA
GTCCCTAATTAAGAGTCCCTCACCAGCATCCCTATAGGCCCCCTTTCAGA
CACTGGAAGGCTGCTATGAGGTCTCCATGCAGCCTTCTCTTCTCCAGGCT
GAACAGCCACAACTTTCTTAGCCTGTCTTCATACGGGAGGTGCTCCAGTC
ccctgatcatcctCGTGGCCCTCCTCTGGACTTGTTCCAACAGTTCCATG
TCCTTTCTATGTTGAGGACACCAGAACTGCACACAATACTCCAAGTGAGG
TCTGACGAGAGCAGAGTAGAGGGGCAGGATCACCTCCTTTGTCCTGCTGG
TCATGCTTCTTTTGATGCAGCCCAGAATACATGAAGAATGCTGGAATAGC
ACAGTACAAGCTTTTGGAAATTGTCATATATTAAGCAATCCTCACAGCCG
TGTATTTTTTACTTTCTAATTACAATAAAGCTCCTGAAACTCAACTTTAA
GAATAAAAAAGACATCCAAAATTTCCTCAGATGAAAGAGAAAAAGCAATC
ACAGATTTCATCAGTTTCAGACAATCCCCAAGATCAATACATTTCAAATC
ATACCCCAAACAAACTGGTTAAAGTTGAATCAACCTATTCTTATAATTTA
TTTAATTTTGTTTAATTTTTTTTTATTTGGAGACAAAAACAGGAATGATT
TAATGCAGCCATACCAGCCTGACTTACTAAGTTTATAAGGCACTTGTAAT
TCATGTGATGTTAACCAGATTTCATCATTTGCTCTACTTGAGATATATTC
CTTCAAAGTAAATAAATTCATATAATCAAATTCAAGAACGCTTTCACGTG
TTTTCTGTTTTGGAGGAGAGATTCCTCAAAGCACATAGCCAAACACCACT
ATTCTTACTAAAGCCTCATCTCTGTGATATCAGATAAGCTGATCCAGTTT
CTAGTCAATATAACTGCACTGAAACAAAAAAGGAAAAAACACCGTATGGA
ATTACACATTTTGCCCCATTTTTTACCTACTCAAGCTGATCTGTGGTTTC
AAATAGGCCACCTTATCCTTAGCTATAATACCAGAGGCAAAGAGTTGGAG
CAAGGGAAGGAGCTGTGGAGGAATATTTGCAGCCAACTGGACAGCAACCA
ACAGTCCCTCCTTCCTGATCTCTCTTATCTTTCTTCTATGACAGCATGGT
TTAACAACATACCAATAAGATTAAATTATTTTTAATCAGAAATTCAGAAT
TCAGTATTAGTCTCTGTCTATACCATGTAGCACAAAGCAATGTAATGCAA
GACCCTGTACAGGCCTTTAATGGGACCTCTTGACCAATGAGCAACCATCT
GCAATGCTTTCTGTTTTAAGGCTTCATGAACATACTAGCGTATCCAGCCT
TATACCTTCATTTTAGGTGGAGCTAAATACTGAACACCAAGTGTATTAGT
GACTGAGTAGTATTGTTTGTACAAGCACCAGAGCTCTACTAATTTTCACA
TTTTTCCTTTTAATTTGATTTCCCTGGGTAGATAAGAAATCTCAACAACA
CTGGGACCATAAATAATGTACAACAGTAATAAAGAGCTACTGTTCACTTC
GGTATTTTTTGTTTAGGAAAACACAAGAAATAAAGTTAATTGCTTAAAAA
AAAAAAAAAACAACTTTAAACAGTCCAGCATTTTCCCTGAAATTAAATAA
TGAATAGGAAGTCAGATTTCCAAAAAAATGTCAGTACATATGATAGCTTA
TTTTTAGGCATCAAAAAGAGCCTGGGTTTCCTAAAGAACATCACTTCTGA
TGAGCTAAACAAATGAAACAATAGGATATCTGTGAGGATACTCTGAAATC
TCCCAGTGAGAATGAAACAGAACATAAACAAAAGAGTAAGAACCAGAAAG
AAGAGCTCCAAATGTCCATAAAAGAGATGCAGAGTCTATTTTATTTTATT
TTACTTTATTTTTTCATTGTTTGGGTCTTCAACAAGATCAATAAGGAAGA
GAACTGGAAAGGGATATAGATTACAATTGGTCTTCATGGATGCAGTAGTG
GCTTAGATGAATGTTAGCTAGAATTTAAAAACCATAAGGAAAACTGTAGC
TGTAGTGTGAAAGCTGCTGCCAATGCTGGCCACTTCAGTAGCCAGTTCAA
GCCGTGTTAATGACAACTAAAGCATGACCATTTATGATCCTGATAGAGGA
AAAACTAGGATGAGTTATACTCATGCCCTTGCACATAAGGGTCAGACTGG
AAATGATTTGACGTAGGTGATTGTCTCTTCTGAAAGTAGTAGGTTTCTAA
CTAAATCCTAATAATGCAAACATAAAGGCTGGTAACCTACTTATTAGCCA
TCACAAAATGCATTTCACATTGGATGGTTACAATACATTATAACAGCAGC
AATCACACCTCTGTAATAACAGTAGCAGTTCATTTAAGGAGAGCAAGTAT
ACCTCTTCTTCCAACCCATTATGTGAACATGATGAATGATGATGGCACTG
GGCTTATATGGGAGGGAAGTGGATCTGGAAGGTGAAAGAACTGCCTTTGT
AAAAAAATAAATGGAGTAGCATATGTGTAGGTATATCTGGGTATATTCAG
GTATAAACATTTCAAAAATCACCACAGTGAGAGATGCCTCCAAATTCAGT
CAAAGGTGGTTTAAATATGAAGCAGGAAAAACATCCTCAAACAATACTAC
ACAACTTCAGAAATAACAAACAAGAAAAGGAAAAATTGTGCCTTAAAAAA
AATGAAGAAATATTAAATGAAACTTGTTTCATCTCACAGCGTTAGAACCA
ACCCCTTCACAGGGCTCAGTTAGCCAGAGTCTTTAAGTCTGAGCTTTGGC
TCACTAAACACTGGGTGATATTTGAACACAGACAAGCATAAGGCTGAAAC
CTCGACCTTGTGACTCATGACTAGCTGGAAACTATGCTGCTAATTAGGTA
GAAACTTAACACAGTACTATCCACCACTTCAGAGCTTCAGGGTAGTTGCA
ATAGCAACAAATTTGTGGCACAAGTGGAAAGGAATCATAAGGTTATTTAG
TAAGTATTGACTACAGGGGTTTAGATTTCTATTCCGAAGATACAATAATA
AAGCTATGCAGAAAAGATGATGCAGAAAAGATGGAGAAAGATAGTCTTTT
TGAACACAATATTTTAATGGTTGTTTACAAACTGAAATACATGTTGGAAT
TTGATAGTCTCCCTGGAGTTTGGTAAAGCTTAATGAACATAAAAGTGTAA
TTTAAAGTGTTCATAAAATAATACTTCCTTTTCTTATTATTCAGGTTACA
GTATGAATGAATTTTTCTTACACAGAGGTATTAATGGGGAATAAGCAAAA
CAAACAAAAAATCCTATAAGCGTATTTCGTCCTTAGGGCACTACAGCAAA
GAATGATCTTTCCTTCATAATACCAAAAAGAGTGTCAAGGAAAAGATCCA
GCTGTTACATAGTTTGGAGTGTCACAAGCCTGCTGAAGAACAGACTACCA
AGTGAAAGATATTTTCTCATCCATAGTTAGGTGCTCTAATTGTTAGTCAA
CCAGCCAAGCTGTGGAGTCAGGTTGTTCCTGACAGAATTAATCTCCCAGT
CTACCCCTCCAATCCAGACAGAAGGTACAGGGTCCCCAGGAACATGTCCA
TACAGTCAGGACCTGTGGTATTACTACTTACGGAGACAAGGAGAACTGTC
AGAACACAGAAACTTCCTTTTCATCTGTCACTATAGAAGTTGAGATCTGA
AGTTGGTGTCTTAAAAGTTCACATGTTTCTGGAGGTTCATAGGCATCACA
AACCTTTTCTCAAGTGAGAGGACAGTGCATATTCTACTGACAACAAAGTA
CTGAAAAGCATGGTTCAAACTTTACAAGAAATGGTAGTGGTAAAATAAAC
AACACTACAATGTAAACAAAGATGTGGAGTAGCCACAGTAGATTCTTTAT
GGCATTCAGTATTCCTCAACACTCCACTGAAATGGCATCTTGTATTTGGG
CTCCTATCATACTTAGGAAACTGATTTACATTTCTCCCCTCTCCTAATTA
TGTGTGCCTTTATCATCAGGAGAAATGTTAGATGCTTTAAAAATTATTTA
TGTTAACAAACATGATGCTGTGATAATGTAGGCATTTCTTCATACAGTAG
AATTCATTCCTTTAAATTGTTGTTCTAACTAATCCTTGCAAGATTTAGGG
TAAGTGATATAGTCCAGCCTTTCATATGCCTCTGTACTTCTGCCAAATTC
TTAGCTATTGCTAGCTAAACAATTTGAGGGGTTAGCAGCAAAAGGTACTG
CTCTGTACACTGGGATTGAGATTACTTGGAAAACAAAGCCAGGAGGGAAG
ATAATGTTCTTCTCTCCTATTTTCATACTAGAAACCACCATATATAAGGG
CATATTATGTACTTGGGGATATGCACTGGCAGGAAGGACCTTTTCTGGGA
AAACTCTGCACTAATTAAACCTAAGGCCTGAATACTTTAGAGTACTTGTT
GAGCTGACTTTGCACTGCTGCTATGGGTTTTGTTTCAGAAGGAGCCCCTG
TTTCACTGCTATTTGTTTAGCCAAAGAACCCATCTGTCAAACATCCACTA
CTGTTCACTCCAGAGTACATCTTCACCACCAAAAATGGCTCTGAAATTTG
ACTAGCTTGAAATAATTTTATTATCAATCAGCATTACATTTCCTGGAAAT
ATTTAACTGCAATGATGTGAACTAACAGCCCTTTACAGTCTGTTTTCCTT
CAGATTATGTATTTCAAATTCAGGTTGTGGAAATGCAAGTTGTATGTTAT
CAATAGAAAGAAAAACGAAAAGAAAATCTTTTTTCATCTAAGAAATAATT
TCTATACCACTCCTATAATACAGGATTTAACAAGCTGTAAGAAAAAACTA
AGAGACTGAATGCTTGTATTAGTTCTTATGCAAAATAAAATGACTTGTAG
ACAGAGATTCAGAACAAACAAATATAAAATAAATCCCTCCTAACTGTTTC
AGCAAGTTTTACACTAGATTTCACTTTAAAACTAAACCAGAAGCATATAG
ACATATGCCCACACAAAGGTATTATCATCAACAATAATGATAAAAACAAT
ATTATCTGAGACCTAAAAATTGTTGAAGGCAAAATAGCTCAAATGATTCT
TAATGCCTTTCAGGCACATCTGAATCAAATAAGGTAATTATTCTTTAAAA
TGCTTACACAAAGTCTGATTTGCATGCTAGTAATTGCTATGCCTTGTGGC
ATCTAGCAATTGACACAGCAATGATTTTAATTATTGTAATTTCATCAGTA
TAAATACTTCAAAGTTATGCAAATAGTACCTCATAATCCACATAGACAGT
TCAGAGTATTTGATTTACTAGTCTTGTAAGGCTCTTTGTCTATGCAGTTT
ACTCTCAGATGTGACTGTGCATTGCAATTGAAGCCTTTCACTCACATCAA
AGCTCTAAATCATAACAAGATGAGCTAATTTTACAAAGACTGACACTTCA
AACATTAACTTGCAAATACAATTATAAGATGAAATATATGAAGGACTTTA
CTAGGATATCATCTGGCATGGATACCTGCATCTAACCATATCTAATGTTT
TCTATGATGGTGGTAAGCAGTGATATTGCAAGGCCAAATGTCTTGGTGTG
AACAATTACAAACAGCCACTCTTGCTTCTGAACAGCTCTGTAAAATACTT
CAGCCTCTTCTACCATTTAAAAGTTGCAGATTTTAAGCTGTTTGTGTTTG
GTTGGTTGGTTGGTTGTTGGTTTGTTTTTTTTAAAAAAGCATTAGTAATT
TTTTAAATAGCGTAGTGAAAACACTGTTCTCATTTCTGTTTCTGATATGG
AAAAATAAAAAAAATGTACTACAGATGACTTTTTTTCAATAGCACCTCAA
AAGTACATCAGAGTGAAAGCATCTAAGATTTATTGTGATTAAGGGAGGGG
AAAAAAAAAAAAAGGAAGTTGCACTATCATCTAGTTGTCTTCTATTTACA
GAAATCTTCCCAGATCATGTTTTAGGCTAGATGCTTTCTTCCTTCAGATA
CCAAGTTCTGCATCAAACTCACAAGTAAAAAGTTATATATCCATTAGATC
AAATGTAATCTCATTGCTGACCAATTCAAAGCTTTCATTAACACTTGTTT
TGCAGAAGAAAAGCTTCAGTATAACACTAGTTATCTTCAGTTCAAAATCC
ACATGTACTGAATGAGAAAAGAATCAAACCTGTCTTACTTTTCTGGTTTG
TTTAGTTCTTAGTTTGATGCCTGACCTGACAAGTCGTCTACATAGAGAGA
ATGTGGTAATGGCCAGAGATAGTCCAGTAAAGAAGGATATACTGTTTTGT
TTTTTTTAAAGCTAGAAATGACACTAGACACAGAGAGAAATTTTCCAGAA
ATTTCTCCAAAAAGATTATGATATCTTCTTTATTAGAATTGATATTGAAT
TCCTTTCTTACTGATAGCATAATAATTATATATAATAATTCTGAAGGAAA
AGATAGAAATAGAAAAATGGGGACAAAGAGAGAAAAAGAATTCTCAAAAT
CAAGGAACAGCATTGCTATAAGTGAACTTAATCTGGGAAGATAAGAGATC
TGCAGTAAGATAGAAGAAAGGCCCATAAAATCATTTGGAGAAAGTATATA
GGGAGCAATTAGCTCTCATACCAAAAGAATGAGAAAAGAGCTGATGAAAA
TTAGGAGAAAAAAGAGATTTAAAGCAAAATAAAATACTTAATGTAATGTG
TCATTAAAAGGCAGAAATTACTGCCTAGGAGTATTTTGAAGCAGAGGTAA
TAAATAGGCTAAAAAAGTACTAATTCATGGAAAAAGCTGTCCAGAACTAT
AAACAGTCTGGGTAAAATGCAAAGACTGACCCTAGGGAACTAACTGCTAG
ATCTAGAAAGATATCCCTCCATACTTGTAATTTCTCTTTTCTTCGAATTA
TTTGCTACCAGCCACTATCACAAACAGGAAATCAGCACAGGGTAACTTTT
CTGAGGCTTCCATTAAAGTGATTGCAATATTTTGCAAAATAGCAAGCATA
TAAAAATCACAGATTGTAAAAATTAACATTAAAACAATCTACACCATGAA
TGCCTTAGAATAATGTATAACATTTTATGGAATACATATCTACCTGTTTA
CATATTCAAATGTAATTTGGTCTCTCAGATATTGCTCCAACAGAATCAAG
AGGAAGTTGACACAGGAAAAAAACAAGATGTCAACATCAAGCATTTCAGC
CAAGTTGTAAGCCTACACAGGTAAAGGATGACTTGCAAATCTACTTCATG
TAAGAAAAAAGAAGGAATCACTTGAAAGGAAACACAGAAAATCAGACAGC
AGCATAAACAGCTAAATAAATTCACACAACAAACACTGAAACACTGAATG
ATAACAATGTTGAATCACACTACATAAGAGCATGGTGATGAAGGTGACAT
ACCAGTGGAAACCCATGTAAGAATCTGGAAACATCACAAAAAAGAATTAG
CTTTACAATTGTTACTAGCTGCAATTATTCTAGTTATTAATATTTTTCCC
CCCTTTTTTTGTTCTTTGGTTCACTGGCTCACATATTCACACTGTTTTAG
TAAGTTCCCTTCAACTGACAAGAAATGAGAATGGTTTAATAAATTAAGAA
CATTTTTTAGTGGGAAAAAATAGCTTTGTATGTCTCTTCCTGACTTTCAT
GTGGAAGCAAAATATTTAGTATTGTTTGTACATATATATATATGATCAGT
CAATATCTGTTTCAGTCTGAACTACAAAAAACACAAAACGTTAAATTAAT
CAGAATATATTTTACACCTAAAGCTGTATTTGAACACCCTTAGGTGCTAC
CTTATTTCAGCACCACTTAAATCAATGTGGTTGTAATTGCGCAATGCCTT
TATTTAAGAATTCTCACTACTGTGAGCACAAAAATATTTTGTGTCTGACC
TGAAATCTAGTGAAGATATCAAAAATTGTGTATGTTAGATAATTAAATGA
ATTTTTCATCCCTGTAAGCAGTCTTTCAAAGACAAACGCAAAACAGACTG
AAAAAATACTATGGGAAAATCTTACTGTCATTATCTCTGCTGCTTCAAAG
GACAGAAGTCATTGCTTTTCTGTAAATCCTACAATTACACTTTTCCAGCC
CTTATATGTGTTTTGTAAATAAAATAAAACACTGTTACTGGGAGACTAGT
TCTAAAAAACTAATATACAAAAATATAATTTTCAGACAACTCAGAGGATA
CAATATACTTTGGGTGTGCTTTTGGGGAGGGGAAAATGTATGATTTGTTT
AGATGCATTTAAAATTCAACAAAACCTAATAAAATCCAAGTTTAAGTTTT
AACCTCTTGGCTTTTTCTTCTGCTAATTAACATTGGGATCTAATCCAAAA
GTATTTGCACAACATTCATTTGCTAATAAATTTAATAATCTTGACTGTTC
CTTGGAACACTGCATCCTTATAGTCTGAGAAGCATGTGTTCCAGAAATAC
TTTTCTTGTAACCATTAAAAGTGACTTGGAGCATGATTAAAAACCATGTA
ACACTAAATTCAAATTAAACACATTGGTAATTAGATTCACATGTGTTTAG
AGCAACACAATAAACCAGTATGCACACAAATATTTATATGATGAAACCAA
AGTAAACAAGCAACAAGAGAAAGAGAACAGGATGGAAACTGGAACATTAC
AGTCTATATTTTACCTTACAGTACATTGACACTTATGAGAAGAGTTAGTG
TTCAGAATTGCAAAGTATGCTACACTGTTTTATGAAGACTTAAAAGAATC
TCTGCCTGCTAATGTGATGAAAAACACGAGTTGAAGTATTAGTAATTACA
AAATCATCTAATGAAAAAAAAGGACCAAAAAAATCTGTCAGAAACTTATT
TTTTCCCCCACTCTACATATCCCAGTAAATGTTTCAGCTTTTGCTCATAA
CCACTTTGTCTTTCATCAGGACTGAGTGTTTTACAGTGAGAAATAGTCAA
TGAGCTATTGCCATCATGTCAGGACATCCATGTAAAACTGGTAATCAGGA
ATTTGCACTCTACAGTATCCCATGAATGTTCTAGAGAGAAATGTTTGAAC
AAAAGAAAAAAGCCCTTTATTTGCTTGTTGAGAGCTCTCCCTGAAAAAGA
AACACAAAACAAACCAAAACAAACCAAAAGCACTTCCCTACTCACTCCCC
CCAAGAAAAAAAAAAAAAAAA
>bird_contigs.fa.10
AAGACTTCCTGCAATGTTTTAACTTAAAAATAATAAAACCCCCACTACCA
CATGCACACTACAATAAGAATTTATTTGCTACAAAGAACGTTTGTTTTCT
TTCACTCATGCCCAAAAAACTTGAGATGAAAGAAAATTCTAATCTGTATT
ACCTTCAGGAACCATATTTTTTAGAATTCTGTATCCAGATGGAGGTGACT
TTATAAAAATAAAATTAGAAAATGAATATTGGTTGAGAGATGAGGAGCTT
CCAATTTCAGTTATGAGTTACTTGTTTGGGTCTGGTCTCAGTGGTGTGAA
GTTACCACCATTTGTGTTATTTGGTTTGGGTTTGGTTTTTTTTTTTGAGA
AATAAACGTTATCATCCATTTTATGGCAACAAGTGAACCTCACCATGTTC
CTTTATAAGTTTCCTCAAATTCCTACAAAGAGCTCAGTCCAAAACCATCA
GAATAAACAAAGTAAATTTAAGAGAGTAAAAAAAGTAGTGTTCTTCCCAG
CCAAGCCATTTTGTGACTTTGTCTTGTAATGGAAACAAATTAAAACCATT
TTAAAAATAGTTTTAAGATGTATTTCTCAATTTACAGCATTTGCAATCAG
AAGGATTTCCTTACACAAACTCGCAGACTGCTGTGTGGAGTGATATAGGT
GCAGCAGAATTTGAAGAGCCTTGATTATATTATACATGTATTTTGTGTCA
TAAACATATGAAACATTTAAAATAAGGTATTAAATATGTAACAACATTTC
CTGGCACAGAAAGAACAAAGGTGTGAGAGAGCAGTTTTTTTAAAAGCTTT
TAAATAATGCTGGTAAGAAATGCTCCAACATGATAAAATCCTGGCTTGGA
ATAAGTTCCCCTTCATAGTATTCTCTTTGTTGTAGATTCAGGCTGTGCCT
GAAAAAGGCACTGCTGGTTGCTTAAAAGAAAGCCACACTTTTTAACTATT
TAAGTTGCTACATAATTATTTAAAACCATTTGGCAGAAAAGATGGCTACA
GCTTAAGAGCTAAGCAGTTGTTGATGGCTATGAGCAACACTTTTAAATAA
CTGTAATAGTAGTAAGAGGCTTCAAAACTGGGAGAACTTGGTATTTAAGA
AAAACGCAAAACACCATCTTATTAACACCTTCCTGCTGCTTTCCATATTT
TTACCTGGATATTTCCTTAAGTAGGATAAATTACCTGAATTTCTTCTTAC
AAGTTCTGAAGGATACTAAAACAGAGTGTGTACTATTGCCCAGTGTATGA
AGTACTTCGGATTACATCTGGGGAACAAAACAAAACAAATAAAAAAACAA
AATAAAATAAATAAAAACAACAACAAAAAGAAAAGGAAGAAAACAGACAG
GAAAAAAAAGAGGACTAAAATTTGGATATTACTGAAAATAACCTACTTAC
ACAAAAACTGTTCCTCTCACAGACACTGTTTCCCTGGCTGAGAGAAATTT
CTGTTTCCTACATCAGTCTTTTAAGTGGATTAGTCTCACTGATACCTAAG
GACAGAGAATAAAAGAGTTAAATCAGTGGAGAATGGGTCAGACTTGGATT
TGTCAGAAGTCATTTGAAAACCTCATGGAATAAAAATCTCAATATTCTTT
GTTTTCACTTGAAGATGCAACCAACTGAATCAGTCAGAAATGATGTTGGG
ATTTGCTTCAACAAGTTTTGGAGCAGTCCCTGAATCTGAATGCCATACTG
AAGAAACTGGCTTGCCTTCCATCGCTTTTCTCTTTGCATATTCACAATAC
CTATTCCTTCAGACAAGTCAGAAAACACTGTGCCAAAGGTCCTGCCCAAT
ATAGTCGTCAGAGCAAAGAGGAAAGAGCACATGCCTTGAGATCCTCTCCC
ATAAAAAATTTCTCTAAATGGTCAGGCATAGTGCTGAAGAGCCAAGCACA
TGCTATACATTTATAAGCATGACTAACATATTGTCTGGTAAAGACAAAAT
ACCAACAGCATGAGTTTCTGATTGCCCTTTGAATTTCAGGCACTGAGGAA
AAAAGGTAGCTTTTTCTTGTCTGGCTTAAGAAGTAAAATTCATTCAGGCT
GCAGTGACTCCTGGGAGTCATAGCACGTCTCCTTGCAGGCAGGCTTCTTC
CCTCTGGGTCTACTTGGAATTGTGAGGATGCAGGTAAACTAGGTAGGGCA
CAAGGTTTGGTGGTGGCATGCCTCAGCAGGGTACTAAACCCCACAGGAAA
CACTTGCCTTTTTTTAATTTTCTGTGAGGCCAAGTATATGAGATAAGTTT
TCCCAGCCTTGTAAGAAATTTCTCTGCCTAGTGAGACTGCACTCTGAAAT
TACTGTGTTGAGACAAGCATATTACATATTGCTCTGGAACAAATACAGGA
GGTTTGTTGGGGGTTGTTCTGGTCTATAGCAGTGACCCAATTTAACTTTA
CTGCAGTTCTCTTTGTAGCCATGAAAACTCTGATAGATATTACTGTTTTG
CATCTTATATTGTATTATCAGCTCCTATAACCCCGAACATTTCCATTCTC
ACTGGTGTGGGAATGTTTCACCCTTCCACATGAAAGGGAACTGGCCCTCA
CAAAGTTTTTTATTTATATACATTGGATAAATCTCAGTAATGGAAAAGGT
AACTTAGAGATCAATAAAATGTTTTTCTGTGGTACTGAGAAATGTACAGA
TACTGGAAGGAATATTTTTAATAACCAGAACCATTTTTAATAACCAACAA
CAATGAAACAATGCTAAGAACTCAGGCAAAAAAAAAAAAAAAAAAACAAA
CAAAACCCACACCCCTATGTCAAAAAAAAATCAGATAATATATACTCAGG
CTTCATGGAGAAGCCTACTCACTACATCAGAAACCTCTCTGCCCCAAAGT
TCCTTGTGCTGAGCAAGCAGGATTAATGAGTAGTGCTTTTTCTGCCTGCT
AGGTAAGGAGTGTCTAGAAGAGGCCGCCTGTAGCACTCCTCTACCAAGAA
CCCCAGAGGATGCCACAGAGGATCCAGTCTGCAGTGCTGAATTACTGCAT
GCAGAAAGGCTCACATGGCCTCTTTAGGGAGCTCTACACAGCAGGCATTT
GCCTTCTCTGCTGCAAGCCTCTTCCCTGCTATGGTGGTGCATGCATGCAT
TTGTTCCCACTGGTACTCTCTTTACCCCTCACTAAACATGCTTGCTTAAT
GCAGTCTTTCAGCTAGTGGAAAATAGGTCCCTTGAAGGCTGTCATTCCCT
TTCTGTAACCCCCTAGAACAAAACAAAGAGGTGATCTGACTTTCTGCTCT
CCAGAGTTCACTTGGGATCAATTCTAACAACTCTCATCATGTCGAGATTA
GGCAGCTTTTCCTCCTCCTTGTTAACAAGGCAATGACAAAGAGCGAGAGA
TGTCAATTTCCTTTTCAAATAAAACTGAGCCACTCTTTAGTAAATAGAAA
AGTTACAAATAAATAGGTGGGGATTTTAACTGGTGAGCCCTGCAGTTCCC
TTCATACCAAAGGTACTGGCTCCCAGGCAGTGGGGGATCATCCTTAAGAA
GCTGAAATTGGGATTCCATAGCCTTTAAAGAGCAGATGCAAATCCCGGGA
GAATCCTTTCTAAGGTTAAGCTTGAAAGCTGCCCTTTTGAAATGGACAGC
TGCCAGCCTGACCACTGACCCCATCATTCCTCCGGACAGGGGCCTAAGCA
AGCAGGGAGCTGACATCTAATCTGCCTTTCCTCATGTGCAGCAGCAAGGA
GGATCTGGCACCTGCAGACCCAAGCTGTTGAAATTTCCTCTGGGTGACCA
AAAGCAGAAAGCTCAGGAAATGGTCTGGAAATAGCAAGGTCAAAATGACC
TGTTCTGTAGCAACGTCCTTTAAACCATGTGCTTTCAGGTAAGCATTTGG
CCAAATCATGACGGACCTTCACACTAGTGATCAATCTCATCTTCATTTGA
TGCTAGGAAAACATTCTTCACTCTGTTCGCTTTGGTACGTGCACCAATGG
TTTTCTTCCTACTTCACTGATGTACAAAGTGACTAACGTCTCTCCCAGAG
TAGGGCTGCAAACCTCTGTTGTCCATGCATACAGGATAGAAAAACGCCAA
GGACTGTGTGGGTATAACGTGTTACTTTTCCTAGTTACTGAAGTGATTAC
AGAAAAATTGCCCTTGGAGCATAGCACCACCATGTTGGTGGAAATTCTCA
CAGCGTGTGCAGAACCTGCACTGGGCAAAGTCTGACAATGCTAAGCTAGC
AGCCAAACTATGAAATAAATAAATCAAATAGCATGTTTCATGCACTTCCA
AGTGAGGTATCTCACTGCTGTTTACACAACTGAGCAGGTGGATTAAGGCA
CCTGTCCAGCTTAAAATCACTTCAGATTCAAACACTCCTTCAGTCTTGCA
TAAAGGATGACTACATTAAAAAAATGTCTAGATCATAAGATAGATATTTT
TGGAAAGGGGTACTAATTGGTGCAGGTCTTTATCCACTTATATGCTATTA
AAGCAGGTCTGACTTCAAAGTGCTCAGATCTCTCTTCTAAGTAGTTGTTG
CCTGCTGTGAGATGAAAAGGTCTCCTGAAAGCAAGACCAAATGAAGGAAA
GGTGAAGGGACAGTTTCCTGCAGGTTTAACCTGAGAGGTTTGAGGCAGCT
GGCCCTAGTGATGCAGGAAAGAGGCGGTTGCATGCAGAACACAGAGTAGA
AGTATGTGATAAAAGATTTAGCAGATGTGATTTCCAAGCTGCAAAGAGGC
TGACATTTTAGAAAAATAAATAATGCTTTGAAATTCTCGTTAAAGGCAAG
CCAATGTCCTGATCGTCACCACAGTCATACTGTTAACTATAACTTTTACT
TTGCAAAGAGAAATATAACTTTTACCTTGCAAAGAGGAATACAAAATGAA
GAACTGAGCCTAATACTCACCTAATAAAAAACATTAACTCTGAGAGTAAG
CAGTTTGATTTAAATTAAGAGTAAAATGTGTGCCACCAGAGTAGGAAAAT
AACTGAACTATTTGAGACAGAAATTGTCTTACAAGTATTTTTGCTTCACA
GGTAGGACCTGCCCTGTTCTAACTTCTTAGAGCAGTTATTCAGGAGAAAC
AGTAACATTTATAAGGGCAGATGTCAGGTGCAGAAGGTAAAAGAAACCAT
ATTTTCAGTGCAACAAGATGTCTTTTCTTCCTTTTCTATAGGAGGCTGCC
TCTATACATAACTGTTCATCATCCTCTAGCAGAAAGTGCTCAAATAGTTG
AATCCCCTTGCTCAAGTCCATCAGTTACAGTGTGGCGAAATAACCATAAT
AGGATGATCTGGGGAGCGGGCAGGGGGAATCAAACCTGTGACCAATTTTT
AATTAAAAATAGGAAATAAATAAAAAAAAATCCAAATACACAAGTGGAAA
ACCTCAACATACACACTGGTCTCCTCCCAGAAGAATTTATGAGGATTTGT
ACATAAACTTGCTCATTAACTAATTTACACATCAGACATGGTAAGCATAT
GTGCCAGTTAAGTAAAATGCTTTATTTCCCCTTTTCCAAAAAGCAGGTCA
TGTGGATGGGTTTTTGGTTGTTTTGTTTTTTTTCTTTTTCTGGGAATGTT
GTTTCAGACTCTCTGAACAGTTCTAAAATTTACCAACATAACAAAAAGAT
GGCAAAAGTGCAACAAATCCTTAGATCACACTATTTAAACACTTTGGTAT
GTATATAAAAATTAAAGAAATACATGCCCACATATGTGAAACGGAGATTG
TTTTCAGCAGCAAATTTATGAAACTTCTAAAGTTATTAGTGATTTCAAAA
GAACAGCCTTAGGCACTGATTACGCTCTATTACTTTTGCTGGTAAACACT
GCCTGAAAATGGTCATCCTCACCAAGATCAAAAGTCTACCTTGAGAAGTA
TCCTTACTCTGACGGTAGATAGCAGTAAATACTTATGTAGAGTTTACAAA
AGGAAAAAAAAAAAAAAACCAAGAAAGAACAAAAGACAGATATCCTTTTA
TCTAAATTGGAGAGACACCAATTTGATAGGTGGACCACTCAGTGGTAAAG
AACTAGCTGGATGGCTGCATGCAAAGAGTTGTGGTCAATGGTTCAATATT
CAGCTGGAGACCAGTAATGAGCAATGTCCCAGAGGGACTGGTGTTGGGAG
AGGTCTTGTTCAATATCTTTCTCAGTGACATGGACAGTGGGATTGAGGAT
GCCTTCAGCAAGTTTGCCGATGACACCAAGCTGTGTGGTTCAGTTGATAC
GCTGGAGGGAAGGAATGCCATCCAGAGGGACCTTGACATGCTTGTGAGGT
GGGTTGATGCCAACCTCATGAAGTTTAACCACGACAAGTGCAAGTTCCTA
CCCCTGGGTCGGAGCAATCACAGGCACAGCTACAGGTTGGGCAGAGAAGA
GATTCAGAGCAGGCCTATGGGGAAGGACTTGGGGTATTGGCTGATGAGAA
ACTGAACATGAGCCAGCTTCATTGTGCGCTCGCAGCCCAGAAAGCCAACC
ACATCCTGGGCTGAATCTAAAGGAGCTTGACCAGCAGCAGGTTGAGGGAG
GTGATCCTTCCCCTCTATTCTGCTCTCATGTGACCTCACGTGGAGTATTG
TGTGCAGTTCTGGTGTCCTCAACATCAAAAGGACATGGAACTGTTGGAAC
AAGTCCAGAGGGGGCCCATGAGATTGATCATGGGGCTGGAGCACCTCCCG
TATGAAGACAGGCTGAGAAAGTTGTGGCTGTTCAGCCTGGAGAAGAGAAG
GCTGCATGGAGACCTCATAGCAGCCTTCCAGTATCTGAAGGGGAGGGACT
ATTCATTAGGGATTGTAGTGACAGGACAAGGGGTAATGGGTTGAAAGTTA
AACAGCAGAGGTTTAGACTGGATATAAGGAAGAAATTCTTTACTGTGAGG
GTGGTGAGGTACTGGAATGGGTTGCCCAGGAAGGTTGTGAATGCTCCATC
CCTGGCAGTGTTTAAGACCAGGTTGGATGAAGCCTTGGGTGGCATGGTTT
AGTATGAGGTGTTGATGCCCATGGCAGGGGGGTTGGAACTAGATGATCTT
GAATTCCTTTCCAATCCTAACTATTCTATGATTCTATGATTCTATGATTA
CTTTTAACCACTATGGTCATTACTCTGCTTGTGCTGCCCATAGCACAGTA
TTAAAGCTGCAACTATGCAGCACACATTCAGTCCAAACATATCCAGATAC
CTGTTTCATAAATATAGCAGTTTCCCTGCATATAGCAGTTTCTCTGCATA
TAGCAGTTTCTCTTATCAATATATATATGCTACATAAAGACAACAGTACT
ACAGTAAAAAGGTATAGCATCAAGCACCCCTTTTTAGGCATTTTAAATAT
GAGTCATTGGAAAATCTGTTCTAGAACTTGGAGACATTTTCCCTACTCTC
ACCAAAATGTGTGAGATACATGTCAGGGAAGCGTTTCCTCTGCTTAGGGC
TTTGCGTTTTGCTTTTTTTAAACCAGTTTGATTAAAATGAACTAAAGGCA
CAAACCTCTTTTTCCTCTTGATCACATTTAATACCTGAAAATACTGAGTT
GATAAATAGAGACCAGGCACTAGCACAATGAGTTGTGGTTTATTGTAACA
CATAGAAAATTCTGTCTTTTATAAATGTTAACACTGTAAACAATTTCTAT
ATTAATTTTTATGGATTTCAGTCTTTTCAATCCCCATAGATATCAGCTTT
ACCCCAATGACTGCAGTTGTAATAGCTATTTCATTTTCCAGAATTGCAGA
AATATTGGTTTAGTAGTAAATATTGATATGGATATATCTATAGCCGATAT
TAATATGATTTTCTAAGCTAAAATTAATTTATTTTAATTTTCCATGGGTC
ATACAAAGGTTGGAGGGTGCTATTCATGACAGCAAGCATATAACACGCAT
AAGATACTTTTTTAATTCCAACCTTTCTTACACTGTAAGCACTTTCTGGC
AGCTCATAATTTAAAATTCTCACAAATGAATGGTAACAAGCACTATGAAT
TAAGTTTCCAACCAACCAGCTCAAATTACCAGGCAACATGAGTTCCTAGG
GATTATGCTGTTCAAAGTGTTTTAGAGGTAAAAACAGTAACATGAAAATG
AATGCAATATTATATTAAACAATGTAATATGTCCATTTTGATCATAAGAA
ACCTGAAATATTGATTGCAAGTATTTCCTAGTTGCTTCTTTTTAAGACTA
TGATTACACTATTCCAGTTCAAAAAAAATTTCAGCCTGTTGCACATATTA
AAATCCTCTTTAAATAAAGCACTTAATTTTTCAGAAAACAATATTTATCA
CTCATATAGTTCCTATGTGCAACAGTGAGATAAAGACAAACACATAATTT
TTTGTTTTAACTCTTTGCCATGCAACTGAAACTGAATCTAAAATAAAATA
AAAAAGAATAATTAATAATAATAATAATAATAGTAATAAACAGGCTGCAG
AGAATAATTTCTTTACACTTTTGAAAAGCAAATGCTTCAAAGGAATAGTT
CATAATATGGATAAGATAAGGAAATATAGACCTGAAATAAGCAAAGTTCA
TGAAAACAGTTAAGTAAAACAAATAGCACAGTAGGGACTGAATTAAATTT
TTAAATGCACACAATAGAATACCTGTATAAAACAAGTGATTTCCCTCCTA
CAGTCATAAATTCAACATACAGAAACAATGCATTGCAGAATGATGCACTT
TATAGGGTTTTTCTTCTTCCCTTCTTAAAATATAGAACTGTTATGATTCT
CTTGTGTGGATGATAAATCCAGCTCAAAATTCTACCCACTGTGAATTCTA
CTGAAACATAGTACTGAGAATGAGCTGAGAGAGAATGAATTATGATATAC
TAGTGGTTTGTGCAGTGTGTGTTTTGAAGACAGCAAGGATTGGAATAAAA
GGAAGGGCTCACAAAAAGAGGAAATAAACTCCAACATTTTAAAGGTTTTT
TTTTGTTGGTTTATTTTTTTAAAGCACAATAATATTAAAAGCAATATTAA
ATAATTGAAAATAAATTAAAATCCAGAAAGAGTATACCTTATAAAATTTT
AAATAAAAAAAGCTACCAATGGAAAGTACTTTATAAATAAGGAAAGACAT
AACCATGAATTTAGATGTCAGCTTTCAACACCAGTATTATTAAAACTATT
TCTTAAACTGTTTTCTTCAGAAGCAATAGCACAATTAAATTCATCAAAGC
TGCCACATGTCTGAAACTAAAGAATTTCAAGACCTACTTAACTTTGAGAC
CTCTGAAAGACAAATATTGGGTCCTAAAAAACCCCAACAACCCAAAATAA
GGAAAAGCAGAATAATGGGTGCATACTCAACATTCAAATATATTGGAGAT
ATTCACAGTTTTAAAGAGCATTTGAGCAGGAGAGACCAGAACTCTTCTAA
AAACATGAACCACTTGAAGCACTCCAGTAATTTTCAATTGCTTTGCAATG
TGCAAGCAAGGAACCTTGATCACTTTCACAATGAAGCACTTAAGCTCTCT
GATAATTTTACACCCTTATATGATGCATATTTCTAGAACCCCATAATTTC
CTAGCTGAAGTGGTTTTAAAAATATGTGAAGTGCTTCAATAATTTTAAAT
TATTCTCTGCAATGCAAGCTCAGAACCCTGATCACCTCAAAATTTAAGAG
CTTATAAAAATTTGAAGTAGCACAATATTTCTGAATGATTGGGTATTGTG
ATTTCACTTGTTTTATAAAGTGCTTCCATTTGGAAGGAAGTCTGGTGATA
AACTGAAATATAGCTGTTGGCTAGCAAATATAGCCATGTAAAAATATTAT
ATTAAAAAAATGAATCAGAGAACATGATTCACCCCCCCCCAAAAAAAAAA
AAATCAAAACTCAAGTAATACAATGAAAATAAAAAGGTATCCTGAATCTC
CAATTGCAAGCACAAGAGATAAGATCAGCCCCAAAATTTCAGCAACAAAC
TATATGTACAGAAACAGCTAACAGAATATACAGAAGATACAATAAATCAA
ACACTGCTTTGCTTCCAGGAGACTTGTAATTATTCACATGTCTAATAGCC
TTTCCTGATATATTTTATGAATATCTATGATGAATATTATTTGATCATTT
TGTCAATATGTAAGGAACTCACACACATCTCACTTTAATATGTAGTGTCT
AGGTTTTTTCCAGGGTTATTTTTTTATATAACAAAATTGGACAGGAATAT
CATCACTTATACAATGCATAATAACAAAAATATGCTTTATTTCTGCAAGC
ACTTCTATTTGACAATACACTGGTTTGCTAAAAAAAAAAAGAAAAAAGAC
ATTCTTATCTCGTGAAGGTTTGTAGATGATTCATTATTCTGAAAGGACTT
GGACTTTAATTATGTACATACTTTGGGGGACAAAGATGATAGCTACCAGG
TTTGCCCACCTATATAAAGGAAACTGAAGCTTCTGTATATGTTACCTCAT
TTATGTTCATGACCTATACCAAAAAAATAACCACCTACATCAGGAATTTC
AGCAGCGTCTGTCAGTTTGCATTTCAATGAATTCCCACACATGCTCAGAA
AAAATATATTGAAAAATATAATCTCACATTCTGCATTCATTGTCCTCCTC
TGTACTTTCCTTTACCTTCCTCCTTCTTGCAAATGTACTGTGGGATTTCA
ATTTGGGGTTCACAGGCTCAGTGTTTTATTTTTCATTAAGTTCCCAATTA
ACATTTAGTTGAGATCTGGCAGTGGGCAGGAAGTTTCTCTCACTGCAAAG
AAGTGTCCTGGGAAAAGACAATCCACAGAAAGGGAATCAGAAAAAGGATT
TCTGCCCTTTCCACACAGTTCCAGGATCTATTATGATCACTGGCAACTAC
TTTGGTTAATGCCATGTTTTTGCTGTTGTATCACTTTCTGAGGAGCCTGA
AATCCACTCAGCAGGGTGACCAGCTTGTCTGCTAAAGTATGTATATAGCT
TCCATTAGGATTACGGGTAACAATGTTCAGTAGTGGAAGAGCAACTAATA
AGGTATATAACCCTTCAAACACCTTTTTTTTTTCTAAACCAAGCATTTCT
GCAACTAGGTCATAAATTCCTTCCCAAAGAAGCAAGGAAAGACACTGACA
TCAAACAGAGGCTTCCTAAGCTATTTTGGCAAACAGACTAGTCATAAAAC
TGAATGAAGCATCAGGACTTCAACAGAACTCCTGAAGCTGAGGAAATGTA
TCATCTTCTGTAAATAGCACACATTTTCTGTATTTCTTAGCAATTATAGC
ATGTTAAGAAGAAACAAAACATTTCACATGGCCCCTAGTATGAAAAAAGC
AGAAAATAGTATCAAGTTGTTATTTTTCTAAATGGATATATAAATAGTCT
GGAGTGTTGAAAAGAAAAAGTAAGAAAAAAAAGAAAAAATCATAAAAGAT
TCAGGAAATTTTCTTCAGATAACAAAACAGGAAAGAGAATGCATCTTCTT
TCCTAAAACATTCAGTTACGTATTGCTCTTTCTTACTATTTGTTTTGGTC
TAGCCTCTGATTTCTTGAAGTGAGAGAAAATGAAATTATTCCAGGAATTC
TTGAAATGACTCCATAAGAATTTTTGTCCAAAGTCCATCATCCCATCAGT
AGTTTGCAATTCACTCTAGAAAATTCCTTCATTAAATGTCTCTGACTTCC
TTTTTCTGTCCCTAACTTTTAAGGGTAGAACATCCTAATTATTAAGAGAG
GTGTAGGAATGTAATTACTATTGGAATTAAGTTTACTTTCAGATTCCAGA
TGTGTAATTTCAAACTGGAAAAAGGTAAAAGTAAAGAAAGGATTTTTTGT
TCTCCATTTTGCTCTGAGGTTTTGCACATTTCTGTTTTCTCTTGAGTGTT
GACTTAAAATGAAAACTGAGTCAAGAGACGCAAGTTGTAAAAGAGCCAGT
TTAATGTAACAGAACTAAGAGAGATAGCAAATACAAATGATCTGTGCAGG
GGAAGCTCTTTTAAATAGAGGTTTTAATCATCATGCTTTAAGGAACTTTG
ATTTGAAATATGTTGGCTCTGACATGCCATCAGGATGACTCATTCTGCTG
AAATACATCATGTTTCATTATTATTGCATAATGTGACATTGAGATAATCA
GATGAATTGTCAAAACAAGGTGTCAAGCATGTAAAGCTCAAATGAAGCAA
AGTTTGGGGAAAGTCCTCAAAAGGGGCTACATGTTACTACTTTGATTACA
TATTTTACTCTGTTTTGAAAAGCAGGTCTTTCTACATTAGTACATCTTTG
GACTTGTGTTTAGAATGGCTTTTAGCCACGTTTTTGCATTGCAGGTGACA
TTTGCATGGCCACCTAACCAGAGAACACTCTCTTGAAGTAAACATATTTT
CCACAACAAGAAGATATAAGAAAGTCCTTTTCCTTCCACAGTTTTACATC
CCTTTTCTTGGGTCTGGGCACAATGCAGAGCAGTAATATTTTTACCTGAG
TTTTTCCAGTTTCTGAAAAATTTAATAAGGAATAACACTCCTAGAGTGCT
ATTGGAGGTGACCCTGCTTGAACAGGGCATTGGTCAGCTCCAAGTCAATC
ATTCAGCAATTCTGTGAAAAAATTCTAGCTTTAGCCTTGGGTCTCCATCT
GTTTCTAAACCCCTGTAAACATTTGAAAAAGTTAAATCTAATCTGAACTC
CATTGCAAACAGGTGTAGCTGATATGCTACTTCCATACTCACAAGAGACT
TTGCAATCTTCATTAATCATTAAAATCGTCAGAGTGATAGGGAACACATT
CAGATCTGTGGCCTTTCATTTTGACTGGCAGTTTTACAGGCTTAATGCTC
CGATATCCCTTGCAAAACTTTCTAAATTGATAAGAGATGCTAGTTTCAAC
AGAAATGAATACTTCTTTCAAGATAGAAAATGGAGAGAAGCCTATACCCC
ATTCTGTCACTTCTGCAAGAAAAGACTCTCTCCTGAGGGAACCACATATA
AGTAAAATGTAATACAAGATGTTCAATTTCTCAGAGCTATAGTTTTGAAC
ATACTGAAGAATTCCTCCATGGTCATTCTTGTGCATGCCGAGACCAGTTG
CCTTCCAGAGTAGTTCCTATGGCTCACTGATGCAGGATATGTTCCTGTAA
CTGACCCATCTGTGAGCAGTGTGCTGCTTTTACTGTATAGAAAATAAAGG
TTAATATATATAAAAAATCATCTAAACCCAGCCATCATGTTACAATGCTA
GCAAACATTACACTAGAGCTATATTCTAAAGAAAATGTAATAAAGCCTTA
AGGAAAAAAAAAAAACAACAAAAAAACAACACCCCCAAAAACAACCAACC
AAACAACAAAAAACCAAATTCCAACAAAACATTTGGAAGAATTTTTTTTT
AAATAATTTTAATACATTATGTTTTTTTAAAAAACCTACAAAATATTCCA
AAAGCATATAAGAAATAGTTTGATGCTGAACTATAATACTATTTCCATGC
TAAACAAAACCCCACTTTATACTGAAATGCTACTGGTTAATTCAAATCCT
GCCTGAAGCATGGCACACAGTAATAATGACAACATCTAGTCCAATAATAC
AAAATCAATAGAACTCATCGAACTGCTATCCAAAGCAAATCTAGAATGTC
ATTTGGTTGATTATTAATTAAATTGATGCCTGCCAAAATAAATACAAACA
AACTAAATACAAACAAACTTCATTTTACATGGAAAATCTAAATTATTAAA
TTATTATTATTTAAAGCAAGACAAAAAGTAGAGTTTATGATGGTGCTAGT
ACAGAATCCTGACAATTTTTATGCCTTTGGCTTTGACATATTTAAAGAAA
AGAAAAAACTAATTGTATAAGTTGTATAAATATAGCTTTTGCAAATGGTC
TTTTAATTCTTATTGATCATAACCTTGGCATTCAAAGTCTAATTATACTA
AAAATTCTGCTGTATCTCCAGTGTACTGAGAAATCATTACCTGAAATTAA
TTAGCACTCCAAGCACACCATTCCTAATTATGACCTGATCTTTGTAGTGT
TTCACACAGCATTGTGTTGATGCTTTTAAGAACTACCTGACAAACCTCAA
ACCAAATAATAATTTCCAGATAACATTTTTTGTGGTATCTTATGTGATAT
GTAATGAAAGTGCTGCACAAAGCATTCAGGAATATAGGGACTCCACCAGA
GCTATAAGCTTTGAAGTTTCTAAAAATATATATATATAAATATAAAAATA
GAAAAAAAATCAGAAACATTAATTTCTTTGAAATCCCAAAATATACCTAC
TTCAAGAAGACTCTCTACAAATTACTCTTGAGCTGTTTGCAAGTCGCAGT
TTAGGTGTCCAGTGCTCTCACTGACTAATAATATTACAGACTACAGTTGC
TTAAATACTTACCTTGCAACATTTTCTTATGCTTTTTAAGAAAATACCAA
CTGGAAAGATAAGAGGTTTTCATACATTAAATGGGCAAATTTACTTTTGG
ATGAGAGGCTTAAATCTGATTTAATTTATGGATATTCCTCCTTATCTAAG
TGATGAACTAAGTGGACAGGTAGAATTGTTACCTTCATCACTCTAGTGCA
TTTTATACAGTGATATCTTTCAAGGCAATGTTGGATGGGGCTTTGAGCAA
CCCTGTGTAGTGAGAGGTGTCCCTGCCTATAGCAGGGGAGTTGGAACTAG
ATGGTCTTAAGGTCTTTTCCACCCCTAGCTATTCTATGATTCTACATGAA
TGAATAGGCACTGAATATTTTAAGTGTGCAGAGTACAGCTGATTTAAGAG
TGCTGTTCAGAGCAATGAGTTCCATGTAGCCTATGTAAAATGAGTGAGTT
CGGGCTAATCACCACAGTGTGTTTATGCATAAACAGCACCACTGAGCTTT
TTTGTTGTTTATTTTAGTGCAGATAACAAAAGGTTTGCTAGTTTTGATCA
GGATGTAAGAAAAAATGAAAGTAAGTTAGTATAAAAACCTAGTAAAAAGA
AAAATTAAATCAGAATATACCGATACAAGAAAAATATTTATGTGAAATAT
TTCAGAATTTCTTCCATTGTGAATTGGAATTATTTTTCCATAGCTTTTAC
AGCTTTTTTTGAAAATTAAAATAAGACTATTAACACTCCTTTTGCCTTAT
TAAGGGCCAAGGACTTAAGGAGAAGCAGCAAACTGTTGGAAACAGTTACA
ATTTTTTTTTTTAATTATACCTGGCATAACCCAAATCGTGGTCTTTGAAA
ACAGTTTGTGAAGTTACAGTTAATAGGGCCTGACAGTGTCAGTTAAGCAG
TTGACCCAGCTATTTCCCAAACTGAAGATTTGCTTTTAGATGCTACCTAA
AGCATAGATAAAAATGCAGAAAAGAGCATTTAAGTTATTCTCACAACTAC
TTTTGTCTGAATCGAACACTGAGGTACATTGAATTAGTCTAACTGCTCAT
GCTCTGGATGCCTGTGCACTCTGCTCCAGTTGCTCTAACATGAACAATTT
TTCAGCAGACTCATGTAAGGACTGACATCAAAGTTGCACATTTTCATATT
TTCATTAAAAAAAAAATACATTCAGCTCCAAGAGTCATTTAAGCTCTAGG
ACTTTCAGATTAATCTTCTGTACAGGTGTTTCATATTTCTTATATACCCA
TTTTAAATGTTCAATGAAGTAAGCAGTGTTTCCCTCAATACAGAATTATT
TGGAAAAACAGCACATTGTAAATTCTCATTCTAGTAATACACAAAACAGT
TGATGCAGTAAACTTCCAGTCCTATATTACAAATATCCTATGGCAGATGT
GCCTTTAATTACTGAATGCAGCAACTAGGTCACTTTAATTGGAAACAATG
GAGCTCCAAATTTGCAAATACATTAACTACCTAAAATCCCTGACAACTCA
AAGTACTGCTGCTGAGTCTTTGAATGACTTTTGACACTTGTTATAGAAAA
GGGAAGTGCAAGTTTATTCTCCTTTTCAGATTTAGCAAAAAGAAATCTGT
CAGTCTGGTAAAAGACTGCCAAGATCCTTCACCCTTCTTTTGCCTATGTT
GTTTGCCCTAGACAGTTTAGGAAAGGCATTGCATAATCTGTAGTACACTT
CAGCAAAAACACA
>bird_contigs.fa.11
TGAGTCATATGCTATGAGGTTTTTTTGTGTGCTGAAGGAGTAGGAAAGTG
CCTTGGACAGAAACAGGCAGGACCAAGGATCATGCTCCCATGAAGCCAAA
CAAACCCATCACTAGGCAATCTGTTTTAGGCATTTACGGTTCCAGAAGAG
GCACTGTGACCTGACTAAATCCACACTTCTAAAGAGCACCAGTGACAAGT
CTAGTCTAGAGGGAGGTGTTACAGACCTAATATTTAGGGCAGGAAGGACT
GGGAAAGATGCTCCTAAGCACACCTAGGATTGCTGTGTTTTAGCAAATGG
TAATCAGCATGCAGTACACTAGCACCCAGGACAACTCAGGGAAAACCTCA
ATTTGCACTACTTTATGTCTACGGTAAACTCCAGTGCAACTCAGGCCCAT
TCTTCAGCTGTGGACTTGCAAAGCTGACCTGATAGCCGAGGTAAAGTGCA
AAATCACTTGCACTACAGTGAAAACTGACAGAAGCCCTACTGCAACGCTG
CAGACTTATTCACCAAGTTCTGCCACTGAAGAACAAGATCAGATCTCAAA
TGTCATGTACAGTCAAGAATGAGATAAAAACAGAGAGCAACTGGAAAGTG
ACTGGTGTTTTTTACCAGTTTCCTCTCAGTACAACCCAACTCCAAACTTT
GCTCTTTGAAAGCAGAAAAACGAGAGCAAAAAAAAGTAACAAAAGAAAAA
TATAACTAAGAGACCTTCATTAAATGCTGGTACCCCTCAGATATGCGGAA
AGAACTCTGCAGACTTCACTAAAGTCAGATTTCAGCTCGGAGCTCTAATT
TTCATTTACAAAATGTCCACTTTCCAAACCATATTTTCATTTAGTCTGAA
GTTCTTTCTAATCTTTAGCAAAGGGCTTCTGCAAATGAGTTCAGGTGCAT
GGTAGCAGTACCCTAAAGATGTAAAGACTAATTGCCTCAGCATTATTATA
GCATTGGTATGTCGTGAATGCAGACAATTGTAGGGAAAAGGCATGTGGCA
AGTTAATAAAATTTTAGATGAAGCCCACAGAGCAGGAGTAGTATTTCAAG
TAGCCAGAGGATGCAAAGTTACGCATTGCTAGTTAAAAAATATAATTGGA
ATGTTAAATCCATTTCATGAAGGAAAGTACATTGACCTTTAGAGGGAGGA
ATGGCTCATTTTCATCCCATATGCCCCTTTTTAACATACAATTCCCACCT
TTGCATATGTAAGTAGCAATTACTTATCATGGGAAGTTGTTTTATGGCCA
TTTCAGCTTATTAAACTTCCTGAGTAAACTCACATGAAACCTATTAAGCA
ACATTTGTGGCTCAGGTGCCCTACAGTGAGTGGGCTGCTTACCTGGGACA
TTAACATTATAGAAGTCCAAATACCAATGCAGGGTTGGGGTGCAAGGGCT
AGGGATTGCTACAGAGCCCATGCCAGTGTAGAGCACTCACCTTGGGCTAA
CCTCAACCTCTGCCTCCCCACACTATTGTCTGTGGGATGGATTTGCCAAG
AAGGCTCTCCCAAGACCTCTGCACAAAACATATGCAACTCTGTCCAATCA
TAGAAGCCCTGGGAGTAATTTCAAGCCAGCAGCAGAGGATCAGTCATGCA
AGGGGCGGTCAGTGCTAATGCTCAAACAGTCCTTTAACTCACAGTGTCTA
TATAGAGACAATTTTGGATTTGTTCCCCCAAAAAGCTCAGCAACCTGTCC
AGAATACAGACCCACTGTGCCTCAACACTATATAGCAAAACCTGTAAGAC
CAGCACTAAGAATCACAGGATCCCAAGAGTTGGAAGGGACCACAAAAGAT
CATCTAGTCCAACCCCCCTGCAAGAGCAGGGTAACCTAGAGTACATCACA
CAGGAACTTGTCC
>bird_contigs.fa.12
CACAGTAAAGAAGTTCTTCCTGATGTTAACGTGGAACCTCCTATGCTCCA
GTTTACACCCATTGCCCTTTGTCCTACCACTGGATATCACTGAAAAAAGC
CTAGCTCCATCATCCTGACACCCACCCTTTACATATTTGTAAACACTGAT
GAGGTCACCCCTCAGTCTGCTCTTCTCCAAGCTAAAGAGACCCAGCTCCC
TCAGCCTCTCCTCATAAGGGAGGTGTTCCACTCCCTTCATCATCTCTGTG
GCTCTGCGCTGGACTCTTTCAAACAATTCCCTGTCCTTCTTGAACTGAGG
GGCCCAGAGTCTTCTGACAGAATGGTTTGTTAGCTGTTCAGTTTCCCATG
GCAATGCACTGGTGTGAATTAAACTCTTTTGAGAAAGGTTTCCTCAGAGG
CAGGGTGGAATTTCCAGTCAAAAGCAAAGGCAACGAGAGCAAAGTCAACA
GCAACCTCCCAGTTGGAAGGTTTGTCTAAAACATATTAGATGTGCAGCAC
TGTGACCCTCTCCAAGCTCACCCTTCCCCTCTGAATTTTATGTGGTGTGT
TCTTCCACAGAAATGATTGACATTGATTTGATTTTTTTGTCCCAGAGAAG
CACTGGGGGAAGGAGAAGCAGAAAATCTGAATTCTGAAAGCATTCCAAGA
GAGGAAAACTCCTCGTTTACCTGATTTTGCAAAGGCCAAGTGGCACAGAA
GTGGCAGATGGGTTGAGGACTTCCATTCTCTAAATGGAAGCTTTTTCTTG
CACGTTGCTCTGTTCCAGGAGGGTGAGTGTGTGAGAGAAATCTGGCATTG
AGTGCATGTGCAGGAGAGCCCTGCAGAAATTGCTGTGAACTTTATGGTCT
GTCTATTAAACAGCAGCAGCCCAGTAAGCATATCCTTTACTAATTGTTCA
ATAACACACTGAGACCAATAGCTTTAAGCTTTATGCAAACATGCTGTTGA
GAAGGGAAAAGGTTCACTCCACTTAAATATCCCTGAGCCAGCACTGGAGA
GTAGAACAGTTAAAGAGAATAAAGGCCTAGTTATAGGACTCAGTTGTCAC
CCTTAATGTCAATGGGAATTCCTCCCCTTGCAATTTTTGTCATCCTAAAA
TACATTTAATTCTCTGTTCACACAGTGGCTAATTTGGCTAAGGTAATTTA
GCAAGGAAATTCTGTCTTTTTCCTGGGAAGTACTGCAATCCGGGGCATCC
CCAGCACAAGAGATAGAAAAGCAGAAATAAAAGCTAAGTATGTCACCATA
AGTGAAGCAGCTTTACGTTGTTGATGGGAGGATTGTGTTGCCTGCAACCC
ATTTGCAGATAGCTTACCCAATGCAGGAAAGGCTCAGTTGCCTAAGGAAG
GGCTTTAGTTAACACCACATTAGCTGCAGTGGTGTTAATACTTGCTGGAA
TCTGCACCCTTCAGGGCTGGTGGATGCTGCTCATGCTGTGATCACTGTCT
CAGCACATCCTGCTGTCAGCAGGGCTACACGGGACAAATTCAGGCATGGC
AATGACACACAGTCCTCACATATAGCACCAAAGCAACAAGGATGGATTTG
TGATGTTTTTAAACAAACCCATGTACCAAAGCCAGTACAAAGCCAGGTAA
CAGGAGAACTGCACTAAGGCATCACTGCTGTAAAAAGAGATGTAACCTGT
TAGTAACACAACTTATGCATGTTAGCAACCTTGGTGTAAAATTCAAGAAG
AAAGTAGGATTTTTACAGGATATGGACAGCTACTAGAAGTTATTACTGTA
ATACAGGTAAATGAAGTCCATATTCCTTCCCTCTACTTCTCCTTTTCCTG
CATCCCCTACAATTGACTTTGCACAACTGTGTTGCAGTAGGAGCGGCAAA
GCCTTGTCTCCAGCAGGATTTGTCAGGGGCATAGCTAACTACTAATCTGT
CTTGGAAAATATGCATTTCCTCTCAACAGCAAGACAACAGGCAACACAAA
AAGCCTATGGATTTTACTAACTTTGGTTAATGCTACATCTGCAGTGTATT
CACAAGATCAGAGCACCTCTAGGTTCACATATTTACACCTTACCCAGGTT
AAAAACATACCTTCATCCTCAAAGAAGACAAACGTATGCCTTCCAGCTGC
CTTACTGCTATAAGCACCAGAGTCAAGAAGGCATTAAAAGCTAAGGCTGT
ATCATCACTGCCAAAGAGGGAGATCTATAAAGCAAAATAACTGCTACCCA
CAAGAAATTCCCCAAACAGAAAAAGATAGTAGGGTTTGGTGTCTTTAATT
AATTCTTCTCTTTTTTACTGCAGTGGAGCAAGGTAAGACCTGCTGGAAGG
TGTGTTGGCCTCCCCTGGCCACCTTGTGGTAGGCAGCACCTCTGCGCTAT
CCCTGCCAGAACTGGCAGCCCAGATTCCTCACTTCAGCCGCGAGTGTAAG
ACTCACACCCCTAGCCTGCTCTGACAGCCTGCTTTGATTTTGTTTCAGGC
AGCAGCAATGAGATGCATTCAGTGTGTAGTTATTCAGCTGAGAGTAAGAA
AATCAGTTGCTCCAACTTTGTATTCCAAACCTAGCACTGACTTCTCTCAC
CTCCTGTGAATTTACTTAAGTACATTCTGTGGTCCATTAAGTAGGTGGCT
ACTCAGGGACACGTCATTGACTTCTACCCAGCTTCATAAAAGCTGCCTAA
CCAAACTCACTGTGACAAATTATTTGGCCCTGCAGCCCTCTAGGTATTAT
ATTCTTTTAGTGGGAGAGTATGAATCAGAGCTCGTGTTAAAGGTACAATG
CACACACGGAATGGAAATCTCTCTTGGCCACTGGCCCAAAGCAGAGCCTT
GATTTGAGGTAATGGAATTGCTCCATACCCTGGCTACAAATCCCTGCCAT
CCAGAGCCAAAACTTTAGGAAGGTTCTCTCTTCACATCAGTACCTAGTGC
TACATGAGCATCCTCAGCTGTATAACTTCTTGTCTTACAGTAGCTTATAC
AGCATGGTTCAGTAAGGGTCCTTTCTGGTTTTAAAAGGGATAGAAATTAA
CTCACAGATACATGAAACTTGGAGGAAAAATACCTTCTTGCAGGTCTGTC
TGTCAGCCACTACTTTGTATGTTTCAAGAAGAGCTGTATTATCAATATCA
ATAGCCCATAGCATTAACGTACAAATTTGGCAGCCAGCCCCAGCTTTGGA
AATGTTTGTGCTGTTCCCTTAAGTCTGACAGCGCGTAACCTTGGAATCAC
ATGCAGCACTTTGAGGAAGCTCCCCTTTTTAGTACGCTATTTTTTAACTT
TCAAAGAACCTGATCTTGCCGTCCTTCGACTAATGACACTTTAACCCCCG
AGGTTCACTTGCAGCTGTCTGGCACAAACCAACTCTTGGCATTTCGTTAA
AATCCCCCAGCGCTTTCAAAACAGTCGCCACAAAAGCTCCTCCATACATT
CCGCACGGGTAAAGCGCAGCCCTTAAGGACAAGATGTTAGGGGAAAGCAC
GACTGATGGGGAAAAGCTGCGCCTCCCGCACCCGCCGGGCTGCGGATGAC
CGGGGCTAGGGCGCGGAAGGGCTGGACGCGCGTCCCAGCGGACCGAGCGC
TCTGCACAGCCAGGACTCCACGCCCGCAGGGGCTCCGCAGGGTCGCACGC
TGCGGGGCGGTCGAAGGGGGCTGTCCGGCGCGGTGCGGTGCGCGGCATGC
AACGCACGGCTCACCTGCCGCGGAGACGTGGAAGAGGAGGCGGGGACGGG
CGGCGCGGATGGCCGCCGACAGCCCGCGCTCGCTGCCTGGGAGGGCGCCG
CGGCGCTCGGGCATCAGCCGCAc
>bird_contigs.fa.13
ACCCGGTACAGCAGGACACCCAGGGCTTGCCTCTGTGCTGAAGCAATACT
GAGTGTGTTCTTAACATGTGCTTCCAGGGCTGCACCTAGGTACAAGTGCA
GTGGGTGATCCTAGACTGTTCCAGCCACAAGAAAAGGTTTCAAGTCTGTC
TGTATTGCCGTCTTCCTCACCCTTTCTTGTCAGTAACTGGCAGTGTATGT
CCCCCTTTCCTGAGCTGACAAGGTGCTACAGTGCTGTCGATAGGTCATTA
GCCATAGCAGCCCTGTGTCAGGGTGACAGGGCATGGACTGAACTGCTGCT
CTTTTCTTCCCTTTGGGTTCAGGATGTTTTCACCTGAAAACAAAGATGAT
CAACAAGCATGTTCACCCTTACGATCTGTAAAGCTGGCTGTAAATCTGGT
GATCCTACTTGAAAGCCTTAAATCTGTACTAGGAAAGTATTTCCTTCACT
TCAGGAAGAGGTGTACTGACTTAATGGAATCAATTATAAACATATTTGAC
TCTCTAGGATCTCAGAAATTTCACAGAATCACAGAAGGGTTTTGGCTGGA
AGAGACCATAAAGACTATACTGTTCCAACCCCCTGCCACAGGCTGCGACA
CCTTCCACTAGACCACGTTGCTCTAAACATTACGGTGTGTGACAAGTGGG
TCAATACCCCCCCCATCGTATGCCTGGTTGAAGCAGCAGTGACTCTCCTC
TGCATATGTGTCTTAAACTGTACTGACCTGACTGGAAGCATGCAAATACC
GACGCAACCAGCCACGTAGTGAAGTTGTCTGCTCCACAGAAGAGTGTTCC
TTGCCCGTCCTGAATTTCCCCTAAGTGCACTTTGCTAACAATGGCCTTTT
CCCATGGCTGTACCCGGGATGCCTCGTCCGGCTATCGGCGCAGGGCTCCT
CAGGGAGGAAGGAGCAGCAGGACGGCGGTTTCCCTCAGCCCAGGGCGCCG
GCGCCACGCGGTCCCCCCGGCCATGCCGCTACCGTACAGCGGCGACAAGC
GCAGTCGGTACCCAGCCGGTACGGCGCAGCAGCCCGGCCCGCAGCACAGC
AGGGCGAGGCGGCACGCCCGGTACAACCGCTACGGAGGGCGCGGCCAGCA
CCACGCTCCCGAGCTCGGCCCTGCTGCGCCGGAGGCGAGGCGCTACCCGC
AGCGTGCCCAGCAGGTGGCGCTGCCGCAGCGTGGGCTGGGGCCGGACGGG
ATGGGCGGGGCCACGCTTTGAGCGCGGTACGTGACTTGAGCTGGGAGGGG
CCGGTGGGGTTGCCCTTGAGCTGCCTGCCGAAGGGGAGTGTCCGCCCGCA
GCTGAGGGCTTGTACGTCACCCACGTGGGTGGGGGCTGGTCGCGGCTCCT
ACCGGCTCCGCGCGGGTGCCGTTGCCGTTGGGGCACAGCCGTGGCTGCGG
CTGCGGCCACTTCAGGACTGCGCTGGAACGGTCACGTCCGGACGTTAACC
TTGTGGAGGGTTGCTGAGGGGGAAGCGGGCGCAGGCTGTGCTGCCGGCCC
TGCGCTGGCGGCCGTGCGCGGAGCGGAGAGCGTCAGGGGAGCCTATGTTC
CGAACCGGCTGTAATGAAACATGAAGTTACGTGTAGTTAAGAGCACTTAT
TTTTGAGCCCTCAGCATGACCCTGTGCCGAGGCCATGTAGAATTCTGAAG
GCTGCCAAAGATCTTGGCAAGAGTCGGCAGAGAAGAAAATGCAAGTGGTC
TTTTAAGAAATCATTCCAGCTGCAGCAACAAAACCAAATGAAGAACCTCG
AGCAGAATAAACCAAAATCCAAACAACAGCAAAAAAAAAAAAAA
>bird_contigs.fa.14
GTCCTCTGGTTCAGCCTTACTAGATGGATTATGACCTAGACTAGATGCCC
CAGCGTCCTGCCCAGTCAAATCTTAAAGTGCCCAGCATTGGGGAATCCAT
CATTTCCCTGGGGAGATTATTCCAGTGGATAATTATTCTCACTGTGAAAA
ATTTTCCTTTATGTTCAGTTGCAATCTCCCCAGGAGTAACTTGTGCCTAT
TACCCCTTGTCTTTTCCATGTGACACCTTGGGACACCAAAGGGAATCTCC
ACCTTCTTTGTAGAAGAAATCTGCAACTCTTCAAAAAATGCTCAGGATGT
TTTAAGATTTGTGGTTACTGCAAAGTGCAGGGTTTGACCTGGAGAAGGAT
GGAGGTGAACCTAGGCAGAATGTGGCCTGAGGTGGGGATGTGGTTGGGGC
GGTGTCCATAGTCTCGGGGAAGTAAACTGAGCACTTGGTGAGTGTGGTGG
GGCCTGGAGCAGATGTGGGGCGCACTGTTTGCTTCTCCTCTGCGGGAGCT
GCACTGTGGGATCCATGCTTAGCCTCCAGTCTGATACAGTCCACTTGGCG
CCCCTGCAGCGGGGCACTGCTGCAGCCCCTGCCGGCAGAAGCAGAGCTGC
CAGGGTTGGCTCATTTGTATCACTGGGGGAAGGCTGACATCAGGGACACT
TCTATTCTATGTTGAAGGAGCAGCAGACCTTTGAGCTGCAGGTAAAGGAA
TTTGTCTGAAAACTCCACTCTAAGAAATAACAACGAAAATGGACCTTCTG
GCACCTGGGTGGTCAACAGAGACAGTGGAGCACTATTCTGGCCAGGTAGT
TATTATCTTTTGGATATCTAAGCTATAGAAATAAAAATAATGAAAATGTA
GATGACAATAATTGTCCCAAGTTAAGCTTTAGTCAGATGGTTATTGGCCT
ATGATTACATTGTATCTTTGTTTTAATTATTCAGAAGATGGAAGATTTCA
GATTTGTGAGGCAATACTCTGGTAATGCCATACACTCCATTTATATTTAG
CTGGATTAGTTCATTTAAACAAATCTCATCAGGCTGAAGTTTTAATCTAA
TACACTGAACAGTCCTACTGAAGTTGAAATAATTGAATATATGTTATGGA
AGTTAACTGCAGAATAAAGACCAGCATATATGTTCAACCCCTTTGGGAGC
ATTTGCTCTTCTGAATGTGGGTAGAAAACAGCTGTGCCTATTTACCTTCT
TTGAGTTTTCACAGTGTGCCTATAACTACATCCATGACTGGCCTGCCAAA
ACGCATGATGAAGATAGTAAAGCTGCTACTGTGAGATGCAGTTCTCCTTC
AGTTTGAATTGAGACATCTGTTGGCTTTAGCAAAGTTCTGCTCAATACAA
CTGAGGGTCTGAAAGAGACAGAAATATTAATAATTTATTCTTAATCTGTT
ACTGATTGCAAGGAAAGCAAGCTCTCAATTTCAGAGTTGGTGCTTGTCTC
AAGGATTTTGTTACTCAAGCTGAGATAGCAAAGAAGCGCTTTGAAGCTTA
ATTTTGGGCCATATGATGACAGCAACAGGTGAGATGTGATCACCATAGAT
ACTTTATAGATTTACATTTTGTGAGGTATGTATTTAAAAGATGAAGGGAG
GTAATGCAAAACCTATGAACTGGTGAGAGAGAAAGCATGAAGTAAAACTC
ACCTAATGAGCAGTCAGAAGTGGATTCTTGAGTCTGTGAAATACTGTTCT
GCTTGACTAGCATGGAATATTTCATTTTAGCATCAAAAGGAATTCAGATG
TCACGATCAGTTAATGAAATAGTGATTCAGCAACTAAACCAAAGGATTCA
TACTTCCTATTGTTAAGGAGAATGTGTGCTGATTTTTAGTGACAAAAATT
ATAATACGATTTTGGTGGGTAACCCACAATTCTAGCCCATTATTGCTGAC
TGCAAATGTGAATTCAGAGGATAATTCTAAATCAATTTTCCTATGATGAG
GGAAGTCTTGTCAGATGTTAGATAAAGTCTGGCTAATTAAGGAAGTATAT
TCAGGCTCTGCCAGAAGATCAGACATTATTCTTATTTTAATCTTAATAAG
AAATCATTGATGGCGTAAAGAGTTCCTTTGATTATTAAAATAGGACATGA
ATATTGAAACCTTTTACAGGTAAGGACATGTTGATATGAAAGTGGCACAG
AGAGGAAATGTCATTACACTATTCTTTTTTCTTTTTTAATGTTTCCATTT
CACACCATCTCAGGAAATCAAATTAAGGTACTCCAGTATTCTTATTAAAT
TTACTGGTTGGGAGCTAGGAAACATGATTAAGGGCTTGCATTTGCTGCTT
AAAATATGGCAAGAAGCAAAGACGTGTAAGACACCAGTGAAGAGCAATTT
TAGGCCTCGTACTTTCAAACTTGTGTTTTTATATACTATTACATGTCATT
TCTAGTCCCTCTTCATGTTCTTATTATCACCTGCAGAAGAGAAGGAGACA
CAGCACAGGCAGAGTGCAATAATAAAAGGAAGCACAGTAATAATGAGATT
TTATATAATGCTCTCTATCATGAGTACTTCTTAAAGCTGAAGTTAATAGT
AACCCTAAACTAGCTGCTGTTTCTTTCACTAGTTTAGAAATTACTAAACT
GTAGCACTAATAGTTGTCAGACAAAGTATGGCATAAAAAAAAATACTCTA
TCACTAAGGTCCTATGCATGTATTATGTATAGTGGGTAATGTCAGTAAGA
GGTTAGTCATACCATACTCTCACATGATGTAATTAATACAGAGTAAATGC
CTCTGAAATTTAACACCAGGCAGAGTGTAGTAATTGTGGAATTGCCCCAT
ATCTCAAAGAATGTGTGAGTTGATGGTGTTAATAGCCTGATCATGTAACA
GCAAGGGTTTAAACATAGATTATGAAGCATATAATTTGGTTCCTCAAGGG
GCAACTAATTTGACAGCAAGCACCTTGTAGTGGAAGCTGACTTTCTGGCA
GAGCTGCAGAACAGGCCAGGTTTTATTTTTGGGAGCATATGAGATCTGTA
GGATACTGCGATTATTCACGTCTGATCTGTAGTATTCTGAGAGCATTTCC
AAGCATCTTGATTCACCAGGATGTGTTTACTTCTGCTCTTGCTTCATTTT
AGGGTTCAGTGTTTTAAGGAGAAGTACCACTACTGCATCTACAGCCTACA
GCAAGATCTGTGTCAGATGTCACAGACTGGCTCTTTAGAAATCTCACATA
TCAGAAGTTTAGGTTTCAGGGGTATGGCAGGTACTCAGAACTTGCAGAAA
TCCTAGCCAAAACCTTCACTGACCTTATGTGAGGTATTTTAAATAACCTG
TATTAGCGTAGTAGAATAGTAAGCAGCAGTTGTGTGCTCAGTTTTAACTG
AACAAGAAAAACTGCAATCATACTGGTACACAGGAGGAATCTTACAATAT
TATTCTTTAAAAGCTTTATGTTTCTTAAAATTTTCTTTTTCTAGTTATTG
CTAATGTCTAATGGAAGGTCATTTTTTATAATATGTGTTCAATGGTGCCA
GCTCAGTTCTTCCCAGAGATTCTTGAAGTACAGTTCTGCTTAATGCTATA
GAAGCACAACTGTGACAATTACTCTTTCAGAGTAAGTTTGGATTTAGTTG
GACTGGACAGATGGAAAAAAAAAATAGCTCATGACTTGCAAATGGTTCTG
AGTTCTCTCAGGTTTTTTAAAATTATCCTCTCATAGCTATACAATAAACT
AAATTATTCTAACACCAGGAATCAATCAGAAGTCATTAAAAATGTAAGGA
AGCTGTATATATGCAAATACTATATGAGAAATTTTATAACAATCGCTTAA
AAATGTAATTTGCAACTTGAAAGACTGAATAAACTGATTTTCTTAGAAGT
GTATTTCAAATGCTTCTTGATTTGCAGCAATTGCTACCTCCTAATTTGAG
GGACCTTTTCAAGTTTGGACTAGCCCCCATTTTCTTTTTAAAACATTAGA
GAATATGTAGGAATTGTTGCTGTGAGGGGCATTACAATCTCAAAAACTGC
TGTTAAAAATTCTTTAGAAATAACACACTGGAATAATTTCAACTAGCTTT
AACTTAGCCATTGAGGTATCAGGGGTGGCAATACAAGACTTTGGTATGGA
GTAATTGTCTCTCAGCAGGTAAGCTGGTTAACACTCCATTCCCTGCTGTC
ATGGATAGCCTTTTAATATAAATGTTTAATACATGACCAGCCAGCATAAA
GTTAACTTGGCAATCTCTGTATGGTGCTATATTGTCTTTGTTGTGGTAAC
TCTTGCAACTTGCTGGCCTAAAATGGTTTCTAAATCCTCTTTTTTTCTTT
CTTATTCCAAAATAATAGTAGTACGTGCTTATTCATATAGCAAGATGTAT
TTTTCTTTTAGGAGGGCAGAATTTAATTTCTGTATTCCAAGTCCATCTTG
CAGAAAAGTTTAATTCCCATAAGTTAAACCCTCTCCTTCCTTTCAGCTGA
CTGGAAGAGAGATTCAGATGTTTTGTCCTTGAGATCACCATCTTGAGCCT
CAACACTGAAGATATTTAAAAACAGCAGATGGATTTCTTACTGTACCAGA
TGAAGTAGAACAAGTATAGTGCCAAGATAGATGACCTGTTTCAAGGCATT
TCTTTTATGTCAAATAACTCTTGACACTATACTCAAGTAACAGTCATTCT
CAATTATCACTATCAAGTGTTACCATACTGCACTATGTAGTGGTTTCTAT
TCCATTTACTTATAAAATAGGTCCAAAGACAGACATTTACATGAAAAATG
TCCAGATTTTTATTGCTGTGCCATCTGTGCTGAATAATTCTGCAGTTTCT
GGTTTACATTAAGAGCATAATGAAAACTGCTGATAAAGAGGGGGGAAATG
AACAGTTTCATTCAAAAAATTATTCCTGTAATAGCTGAAATCTACAGATT
TTTCAGATAATATGTATTTAAACATTTGGCTTAAGGGAAGTTAACATTTT
GAGCAATGATATGTGTGGAAGGGCAGGCTAGAGATCTAGGTGAGAAGTGA
ATGCACCAATCTTAACTGTACTATTCAGTTAGTATGATATCCATCATATA
CTCTTAGTGCTTGTCCCTGCTGCTTTTAAATTCTTCTTACATAATTTTCC
TTTCCATAGGAGTGAGGAAAAGATTGCATAAATGTATATTGTTCATGTGT
CTAGAACAGCTTAATAGAAACCTTAGTCAAAGGACTGAGATTTTAGTGAG
AGATTTCTACTGTCTTTTGAATGTGATGAGATTTATAATCATCTGCGCTT
GCAGAAGAGGCTTCCAAAGTGTGAATTCAGTTATTGAAAAAGTTCTGTTT
TCTGTTATGATCCTGCTTTAAGAAGGATACCATTATGTATTTGTAGCTTT
CTCTGAATTCAGAAAACAGTAAGCCAATGGTATCTTGTGCTGCATCAAAA
GAAGTGTAACCAGCAGGTCAAGGGAGGTGACTCTTTCACCCTGCTCTGCT
TTCATGAGATGCCACCTGCAGTATGGCATTCAGTTCTGGGGCCCCAAACA
TAAGAAGGATATGGACTTGCTAGAGCAAGTCCACAGGAGGGCCACAAAGG
TGATCTGAGGGCTGGAGCACCTCTCCTGTGAAGACAGGCTGAGAGTGTTG
TGAATGTTCAGCTTGCAGAGAGAAGGCTCTGGGGAGACCTTAGAGCAGCC
TTTCAGTTCCTAAAGGGGGCCTACAAAAATGCTGGAGAGGGACTTTTTAT
ACGGGCATGTAGTGATAGGACAAGGGGGAATGGTTCTAAACTAGGTTCAG
ATTAGATGGTAGGAAGAAATTCTTAACTGTGAGAGTGGTGAGACAGTTGA
ACAGGTTGCCCAGAGAAGTTTTGGATGCCCTGTCCCTGGCAGTGTTCAAG
GCCAGGTTAGATGGGGCTTTGAGCAATCTGATCTAGTTGAAGGTGTCCCT
GCCCATGGTGGGGAGATTGGAACTGAATGATCTTTCATGTTACTTCCAAC
CAAAACCATTCCGTGATTCTGTGTAGTTATTTATAAAGACCTAAAATAAT
TTTGCATGGGGTTTGGAAGGGAAGGCTATATCTTACGTAGTTTTGCATAT
ACAATGATTACTTTTAGTTTCAGCAAAGTGGAAATAAGGAGTTGTGTAAG
CCTTAATTATGCCTGTTAATTTTATTTCTTGAGATAACGTAATGATATTG
AATTGCTGTTTAAGAAATTTTTGTGTCAGTTTGAAACTGCTGTACTCCCT
GCAGTATTTTGTCTATAGGTACATTGCAGTACTGGAAAAATTACTTTTAA
AAAATCAGATTTACTGGGAAATTCATGTTTTATTCCTTCAGTGTGTTTAT
TGGAACACATAGATGTATATTCTGTTTTTTAGAGATGCTGGTTTAGGTCT
CTGGCCTTCTCTGCAGCCTTGGAGCTGGCAAGTGCTGTCTGTGCTAACTA
TAGCCCCGTACTTGTGATCCTGGCAAGTGGCATCCATCAGCACAAGCCCT
TGGAGATATTCTGCTAAGTCTCTTCCTAGACCTGTGTGGCAGGTGAGCAC
TAACAGGAGCCATGCTTGGTGTCACCTTCAAGAACAGGATGTGTAGATGC
TCACAGGATCAGTGGTGTGTAACCAAGGGCAGCACATAGCGCAGCACAGG
GTGAAGAGATTCTCTCAGGGAGGCTGCCTTATGTTGTTTAACAACCTAGA
TAGGAATTTTCGCTTTTGGGTCTTTTGCACTGGAAGGTGGAAGCTTGGAT
TTCTAGGTTGTTAATGATAGTAGCAATTATAGAAGATGCTTAGCAGTTAG
AACGCTAGGTTTCAGAGGGTTTTGATGTTTTATTTTCCTATAAGCACTGA
ATGGTTATAATGTTATGTTTCCGAAAAAAAAAATCAGAGCATTTGGGCTA
TAAATTACTAATCTGTTCACTGCTTTAAAGATGAACCTGAACTATCTGAG
GATGAATTACAAGACTGAATTGTGTGAAGCCAGAACCTGCAGTATCTGAC
TTTATCCTGGAGTCAGGTATTAACTCCAGACAGTTCTATGTACCAGGTTT
CAGTGCTGCTCATCTGTCACAGTTACTAGTAAGAAGCTTGATGCCCTGGA
CTTTGTATTGTCACTCTGTAGCAATATCTATACAGCTAGATACAATTTCT
GGAGCATGAGTGACGTACATCCTTCGCATTTATAAAAAAATTCAAAACTG
CTGCAGTTTATATATTACTCTATGCCAAGCTGTATCTTGAAACAAAAAGT
TTACTGTCTTTCTCAGTTTTAAAACCATGGTTACAGAGGAACCTGTCAGC
TGATGTTCTCTGCCCTCTCTCCCTTTCTAATTTCACAAATGCATTCATTT
TGGGAGAGGGAGGAGGCCGGAAGAGAAAATGGCAAAAGAGAGATGTATCT
GCAATGCCTGACTGCTGGGAAATAAATATATCCTGTTGATCTCTCTATAT
GCCATATTTCAGCAAGAAAGTCACGTTTTTCAAGTGACTTTACACTTTTT
CTGTGGTTTTTTTGCTGTAAGTGTTAATTAAAAAAGGTGTTGTTATATAG
GCAGTGAAGGCCCAGCCTTGCTATTGCCCTTCGCACACAGGGCGGTGTAT
ACAGATGACAGGATTAGACATGGCTGATCTCAGATCTTGTTCTGCAGTGG
CTCTGAGTTGTGACATCACCACCAACTTCAGTGTACGACTACAGTGTCAT
GACTTTACCCGCGACAAAGTTGAAGACATTAGCTTGTCCAGTTCTGTTCA
TCCTTGTTTCATGTGTAAGGGCTTTTTCCACGGATATCTATTATAACCTT
GAATCTTGCCACAGTATTTCAGAGCTGTAACATATACTTTATGTTTCATA
TGAAAATTGTCTAGCTTCTTCTAGTTACAATAGCTGTTTGTTCTGCTGCC
AAGAAAGCAGCATCATCAACTACCTGGATTATAAAATTACAGAATAAAGA
CAACAACAGAAATACACTGTTATTTTTCCTTCCTTATATCCTGCCTTGTG
ATAGGAGTCCCTCCCCCTGCTAAATTCATTGCTTAACAATAAACAAAACT
GCTTTCAGCAGCTATTTATAGCCACTGTGGAGTGTAGTACAGTACAGCCA
TGACAGTATTAAGAAATGGGATTATCTTGATAGTTTTGATATTTTAGTAA
ATTTTATTTGATCTACAACCTCTCCTAAACTCATAGAATCATAGAATGGT
TTGGGTTGGAAGGGACCTTAAAAATCATATAGTTCCAACCCCATTTCCAT
GGGCAAGGACACCTTCCACTAGACCAGGTTGCTCCAAGCCCTGTCAAACC
TGATGTGAACACTTCCAGGGATGGGGCAGCCACAGCTTCTCTTGGCAACC
TGTTCCAGTGCCGCACCACCCTCACGTGAAGAATTTCTTCCATATATCTA
ATCTTAAATCTACCCTCTTTCAGTTTAAAGCCATTCCCTTTTGTCTCATC
ACTACTTGTTTTTATAAAAAGTCCCTCTACAGCATTTTTGTAGGCCCCCT
TTAGGTATTGGAAGGCTGCTATATGGAGTGTCTACAATCCCAATAATAAA
GAATAGCATAAATACTTTTGTTTAGGTAAATGTTTTATTAACATCAGCAG
AGAAAGATGTTCACTGCAAGGGATACAGTGTCACCACAAGGACTCCAGAA
GTGATCGGAAGTTTCAGTTTACTCAGCCCGGGGATTTCAGGTTGCTTGTG
TCTTTCATTCCTATTAACAGAAGTTTTTGTTGCTCAGTGATTTGGGAAAT
TATGTAAAGATATTTGGCTGAATCCCAAAACTTCAGAAAACATTTTTTAA
AACCTTAAAAATTTGTCTACTTTGCCCAAGGGAAATGCCTTGAGAAAAGG
ATGTAACATTCCCTAACTGTAAGTTAATAATTAAGGTCAACAAAATTAAG
ACTTTAATTGCCAAGGACTCCCTCTGTTGTCAACAGAGAGAAAGAGGATC
CTTCAGGGGATTCCTGATCAGAAGTCTTAACTCAGATCTCTGTGCTACCC
TTCAGAGAAGGCTTGTGAGAGAGACAAGAAAACTTATGTACCCATGGCAG
TATGTGAGGGGTGGACTTGCATTGGTAATCCCAGTGTTTCCATGCTGAAG
GCTGGCTCCCACGTCTGGGGCTCTCCTGACAGGGTGCAATACAGAGATGC
AGAGGGAGGTACCAGTTTTCACCAGTTGTCACACCTTGTCTCCTCCAGAA
CTTCTGCACAAAAGGTGGTGAGTTAGGACAATCTTGTGTTCCCTAATGCC
TGTGAGCCACCAGTTCAGCCACCGGTTCTTAGGAATATGAGTCCATACTT
TTTCTTCCCTTACATGTTCTCTGTCATACCTGGCTTTTGTTTTTCAAGAA
TATTGTAGATGATGTATCTGACATTTTGGAGCAAGGTCTTGCTCATGCTT
ATACCAGGCAAATTATATGACATCAAGTTCTGACTAATGCTTTGTTCCAC
TTGTGGTTGTCAGCTGTAGGTGATAACATCTGTGTTGCCTGCGCCTTTGC
ATTTGAAGAGTGCTCTCAGGAACACGTGCAAATACTGCAGGCCCTTTGAC
CTGCCACGTGCTGACCCCACAGCTGTCTCATAGGCTGACCACAAGGAGCC
TTGTTGTATCTGCAAGACTGGAGTTGCTCAAGCATTTGAAGCTGTGGGTG
CACCTTCACCCATATCTGGGACTGTGTTTACAATTTCACAGTTTTGGATC
TACCCAAAACTGGACTTCAGAAGGGTCACCAACGGACTTAAAAGATAACG
TATGCCCTGACTGATTTACTTTAGACAGTCCTAAATGGGCACTGACCTCC
TGTGTCTTTGTGCTGGACAGTCTCTGTTAAGAAATCTTGTAACTTGCTGT
CCTCTTTTGCACTGCACTGCTTCATCTTCTCATTTAGTTAGTATTAAATG
TTTAATCAAACATAATGCTTTAAGGATCTGGATCTTGAAATTTGTTGGCA
GATTCTTTAGTATTCATCCTTCTCATCTGATAAACTGCTTAGCTCTCCTA
CAGCAGTTAAGACATAAAAACCTTCCCTGAATCTGAATCTTTGATGGGTA
CAAAAGTCTGAAGGCTTCTGGCTTTTCTAATGGCTATGCTATTTTGTCTG
GTGCTGTCAGCATTTCTTTTTATTAACAGATACTGTTTGTTTCTCATTTA
GCCTGACAGCTTAACATTTAAAGTAGGTGAGAATCTGTTTTTACTTACAG
AACATTTCATTTATTTAAGGCTATTTGAAATTACTTGTTTAATGGATGTA
TCACACCTTGGCTGATGATCTGTCCCTCTTCATACACAATTACAGTTCTG
TGTAACAAAGAAAGAGTGGGACACGTGTATCCAGGCAAAACTAAATCACT
TAAGCAGAAAATAAAGTCTGTTGAAACACTATATAAATGCTAAACATGCA
CCCTTTTAACTGAGCCTGGTAAAGGGATTGATTCCCAGCATATCCTGAAA
GTTTACTCCCTGGACCAAGTAAAAAAATGACCCACCACTCTTCAAGGTAA
AATACGAGTCACAAGTCAAACAACTAGTCCTTTTAAGGAACAGTGAATAT
GTGTAAATTGGTGATTGTTTTAGAGCTTCTTGGTTTGACTCAATTCATAA
ATTTAGTTTATCGGTTAAAAAATTTGATGCGCCAAGAACTTGACTGTCAT
CCTCCTCACAGGCATGGAACCTAATGTGCTAAAGTGCAGGCTGACATAGA
AAGCCTTTGAAGTTTACAGTGCTAGTCAGAGATGTGCCTGTATCCAAGAG
TCAAGTCTGTTTAGTGACAATTACTAAATCTGTAAATACTTTTGATTCAT
AGAATCATGAATCATGATTCTGTAAATACTTTTGATTGACGGTTTTAAAG
AGAGAGACAATTCTTGAATGTCAACTCACAAATGCAAGTGGATTAAAATT
TCCCGAGCCACCTGCTTTCTTCAAAGGCTATGGCTTGAACATTGTGTGAA
AAATCTGTTCCATGAGTTCCTCAGAAAGGTGCCTCAGTACTGAAGGTAGT
TGCTCCTTTCTCTGAAATCTGGCTGAAGGTATCTTCCCAAAGTGAAGATA
TTAATGGTTTCAGACTAATTACACTTTTGCAAGGCATAAAACTCTCAGTT
GCCTGAAGTGTAGGTTCCTGTTCATTTGCTGGCTGCTGACAACTTGTGAG
CTTAAGTTGACCTCTATGTATTTTAAATCGGGTATTAATTGGGAAGAAAA
AGAACATGTCAGATGAACTGTTACCACATCTTGTGTGTCATGCCATAGGT
CTCACTGGGAGCTGGACAATGATGGCAGAAGAAAACTGGGAAATTGTATT
ATTATAAAGAACAGCTTCATAAGTAGAAAAAGTGTTGGTGGAGGCAGACG
CTATTAGTGTGAAGGAAGCAGAATCTATTCATTAGCTCTTCTTTCTATGT
GGGAAATTAAAATGTGAAATAAAAAGGACTAGTTGCACTGTGCAACTAGT
TGCTGTGCAATGAGCATGCATCATGCTTTGAATATAACAAATGCCAAATG
TAACAACTATGTAGTGGCCAGATTTCTTTTTTCTCTGGGGATTTTGATCT
ATATTCTTGTAGAAACAGACTTTTTGTATCACGTCCATGCATTTCCCATC
ACTTTGTAAGCTGAAGGAGAAATCTAGTCTGGCAAATTAATTAGGTAGCA
TTCTCCTATGTAACAGACCATGTAGGAGTATGTAGACCTTAGAGGAGTGT
TTGTCACCAAATGAACATGTCTGTGCTAGTTCAAAATGCCCTTCAAGCTA
TGTCTGAAATATTTCTCTGTTCAAATGAGTTACTCCTTCTCGTGGGTGGA
ATGAAGAATCTTGTCCTTCATCTTAAATTGTATACACTAAGTTCATGACA
GAGTAACTTAGTCATACGAAGGAAGGCAGATATCACCTCCCTTCTATGCC
ATGCAAAGCTGTTATGAGCCAAGAAGTTGTACAGCTAACAGACTAGTAAA
ACCAGGCCTGCCATGTCTACCAAAACAATCAGGTTGCATACTCTGCATAA
TCAAGTTAAAAAGCTAACTAACTTAGCTATTTGTATGGCTTGTACACCAT
GCATGTACAAATTCACATTAAAATTGGAATTAATTACATCTCTCAACTCA
TCCATCTAAATGAACAATGGTTTGCTGAATGTAGCTTTGTTTTTCATTAA
GTATCCTCCCATTATATAATAACTGGATACTCCTATTTTACCTTGGCATT
TGTTTGTGGGAGAGGTGCTCTGAAAACTAAATATATCCAGTATTAATTGA
ATTATGTATCTAGGAAGGACAATTCTTTATAGTTTTATAATGAGATCTGT
GTATACATGAAAAAACATCAGCCATTCAACATTTTTACTTCTGTTTTAGA
TCTATCTTCACATCTGTGAGAGAGAGCAACAATTGCCTCCTATATTTTAC
AGCCTGGAATGTATGAAAAATGAACTTTTGTGAAACTGAGTTTTACAAAT
ACTCAGAAGATGGGAAGAAATAGCACAGGGGAAAAGGATATGGGCAATGG
ATAAAATTATAAGGATTTTTAGCATCTAATGGAAAAAGAGAAACACCTAC
AAAATACAAATCTGCACACAGAAGTCTGGCTGAACCCTTAAAATGACATG
CAGTATGTTAGATCATAGTTTTCCTTCTCTGTTATGTCTCTTGCCCTATT
AATCCCCCTACATATACCACATTTGATGTGTTCTCATTATGCTTATATTC
CTTCCTGTTACCCCATATGAACTAGGAAACTTACCATGTCTTCCCTTGGA
GCCCCAAATCTCCAAGCACAAAGTATCCATGTTTTGTGCCATGAGCAGTC
TTCGGAGAGTTACCTTCGGTCTAGATTACAGTAGTATGCAGCTGTCTCTT
GGCAAGCACACTACCTAGTGAGCGTGTTGGCACTGTGGTGTCCTGAGGCC
ATGATGCTGCCTGCGGTTCCTTGGCCTCTCTGTGCTGTGTAAACATGCCT
ACTGTCTTTAGAGATCTCAGCTGGTGGCCTGGACACAGAACAACAGAACT
TGGAGGCTGTCTTTTGCTGTTGTCTGTATGCAGTAACCAGGGAAAGATTT
CATCTCTACCATGGATTTAGCAGAAGGCCACCAAAACTGAAGGTGGTGTG
AACTCACATGCACTGAACTCAGTGAACCAGAATTTTCCCACTGAATTCTT
CTGCTTGGAAATGGGAGAAGTTACAGGTTTACTACATCACACAGATACCG
TGATGCATTACAGTTGTGTATATTCCTTGAACAATGCAGTTTACCCACTC
AGTCTGGGGACAAGGACAGAGACAGCCTGGTAAATTGCTCTGAGCTTGTT
GAAGGCAGAACCTGTCCAGCTGTGCTGTCTATCCTGTCCCTGCTGTGGTT
GGCCTGGCAGGGTGGAGCACCTGCACGTGTCTCAGTGCAGTCTGCTGTCT
TAGCACAAACTGGCTGTCATCAGCATTTTAAAGAAAATTGCTGGACTTTG
CATCTGACACAGCCCCAGCCAGCTTCCTTCTGCGGGGATGTTTTTCCCTG
GCAAACAAGTGGTAATGAATTGTGGAGGGCCTAGAAGAAGAATAATTATT
TCTGTTCATGAGTATCCAAAGACTTACAGATTTTTTTTTCCATGGATTTG
CAGAAACCAATCCTTAGTCCCGTGGGAATTCTAAAAGAGCCAAGGCCACG
TAGTGAGCGATCCCGACACCCTGAGCCTTGTTACTGTAAAGTAAGAAGAT
TCTTGGCAGGCATAAACAAGGTCAATTGTCTTGTTAGGCCTCTGTAATTT
TCCACTGAAAACGTGCAGAGGATGATCTCTGCCAAGGTTGTAGTTTCCCA
CTGTATTTTTAGAGTAAGGTATTTAATTGCAATTGTAACAAGTTATAAAC
ATTAGCTCCGTAAATGACAGTAACCTCTAGACTAACCAATTAGAGCTCAG
TATCCAAGGGTGTTACATAAGGGTGTAAGGGTATAAAAGGAGCACTGTAT
CTGAATAAATTTTGGCAATCGCTTGATCACATTGATCGTCTCTGCCTTGT
CCGGGACTCCTGCGTCGACATAGTCCCATTTAAACAACTACACCAGGAGG
TTATTACAGACATTCTCAACTGAATGAAAATGTACATGTTATGCAAGCAC
TGAAGACTGCAAATAAATGTTTTTCAAAACTGCCTGTAATTATGCAAAGT
AAATTTTATGCAAGAAGTGGCGCCACCTAAATGACAAAATAACATATGCA
CGTTAGAAAAGAGTCTTTTCAAAGGATCGCCACCCTCCTGGAATAGCAAG
TCTTCAATTACAAGTTAATCTATCTTAGTAAAATTAATTTGGGAGTTGAT
TGGGAGTGGTTCTCTGTTTTTTCCGTAGTTATTGTATTCTTTCTACTCTT
TCAATTCTACAGAACTACCTCCTGTATGAACACCATGTGGCAACATGACT
AGTTCTGCCGCAACATTCCCCATGGCAAGGTAAGAAATCCAGAGTTAGAT
GGCTCAGATGTAACCAAAGCTGATTTATAGCTAGAGTTTGTTAATTTCTC
ACTTTAAACTCAGACACTATCAGTAAGTTATGTTCTGTCAACAAGCCTGA
TACTTATGTTTTTCTCCCAATTACCCTCTTTTCTGTGTCTCCTGGTAAGT
AGAACCAGGAGTAGAACCCACTGGTCTTGTGGCATTGGGCTGCAGTGCTT
CGCTAAGGACCCAGAGGAAACAGGGCTGCTCCAGCTATGCCAGTTAGAAT
CTGATGTCTGCTCCTGTACCACCATGCAACTTCTTCACGCAGCCTCTCCT
TGGAGCTGGACTGTGGTTGAGTTGCTTGAAAAAGAAGAGAGGATACAAGT
TTGTAAAGGTTGCAAACCTGAAGCTCCCTTACCTAGTTGGCGCAAGGAAC
CAGATACTAACTGGCTACAATTTGAAAGCTTCCAGAAAGTCCGTGAAAAG
GGTATCTGATATGTTGGTGCTGCTGCAGTAATAGCTATGTCAAAACCAGA
AGGTGTTGCAACTTCCTAAGCAGTAATAATAGATGGGTTGATACCACCTA
CTTCCTTAGTTTGTCTTTTCCTGCTTTGTCATAAGGGTGTCTGTCTGGTA
GGACTAGAAAAAGGAAGACAGTGAAGTTTTAAAGGATTTGCAATTGTAAT
GAGCCCTAATTCTTGTCAGAAGCAGACTACTAAGTTGCAGGGTGAATGAC
AACCTGTGGGTCCAAGCTCCACTATAGAGAGGTGGGAATAGTGAGTCTGA
AAGTTAAGAGTCTCAGCTGGATGTCAGTAATTCTTCTGGTCATCTGTGAA
AGTCTTAGGGATATGCCAATCAACACAGCCATATCATTCATGAATCTAAG
TTTAGGTCACTCTAAAAAGCATAGCAGGCTTGAAAAAGAAAGTTTTAATG
GATCAGAAGAAGCAACATTGATTTTGAGAAAATAGACACTTTCATCTAGG
ACCTTTCCCAATGAATCCTCACATTTGTGACTGCTTTGTACCAAAATTGA
CTTTATAGTCCATACAACCTAGTCTTTATGAACCCTAGAGGCAGAGTTTT
CCTTCCACTGAATTCCCCTAGTGAAGATCCAAGCTCTTGTCATTGCATGA
CTTAATAGATATTCACTTTGAATCACAAAACCTTACATAAAGATGTTTAA
CTGTGTATTACATTCATCCATCTGTGAGACCAGAGTCTCCTATAATATAA
ACCAGTTTGAATTCACTTTTATCATACATCTGAAAGAAAACAATAAAAAA
CTCCCACACTATTTAAGATGTGTTTACCTGAACTTCTCACCCTATTACAG
ATACACATTTGGTGGGATGGGGAATTCTGTGTCCTGTTTGTCTTGCTCTG
TCACCATGTGCATGGAACTCACATTTCCAGTACAGCATCGTGACTTCTCT
TTGACAGGCCATGAAGATGTGTATTTGCAAAGGCTCAGAGATCAATGGAG
ACACACTGACATGGCCACTTCTACAGTTGCCATCCCTTAGTACTGTTTAG
CTGTGTCATCTCCCAGCCTAGGCGAACATAACTAGAGGAAGCCCTCAGAA
TTAAAATCTCTGTTTCTGTTTTCTAGATGGACCACTAAGCGAAATGTATA
AGACTTCACCTATCTGTAATGCTGACCAGCTACTGTTAAAAAACCTTCTT
TTCTGTCTCTGCTTTCATGCTTAGATAATCATTCCCCTTATTGTTCATGT
GATGACTTTATTGCCTTCATTTTGTCTATTTTTATATTAAATACTTCCCT
TTGGGTTTTGCCTTTGGAGTTTTGCTTGATTCCTTGGCTCTCTGGAATAC
TATATAGACCTTGTTTTAAACTGCAAAGTATATGCATGTTAGCGTGTTTC
AGTAAAGCATACACGAACTGCTGTTCAGAGCAGCTCTCATTGTCAATTGG
TACATAAGGGCTCTGATGAGACCACTGCACCCAAATTGCCCAAAAGCATT
GTCTAATGTCACCACCTCAGTCCTGTTTCCATTTTGTGTAGTGTATTCTT
CCCTCTGTCCTCAAAATTAACCCTTGCTTTAATTGTGCAGTATGGAGCCC
ATGACACCCCTTAATACATGTTGAGTTTCACACCAGGAAGGCTTGCCCCA
AGGAGGGTTTGCCTAGGTAACACGTACCAAATGTGCAACAGTGTAACAAG
TTGAATGAAGTTGTGCCAACACAATACTAAGTATCATCAGTGATCTTTAC
TCTTGTGAGACCCCAGCTGGAGTACTGTGTTCAGCTCTGGGGCCCCCAGC
ACAAGAGGGATGTGGGCCTCACTGTTGGAGTGAGTCCAGAGGAGAACCAA
GAAGGTGATCAGAGGGCTGGAGCACCTCTCCTGTGAAGACAGGCTGAGAG
ATGTGGAGCAGTTCATCCTGGAGAAGAGAAGGCTCTGGGGAGACCTTATA
GCAGCTTCCAGTACCTAAACAGGACCTACAAGAGAGCAGGGGAGGGACTT
TTTACAAGGGTAGTGATAGGACAAGTAGGAATGGCTTTAAACTGAAAGAG
GGGAGATTTAGATTAGATACTAGAAAGAAGCTCTTTACTATGGTAGTGGT
GAGACACTGGCACAGGTTACCCAAAAAGCTGTGGCTGCCCCAGAAGTTCA
AAGCCAGGTTGGATGGGGCTTGGAGCAACCTGGTCTAGTGGAAGGTGCCC
CTGCCCATGGTAGGGGGACTGTAATTGTTCCTTCCCAACACAAAATATTC
TATGATTCTGTGAATGTCCCCACTGAGAGGCAAGTGCCACTGCAGATCAT
TTCTCAAACAGTGTGACTAACACAGTTTATGACCCTATCTCATCAGGTTC
CTGTTTATCTAATGTGTCACCCTTTAAGTCTTATGTTTCACCCCAGCTGT
TCATGTTTTAACATTTAAGGGCTTTGCGACTGCTGTGCCTGATACTGTAG
TAATGAAGGTCACTAAGCTGACTTTACTATTAGATGGGTTTCATTTTTAA
ACCAAACGTGATGAGGAAGAGTCACAGTGAAGTGTGTTGACAGCATCAGC
TTTAAATGTTGTATGTATTAAATGACTTTGCTTTCAGTTGGGAGTCTCAG
TACATGTGGGACTGGAAATCTCATTAGAATATATAAAGTGACAAATTTTG
TGGTGCCAGCTGTGCTCTTGGAGCCCAATATTGTCCCTCATATGAATACA
CAGAGTATAGTTGCATGTTCATTTGGAGGTTGTTCTACAACTGTGTTTAG
AGCGCCCACTGACAACAGCCATACACTACCCTCAACACTTTTCTGAATGC
TTAGTAACAATAAGGTGGCCTTAGAGTGCCATTTTATATAAAATTAAAAC
TTTATTTTTTAATTATTTTTTTTTCCTGGTAGGTTAACACCCCCCTCCCC
CCCcc
>bird_contigs.fa.15
TGTGAGCTCACAGCCCAGAAAGCCAACCATATCCTGGGCTGCAGCAAAAG
GAGAGAGACCAGCAGGTCGAAGGAGGTGATCCTGCCCCTCTACTCTGCAC
TCGTCAGACCTCACTTGGAGTATTGTGTGCAGTTCTGGTGTCCTCAACAT
AAAAATAATATGGAAGTGTTGGAACAAGCGCAGAGGAGGGCCACGAGGAT
GATCAGGGGACTGGAGCACCTCCCGTATGAAGACAGGCTAAGAAAGTTAG
GGCTGTTCAGCCTGGAGAAGAGAAGGCTGTGTGGAGACCTCATAGGAGCC
TTCCAGTATCTGAAGGGGGCCTACAAGGATGCTGGAGAAGGACTCTTCAT
TAGGGACTGCAGTGATAAAACAAGTGGTAATGGGTTAAAACTTAAAGAAG
GGAAGTTTAGATTGGCTATAAGGAGGAAGCTCTTTACTGCTAGGGTGATG
AGGCACTGGAATGGGTTGCCCAGGGAGGTTGTGAATTCTCCATCCCTGGG
GGTATTCAAGGCTGGGTTGGACAGAGTGTTGGGTGACATGGTTTAGTGTG
AGGTGTCCCTGCCCATGGCAGGGGGGTTGGAACTAGATGATCTTAAGGTC
CTTTCCAACCCTAACTATTCTATGATTATTGTATTTAAGCCAATTACATT
GCTATATTAGTTTTCATTTTACTATTTTCTGCCATATAAGTTTAATAAAA
GTGTTGAGATTATTATCATCTGGGCCTTTTTTAAACTGTCAGTTATATCA
CAGTCCTAGATGCATTTCCTTTACAGTAATGCCCACAATATGTTAGGTGA
TACCCAAACAAATCAGAAAAAAAACCCTTCCTTTTAAAGTTTTCTGTTCC
TGGCAAATTTCAATCATATGATTTGTTACTTACACAATAAGGCAGATTAG
AACATTTAATATATATAGGACTGAAAATAAATATCTTTGTAAAATGGGGA
CCCCTATTTTAACTGAACAGTGAGTTTAGCTCTGGTATTGTACTAAAATA
TCAGGTAGAAGCCTGTGAATTTTTGAGTTCCCAATTTATTAAGAATTTTC
TCTATATATCAAAACTAAATTAAAACATATAAAAGAAAAGAAAACAGTGT
ATTATTGCCTCTCTTTTAATATCTCAAAACTTGTTGTCAGTTGTCACTGA
CTTACAGAATCATAGAATCATAGAGTAGTTAGGATTGGAAAGGACCTCAA
GATCATCTAATTCCAACCCCCCTGCCATGAGCAGGGACACCTCACACTAA
ACCTATATATATGTCCTATATATTTTCATTTTCCTCCCTTGAAACCTAAT
AGACTAATTACATTTTAGCAGAGATGAATTTTACATTCTTCTAGTTCATG
GAGTTCATAGCCTCAATAAAGCCCAAACAATTTGGAGCATTTTCTTCAAC
ATATTACAAACTAGTCGTAAACTTTAACTCTCAAACTTAACACTGAAGAA
GTTTGTTTAGAGATGTACCCTTCAAAGAGTTAGTTCTTATTGTTTGAACC
TCAGTGTTTACTTCTACATTAGCTTTGCTTATGCCATTTTAGCAAACAAA
AGAAACAACACTGTAAGTGCTTTGAAGCAGTCATTGCAACATAGTCTGGA
AGAAAATATCTAGTACTTGCTGCAAATTGACTAGTGTCAACATTGTAATA
TATTTATGAAGGAATTTGAAAAGAAAATCTGTATAATTAATACTGATTAT
TTTCACAGGGCTCATAGCATAGTAGCAGTATAATTTGCAATGAATATCAA
AAACATGTATCCATGGAAACATAAGTTGTAAATAAACTTCCTGGAATTAA
TGCATTGCCTCAGATAAAGAATTTTTGTAACTTAGAATTGTTGAATTCAC
AGGCAAAATAAGCACAGTTTAAGAAACTGTCTTAAGACACAGTCCTCTCT
AAAGCTGGACTAAGTGAACACTTAACAATTTCACTTATACAGTAGCCACA
GTTATGCCTCCAATTACTGTTTTTTGTGAGTATATTAAAGAAATAAAGAA
AATTTTGGCTTATATAGATTGGTAGATATTAGTTATATCACTTTTCAGAT
ACCAAAGATGGAGTTCACTTGTCAGGACAGCTACTGTGGCAGGGCAGAGA
TCTCCTTTAGCTGAAGTAGCCGGTTTTGGTAGACAATGTCCAAGATACTG
CAGTAAACTCTATATGCAAGGCTTGGGTAGCTGAATCATGCCGGTAAGAC
AGCAGGAGATAGCTATTACTCTCTTTGAACATCTGACTCCACAGGATTCA
GAATATTTTCCAGTAAAACTCTGCCTGAGGTTGTTTGGAAACAGGATCCA
TGAGAAAGAGGATAGTTTAGACTTGAGAATGATCTGGTAGGTACCTTTAA
TAGACATACAATGAGGAGTAGGAGAGTATTTGTGACAGGCTGCTTAACAC
AAATTTAAGGCAATGCTGTGGACCAGGTGCACCTTTTATGCATGGCATAA
AAGACTGGTTGTGTCACTTTGTTGTACTCAGGGATCTCACAACTTGGTAA
GACAGTCCAACCTGAAAACAAAATCTATCAAGATGAATGACGCAGTATTA
TTGTCTTTCACCACATCCCAAATTCAAACACTGGTCATATATGTGATCTT
GATTTTGAGAGAAATAAACAGGTGTTGACAGTTTCCTAATGGTGAGAGAA
TCACACCCTTCTGTTAGGATTTTGTAATGGAAGGGAATTTGTAATTTGGG
GAAGGACTGCTATCAGTGTAATTCTGGGGGGAGGCTCTTAAATGGATTAT
TTGTTGGTTTGCTTGGTTTAGTTTTGTTTTGGTTTTTTTTTTTTAAGCAA
TCCTACAATATTTTTCTTCTCCCTGTCCCATAGAGTCTCCTGTCTATTTT
GTTATTTTTCTTTTTCTACTCATGTGACATACACTGCATCATCTGCTAGT
ATGAAAATCAGGACAAATAGCCTCTGATGGCAAAGCCATAGCACAAATGA
AAGGTTTTTGTAATCTTTTAGACTATTCTTCACATTTTATATTTCTCTCA
TGACAGCTTCATTTAAACCTTATGCAATCTTAGGGGAAAATGGAAATAGG
TTATCTTTATTTTTTTAACAATATGACAGGACTAAAATCTAGGAAATGCA
TTCCCTGACTGCAAAATCATATTTTCAAGTAACCTTTTTTTTTATTACAG
CAATATCAGCTATATAAAAAAAGTTTGAGATGTCATTTCAATTAGATAAA
TGGAAAATTAAATAAAAGACATTCCCTAGCTGTCAGTATTTACTTGAAAT
TCAAGCTTTCTGTGCACCTTGCCTGTAAATTAAACTTTCTTTTAAGAAAT
GTACAGAATGGTTACAGTAGTTTTTAATCACATGAATGAACAAAGATATA
TAAATACTAACATTACACCAATGGGAATGATGGATAATATTAGAAGATAA
ATTAATCCTCACACACTCTCCATATTAATATATTTCATGGTGTATGTTGG
AATATATAACCTGCCATGTTTGAGGTCGTATACAAAGAATGTAATTTCCT
ACTAGCGTTTTTCCAAGGGGAAAAAAATGTTGTGGGTTAGTTTCATCTAA
TTTAAGTTTCATAGTGCTCTCAGAAATTAGTGTAAATCCAGTGTGGAATA
TTGCTGACAAATTAAACTTTGGAATTTAAATAAGTTTGAGGCTATTCAGT
ATGAGATATTACATCTGTGGTATTTCATTAGTAAGTGGAAATTTGGAAAT
ATCTGGTAAAGGAGGACAGTGAATGTCTTCTGCATTATGAATCAGATGTC
TGCCTACGTGGTAGAATTTCAGCTTGATTAATAGATCAGGATTGTTTTAA
TTTGTTTACACACATTAACGTTTCTGAGGAAACACATTCATAGAAAAGCA
GCAAACTCATCAGAAAAAAAAAAACCCCACATGGCTTGCTTGATACTAAC
TGGAAAATCTTTTTTTTCTTTGCTACTTTTAAAGACAAATTCCCACCCCA
ACATCATACTGCCCGGACAGTGTATTTTGTGACAGCTTAGTCTCTGAAAT
GATGAGAAGGCTCCAGGGAGACCTTAGAGCAGCATGCCAGTACCTAAAGA
GTGCCTGCAAAAAAAGTCTGGAGAGGGACTTTTTGCAAGGACATGCACTG
ACAGGACAGGAGGTAACTGCTTTAAGTTGACAGAGTGTAGATTTAGATTA
CATATTAGGAAAAGATTCTTCACTATAAGAGTGGTGAGACACTGGAATAG
GCTGTACAGAGAAGCTGTGGATGTCCCCTCCCTGGCAGTGTTCAAGGCCA
GGCTGGATGGCACTTGGAGCAACCTGGTAACTGGTAGAGTGGGAGGTGTC
TGCCTCTGGCTGGGGGGAGATTGGAACTAGATGATCTTTAAGGTCCCTTC
CAATCCAAACCATTCTACAATTTTATGAGTGAGAAGGAAAAAAATAGAAT
TATATATTTTAAAAGAAAAATCCTACTCTAACATAGATGCTGATTCAATG
TTACTATGAGAAAGAAGAAAATATTAATATTTTTTTTCAGCCTATAGTAA
TCCATGTAGTCTTCTCTCCAGTTCTACATTCTCCAAAGCTGCCAATGAAG
CAATTGTTTTAGTCTAGATTTACTCTATTGCGAGAAGTAAGGACATATTG
CAGGCTCCTCAGACAAGACTCTAATTTGGTCCTGAAATAATGCAGTGTCA
AAGCAGAAGCATGCAACTGTAAAATAAACCAACAGCATTTCAAATAATGT
ATTTTGCCTGTCTCTACCTTGTCAAAGTGGGACAAGAAGGTGTGTTTACA
CAGTAGGTGTAAGACTACAGTTTGTATTATCTGAGCAAGGTACTGAGCAA
ATTGTTTCAAATACAATAATGTATGGTTGAAAACTGCAGTGGGATTTGTC
ACAGCCCTCTTGGAGATGTTTGACTAGAAACTCATTAGATTGCTATATTG
AGGTTCATTCTGGGATAGAAAAGAAAAATTTTCTGAACTGAAGCAGGCTT
TTTTAGGTCTGCACTCAGATCAGAGGTCAGTCTCTTATAATTTTATGGAA
GTGGTTCCAATTGGTATGTTTGCCCTGTTAAATCAAAGCAAACAAAAAAA
AAACCAAACAAAAAAGAACACTTCAATACCAACCAAAACCAAACCAAACT
GAAAAAATAAACAACAAAATATAAACAACCAAAAACACAACATAAAAAAA
AAGCCAAAACCACACAAACAAGCAAACAACCAGGAATTGTGCTTAATGAC
TTGGTTTGTTCTGGCTCTGACTTGAACAGCCATTAACCACTTTTGTGTAC
AAATTTTACCCAAGAGCAGATAGTCCTAAGCAAGTGTGGATTCAAGTGTC
ATGGTTAAGTTAAAATAAATTACAGCCTATAGAAGATCTGGATATTGAGG
CTTATTTAAAAACCAATGACAGTAAAACTTTTACCCTACCTGATTGTCAT
ATACAATTTCTCTGTTGCTTCTCCCCTTAAAGTCACATTTACTTGGTTTT
GACTTTAAGCAGATAATTGTGGGTGTGGGCAAATATTGGAAACTAAATTT
TGAGCTCTCAGTCTCATAAACAGGAAGGCCTGGCTGCAAATGTTGATAAT
ATCTAGACTTCGCAGAAATGACACATGCTGAGACCGTCAGTTAGGAGGCT
GATCACACTTTGTGCTTCTGACTATAGGCAATTTAGATGGAGCATAAAAG
ACTTGGAATGAAGGCAGATCCATGGAGGTGAATGTTATGGAACACACAGG
GGTATTGTAGGTGATGTCTGAAACTGATAACTTCAAGCAGAAGTGCAGCA
CAAGCTAACATGACTGTCCTAGACCAGCAGTGATGTCCCTGATAGAAGGA
AAGGCTTTAGCACTTAACTGAAGTCTTCACTGCTTATACTTTTGCTCTCT
GATGTTTCAATACATTTGTATTTCCTTGTCACTGGTGGATCATCACAATT
TTACCACCTTTACGTGTCACAAAGACGTAAAGTTCACATTCCTTAAGTAG
GCATCTACAGCTTATGGACTAAAAGCCAGTTATCCCGTTTATACACAAAG
GATATTAATTTAAGGTGGGCATCTAGATATCTAGATAACAAGTCCTAGTG
GTGACTGTTTTCCTCCATTGATAGTGTATGAAAGTGTCAATTGGTGAATA
CTTCAGCTTTGAAACACAAGTAGTAAATTATTTTACTATTGGTAAATTAT
GGTAGTAGTAGTAAGATACTTTCAATGTGAGGTAGCTTTTAGATAAAGAT
AACACCTTTTCACTCATCTATAAAAATAAAAACTTGCTTGTTTTTTTTTT
CTTTTTTTTTCATGACTTCTTCTAAGAAGGCACTTTCTTCCTTCCTTTTT
TCTCTATTCCTTGCTTATTACTCCACTTACACTTCATTCAGGATTTTTCA
TATTTAAGGTAATTGGCATCATCATAAGGATAGATGGATGTATAAGTACA
GTAGATGCAAGCCTTAGGATGTTTATCTAACAAATCCCAAATAGATCTTC
TCTGAAAACTCAAAAGCTTATTAAAATGTTTCTAATTTGGCCAAAATTAT
ATACTTTAATAGGTTGACTACAGAAAGCATTCTGTAGTCTACACACTGCC
AATTGTGTGCACCCTCCTACCCTGTCACATCAAGATTCAAGATCTTCAGT
AAAAATTGCTGAAGATAATTCAGTAATCCTCCAGTCCTCCCTCCCTCCCC
CCTTCTTGTTTTTTTCTCCTAATAAATTCAACTGGAAACTTTTATACAAA
TTGGAAATTTTTAAATGGCTTATGCTAAACAAAGTTACATATGAACCTAG
CTTTTATAACAAGAATTGTTCAGTAATTTCAATGAGGTCCAATGACTCTA
CATATAAAATCTGCTTATTGAGGTGTGCTGGTTTTGGCTGGGATAGAGAT
AATTTTCTTCATATTAGCTGGTATGGACTCAAGGCCTTTTCTATTCCTTG
CATCACCCGCTAGCAAGTAGGCTGGGGGTGCACAAGAAGCTGGGAGGGGA
CACAGCCATGACAGCTGAACCCAGCTAACCCAAGGGATATTCAGATCGTA
TGATTTCATGCTTAGACTATAAAGGGGGAAGCTGGGAGGATATTTGGAGT
TAGGACTTTTTGTCTTCGCGAGTAATCACGGAATATGATGGCACACTGTT
TTTCTGGGGATTGATGAACACCTGACAATCGGAAGTGGAGAATGTTTGGT
TTTGGTTTGCTTTCCTTGTGCACACAGCTTTTGCTTTACTTATTAAACTG
TGCTTATCTCAACCCATAAATTTTCTCACTTTTATTATTTCAGTTATCCC
CCCATACAATTATGGAGGAGTGAGTAAGTGTCTATGTGGCACTCTGTTGC
TGTCTGGGGTTAAACCAAGACATGGGGAAGTTGAAGTATTTTATTCTTTT
GAATTGTTTTAGATGAAAATAGTAACCAAATAACTTACAAATAAAAAATT
TAAGACATTAACTATTCCTGGTTGCATTCATAAAAGATGTTTTACTAAGA
AATACTTATAAAAAAAATCTGAAAAAAAATTTAATAAATGCACTCTTTAA
TAAAATGCACAAAATATTTGTAAAATTTATGACACTAACATGTCTGCTGT
TTTTTCACATGTAATTTTTTGCATTACAATCTTGATAAATTTTATGGTTC
TGAAAATAACAGTAAGCTAGCCAGTGTTCATATTACTTTTGTGTTTTATT
AAGATGTTCAATGCTTTATTTTTGTGCAGTTCAGTTTTTCCATTTGTATT
ACTTTTTGATGTGCCATCTGGCTCATAGGAAATTATATGATTATTGGAGG
ATATTGGAGGATATTGGAGTTCATGGTGAAGTTTCTGAAGTTTTCTAGCA
TAGATTTTAAATTAGCAAGGCTGGCAGCAATAAATTCAGTTGACTATTAC
TAAAGTGAACAGAGAGGCCAGTAAGAATATTCTTAATTTTTGGCTGTTGG
GTTTTAGTTTTCAAATAATTTATTGGATTTCTAATTGATTTTACATTTTC
CATGTTCTGTTTGTGTTGTCTTTTTTTTCACTCATGGTTATTCCCTTACA
AACATACCAGCATTGTTTTCCCTGAGGTGAAGAGAATGTCAAAATTTATT
AACAAGTAAGGTAATCTACCTAATCTCTGAATCTCTGAAGACCTTTAAAT
TTTCTCTGCAGTTTCCAGATCTACACAGGACAGTGTCTTCAGCATTGCTG
GTTGCATGGCTGTGTACAGTATTAGTCTTATGCTTATTACTTTGTTTTAC
ATTCACAAAAGCTTCCAAGATGCTACTTCCAAATACACAATTTAGGATTT
AAAAAACAAGCTGACTGACTGATCAACCAACCACACTCCTGATATATGGA
ATGTTTGCACTTTTAAATGAAAAACAATTCATATAAAATTGCAATCTGTT
TGGGGGTTTTTATATGTATTTTTGGACTTCACTTCTTTTTCTTTTTTTTT
ATTTTTTTTTTATTTCTTGTTTAAACAGCTCAAATTTAGAAGCTTCTGAA
ATATTTATCTTTGCCTTTCTATTATCTTTGGAGAAAATGTTAGAATTAGG
AATTAAATGCTGGACCACAGATACCCTTATTTTTATTTGCAAGATAATCA
CTGAATAAATGCTATTGAGCTAAGAGAGAAAATAACAGCAAACAATAAAC
CAAATCTGGGTCCCAGTTTGCAATGACAGACTAAAAAGTAAAAATGAAGA
CTCTTAATGAATCACCTAAGTGTAATATTTGACCTTGTAAAAATTAATGC
CTAATCCTTTTATTACCTATTCACGCTATCTTTGAAGGAGATAATTTTAA
ATGCAAACTCCTCCTGTTCATATTGTCAGGGCGTTTGGAATCCAACCACT
TTATTTATATTTTGGCTCTCATAATATGCACTGTGAAGGGAGATTCAGTT
TGGTCTTGGTTTGAAATAGTGAGTTGGTGTCATGGTTTAACTCCAGCTGG
CAACTAAGTATCACGAAGCAGCTTGTTCATTCCACCACCTGGTTTAATAA
CTGAAATAAAAGTAAAATATTATAATATTTGTAATAATAGAAATAACATT
CTAAACAAAACCAAAACTAATAACAATAGGAAATAGGGGTGGAGAGAGAG
GAATAAAAAACAAGAAAGACTAGCAATGCACAATATGATTGCTCACTATC
CACAAATCAATACCCATCCCATCCCCAAGTAGTGATCATCCCCTTCTGGC
AAATTACCCACAGTTTATATACTGACTATGACAGCCTATGGTATGGAATG
TTCCTTCAGCTAGTTCAGGTCAACTGTCCTGGCTGTTCTCTCTCTCAGTT
TCTTCTGCCTCTCCTCATTAGCAAAGAGTAAATCAAAAAGTCTTTGATTA
GGGTAAGCACTATTTAACCACAACTAAAACACAGGTGTGCTATAAACTTA
GACTAAATCCAAAACAAAACACTGTACCACCTCTTAGGAAGAAAATTAAC
TCTATCCCAGTCAAAATCAGGACAGCTGGAAAATTCATTTTTATTAAAAA
AGGAAAAGCTTCTGTATATGTTCTGTAACCAGAATTATTTTGCACTTGAG
AGAATAAACTAGGCAAGCCATACAGTGTAAGAATACCTGGCTCATATCTA
GCATTTTTACTGCATCTTAAACCACATTAAAACAGGCCAGTGGATTTCCC
CAAATTTTATGGAAAAAAAAAAGAGACACAAAACAATGAATGGAATTTCC
CAGGGGCATGCTGAGAAAACACCTACTGCATGAACACTGTTGCAGAGTTC
TCTGTGAAGAAAATCAGCAAGAAGATTTTTGCAATGTTCCTTTGTTACAT
AGAAAATGATGGTTTCATTTCATTTTAGCTTAATCAGGTGAAAGTTATAT
GTCTGTTCTGTTCTTAGGAATGTCTATAGTTAATAGAGGAATGGCATCTT
TGGTCATCTCATTTGTATCAGTACTTATCAGGATGGTTATTTTTCAGTCC
ATTGGCTAAATGAAGAACAAAACTTAGATTGCTTTTTTGTCATGGTGTTG
CATTTAGTTGCATCCGCTGTTTGTGTGCATGATTCTGAATTGCAGTATGT
CAGCAACTGCAGAAATTTTCTATATTCAAAATATATTTTAAGTTTATTCT
GGAATTACCTTCATTAGTGTAAGTGATAATCAGGAAGAGAATAATACATT
TTAAATACTTTTATTGGTCAGAGCTCTTTATTCAGTTTTCATCAGAGATT
TATTATCAGGAATTATTACCAGAGACATACTAACTTACAAAGTTTACATG
GAAATAATACGTAAAAGTCAACATAATATTCAGAACTAAGTCAGCTTCCT
TTTTGCCAACATAACTTCAAATTGACATGGAATAGCTTGTACTTTGTAAG
TTGTATCTTCGTATATGGAACAAATTCAGAATTTCCTGGAGTATCTTTTA
GGTATTACTGTTTCGTATTCCTTCATCTTCAAAATTTAAGACCAAAGAAT
CTTTGTTCTTTGTGTATTGATACGTTACCCCTATTGTCATAGGGCAAACT
AGAACATGTATAAGTTAGTAGAAGATCAGGGGTCCCTAGATCAATATCAT
CAGTTCTTTTTTTCTTTTTTTTTTTTCTTTTTTCAGGAAAATGATGAATA
ACTAAGAAAAAGTGCAGAAGTGAATGAGGAAGGAAAGTAACATTTTCAGA
ATACTTATTGAAAAAAGCAGGTGAAATAAACATCATAACAGATGACATCA
AATTCTACTGATTAACTGACTGAAGTTAACTACAAAAAGATGTTATTCTT
CCACCTGGGAGGATTAGAGGAAGCACCTCATGAATGATAGCACCATGCTC
AGTAGTCCTTGGTAGGCAAGGAGAGGAACACACTGCCCATTTCATGCACT
CTTCACAGCCAGTATAAAGGCCTGGGATTCAGCCTTTCTGGAGGTCTTGA
AACTGAACGATCTACTAAGATGGTCATGTATGAAGTAACTTTACAATTAT
TTTGCCTTCTGGTGTTGTAGACTACCTTTTTGCAGTCAGATTTGAGACGC
TAATGTCTGCTCATATAAAATGTGTGCACAGAGTGGCCCTGAGAATTAGA
AGTGTAGAGCTAGTTGTTGTGTATTACTTCTTATTGTGTTTTACCCAGTA
AATTATTATTTTCTTAAGCATGTAGTATGTTGAGGTTAAGTTCCTGCACA
GATCTAGGCACAAGCCAGTTATGTGAAGGGTCTCTCTCCTTGTTTGCCAG
ATTATATCTTTGAACTGATGAGAGATTTATGTTCCCTAAAAGTCTATGTG
GGATTAGCTGGATATTGTTTGTTTCTTTTTAAACCTCTAAAATAGCAAAG
CAACCTTTGGATTATATAGGCTGCACAGGGACATAATTGATACTGGCATT
TGGTCTTATCATGATCATTCCCATTTACAAATAGAATAGAATATATAGCC
AGTATATAAAAATTATGGGTATGCAATTGTAACTGAGATATATTGTCTAA
CTATATAAAAAAAGATATTTTGTTTTTATTTGAAGACCAATTTAAATGTT
ACAAAGCAAACACAAGTTTGTCCAAGTGTAGCATTGCATGGAAGCATTTT
GGCATCAAATGTTTTCAGAGATTGCTGCTTAATCTCTGTACTCTGCTTTC
CTGTTCATGTATACTATTTTCTGGACTCATAGAAACATTAATAATGTAAA
ATCTTGATAAATCTCAACCTCAACTGACTCATATATTGGCATCTTAGGAA
TGGAACTGGCAGTTTTTCCTCAACTGTTTAGAAACAGAGCTGCTTAAGTG
CTCTTCTGGACTCTGGGAAATCCCTGTAGATCTATGGCCAAGGAATGAGA
CTACAGATGCTGGTCTGCCATTCGGTCTTGAATCATTGTGAGATGTTAAC
TGTGTAAGTCTATGGTGTCTCAAACACTTGCAGCTTCATATAGACAATTG
TCCTATCTTTAACTAAAAAGGAATAAGAACATCAGCTCTTTTTCTTTCAT
CATCTTGATTTTTAGAATTCTTTTTGTTTCTAGATCCATCTCAGAAGGAA
CGGGTAGCACATCAGACAAAATTTATAACACCACAAAAGCGCGTGGTGAT
TCTTGATCCTTAAAACTTTTACATTGATACTGTGGTATTGAATGAAATGG
AATTAAACATCAAGAAGAATTCAGAGAAAATTAAACTTCAGAACAATAAA
ACTTGATGACAAATATTTTTTCTTGATGAAAATTTTCTCACTTTCTGTTG
ATTTATTCTTGTCCTAATGTAAAATAAGATTATTGCTTATTAGCTCATAA
GCTAATGATTATTTTTTTCTCCCTAAAGGGTTAAATGAAGTGTACTTAAC
AGAAGTATTATGAAATCTGAAATATTTAATGTTATTTTGTAAACTTTATG
AAATAAAGTATCTTTCAAGCAAAACAGGAGTGTGTGCGTACAAACATAAA
ACTGAAGAATATATTTTACTAATAAAATAGTAACCAGGTATGATTGCTAT
GCTTTGGTTTCTACTTCTCCCTATAAAATATTTTGTAAGTCCATCCTAAA
TGACTGCCAGTGAATTAATGCCTTGTCACAGTTTAATTTTTCTTGGTTTT
AGTGAGTTTAATATTTATATCACAACTTAGTTTAATCAATCTGTGAAAAA
AAATTATAATTACCTTTAAAGTAAAAACACCATTAAGCATTGCCAGCTAT
TCAGTTTGATTTAATTTCTACATAGTGTGTAATTTTAAACCACAAGTCAA
AACAATATCTTTCAATAAGAAGATTTTTATCAACCATGTTGAACTCCAAG
TAAGTAATCTTTTGGCATCTTGCTGTAAAGTTATAAATCAAAGATTCAAA
CACATTACAAATTCAGTAACAAAACTAATTTAATTGAAATTTATTGCTTA
TCAGATACTATAACCTACTTTGGAAAAATTTTTCGAAGAGCAATCAATTA
TGGAAGACACCTTCTGACAGACTGAATACTATATACAACATTAGTTAAAA
TATTACAATTTCAGGTCTTGAAGTAAATTCTGTTTTAGAAACCACAAGTT
TGGATCAAAATATTACAAAGTTATAGGAACTTGTGCTATAAAAAATGCAT
ATATTTGTATATATATATACACACATGCGTAAACTTTGTTTTCCATTAAT
TATTAATATTACAAGTCACAGAAAATAAAATCTTTCACTTTAGATTTACA
TATTGGAAAAATTCTTCCTACTTATTTGTAGGAAGTTTGAACTATTGTAG
ATTGATGATCTAACAATGTCAGGATGTATCTGTGATGATAAAAGAATGCA
GGGAAACAAGGCTTGTGAGCACTAGTAGTAACTTTTATTTGTTCAAATGT
AGCTGGTATAACTAGAGAAAAAAATCTTGCGTTACTGAAGTCTTGTCTAC
TCTCCAAAATTAATAAGGCTGATACTGAAATATTTATTCCTTAGAAGAGA
CAAAAAACCCAAACTTGTTTTGTGCTCAGGAGGTCCTTTTTTCTTCAATG
GATAATAATGGATTCTTCCCTGAAAACAGTTTCCTTTCTGTGACAGCATA
GAGAAAGCTGATAGATATACTCCAGGAATAGGATTGTTCTGTCTGAGCTC
AGAGAGCTTACAGAGGGCATAATCAAACAGCAGTCATAATTACTATTATG
ATCACTGTCATTTGTGACAATGACATACTATTTTTTTGGGGGGGGGGAGA
GTTCTAATTCATGGACATTTTATACATTGGGAATAATGTTAACTTAAAAC
ACTACAAAAACTGTTTGAAAACAAAGTGAAGATTTTAAAACCAAATAATA
TTCTTTGTCAATATTTGAAATTTACAGTTTGTCATTAACATTTGCTTACA
CTGACTTTGAAGAAAACATTTTTATTACGATACAAGGGTATTTCCAAGTG
TCCTGGGTTCAGCAGTAGCAGTCATTTTTTCTCCTTCTTGGTAGCTGGTG
CAGTGCTGTGGTTTGACTTTCGGGCTGGGAACAGTTGCTGATAGCAAGTA
TGTTTTGAGTTACTGCTCAAATATTTGGTTTGTCCAAAGACTTTCTGAGC
CTCATGCTCTGCCAGGGAGGAGGGGAGGCTGAGAGGAAGGAGAGACAGGA
CACCTTACCCAGGCTAGCCAAAGAGGTATTCCATACCACAGCATGTCATG
CTCAGGGAGGTGACTGCGAGTTGGCCGGAAGGGCGGAAGCTAGCTCTCTT
CGGGGTATTGTATTCTCTCTCCTTATTTCCTCTATCATTGTTTTTATTAG
TGGTAGCAGTAGTGATTTGTGTTATACCTTAGCTACTGGATTGGTTTTAT
CTCAACCCATGGGGGCTACATTCTTTGAATACTCCTTCCTAACTTTCCAA
GAGTTGGGGGAGCAAGAGGGGGTGTGAGTGAATGATCTGTGCAGATTTGG
GTTTAAACCACAACAGTTCTTTTTGGCACCCAACGTGGGGCACAAGGGTT
GAGATAACAACAGATCTGAGCAGATTTATAGTCACTCATCACAATGCTGA
CTTATTGGCTCTCAAAGTTGTTTCTCTTGATCTCACTGAAATGAGATCAA
GAAACTCTTCTGAGTTTCAGAATCTTGTCAGTTACTTTGGGCATGTATTT
GCTGTGTTAGTGTTTATCAAGTATGGGGCTTGGGCTAAGGTGCTTGTTTC
ACTGTACTTTACGGCAATGACTTGTAATACGGGGAGGCTCTGGCAGTAGA
GGGGGATGGACGTGGCTGTGGACTTGGACTTGTACCAGGCCGTCCTGCTG
TTCTTCACCATCCTTGCCCTTGTCCTCGCCTCCGTCTGCGTGAGGCTGCA
GGAAGCCGAGGAGGAGTGGCCCCGGGAGCCGGCAGTGGCTGCCAAAGCGG
CCTGGGAGAGTGGCCTCGGGGCCCACGTGGCAGTAGCAGAGCAGTGGGAG
GAGGCAGTGAAGGATTGAATGAGTTGTGAGGAGTGAATGAGCTGTGTGGA
TTTGGGTTTAAACCACAACACCAAGGTGATGGCAATAGTGGTGGTGATGA
GAAACCTATTACTAAGAAAGAGAGTAGCATTAATAGTTATTGTTTGGAGG
TCTCTATTCTGATGATATTTAGAATAGCTATGTATGCTATGTATATTATT
TATATAAAGATTTCTCAAAATGCATATACATAAACACATATACATGTCTT
CTTTAATTTCTAGCTTCTAGAATAGAATCATAGAATAGTTAGGGTTGGAA
AGGACCTTAAGATCATCTAGATCCAACCCCCCTGCCATGGCCAGGGACAC
CTCACACTAAACTATGTCAACCAAGGCCTCAACCAACCTGGCCTTGAACA
CTGCCAGGGATGAAGAATTCACAATCTCCTTGGGAAACCTGTTCCAGTGC
CTCACCACCCTCACAGTAAAGAATTTCTTCCTTATATCCAATCTAAACCT
GTTTAAGTTTGAACCCATTACCCCTTGTCCTATCACTACAGTCCCTCCCC
AGCATCCCTGTAGGCCCCCTTCAGATACTGGAAGGCTCCTATGAGGTCTC
CACGCAGCCTTCTCTTCTCCAGGCTGAACAGCCCCAACTCTCTCAGCCTA
TCTTCATACAGGAGGTGTTCCAGTTCCCTGATCATCCTCGTGGCCCTCCT
CTGCACTTGTTCCAACAGTTCCATGTCTTTTTTATGTTGAGGACACCAGA
ACTGCACGCAGTACTCCAAATGAGGTCTGACGAGTGCAGAGTAGAGGGGC
AGGATCACCTCCTTTGACCTGCTGGTCACGCTTCTTTTGCTGCAGCCCAG
GATATGGTTGGCTTTCTGGGCTGTGAGTGCACACTGCTGGCTCATGTTCA
TTTTCTCATAGACCAACACCCCCAAGTCCTTCTCTGCAGAGCTGCTCTGA
ATAATTCAGTTATAAAAACAGCTATACTGTCATGAAAAAAAGTGTACGGT
TTGTAATGTTTAGGCTAGAAGAAGTAAAGCTTTGAAAATGCAAAACCTGA
ACACTCAGAACCATTACAGAAAAACAGAGAATTAAAGTGTATTTTTAAAA
TGCGTGTTGTTGACAATTCCTATTCCTGTAGTCGTATGACCCACATGTCC
AGCAGGGCTTTTTCACAGAATTCCATTAAAAAGATTCTCCTCTTAGGAGA
AAAAAATATCTTTTAAGATCTTAGGAGAGCATTAACTCTAATTTACAGTA
GTATTTTAAGGCATATTCCCCTTCTATCTTTACTGCATAAAGTGTATTGC
TAGCAGTCAAGAAGTAACAAACCTACTTCAACCACACAGCAAGAGTAATG
TGTGTATTAGTTAGAATCAATCAGATTTATCCTAAGAAGTGTGACTATGC
AGCTTTTTATAATGAAAAGTTAAATTCTTTAACTTCTTAGACAAAACAAT
TTGTTAAATAATATATGCTGCAGATGTTCACTGTGAACATCTACAGAATA
AAATCATGGGTAGCCTCTGAGAGAACTACTTCTTAAAATAGATAAATATA
TGTGTATATATTTTTAGGACTTTAAGACAGCTTTATACTAGTTACTGGGA
AGGGGAACCTCCATCTATCCCACTCCAGCCAGTGTGATGCCAGTGTCAGC
CAGAGATGTCCAGAGCCTGAAGAGGGATTGCAGATCAGCAGAAGAGCATC
TGAAGGGCAGCACAAAGGAATTCCAGACACTCCAGCTGATAAATTGACTT
CACTGGGGATCCAACTTAAGTAGCTGTATGCCAATGCACATAACATAGGC
AATAAACAAGGGGAGGTAGAAACATGCACATATCTCCAGGGCTTTGATCT
TACTGGCATTACAGGGATGTGATAGGATGGCTCCTATGATGGAATGTTGG
AATGGAAGGGTGCAGGCTCCTTCAGAAAGGACAGACAGGAAAGACGAGGG
GGTGTCACCCTCTATGTCAATGACTAGGTGGAGTTCACAGAGCTCCACCT
GGGGATGGAAGGGGAGCTGAGAGCTTATGGGTCAGGATTAGTGGGAGGAT
AATGTGAGGTGACGTTATAGAGAAGGTCTGTTACAGGCAAACCAACAAGG
AAGATTGAGCAAATGAGGCCCTCTATAGACAGACAGGAGCAGACTCAAAT
TCATAAGCGCTGGTCCTCATGGAAGACTTCAACCACCCTGGTATCTGCTG
GAAGGACAACACAGTGCAACATAAGCAATACAGAAGGTTTCTCAAATGTG
TTGATGATAACTTAATTCTCCAAGTGATACAGAAGCCAATGAGGAGAGGT
CCTATGCTGGACCTTGCTCTCAACAAGGTGGGGCTGGTGGGAAATGTGAA
GCTCAAGGGCAGCCTTGGCTACAGTGTCCATGAAAAAGTGAAGTTCAAGA
TCTGTAGGGTAGTGAGGAGGGTGCACAGCAAACTCGTTGCCCTGGATTTC
AGAAGAATGGACTTCAGCCTCTTCAGGGCTCTGCTTGCTAGAATACTGTG
CAATAAAGCCCTGAAGGTAAGAGGGGCCCAATGAAGCTCATTAATATTCA
AGGATCACCTCCTTCAAGCTCAGGAGCAATGCATCCTGACAAAGAGAAAG
TCAGGCAAAACTGCCAGGAAGCTTGCATGGATGAACATAGACCTCCTGAG
CAAACTCAGACACAGGAAGGTGGAAACAAGGATGCAGAATACAGAGAAAT
CATCTGAGCCACAAGGGATGAGATTAGGAAAGCTAAAGCTGTGATAGAAT
TAAATCTGCCAGGAGCATCAAGGCCAACAAGAAAAGCTTCCATAGGTATG
TTGGTGATAACGAAAGCCTAGGGAAAATGTTGGTTCTCTCTGCAAGGCAA
TGAGTGACCTGGTTACCTGGGATATTGAGAAAGCTGAGGTACTCAGCTGC
TTTTTTCCTCGGTCTCCACAGACCAATGCTTCATCCACATTACCCAAGAT
ACAGGAGGTAAAGTTAGGGACTTGAATAATGAAAACCCACCCACTTCTAT
AACCTTAAATCTTAAACTAACAATAGTGTGTGTACATTATCATAGTAGAA
TAAGCCAAACTGTTCTAACTTACTAATACGTAGAGAGAAAGGAAAGTTTG
GCTGATGGGGAAAGGATCATCATAGGACTGATAACCACAGAGGAGACAAT
AAATAAGACCAAGAATGCTAGCCTACAAGATAGCAGAGTGGTGCCCAGTG
TGGAGCGAGACTGGAACAGAAAAGAAGCAAAGACATACTATCATGGGTTG
AGTATGTTTTGAGGGTGTTTTTGTTCAAGGTTTTTTTCCAGCCAGGTGGA
GGAGGGGAGTCCAGGAGGAAGGAGAGACAGGACACCTGACCCAGGCTAGG
CAATGAGGTATTCCATACCATAGCACGTGATGCCCAGGATGCATACTGGG
AAAGAGAGCTCTGGAGGAAAATGGAGGAAGGAGCACGCGGTGCTTGGCCG
GGCAGGGTGGAGTGAGTTATGGGTTGGTGGCTGGTGGGGTGTTGTATTCT
CTTCACTTGTTGTTTGCTGTATCATTATTATTTGTAGTGGTAATGGCAGT
GGTGATTCTGTGTTATGCCTTAGCTATTAAACCATTCTTATCTCAATCCG
TGGGGGCTACATTCTTTGGATTCTCCTTCCTAACTCTCCGGGAGTTGGGG
GACTTGGTTTAAACCACGACACATACCAACTGCTAACTCGGCACTAGGAC
CTTGCAAGCATGAGCAAACACTGAAGTAATTCAGTAAACACACAGAGGAA
AACTACCAATGAACACCAATGACCCCCCACTCAGCGAGAAAGCGCATGCA
TAATTAGGATTCAAATATTACAATGCATTCCAGGAAAAGCTATTAATATG
CATGAGTAAGTTAAATATATAGCCACTGTTGGCAAGTATCGGGTACTCTT
ACCTTTGCGAAATGATTTGCATGTGTGCCCAACACTGCAATAAAGAATGC
CTGCTTTCTAAAACTCCAAATTAAGTCTCAGAGTGTTTCTCTAACTAACT
TTTACTGTAACGCTGTAGAAGATGAAAGTGAGCAAGTCAATGGGACCTTA
TGAGATGCACCTGCTGGTCCTGAAGTGGATCAAGTTGCTAAGTCACTACC
TGTCATATTTGATGAGTTCTAGCAGTTCAGTGAAGTTCCCACTGACTGAA
AAAGGTGTCCTGGCTTCAGCAGTGGCAGTCATTTTTCTCCTGCTTAGTAG
CTGGTGCAGTGCTGTGTTTTCAGCTTTATCATCGGAACAGTGCTGATAAC
ACAACAATGTTTTTAGTTATAGCTAAGTAATGTTTACTCTGATCAAGGAC
TTTTGCAGTCTCATGGTCTGCCAGTGAGGAGGGGCACAGGAGGCTGGGAG
GATGCAGATGCAGGACACCTGGCCCAAACTAGCCAGAGGGGTATTCCATA
CCAGAGCACTTCTTGCCCACAATATAAACTGAGGGGAGTTACCTGGAAGG
CCCAGATAATTTCTCAGGTAGGGCCTGGTATTGGTCGACGAGTAGTGAGA
GGTTCTATTCTCTTCCTTTGTTTTTTCCCTTATCATTATTATTACTGATG
GCAGCAGCAGTGATTTTGTGTTATACCTTAGTTACTAGACTGTTCTTATC
TCAGCTCGAGATTGTTTTACATTCTTTTGATTCTCCTCCCCATCCCTTCA
GGAGCCAGGGGAAAGAAGAGAGGGGAGTGAGTGAGCGGCTGTGTGTTTCT
GAGTTACTGAATGGACTTAAACCACAACAAAAGGGGAAAGGTAAACCTCA
TATTTTAAATGAAGGAAAAAAGGAAGACCCAGGGACCTACATGCCAGCCA
GTTTCACCTTGGTGCCTAGCAAGATCATGTGGCATATCTTCCTGGAAATA
ATACTAGGGGACATGGAAAATAAGGAGATGATTTGTGACAGCCAATACAG
CTTCACAAAGGACAGATCATGCCTGACAAAATTTGGTGTCCTTTTAGAAC
AGGCTGACAGTGTTGGTGGATAAGGGAAGAGCAATTGATGTCATCTACCT
GGACATACACAAAGCATTTGACACTCTCCTGCATGACTTCCTTGTTTCTA
AATTGGAGAGGCATGGATTTGACAGATGGACCACTTGGTGGATAAAGAAT
TGGCTGGATATCTGCACTCAGAGAGTTGTGGTCAGTGGCTCAATGTCCAA
GTGAAGGCTAGTGGTGAACGTCATTCCTCAGGGGTCAGTACTGGGACCAG
CACTGTCTCCAAACAGTAGGATTGTGTAATCCCTCAAGCAAGTTTGCTGA
TGACACCAAGCTGAGTGGTGCAGTTGACAAGCTTGGGAGAAGGTGTGCCA
TTTAGAGGGAACTTGATAGGCTCAAGAGGTGGGCCAATGTAAACTTCAAC
AGGGCCGAGTGCAAGGTCCTGCACCTGGCTCAGGGCAGTCCCAAGCACAG
CTACAGGCTAGGCGAAGACTTGATTTAGAGCAGCTCTGTGGAGAAGGAAT
TGGCTGTGGTGGTTGATGAGAAGCTCAACACGAGCCAGGTGGTGAGGCAC
TGAAAAGGGTTGCCCAGAGAAGCTGTGTATGCCTGATCCCTGGCAGTGTT
GAAGGCCAGGTTAGATGGGGCTTTGAGCAACCTGGTCTAGTGGAAGGTGT
CCCTGCCCATGGCAGGAGTGTTTGAGCTACATGATCTTTAAGGCCCCTTC
CGACCCAAACTATTCAATGATTCTATACACACACAGAATTAGAGAGTGAT
ATTATATATATATATGTATAAAAAAATCTATATTTTTCTTTAAGCTTGAT
TTCCCTACTAAATACTCTATTGCAAATATTGTTTACAAATGCTTACCCTA
CAGATAACTTTTTAGAAAGTTTTTTTATTTTGCCTGCTCATGTTGTCATA
TGTAATTTGGATAACCCTTAACTGAGCATCTGACTCATTAAAAAACAAAG
GATTTGGCGTTTCACTGTACCCAATAAAATGTAATTTTTTTTCTACTAAA
TATAGAAAATGGTGGGAAAGTACATTCCTGCAATGTGTACCAAGATGTAA
CTTTGTCAGTTCAACATTTTAATCGCTCAGAAGAGAGAGCTGGCTCTGGA
AACTTTTAATAAGTGTAAAAGGAAATAGGAGTTTAGGGATTCTTCAACAC
AAAATTGTAACAAGGAACTTATTGCCAGCAGTAATTTTGTGATTAATGCA
CATACCAGAATAGCGTTCAGCCAATTCTTTTTCAGCTACATTAGCTTAGC
AGTGGTAAATTCTAATGAAAAAATAAATATGCTGTTACTTCTATTCAGAT
CAGAAGTTAGGGAAGTGAATAGTCAGTATAAAGAACCAAAGGCAGAAGAG
ACTTATAGAAAGGTATATAAGAATTAATGCAGCAAAGGTACATCACTCTT
TAAATTGACTCCTTGCACAGATATGTTCAGAAGTTTTGTGGGTCTTTTTG
AGACAAAAGAAGTGATGTGGCAGGAAATTCAGGCTACTGAATGGAAGCCA
GGAAGAAGCAGCAGTGGTAGAGTACCACAGTAAGGGCTAACCCAGCAGCC
AGACAGATTCTCAGCATGTCCTGTGTTGGCAGGAGCAGTAATTTGAGCCA
GCATCTGATAGCCCTGCAGGTCACTGAAGGAATTAATACAGCAGCAGATG
TGTGTTAGAAGAGACCTGGCAGGCTATGTGAGATTCAGAAACTGGCAGGA
AAGTTCACTGAACAGAGCCAGGACCATGCCTGGGAAACATTTGGAAAGAT
TAAGAGGAAAGAGGTTATATTCAGACTGTATAGTCAGATTTGAACTGTTT
TGTTTTGTTTAACTTTCTGTGACAGTAATAATTGAACATAATGACTGCTA
ATAAATTACTACTGAAAGAGAATTATCCAACACATACCAGAGAGTCTCTG
TCCATCTTTGTTTTGGAAATGAAAGAGATATGCTGTAGATAGATTCGTAC
TTTTTCAATGCATAGTAGTTTCTTTAATTGATGAAGGGATTTCTCAGTTA
TGAGGGAAATCTGTGCTTCATAGATACTTAGTTTTTGTCATGCAAGAAAT
AAAATCAGCCTTTGTGAAGAGAAAACACCACTAAACAAGCTACTACACCT
CTTCCCACTTAGCTTACCTAGCTACCTGTCCTACAACCTCATTCTCCCCC
TTCCATGATTACTTTTCACTCAGGGACCTGTGCATATCAGGTATCTACCT
TCATACTGGTTCGACTTTTATTTCCAAGAAATTTACACAGTTATCATATT
CATAGTATTTGCTAAAGAGATCTGAATGTGCAAGCCATGCAGAAAGAACA
TAGTTAAAAACTATTTTAAAAAAGGTTTTATTGGCAGCCTCCACTCACTT
CCCCCCCCCCAAAAAAAAA
>bird_contigs.fa.16
CTCAATTTAACTTCCTGTAGTTTGTATCGTCCTAAAGAGGCACAGAACCT
AAAAGGGTCCATTGAACAAATTTTGATTTGAACATATATAAAAAAATTAG
TCTGCAAGCAGATAACTACATTAATATTACTCTAGGGGTTACAGATGCCT
TATATCAAGGTCATGATTAAATTATTCTGTAAGAGAGGATGATTCTTTGC
TACTAGCCAGTCACACTATAAAATATAAATATAAATCTATAAAATAAAAT
ACATCATACACTGTAAATAGAAACTACTGCTTCAGTACCCTTTAGAGTTT
TTGCTTGTTTTTCTTTTTTTTTTAATTCTGTCTAGCAGAAATCATTTTGA
ATTTTGCCTGCAGTCAGCCACTGAGACTGAGGAAGCTGAATCCTAGAAAC
ACAGTTTAGTTTAAAACTCTCAGTAACAAATGCCTCCACTTTTGTGGCCA
CATGTCAATACTTTGTTAAGCCTATTTGATATGGCTATTTTTTTTCTCTT
TCCTAAATATAATGAATCAATTTCACCTTCTTTCTCCTGTTAAACAAGTT
ACTATACGTTCCTCTGTTTTACTATGAATCTGCAAAGATATAGCATATTC
AAACATGGCATTTTTACATATGTGTGTATTATAATTTAGCAATTTCCTCT
ATTAATTGACCATGAGTGTTTTAATATTTTATACAGCTGATTGCATTTCT
TGAGAATTTTACTCCCTCTTGTACCCAGTCTGCTGTACTATCAGATAAAA
CGTTGAGAAGTTTTATCAGAGTATAAAAAAGAGATATTAAAAAGACAAAT
GTTTAATTTTAAATAATTTAAAAACATTAACAGAAAAACAAAAAAATAAA
TAAGAACTGTATTCAACTTCATGTACTTGGTGCTAAAATGTTTTTCACAG
GAGCAATGAGGTATGATGATTGAATTATTCCATGAAGATGGCTATCTGAA
TAATTTTTTTTTTTTAATTTTCAGAGATTCTGGCATAATTCTATGCCAGA
ATCTCTGCAAATTAAAATTTGCTTTAAAGACACTGCTTTTATGGTTATAT
ATTCTGAACTATACAGAACTGTTGTTTGTGCTCCTATTTGCAAAATCAGT
CATAAAGATGCAAATCCACTTACAAATATCATCAATGCATCATCTACATA
GTAATAAACAGAAAATTATAAAGTAATACGAGTTGTGTTTGAAAAGAATT
TTGACTTCCATTGAAGATATGTTCTATTTTTGTTTTGTTATGTATCTGTT
TTGAAGGTGTTGCTATTAAAATGAAATATAAGTTTACTTACAATGAGCTG
TGTAATACAAGTTAGTAATATAAGATATTCAGACTCATTCACAACTGTAT
TTTTAAAGATAGATGGGGGGAGGGGACACATAGGTAGATATGGAATATGC
CTGTTTCAGGCAGAATAAATTCCAGACCACATTGCTTTAAATGATATTTA
AAAATTATTGAATAGATTTTTTTAATTTATTTTTTTTAAAGTTTTAATTC
TTAAAAATTTTGAAATCAGTTTGGTTTTGTTGCTTTGCAAATCAGCCTTA
TCACATGTTAAGTATCCAATATACTGAAGGAAGTGATTGGCTTAGTGTCT
GAAAATTATAATTAATTATGGACTAAAGTTTCACTTGGCTCCTAAAATTG
CAGTATTTGCCATTCTGTACTTAAAGTCATTATTTCAAACTGAATTTGAG
TACTATACTCCCTAAGTTACTTTGACAGTTTTCCAAAGATACAGTTTATA
GTTCACAACATATTTATAAATGTTTTACCTGCTTCTGTGACAGAAAGCTC
TCTTCTCGCCCAGGCTACTATGGTTCTTATTTTAAAGTGATCACTTAAAT
AGAAATGGCTTAGAGAAAACAGGAAAAAAACAATCTGCAAATTGTGCATG
TATCTGATTTCTGTTTACTGCAAAATGTGCTAAGACAAGAGATATTTAAC
AAGAGTTCTACCGTTTACGCTCAACTATTCATACGATAAAACTGTATCCA
GGGTTATTTATTCTTTCAAAATTAAGCCCCACAAAACTAATTGCATGTAT
AAAATTATATCACTAAATGTTCTTTCTCTATGTCTTTTTGTCAAACATTG
ACAACTGACACCACTACATTTTGAACTGGAAAAACACTTGTAGGTAAGTA
GCCACCTATTAGATACAGAAAGTTTGAGAACAGCTAGGTCTAGCTATATG
ATGCTGTCAGGAATATTCAGATGGAGTAGTCATTAGACTGCAGAATCCTC
TGTGAGCTTTTTTAAAAAAAATATTATGTGACTCACACAGTAATGCTGCA
GCATTTTTTAATTTAATTAATTCATTGATTTGTTCATTCATTCATTCAAA
AAGTGAAGGGAAACAGCAAAAAGGAAATATAAATTTGAATTAATATATGT
ACATAGCATGAAATATATGTATATATACACAGAACAAGTAAAGGAATGAT
GAAGAAAGAAGATTCTCTAAGAGCGACATTTCTTAAACATAATTATTTAT
TTAAAAAAATATAAATTCTTGTTTATCTATTTCTAACAGGTTGGTCAGTT
CTTCATCAATGGACGAGATCTATCTTCTGAGATATTTGGAATGCCAAAGG
CTACAAAAATCCTCAATTATTCAGTCATTTTATGTGATTCAGATTTTCAG
TAAAATGGGTGATAAATTGTCTGAGATTGTTTTTGTTTTCAATCAGCCTG
GATTTTATGGTTTTAATACTTCAAATATTATGGCAGAAAAAAAAAAGAAA
AAAGAAGGGGAATTTTTTTGTGTAGTTAGATAATGAAAATTTCCTCTGTA
GGCATCCTTCAAACTGATGGTGGACAGGAGGCTTCTTCCCAGCATCCACA
GTTCATCTGTTTTCGAGAGTGAGCTGAAGCTCTAAGCTATACTAACTACA
ATAGATATGTGAAAATTCACATGTAGAAATAATTGAATGACTTTTTTTTC
TACTTCTGATTGAGTTTAGAATGTGTTTAAATTTAGAATTAGTAGTGTTT
CTGTGATCCAGAGATGAGGCTGAGTTTATTTTCCAAAGCACAGAAATCAG
AATGTCTACTGTATTTGCACAAATGATTATTGGGATGTTTTCTGTTTCCG
TTTTATTGCTGAGATTAAGAAACAAAGTTATCCTGTTCATTTTTGTAGGC
TTAATTCAGACACACTAAAAATAATTTGAATTCTAATTAACATGTTGCAG
TATTTATACACATAGAAATTGGTTTTGCTTTTGCTTTGATTTGTGCTCCA
TTGACTCAGAAATGCTGGCATTCTTGCTGCAATTACTACCAAATATTGTT
TTCTTACTCAGAGATTAATTTCCATACCAGACTGATAATCAGCAGTCTCA
TTTTTCTGATTCCAAACTTGATACGTATTAAAAAATATAGTTAAGACTGG
ATTTTGGTATCTTTTCTTTCTAAGTAGTGTATTGGATTTATATTGCATAT
TAGTAACTGTAGATAGTATTCTCACAGGAGAATAGATATTTGGTACATGA
ATTCTGAATAACCCTGAAAGATACAGCAAGGCCATGAGAGGCCCCAGGAA
GCTTAAGCAAGCAAGATAAGAAGCTGGAATTCACCAAGTTATGAGAACTG
TGGACTTTTGGCAAGCTTTCGAGGTCAAGTTCTCACACCTGTGCTTGACC
AATTATATGTTAGTCACTAAGGGTCTTCAAGACATGTATCCAATCATGAT
ATGCCAAATCGCTGTGTGTGTAAGCAATAGTATATAAGGAGTTAATAATG
AAGAGATTAATAATGTTACTTGTTTGTTTAAGTGGCTGGGTAATACCCCG
TTCTGAAATAAACTGTCTTTGGGACTAGTTGCATTTGTTAGACTTGTACT
GTAATATACTGTGTTAACATACAACAGCAATCAGTTCTGAAAAAAATCTG
AATACTTTCAGGTTGTATCTTAAAACTGGTTGATGGGTAAAAACTGCATA
TTAGGGTGGAATTTGTTTAATTGTTTTCTGAACAGTAATTTTTATTTGTC
ATTTATTTATTCATTTATTTTTATGTTATTGGGGCCCATTGTATTTTACT
GTACCTGTGCTTGCTAATACCTTGCTCTTACGCTACTGGGGTTCCTGCTA
TAACATCTTTTTCTTTAAAACACTTCATTATATGGCTTGCAAAATATAAG
TAATATTTTATAACCATGACCTAGTCATGAGTATATCCTTACTCTGGTGT
TATCTGGCATTTCACTATATGAAAATAACAGTACATTAGGAGATGCATAG
ATAAAATGTCATGGTAATTCTTTACTTTTCATGTCTTACAAGAATATAAG
AAATCATACCAACATACCTTACAACAGAGGGGATGATGCATAAAACCAAA
CATGCATAGGCTAAAGGAAATCTTATTCTATAAAAACAACCTCAGGATGT
TAGGCTTGTAAGGCTTGCACAATGATAGGCTCATAACTAGCTGAATGTTA
AAACAGATTTTCAGCTAGATAATAAAGGACTCCTGTATCTAATGCAAAAT
GTAAACTTTTTATTTGTTTTACTTCATTGTTTTTCTTTTCATCTGCTTTC
AAAATATGTGTAACATTTCTTCTTTGTATTTGAATTTAACTTTTTGTTGG
TTTTCCCTTAACTTTATACGTGATGAGAACTATTTAAATATACCATCACT
CTGGATGTGGAAATCCCTAATACTGGAGCTGCTGTTACAACACTCAATTG
TACTGTACATTGCTTCAAGTATTTAAAAAACATACAATGAGCCAACTTGT
ATCCAAAAGTTTTTTTCTGAAAGCTTTTTAGTGTACTGAACAGTTGTGGT
GATGTGTTTCACCTGCAATCCTGACCTTTAGTTCCTGTAATTTAGCTAAA
GTGAAAAACACCAGTGGCAATTGTATCCAACTCAAAGTGGATTTGGGAGA
GACAGATAACATAATAGCAAAAGGCTAATCTGAGCAACATGCACTCCCTG
TAACCATAGTGCTGGTCAAGGTCTGATTCAAGCCAAGTATGGACAAAAGT
CAACCAACCTAACTTCTGTAGTCAGTATGCAAATATGACTATGAGTCACA
AATCTCACTCCACAAATAATGGACAGCCTAGGGATGCACTTTGAAAAAAA
TTATCTGCTTGAGGCTGATAGGGTACACCTATCAGAGAGAGGGAAGAGTA
TCTTCAGTCACAGGCTTATAAAGCTGATGAAGGCGGCTTTAAAGTGAACT
TGTGCAAGGCATTTGACACTGTCCCACGTGGCATCCTCGTTTTTAGATTG
GAGAGGCACGAATGTGGTGGATAAACCACCTGGTAGTTAAGGAATTTCCT
GGATGGTCACACCTTGTCATTAGTGGCTCAAAATCCAAACAGAGGCCAGT
GAAAAGTGTCATTCCTCAAAGGCTGGTACTGGGACTGGCGCTATTTAACA
TATTTGTTGGTGGTATGGACAGTGGGATTGAGTGCACCCTCAGCAGGTTT
ACTGACAACACCAAGCTGTGCGTGCAGTTGACGTGCTGGATGGAAGGGAC
GCCACTCAGAGGGAACTTGACAGGCTTAAGAGGTGGGCCAGTGCAAACCT
CATGAAGTTCAACAACATGAAGTGAAAGTTCTCGCTCATGGGTCAGGGCA
ATCCCAAGCACAACTACAGGCTGGGCGGAGACTGGATTGGGAGCAGCTCC
GTGGAGAAGGATTTGCGGACTGAAAGAAGGTAGATTTAGATTAAATATTA
AGGAAAAATATTCACTATAAGGGTAATGAGACACTGAACAGGTTGCCCAG
AGAAGCTGAGGATGCCCCATTCCTGGAAGAGTTGAAGGCTAGATTGAACT
TTAAGTTCCATTCCAAACCTAACCGTTCTATGATCCTGTGATTAGCTCTC
CTGCATGGCAGTGGTCTGTACCCCAAGATCTCTCCTTGCATAGTATACCT
CACAAGGTTACTCTTCAAGGCTGACATATTCCCTGCCACAATAGATTCTT
GGTAAGTAATTAATAGCCTGCTAAACTTTGAAATCTTAGCTAAGTGATAT
AAACGATATGCACATATAACCCATTAGACATAAACTGTTGACCAAGTCTG
ATACTAAGTTTGGGTCTAGCTTCACCTTCACTCCTCTCTGAGAAGGAGTT
TAGAATGTGAGGGTATCCTTTCTGTCTGACCATGCCCTCTACGCATTAGA
TAGTCAAACATATCTTGCTATCAAATCTTGTTAAGCCACTGCCAGATTTA
TTATCAAATGTTGTTAAATTTCTGTTTATGTCAATACACTTACTGATACT
TTTCTTTTACAAATGAAGTGTTTCACTCCATGTGCAACAGCACTACAAAA
TAAAAACATCTGAAATATTTAAAATAAATAGCAAATATTTTGAACAAACA
TACTTAAGTCTTATGTTAAGTCTGGGTGACTGAGGCCTCATGTCAACAGC
TATTATTTAAAAATATGTGTGAAAATATTCTCCCTGACTCTGACAGTGTG
AGTTTTTTTTCAGTTCCAAAAGCTGTACACAATTTTTCTAAAATCTATGA
ATTAGTTTTGTGTAAAAAAATGCATTTTGGCATATATTGCTTGTAAAATC
ACACAGGGTCATTTGTATTTCTTTTCACCCTGCAATGAATTTATCTATTT
TATTCTACCAGATATATTGTTGGGTAAACTGGTTTGATTCAGATAGTTTT
TAAATGTTCTTTTTAGTAGAACCATTGTACTGAATTTTCTGGGGGCTCCA
AGTATCTGTTAGGTCTCTATATTACATTCAAAAACTTTTGATCACCAATA
CCAAGATTCTTTTGTTCTCTTGTTCTTAATAATAACTTTGATATCAAGAA
GATCAAACATGGCTTTTCCTCTGGTTAAATTTTTTACCACCTTGTCTACT
AAGTAACCCAGCACTCTCATAATTCTTGCTGGCTGTGTTTATTACTGAGT
AGATAAAAATTTAAAGCATACATGCAGCTAACATGAAAAAAAATGCCCTG
AGGATTTTCCAGAAATGCATCAAAACATGTCTGAATACCACATACATGTC
CTTAGGCATAAACAATTTAAACAACTTTAGCATCCATTCTTTCCTTCTTT
TTGCAGGCTTTATTGTATGAGCATGTAGTTTCTTCCTCATTTTCTCAAAT
TCCAATTCCACTGGCATTTTATAACTTTAGATGTGTTTGTGTTAATCTCT
AGTTTCTCCCTTTTTTTATCAATTATGTATGGATCTTGCTCTCTGATGAT
CAAGTGATGTGAAACATCAAACTAAATTTTTATTGTGCTAATGAGATAGA
ATTATCTGACATTTAAGGACTTCGATGTCTCCTTGAATCATTCTATATCT
CACTTCATGTACAGATAATTTAGCTGATTAATAATCATTCTTCATTATTT
TTGCATTACAAAACCCTTTCTTTCCTTTTGTCTGCAAATGTAAGTTGATA
ATTGAGTTTAGTGAAGGTCTTTGCTTTCTTCCTTTTTTTAAACCTACATA
TTTTGAATTCATGTATAGCATGAGTACCATTCAAATGTTACTTCAAGTAT
GCTAGTATTGCACAACTGATGCCAATGCTCAGTATTAAATACATTTAATC
ACAACTAGAAGTTTTTTAAATTTAAAATTGAGGGATAGTTTTCCATGCTA
ATTTTCAGATATATGAATATTCCTTACACATTGCAATTAATCTAAAATGA
CCCATCAGCACAACCTGAGGTGTTGAACCTTGAGAAGCATTCTTTATTTT
GTCCTGGTGAGGTGGTAAACTGTAACATAAATATCATACAGGAAAGGGTA
ATAGCTGCTAAAAGATAAAGGTGAAAGAATGGCAGATTTGAATTAGAGAG
GAGGGGAAAGATCAGTTGAGATGTGAAGATTGTTCCAGTAATAATAATAT
TGCAACATTAATTGTCAAACAGATCTTGAAATTTGGGTTCATCTACCCAA
CTTTATCTCACAGCTGAAGTTTAAGCTAATTTGTTAGGTCCCTTCTAATA
CAGAGAAATTACTACTTGCAGAGGTTATTTGCAAAAATATCTTAAGAATG
AAAGAATAGCCCTTTGGAAGTACTTGTCTCTCTTCACTGACTGAAACAAG
AGCCCAGACAAATGGATTTCTTTAGATGACTAATGATAAGGCAGAAAATT
TTAAAAAGACATCTGAGAAGCACAGGCAAAAGAAGAGGGAAGATTTGCAG
TTTTTACTAAAAACCAAAATAATTAAAATTACAGGTTTCCAAAGCTAATG
GCAGGAAACCTGAATGTCAAGCATGTAAGAAAGAGTAATTTGATAAAATC
AGAAGATTTTGAAAAATGAGAAAAGAGGTAGTAATAATACTGTCAGTATT
TCATTCTCTGACATTTTCATCCTCATTAAATAAAACTATTTTGCATAACA
GCCCAACTTCCTTAAAGTGGAGTCGGATTATAAATACGTGCCATGCTCTT
TTCCAGCAACTACTTTAGAAGTAAGTTCTGCCAAGTCCCTTCCACTTTAC
TATTTGCATTAACACAACAATGATGATGCTTCAGTTCAATCTTTTGTTTT
TATTATCAAATAATTCAGTGAATTGCTTATTAGAAAGGTTTACAGCTGTT
CATAGAGGGGAATGAGTTTAAGTATAGGATTTTCTAAATGCGTATCACCT
TCTTTAGGCAGTCAAAACCAGTGATTTTTTTTTTTTTTTT
>bird_contigs.fa.17
TATAAACTTTCATTTAACAACATTAAGAATTAAAACTGGTTTTGATTTTA
CTCAATGTAAAGTATTTCATAAGTAAGCACGGGTAGTCTTTTTTTCAGGG
GTTTAAATTATTTTTTTTTAAAACTCCTCATGACTAAAATTTTTTATTCA
GTCAAAGGTAAGTTTCTTCAAGACCTCTGAATCCTCTGAGTGCTTAGACC
AGGAAACAAGAGATACTCCTCCAGTATACAGCTATACTATTCCATAACAT
TTCTGCACTTGCACTGGAACCTTTATAAACTGACAAGACCACAAATTACA
TGTAGACTGCAGGGTAAAAAGCTCTTCAAAGATTTAAAGAAGCATTGATT
TATGTTTGATTAAAAAAACAAACAAACAAACAAAACAAAACAAACACACA
CACACACAAAAAAGGAAAGAATTCTTAAAAATAACTCCAAAAATAAACCC
CCAATTTTTCAAGGTTCTAATGTTCAAGAATTTTTTTCCTTTTCCTAAAA
AAATGGATGCATCCCTGGCCATTATTATTTGAGTTTTTTATAGGCTTGTG
TTTGCTTTTTTGTTTGATTTATTGAAGTTTCAAGGATTGTCAATAGCTGG
GAGTGGAGCAGTGGCTTCAGGACATGATGCTTAGGTGGGAAATTGAATTG
CATTCCCATTCCATTTCTCTTCACAGACTATAGTGATTGAAATATTTGTG
AAGAAATTCCCTCTCCCCAAATCATCATTACGTTGGCAATGACTTCAATA
TTTTTTTTTTCTTCATTAGAGTCTGTGAGAAACTTGAAGACTTCCTGGCC
CTATCTCATCTAAGTAATTCCTTGGGAGCTCAATTTCCTGGTTCAAAGTC
ATGTAGCAGTTTAGCCTCTTGAGAACTGCAATGATTTGATCTCTTCAATA
GCTTAGCATAAGAAATCAGAAATAAAGAAATCAGAAATCCTTATCGGTTT
AGCTCTAAAACTGAGATTTACAGGGTCCAAGGAAGGAAGAGGCATGGTCA
GGCAACTGTGAAAAGATATTGTTCCCACTTCCACAGGAAACTGTTTCCCA
GTAGGTTTTCCAGAATGTCTACTACCTTCTAGACACAAGGCTTTACCACC
TAGAGCCAGAATCTTAGCATTAGAATTTGTTCCCTACATTTCTGAAATAT
ACCTCAAATTTGCTGTTCTGCAGAATAGGATGACTTTTTACATAGATACT
GGGTGCAAAGAAACAATTGTGCAAAGTTTGTTTCCCTATATTTAGAAGGA
GTATTAAAGGTTGGTGCATCACTTCTTTGCCAGTTTCTGATCTTATATAC
TTTGGAAAGCAATTTCATAATTCTCACCCCCTTTTTTGTTTTGCTGTATT
GCTGGTGTTGCTGTGGCTAAATTTGAAATCCAGTTCAAGTAAGGAAAAAG
CAGCTTGTTATACAAAATGATTAAGTTTCTAATTAGGAAAAGAAGAATTG
CAGTTATAATACATCCCTGGATTCTATTAATATTTAATTTCTTAACTTCC
TACAGCAAGGATTAATCAGAAGAAAACTTGTTCTGAATACTAATGAGCCA
AAATAGGAAATATTTTAAAGGTATTTCTAAGTTATTTGTAAGGGTTATAC
TGAAATGGAAAAGCCCTGAAAACTAGTCTATAACATCCAGCTGCAAAAGA
AATATTTCTAATTTTCATGTCTCTGAACTTCAGTGATAAATAAAATCTTT
GCACTGAAGTATTCTAGGTTGTAGTTACAAATACGAACTTTCTGATTAAA
TATTTTTCCTCAAGTTGATATGACCAACTATGACAGGAAAGTCTTGTATT
TCTTCATCATCTACACTGGCAACAGCCTTAAGGTAGCAAAATTTCCCTTA
CTATGGCTTCAACAGGGTAGACTTAATTATAGGAATTTTCCAGTTTGCAC
ATTTCAAGTATTCCATTAGGAGTGTTTGATTTAGATCAGTGGGCAATGTA
ATCCATGAAGTTGTCTCTCAGAAATCTTCCTCCTCACTGTCGTTTCACAT
CTTTCTCTTAGCAGTCTTCCTGGAAGATTGGTCAGGCTGGGCTGAGCTTC
TAGCTGTAATAGGTTTATGCTGGTGCTTTTATGTTCCACAGTAGCTGGGC
TAATACATTTCTTTGTTGCTCAGGAAATATAAAGAACTAGATTATACTTG
TAATTAACTGGGTCAGAATTCATTCATGTAAAATTTATGTCAAGCTGACA
TTCTCTAATGAATCTTCAGTCAATATAAGGATGTAGGAGAGAAGTGGAGC
CAGGTGATGTAATTTATCTGTGCTTTAATTTAACCAAGTGGCAGCAGATC
TGTCATCTCCCCCTGATATCTTTCAGCCTAAGATCTAAATTTAGAAGCAC
CTTAAAGATTGTGTTTTCTTTGGGTTTAGATTACATTGTTTGCATCGCCT
CCATTTTTCATTGCTGTAAGGATCTAATTTAAGCTTTTGTAATGTGATCC
CTGCATAGAATATTTGAAGAAGAGACAATACGAAAAGTTTGGCATTGCAG
AAGTAGAGATATATTTATTTATTTATTTAAATCCTTGTCTGTTTGAAATG
TACTAAAGAAAACTGCTTCTCGAATGCTGGATGTCCTCTGTTAGGTGTCC
TAAATTTTAAACATTCTTTTTGTCTGCTGCAATTTAAATTAGTGCTATTT
CCAGTTCACATGTGAGTTAGAAAAGGATAGGCGGATATATCAGAACAGAG
GAACTGAGGAGAAACATACTTTAGCAAATCAGTTTGATGAATAGCACCAG
TGAAAATTGGTTCAGATTATGGATTATTCAGTCTCCAGATAAGAAAAAAA
AAATTAACGTGTACTGTAGATTTTGTATAAAACACCAGACGTGAAATCAT
ATCCTTAACAGTGCTGATTTTATCTGCAAAAGAAAGCTAGATGCAAGCAA
CAGATGAAGAAAAAGGAGGAATGGGAAAGTCATATCTAACATATTAAATT
GAAGGGTTTTGCAAAGCAAAGGACTACTATGATGTGCAAGCTGAATAACA
GAAACATTTTCTGCAGCTTTAAACAAATACTTGTAATTACTTTTAACACA
GATAACAACCTAAGAAATAATGTAATGATATTACAAGCTTCTAAGATAAG
ATACTGTCTATAGAGGGAAATATGAATAACTTGTCCTTAAACCCACAGAA
AGGTTCTGATTTTTTTATGGTGGTGTGTTGAAAAATTGACTGGTTTTAAT
ATTCTGTGCCAAAACAACCTGCTGTAAAATCATAGGTGATACATATGAAA
GATCATTAGTTCATAAATTCATTACAGAAGATCAAGATCCCTTTTTAAGT
AACATGTGTTTTGAGGAGAGTTGGTATATATTTTACAGAAATTATTCTGA
TTGTCTTGACAATAAGCTATGCACAGCACA
>bird_contigs.fa.18
TAGCCAAATGACCATCTAGTAATTGCAAATCAGCAGTTTCACTACAGGAA
GCAAAGAACAATAAGACATTAAAGAACCCTACAAGCGTGTGGGCATCTCG
ATAATACCCCCATCACTGGCACCATCAGCAACAGCTGGGATGGGGTGACT
GATGCAGCACCCCAAACAATTCCTGACACAGATGATGTATAAGGGTTAGA
AATCTCCCAGCCACCTCTGCAAAGATCTTGGCCCAGCCTGAAAAGGCAGC
ATTCAAGCAGGCCTGGGCACAGGGTTGATTTGACAATTCGGCTACTGCAC
CCCACCAGCATCCAGGACTTCCCTCAACCCAACCACTTACAGGACTGAAG
TTATGGAGCCAGCTCCTTGCTGACTGAATAATGGTACTGTTGACACATGG
GGAGATTCCCCAGCCAGATGAAAAAGAAGATTTAACCAAAAGCAGAACAG
AAATCGCATCTTTCATTCTATCTATCATTCCCCTTCAGTTAGAGAAGTCC
ATGAACACCAGCCAAATTCACAGGACTACTGATGCTGCTTCCTGCCTTCA
CCTATCTTTTCAGGCGTAAGAGTGCAAGAAAAGCAACCGTTCAATTATCT
TCCCACTTGTCTTTACAATGCATTTCTAAAAATGTGAAATATTTTCTATT
TTGAGACATGGTTTTGACCTTTTCAAGAAGCTGATGGGTTTTGTCACCTT
CTGGGGCTGCTGCTGTAGATACAGGGTTATCCTAAGAAAATGATTTTTTC
TTAGGAAGTAGTAAAGATATTTTTGAATAATATTACAAAAGGTTAACAGG
AAAACGCATAAATTTTATATTTTCACATTCTGAAGAGACGTTTTTAAGGC
ATGAACCAAAAGATAGTTAAACACATTATTTCAGACAGATGTTCATGGTT
CTACTGCAGTTGTCAACTCCTGCTACCACAATCGAAGTAATTACTGAAGT
TTTTTGAAAGGTTTACTAGAATGCAACAGGCTTTAAACTGCTATTAAAGG
TTTTGGAAAGGTGCATATTCATATCATACCGATAAAAAAATCCACAATTC
AGCAGGACTGCATACTGAAACAGCCCCTCCCCCCCAAAAAAAAACCACCT
ACCACCAAACCTAACCACACCCCCACCCTCCCAGCAAAACCCATCAGAAC
ACTCACAAAACCAGAAGCATTCAGCATACCAGTCTGATAAGGGCTTTCAA
AATTACTCTGAATCCCTGACCTTTGCACCTTGCTTTACCTTTCAGAAAAC
ACAGACAAGAATCTATGTAGAAAGCATAACTAGAAGTAATGCAAACTCCT
TTTATGAACTCTTTTGTTTTTTTTAATACTTTACAAGATGTGTATATCTA
AATAACTCCACAGCACTTCAAATAATCTTGCAAATTACTCAGTGGCTAAT
GCAAACACTTTCAGTAAATCAGTCTGGTTATTCTGCCCATCCTGGACAAA
AGACTTAATAAAGCTTTCAATAACCATACCAACAGAACCAGGTACAACGC
CCCATATTCAAGCCCACCTGCCTGCCACACATTTCAAATACAGCCCGTTC
ATACGAAGATATGTAACCCATCCTCATTAGAGGAACCAGAGTGCACTTCT
CAGGTACAGGACAAAGCCTGCATGCTGCTCACAGGCAAGAGAGGCTTGGG
CTATGCAACGAGAGCAGGAGCCTGGAGCCTCCGGATTCCACCAAGCAAAT
GGTCAGTCAGGCAACCCCAACTGACTGAACCATAAGGATTTCGAAGGCTG
CACCCTTAGAAGGTTGTCACCTATTGAGATTTTTTAAAAAAACAAAAATG
AGCACAACTCCTAAAATATCTCCCTTGCAGAGCAAGTCCTCAGTAGGTAT
CCGTTGTGATCACCTCCCGCCATTCAGACCTGCATCAACATCCCTATTTC
AACTGTTGGAGACATATGACTATCACATCTTACATGAACAACTACCACAG
CATTAAGCAGCTGCTATTGCTTTCAGGCAAGAAAAGCAATAAGTACCACA
TTAGCTAAATCTTTCAGCATTAAAACACCTTAAGTTCGTGGTATGAGCAG
AGCAGAAGCACATACATGAGCTAGTACAATTTTCTCTTTACTACCCCAAA
AAAAGAGCAAGGGAGAAGTAAGCAGTGTTAGACCCTGCTTTAAGCCAGGT
ATTATTTCAAGTGGTAAATATTCGTAAAGGTTTGTGCTGCTTAACAAAAC
AAAACAAAAAAAAACCCAACAAGTTGAGCTGACACGCCTAACTTGATTCT
ACTATTCCTGTGATTACACTGCCAATATGCTGCTGAATCACAAGTCTGCA
ATAATGGTGGGTGGGGGAAATCAAGACAGATAAACCAGACTTTAAATCCA
CGTATCAATCAACACTTGGCTTGTCTCTTTCCAGAAGCAGCAGAACTTGA
TAATACACACTGCTGAGAGGGCAGCTAAGCATCACCCTTTAAAACCCAGC
TTCTTCAATCTGCTGTTCCAAGATGACCACCATGATAATTATTAGAGCTG
AGGCATTGCCGAAACATGTATGACCTCTCTCCATCACTTCTTCCAATTAC
TAGCAAAATCAGCATCCACCCCAGCCCATGCTGCTGAACCCACCAAGTAA
GGGACACGGGCCAAGGGAAGGGTCTGCACAGTACAAGGGGTGGCCTGGGA
CAGTTTTCCTCTGGGAGGAAGACTGACATCCATGTGCACCAGCGCAAGCT
GCCCCCAAGGAAACCTGCAACACACATGTGTTAGCTCTTCAGCAGCAAAA
TGCCTGTCAAAAAGGGTTTTACTGGACAGAAATACAGACAGGACAAAATG
CGAAACTATTTTGGCTTTTCAACTCCCCAGGACATTTACTTTTATTCACA
TGCCTTAGTCTTAATACAAACATCACGGATAACCTAGAGACACCTAATGA
CGTTAGAGCAGCACACAAGAGCTGTGAGCAATGAGAGAAACATGTTATTT
GCTCCACAAGATAAATTACAAGTTTTATCTAGGAGTCAAGATGACCAGTA
AACATAAAAGAAAAAATATCTTTTGACCCAAAACAGATGCTTTAACTACA
CAATGAACTAAAGATAGCTTCAGTGGGAAATGGGCTGTTTGTAGTTAGAG
CATTTATTAGTACAAAACTACATCTCCAAGTACTGCTGAAGTTTGACACA
TACTTCCTGTATGACAGTAAGAAAACATCTAATGAACAATGTTGGGAACC
GCAGTTCTGCATAAGGTATGCTGATGACTCAAGCATCTCTTGGAAATCCA
ATATATTTCTGCTTGTATGTGGTTTCTTCACACTAACAGAAAACAATCAT
AACAAACTTTGAGGTCTCCAGAACAAACTCATTATTTGCAGAGGATGGGA
TTTTCTCCTTTTGAGGGAAGATGACAGTATGGTAACCACTCCACCTTTCA
ACCAGGCATCAGCCACTCTACCTTGACAATTTTTCTTACATGCAAATAAG
CCAAACAATGCTAAAGTTTGTAATCTAGTTAGCTAGATTAGTCTCACTAG
GCAATGAGATACTTGCTCTGGAGTCAGATAATACAATAATGTTTTGCAAA
ACATTCTCAAGATTGGCTTCCTTTCCTCTCTCACATCCCCCTACCCCTCC
TCCCTCCCCCCCCCCC
>bird_contigs.fa.19
ATAAGATGATTCAACAGAAGAAGCAAAAAAGAAAATCCCTTCCTTGAAAA
AGGCCTTGTTGTTTTACACAGTTTCACTAGATACACAGACAAGTAACCAT
CATCCACAGATGCCTATTACAAGTTTAGAGTTATTGCTAATTTCCTTTCT
CACTGCAGTGTGGATTACTAGGTGACCTAGCACAATCTCCAACCACCCTT
TAGGCTTATCCTCAGTTTGAAACTGAAGTAATGCTGAACTGCTGACCTGC
AAGCAGAAGTTTAGCTAAAATGGTAACATTTCCTCTTCAAGACTATTGAC
AGAAAGTGCAACAGGCAGCTCTGACCAGCGTCTACCAAGTATTAAATAAC
AGAGCATCAGATGTGATCGTTAAGGGATATTTAAGTAAATCATCAAGAAC
AGGTTTTGTAAAAGGTAACACTGCTTACTAAAAGCTGACAGGTGCACAGC
AACAACGAATGAAGTTGTTAAACACAGAAGACACACACATAGCATGGGAC
TTGGCAACAAAACTCTGCAACTCCACCCTGTTAGCACACCCCAACTGAAA
ACACCGACTGAGGAACCAGGGGACAAAATTAGTGTGTGCAACCACTGCCT
TCCTGCTGAAAAGGCCGCAATCAGTGCTAGCTACTTCGAACTACAATAGT
AGCTTGGTGAGATATGCCTCTTCTTCCAAATGAGCTTCTTGAACGTAAAT
TGTACCACTTTAACCAATTATACCTTAATCACTGCATTCCCACTGTCCGC
ACTTACAGCTGGAGCCATCTAGATTCAGCACTGGCTATACCAAAGCACAT
TCACTTTTATCCTCTTGTAAAAGCATCACAGGTCATAAAAATATATATAC
GGAAGAAGAGGCAGTCATACTACTACTAACCAGAACAGCTGCAATAATCA
GCAACGGCTACCTTTAAAAAATAAAAGATAATTTTAAGAGTGCTGTGATT
TAACTTTAGGTTTCTTTTTCTCTTGACAGTTCAGTTCACTTTAAGTAAAG
AAAGAGCTTTAGAAGGTGTCCTAAAAAAAAAGGACGGAGAAATATTTTCC
AGCAACTCCTGGTGCTCAGAGGAAGATTCACAAACGCTGCCACCCGCTGA
ACCCCATTTCACGACCAGAGTTAATACAAGTCCCTAAACCCAGCACTCCT
TCACCCCAGCAGCAGAGCGTGGCGACGAGCCGTGTGTCACTCGCTAGAAA
TAGCGCTCACCTTTCACAGGCACGGATGCCGGCGCACCAGGGTCACGCCG
TGCATGTGCAGCATCTACCTCCCGGCCCAAGGCACACACCGCGCCGCTCA
GCCAGTACCACCCCCCCCCCCC
>bird_contigs.fa.20
ATTCTAATTTATGTGTCACTCATTAAGGATAAAATTGAGATAAACCCAAG
AATAACAGCAACTATAGGGGCAAACCTTAGCTCCATTTTAGCAATTTGTC
ATCTTAGTGTTTGGAGGATGTTTTTGCTACAGCTGATGACATTTAGGTCT
GAAAGGCTTTTTGAAATGAAACAAAACCAAGCACAGCCAATGCAAAGAAA
GGGCGAGCACTGTTTTGCTCATTTTGCTTTGAACATTTTCTTTCCTATTT
GGGAAAGTCTGCACATCAAACTCAATGAAACCCTATCTCCAGTTGGCACA
AACCATCAGAGATTCACTGAAGTGAATGGAGTTTACACCTGCTGTGGATC
TAGCTCAATGAAAGGAAACCTATGAAACCTTACGCTAACTAGGAGAGTGG
GCAAAACAGTGTGGTGTTTTTGTCAAGTCCCTCTCACAGTGGTACACATG
TGCTCTTATAGCTGTAAGTAACATGAATTTCCCTCAGAAAAGGAGAAGCA
GGTTTGATCAAGCAATTCTGATGAAGAAAGCTAAGAAGCTGCCAAAGCAG
CTTCTAATGGAGAGGTTTCATTTGAGTGTTGATGAAGTTCCTGTTGGCTC
TTCACTTCATTAAATCAAAATGATTATGGAAGCTGATTTTAAATAAACCC
TTAGGTTAGAAGTGACAATTATGGAGCTTGATGAGAGGGAAAGTTTTGAG
TCACAACAGCATAATAAAGGAGAGCACATCTGAGACAACCAGCTTGCTGC
AAGCACTGGTACTGCTCTGCTTTATGATCTTGGGATAGCCCCCTCACCTT
TCCATGTCCTACTTCTTCCATTTTTAGTGAACACCTTCTATAACTGTCAT
CCTTCCCAATGTAATCAAAAGTCTAATGAAAAGCAAAAAATAAAACAGCC
CTGCCTGTTCCTGCTCAAGGACTTTGAGATTTTAGATAAGAAAACAGTAG
TTTAAAATGAAATTTATAGCCTAAAACCTAATCTTAGGGTAGCTGAGCTA
CCCTGAGGCTTTACATCAACACTTCAAATTACCATTTAATTATACTTTGC
ATAAGGAGTTTTGTTAAAAAAACTACTTTTAAAAAAGACACAACAAGGTC
TCATAAGAGAGATTTGGGTTATCTGTAAACAAAGGATGTCTACACCCAGA
AAAACATCCAGAGTCTGAAAAGTTATGACAAACACAAGGTTCATCTTCCT
GTTTTGGGCACAATAAAATAGAAAAGTTTAATAACACATCCCAAAATATG
ATGGCAGCCTACCAGGACAACTGCCTGCACCACTGGGCTTTGGGCATATG
TGACTCACAGCAGAGGATAATAACTCAGGCCCAGCAGAGAGGATCATGAG
GCAATGTAAAGATGGACACCATAAATCATGTTGACCAGAGCATGGTCAAA
GAGAGAAGAATAGCTTCTGTGCAACATCTAGGAGAGCTTAACAAGAAGGT
AATTAGAGGAAGGTACTAAAATGGCAAAGAAACTGAGCAATTAAGGGTGA
TGTATCTAAAGCTTAAATCAGTACTCTCTTTCTCCCACATCCATTCTACT
GCAACTACTGAAACTACCAGCTTGACTTAATTTGCTGTAAATGCTGACAG
GAGGATAAGCTGTAGGTCCCAGTCATGGTCTTTTTAAACAGAGTGCACTG
GTGTGGCACACCAGGTTGGACAAACCTGCCAGAAGGGATGTGACAGGCAG
ACCTGTGGAGCGCTTTTGTTCTTGCAACATTGCTTTGCTTTACAACTCTA
CAGCACTGCTGGGAAAAACAAAAAATTAGTGAGAATTGGAAAGATTAATT
TCTGTCACAGACCTCTGTAATCAAAAACTCTGTAATCCTTGCCTTTTTAG
AAAAACCTTGTTATTCTTTGATCAGTGGCTAGCTAGAACAGTACTGCATA
TCTGAATATCTTCTTTTGATAATTTCCTGTGCCAATATTATAGAGTCCTC
TGATATGCACATTAAATCTAAATTAGTGTATTTAATGAGTTAAACTGCAT
ACAACTGTCAGCTAATCTGACATTTGTCTCAAGTACCTGATATACTGCCA
CCCACACCTCAAGCAGAAGCCCAGTTGTGTTACAATTTTAGTATGGGGAA
TAAGTATATCTTACATAATGCATAAAGAAAAATCTGACAGCTACATACAT
ATAGCTGGAGTTGAAAATACCACAGATGCAGTGATTATATTCAGGATGAT
CAACTGAGATTAGTTGGGAATCTGATGCAGATGAACACTTTCTGCCCTTT
CTCTGTGTCTAAGACTGCACACTCCAATCTCAGAGCACAAATTTCTTCAG
TGGAAGGAACATAGCTATAGAAAACTCCACTTCAGGAGATATAACAACAG
AGTTATGTTCTGTATATGTATATGTACATATAACATATGTATAATATGTT
ATATTATACAGAGTCTCTGTTCAATGCAACAAGGAGATGTCCTTGTATGC
AGCTGTACTTACAAAATTATATGATTTAATTAATGGAAATTTGCATACAA
CCATCACTTTGAATATCAGGACGTTGTTCAAGGTACCACCAAACTAAAGT
GACAGTCAATGGCTGAATAACAACTGATTTCTGTGACTGGATTATTTGGT
TTTAAGCTATGTCAAAACTTAGTTTGACAAATCTCCATGGAAGGTTTAGG
CAGGCAGTGCATGAGACACTGTGCTGCAGACTGGCACAGACTTTTAGCTG
CTGAGGGCTGAGGCCAAGAACAGATAACTTGTGATGTTGCCATCATCCAA
GGGTTACCTTGGGCATGCATGTTTGGCCAAGTTTCCCACTCTTTCTTAAA
GACCATTATGTTATAGTTTGTTGCAAGTCTTTCTTACAAGGGCAGGTAGT
GATAAGACAAACAGTAATGTCTTTAAACTGAGTAAGAGTACGTATAGGTT
AGATAGAAAAAAGAAGTTCTTTAGCATGAGAGTGGTGAGGCAGGTTGTTC
ATGGAAGTTGTGGGTGCCCCATTTTTATAGACTTAAGGACAGCACCTCTT
CAGGACGTCTCTGTCCACTCTGAGTCATCTGGTCAGGCAGAAATTCATTG
TCACCACACTAAGAAAGGGAATGGCTTCCTATCACCTATGAGCAAGATAG
TACTTTAAAGGAGATGTTTTAGAAATTCTTTTCCAGACTCATGAGAAAGC
CAAGGACACCAATGGCAACAAGGAGCTGCTTTTATTGGGACAAAGAAGAT
AAGGTAGAATACTTACAGCAAGTTTGCCTGGGTTACCTTTATGAGCTGGT
CTTACACTAATGTATATGTCTTGCACACAGCAGACAAAGCCTTTCACTTA
CTTTGGATACAAATTAAGGAGATTTAGGAAAGATCACTTTAGTGACTACC
CAGGGGAAAAAAAAAAGAAAGTGACAGTCTTTTGTAAGTCAGCTGAAAAA
GAAGGCATCTCTGCTCAGAAATGACCCTACCTTACAACCTCTTTGTGTGT
TAATATCAGGACAATGACTAGTGGGTCTAAGAGTACAAATGTCTGTTTAC
CAGCACTGTCTATGTAACATTGTTTTACCATCATGCATAGGTTAGAGAGC
ATGGCAGAGGTAAAACCTTTGTCCAGATTGATATAGATAATTCAGCTATT
AATACTTTCCATTAAAATCCGTAATTTATCATAGCCTAACTAAAAAAGAC
ATCAGAGTTTTCCAGGCATTTTTCCTCCAGTAGCTAAAAGACCCACTTCA
GAACTGCTGAATAAGCAGTAGGAAGACATGTTCACTGAGATGCTGCCAGT
AGATACTTTCAGCCTGTCTCTGTTGACAACCATGGCACAGACTCTCCATG
CACAAAATTCGGGTACTCCCTTGCCTAGAAAAAAATAAACATTAGGAGAA
TAAAGAAGTGCTGAAAAGGCTTTGAAGAAGTGGCAAGTATCCTCTCACTC
TGTTTCTCTGTCCCCAAAGGGATCTTGGTAACATATCCCTCTTTGGCTTT
TCCGAAGAAGCTTCCTCCAGTTTGAGAGATGCTACTATACCCAGTGTAAA
ACCATCAGTCTCACTGACATACTCCTTTTCATGATTTATTGAACAGTCCA
ACTTATATGGAGCTTCGCCTGGGCATGGATGAGGAGCCAACTGACTCCAC
CCTGCAGTCCTGCATTCAGCTCTAATCTAAAAAGTTCTACAGAATTTTTC
AGATGACAGCAACACACAATGTGCCATTAATCACAGTTGACAAGCTCTTC
TCAGCAGCCCCTGATTGATCCTGATGTTGTCAAACTTTCTTTCTCTTTTG
ACATCTCTCTGATTGGCACCTCTCTTTAGTGTTTTTGTGACCTTTCTGCT
GTATTGATCCACACAAATCACATGGAAGTGAGCAGTTTCATGAGGGGGCA
CACTTGATAAAAAAAGGTTAAATGGTCACTGTGACCTCCACACATGATCA
TTTTAATGATTGATTAGTGGGAATGTGGAGGAAGAGGCAAGGACATCAAA
ATTAGGGAATGATAATATCTTAATCAAGAGGTTCTTTTATGGCTTGTTAA
GTAATGGGAGAGCAGGGTACCATGGATTTGAAAACAGCTGAGGTTCTCAA
TGAACTCTGCCTCAGTCTTCACTGACAAGTGCTTTGATCACATCACCCAA
GACTTGAAGGAGAGATGCAGGGACTGTGAGAATGAAGACATTGGGGCCAC
TGTACGAGAGGATCTAGTTTGAGACCATCTTAATAACCTGAATGTGCACA
GGTCCATGGGACCTGATGAGATCCATCTGTGGGTCCTGAAGGAGCTGGCA
AATGATGTTGCTAAGCCACTGGCCATCATGTTTGAAAAATCATGGCAGTC
AGGTGAAGTTCCCGATGACTGGAAAAAGGGAAATATAACCCCCATTTTCA
AGAATGGGAAAATGGAAGACACAGGGAACTACACACCAGTCAGTCTCACC
TCTGTGCCTGGCAAAATCTTGGGACAGATTCTCCTGGAAGGCATGCTAAG
GCACATGAAGAACAAGGTTCTTGGCTGCAATAAGAGGAAATTGTGCCTGA
CCAATCTGGTGGTCTTCTATGATGGGGCTATGGAAATGATGGACAGGGTT
GGAGCAGTTGATGTCATCTACCTGGACTTGTGCAAAGCATTGGACACTGT
CCCACATGACATCCTTGTCTTTAAATTGGAGAGACATCAATTTGATAGAT
GGACCACTCAGTGGATAAAGAACTGGCTGGATGGCCGCACGCAAGAAGTT
GTGGTCAGTGGTTCACTGTCCAGCTGGCCAGTAACAAGTGGTGTTCCTCA
GGGACTGGTGTTGGGACCTGTCTTGTTCAACGTCTTCGTCGCTGACATGG
ACAGTGGGATTGAGTGTGCCCTCAGCAAGTTTGCCAATGACACCAAGCTG
TGTGGTTCAGCTGATACGCTGGAGGGAAGGAATGCCATCCAGAGGGACCT
TGACATGCTTGTGAAGTGGGCTGATGCCAACCTCATGAAGTTTAACCATG
ACAAGTGCAAGGTCCTACACCTGGGTCAGAGGAATCCTAGGCACAGCCAC
AGGTTGGGCAAAGAAGAAATTCAGAGCAGCCCTGTGAAGAAGGACTTCAT
GGTGTTGTTCTATGAGAAAATGAACATGAGCCAGCTTCAGTGTGCACTTG
CAGCCCATAAAGTGAAATGTATTCTGGGCTGCATGAAAATGTGCATGACC
AGCAGGCCGAAGGAAGTGATCCTGCCCCTCTACTCTGCTCTTGTGAGACC
TCACTTGGAGTATTGTGTACAGTTCTGGTGTCCTCAACATAAAAAGGACA
TGGAACTGTTGGAACAAGTCCAGAG
>bird_contigs.fa.21
GGCTTCAGTGTGCACTTGCAGCCCATAAAGTGAAATGTATTCTGGGCTGC
ATGAAAAGGTGCATGACCAGCAGGCTGAAGGAAGTGATCCTGCCCCTCTA
CTCTGCTCTTGTGAGACCTCACTTGGAGTATTGTTTGCAGTCCTGGTGTT
CTCAACATAAAAAGGACATGGAACTATTGGAACAAGTCCAGAGAAGGGCC
ATGAGGATAATCAGGGGACTGGAGCACCTCCCACATGACACGTACTAATG
ACAAGCACACTTGACTTCCAACACTTGCTGCACTATCTGGCCAGGAATGA
ATGCAAAGTGCTCTCATGCCTGCCTGGAGCTGGTGTTGCATGCAAGGGAG
AGCTGCAAAGTGGCAGCTGCTGATTCCATTTCATTCCATTCCATTCCATT
TCATTCCATTCCATTCCATTCTATTCCATTCCATTCCGTTCCACGACTCT
AGATTCCATTGTATTCCACTGCACTGCATTGTATTGCATTCAATTAAATT
CTATTCAATTCTATTCCATTGCATGCCATGGTCTCGATTCCATTCCATTC
AATTGCATTGCATTGCATTACATTCCTTTCCATTCCACTCCTGTTATTTA
TATTCAGTCATATTCCTCTCCTTTCCATTCCAGTCCAGTTCACTCCACTC
CATCCATTCCACTCTTTTAGGTTCTACTCCATTGCATTGCATTCCATTCC
ATTCCAAGTCTGAAGTTTCCATTCAATTGCATTAAAGTCTATTTTGTTTA
CATTAAATTATTTTCTATGCAGCTCAACTCTGTTCCACTCCTCCATTCCA
TTCCTTTCAGCTGAGTGCCATGATTCTCAATACTATTACATTTATTCCAC
TCCACTCCCTTCAATTTTCCATGCTCACCCCTGAGCTGAGTAACTGTGAG
ACTGTTATTTCCCTGCAATGCCAAACACAATTTTGACTTCCAACACTTGC
TCAGTGACTGCACTTCCTTGCCAGGAATGCAAGCAAAGTACTCTCCTTCC
TGCCTGGGGCTGCTGTTGCACACAAAGAGAGCTGCAAAGTGGCAGCTGCT
GAATCCATTCCATTCCATTCCATTGGAAGCCATGCTTCTTGATTCCCTTC
TATTCAATTCAATTCCCCATGTTCACCCTGAGCTGAATGACAACAGAACT
ATTATCTCCCTGCAATGGGGAGCACAATTTTGACTTCCAACACTTGAGGC
TGTGCTTCCTGGCCAGGGATGCATATAAAGCACTTTTGTTCTGGCTGGGT
GCTGGTGCTGCATGCAAGGAGAGCTGCAAAGTGGCAGCTACTGATTCCAT
TCCATTCTTTTCCATTCCATTAAATTGCATTGCATTCCGTTCCATTCCAC
TGCATGCCACACTTCTCGATTCCATTCCATTCCTTTCCATTCCATTCCAT
AATGTTCCATTCCATTGCATTACATTGCTTCACATCCCCTTCTGTTCCAT
TTAATTGCATGCTATACTTCTTGATCTGTTCCATTGCATTGCATTGCATT
GCATTGTATTCTATTATATGTCTGTAGCTTCCACTGCATTGCATTGCATG
CCATGCCATGCTTCTCCATTCCATTTCTCTTCTCTTCCCTTCCATTCAAT
TCTAGTTTGTTTACATTTCATTCTATTCCATGCGTCTCCATTCCATTCCA
TTCAAATCTGTTGCGCGCCATGATTCTCAATGCAGTTCTGTTTATTCCGT
TCCACTCCATTCAATTCCCCATGCTCACCCTGAGCTGAATAATAGTGAAA
CTATTATTCCCTGCAATGACAAGCACAGTTTTGACTTCCAGCACTTGTTC
AGCAACTGCACTTCCTGGCCAGGGATGCATGCAGAGTACTTTTGTACCTT
CCCATTGCTGGTATTGCATACAGAGAGAGCTGCAAAGAGGCACCTGCTGG
TTCCATTCCATTCCATTTCATTGGAAGCCACGCTTCGTGATTCCATTCCA
TTAATTCCATTCCACTCCACTCAATTTCCCATGCTCACCCTAAGATGAAT
GACAATGAGACTATTATTTCCCTGCAATGAGAAGCACACTCGTGACTTCC
AACAGTTGTTTAGGGGCTGCACTTCCTGGCCAGGGATGCATGCAGAATGC
TCTCTTTCCTGCTTGGCTCTGGTGTTGCATGTAAGGAGAGCTGCAAAGTG
ACAACTGCTGATTCCATTCCATTTCACTCGTTTCCATTGCATTACATTAC
ATTCCATTGCATTGCATGTCATGCTTCTCGATTCCATCCCATTCCATTCT
GTTCAATTCCATCCCTTTACATTTTTATATTCCCTTCCATTTCATTCAAT
TACATGCTTCTTGATCTGTTCCATTGCATTGCATTGCATTGCTCCCCCTG
AGCTGAGTAACAGTGAGATCGTTATTTCCCTGCAATGACAAACACACTTT
TGATTTCTAACTCAGGGCTGCGCTTCCTGGCCAGGAATTCATGCAAAGCG
TTCTTGTTCCTGCCTGTTGCTGCTGTTGCACATAGGGAGAGCTGCAAAGT
GGCAGCTGCTGATTCCATTCCATTCCATTCCATTCCATTCCATTCCATTC
CATTCCATTCCATTCCATTTCATTGGAAGCCATGCTTCTCGATTCCATTC
CATTATATTTCATTCCATTGCATTGCATTCCCTTCCGTTCCATTCAGTTC
CATGCCATGTTTCTTGATTCTTTCCATGGCATTTCATTGCATTGTATTCT
ATTGCATTCCATTCCATTCCATTCCATTCCATTCCATGCCTGTAGCTTCC
ATTGCATTGCGTACATTCCATTCCATTGCATGCCATGTTTCTCCATTCAA
TTTATCTTCCATTCAATTCCATTTAATTTATATTCCATTCTATTCCATGC
CTCTCTATTCTATTGCTTTCCATTCAATTATATTCTATTCCATTCCTTTT
TTTTTCTACTGCATTCAATTATACGCCTCACGATTCCATTCCATTTCATT
CCACTGGAAGACATGCTTCTCAGTTCCATTCCATTCATTCCATTCCACTC
CACTCAATTTCCCATGCTCACCCTGAGCTGAGTAACAGTGAGACCATTAT
TTCCCTGCAGTGATGAGATGAGTAACAGTGAGGCCATTATTTCCCTGAAG
TGACAAGGACAATTTTGACTTCCAACTCATGGGCTGTTCTTCCTGGCCAG
GGATGCATGGAAAGTGCCCTCTTGCCTTCCCAGTGCTGGTGTTGCATGCA
GAGAGAGCTGCAAGGAGGCAACTGCTGATTCCATTCTGTTCCATATCATT
CAATTTCATTGGAAGCCATGCTTCTCAATTCCATTCTATTCATTCCATTC
CACTCCACTAAATTCCTCATGCTCACCCTGAGATGAGTAACAGTGAGACT
ATTGGTTCCCTGCAATGACAAGCACTATTTTGACTTGCAACACTTGCTCA
GGGGCTTCACTTCCTAGCCAGGCATGCATGCAAAGTGCTCTTGTGCCTTC
CCAGTGCTGGTGTTGCATGCAGAGAGAGCTACAAAGAGGCAGCTGCTGGT
TCCATTCGGTTCCATTCCATTCTATTCCACTGCATTGCATTCCATCCCAT
TGCATGCCATGTTTCTCAATTCCATTCCATTCCATTGTATTATGCTACTT
TGTATTCCCTTCCATTCAATTGCACGGCATGCTTGTTGATTCATTGCATT
GCACTGCATTGCATTCCCACTGTTCCCACTCAGAGCTTTCACTGGGCAAT
GGAGCCACAGAGCATCAGAACACAAGTTGTGCCCTGCAGGTGCAAGAAGA
GGCAAGAGCTGAGCCCAAAGGGGGTAGTGAAGCCCCGACAAAGGGATGTG
CTCAGTGTTACAGAGGACAAGCAGCAAACCCTAGGGGCTACCCTGGGAGT
CAAGAAAACTTCCTCCCCCAAATGTGGGGCATGAGGGCTACCTCATGGAG
CAGGAGCAGCAGCCTTTTGGAAACAATAGCCTAAAGTAGCCCTGTCAAAT
GGCTGGCTCACTGCTGCAGAGGAAGGCAAAAAAAAACCCTCAACCAGTGC
CAAACTGCCCCATGGGAAAAAAATACTTCCCTCACCAGCTGCAGAACACA
AGGGGCCGTATTCATGGTGCATGAGCAGCAGGCAGTAATGTAACCACAAT
GGACCAGAGGAGCCCTGACAAGTGGTTCTGCTTGATTCTCAGAGGAAAGC
AAAAAAACCCTGTGACCAGTGCCAATCTGCCCCAGGGGAAAATTCCTTCC
TGATCCCAACACTGGCGATTGGCTATCCCTGAGCATGTGAGCAATCCATC
TTCCTGGCACACAGGCTGGTCACACCACCCAGAAATGCCCAGATCCTATT
GTGCCTCAACCTGGAGCCACCCCAAAGGCTCCCAGCCTGATTGACCTTGG
GGACAAGGATCCTACTTACACCTGGCAGGGCAGCAGTGGCTACTTCAAAG
TTCTGGGATCACTGGAAACACCTCTGCATCACATTGCTCTGACTGCTGCC
CCTGGCTCCTTGGGGGAAGAGGATGGTGAGTTCTGAAGTGCTCTTCAAGA
AGACATTCCTATGGTCTGGCCATGGTTGTCCAGCTGGAAAGGATTGCTAA
CCCTCCCATAAGACAAAAAGCTAGTCCTGCCAGGAGCTGGCCTTGCAGCT
GAGAACGCTGGGCTATCTCTGCCAGGGGACACAGAAGGCTGCTCCCTTTT
ATCCTGTCCTGGGGCATTGTGACTGCTGCATTGCCTGCTGGTGTCACAGT
GACATATGGGTGACAGAGCCCCCATTGTCCAGCCCCACCCACTACCCCTA
TTCCTGGCATACTTCAAAGGAAGCCTTTGGCCTGTCATGGTTTAAGCCCA
GTCAGTAACTCAGAACCATGCAGCTGCTTGCTCATTCCCCCCACCCCTTC
CTCCCCCTGCTCCCAGAGGGACTGGGAGGAGAATTGAAAGAATGTAACTC
CCAGAGGTTGAGATAAGAACAGTCCAATAATTAAGGTATAATACAAACCA
CTGCTGCTACCACCAATAATATTAATGATAAGGGAAATAACAAGGGGAGA
GAATACAACTGATTACCACCAGCCAACAGATACCCAGCCCGACTCGAGCA
GTGATCTCTCAGGGTAAGTGCCACCAGCTTATATACTGGGCATGATGTGC
TGTGGTATGGAATACCCCTTTGATTAGCTTGGGTCAGGTGTTCTGTCTCT
GCTTCCTTCTGACTTCCTCTCCTCCTTGGCAGAGCATGAGACTGAGAAAG
TCCTTAGTCAGAGTAAACATTGCTGGGACTGATGTGCCAGGGCCACACAG
TCCAGTAAATCCAGTTGTCCTCTACCTCCACCTGGCTGGAGGCAGGGCCC
CTCTAATAGCGATCACAACACTGGTCACTTATGTCTTGTAGACAGGGATT
AATGTTTATCACAGCAGCTGGTGTAACTCTCTCAGAGTTGACAAATCATT
TCATCCACTGTTGGTGGTACTATGTTGTTCCAGGTTATTGATGCCAGTGA
GTGGGCATATGATGACGGTGCACGCTGTGTAATTTTCTGCCACATGGTCA
TGTACATTTGACTTCATCTGGATCTACAGGTGCACGCTGTGTAATTTTCT
GCCACATGGTCATGTACATTTGACTTCATCTGGATCTACAGGTGCATTCC
CAGAATCTGGCCTGCAATAGATCAATAGCTGATTCCCTCAGAGGCTGGAT
GCCTTTTTCTAGAGCAGTCCACTTGGCAGAACGACTCGTAACATCATCCT
TGTATGGAAACCTTTCTTTCACAGCTGCTAAGAGCAGCCTCCAAAGGCTG
AGGGACCATTTCTCTTTTGCAATTGCTTTTTCAACTCCCCCTTCCCTAGC
AAGCGATCCCAGCTGCTTGGTTTCACTACCTTCTAGTTCATCGTCATCAT
TAGCCCCATTTTCCCAGCATTGGAGCAACCAGGTGATGATATGCTCCCCT
GGCTGACAGGTAAAATCTTTTAACATATTCCGTAGCTTAGTTGAGGTCAA
GGGTCAAGAAGGACCTCTTATTCTTTCTCTTTCTCTGATTCACATAATAA
TAACTCCTGATCAGATGCTGTCCTGTGTAGTAAGTGCATGGTTTCTTTAT
CTTTCTTCACTGTACAGGTTGCTTTTTCTGCCTCATTTTTGCTTTTCCCC
TTGCTTAAAGGGGCAACTAATATTAGCAGTAATTGGTCCTTCAGTTTAGC
TGCAGTGATTATCACTGTGGCTGGAAAGGCTGCAGTATCTGTTGTTGGGG
TTGGTGCAGCTGCTATGCTTGGGGTTTGAGTAGCACTAGCAGATGCTGTC
TGTTGCTGTTGGGGTTTGGGTAGCTGCTGTACTTGTCACTGGGGCTAGTG
TATTTCCTGTGTTTGGAATTGGATTAGATGCATTGTCTGTTGTAGTCAGA
GTTTGAGTAGCTGCTGTACTTGTCACTGGGGCTGGTGTAGTTGCTGTACT
CGGAGCTGGAGTACTGCGTTACCTGTTGTAGTGAGAATCTGAGTAGCTGC
TGTACTTATCACTAGGGTTGGTGTAGCTGCTGTATTTGAAGTAGCTGCAT
TGTCGTTTGCTTTGCTATCAGATCCAGGGATGGGTTTCTTCCCTTTGAAG
GTATCGGATAGTGTTGAACAGGGCTCTGTAAGCACAGGTCAAGCCCCAGG
ATGTCGCCATGATTTGTCCCTCTCTGGTATAACCAGGATGACAGGTAACC
TCATTTAAGTGTTTTACTAATTATTCTGGATTTTGCACTTGTTCAGTGAT
GAAGTTCCAAAGCACTGGAGGGGCACACTGGCCTAGATACTTGCCCATAC
TATCCCACACACCCTGACACTCATGACTGTCCAGCCCCAGAGAAATCTCT
TGGTCCTCCTATATCATTGACTGACCCTAGACAAGACCCAAATCTGACTC
TACTTAACTTTTGAGATCAGACAAAATGGTCGTGGGTAAAACACACTCTG
TATGTGTGCCAACATGGCAAACCCCATCACAATCAGCAGGCAGCTCTTGA
GGGTATCCAGAGGCCATTCAAAATCTTCAGAACTCTCAAATAATGCTGTA
AATAGTCTGGCAGAGGACCTGGGAACATAAGGGAATGTCTGCTTCATAGG
CTGACCACCCAAGGAGGAAACAAAAGATGTGTAATTGCTAAACACTTCCA
TTATATACCTCCCAAAGTATAGAGGTGATGACCACGCTGGGAACCCAAGT
CAAAGCAGTTTCATGGTCAATGACTCTATTGTATTAGAAGTCATTACCAT
AAAGTACAGAGAAACAAGAACCTTAGCCCAAGCCCCCAGCCAATAAACAC
TAAACTAACAAATACCGGCCGTACAGTACAACATGCTGAAATTCCAAGAT
TAAGAGCTACAACTTTGAAAGACAATAAATCAGCATTGCAATGAGTGACT
ATTAATCTGAAACAATAAATGTTTATCACAGATACGATTAGACACACTCC
GGTCACATCTGTTGTTATCTCAGCCCTTAGTGCCCCATCCTGGACACCAC
AAAGAACAGTCATGTTTTGAGCCCAGCCAGTAACTCAGAACCATGCACCC
ACTTGCTTCACTCCCACCCCCCTTCATCCTCCCATTCCTAGAGTGATTGG
GAGGAGAATTGAAAGAATGTAACTCCCAGAGGTTGAGATAAGAATAGTCC
AGTAATTAAGGTATAATACAAAAACACTACCACCAGTAGTAATAATGATA
AGGGAAATAGCAAGGGAAGAGAATCAGCACTCACCAACAGATACCCAGCC
CGACTTGAGCAGTGATCTATCCCTTCTGGGTAACTGCTCCCAGTTTCTCT
ACTGGGCATAATGGGCTGTGGTATGGAATGCCCCTTTGGTTAGCTTGGGT
CAGGTGCCCTGTCTGTGCTTCCTCCTGACTTCCCCTCCTCCTTGGCAGAG
CATGAGACTGAGAAAGTCCTTGGTCAGAGTAAATATTACTTAGCAACAAC
TAATAACATTGGTGTTATCAGTGCTGTTCCAAGGCTGAAAGTCAAAAACA
CAGGACTGCACCAGCTACTAAGGAAAAGAAAAATTAATGCTACTGCTGAA
TCCAGGACATGTTCCCACAGCAGTGCCTGTGCTCAAGAGGCCCAGGGGCT
GTCCCTGCCCTTGGTGGCCATGTCTTGGACACAGCTGCTGGGCTCCCTGA
TGCGTCCTTGGCCACTTGATTCCCAAGGACAAGCCCAGAGTTGTTACCCT
TCTCTCAGGCCATGGCAGAAACCAGCTGTGCAGCCCAGAGAGCAGCCTTA
GCACCTGTCCCCTCTCTGTTCTTTCTAGTGCTCCTTAGAAGATCTGGACT
GCAAGTCATTGATCAAGCAAATGTTGTTTCAGGAACACATCCAAAAAACA
AATACATAAAATCAGGTGCATCTCAGAATGAGATGAGCTGTAAGGTCCCT
TCCAACCCAAACCATTCCATGATTCTATGAAGTCTCTTATCTTCGTGGGA
CGATTAATTATATGAATAGGCTTTGTGTTGCACACAAAGATAATTTATAA
CAACAGGTATATTGAAAGATCTGGCATGCAACGAGTCTGGTGGTGCCAGG
TCTGCAGAAGCAGGCCTAGGCAACAGAAGCCGCCTTTCCTTCAATATAGC
CTTCACACATTGGAACCCCCAAGAGCTGAGGGTCCCCAACAGCAGGGAAG
TTGAATGCTCCATAGTTCTGGGGCCAGGGCTATGCATCTGTGCCTTGTTC
AACATCTTTGTCGCTGACATGGGCAATGGGATTGAGTGCGCCTTCAGCAA
GTTTGCCAATGACACCAAGCTGTTCAGTTGACACGCTGGAGGGAAGGAAT
GCCATCCAGAGGGACCTTGACATGCTTGTGAAGTGGGCT
>bird_contigs.fa.22
TTCAGTAAGGTCATGGTGTTTTGGCCTCTCTGCTTTGTATGAGTGTTAAT
TTAATGCAGTCTGATGTAATTTCCAATAGTGCATGCTGTTTAAAATACCC
AACAATTCTGCTTTTTATATGCTAATCTTAATTGTATTAGAGAAAAATCC
AGATAGAGGTGTTAGATATACTTTTCTGGTTTCCATTTAGCACTAAATTC
AGAACTGTTCCAGCTACACATACAAAAAATGCTAATACTTTTTGTTTTCT
AGATAATGCATTTAGTTTGGGAAGTTATCAGTGCCATCTCTGCCCTGCAG
GATATGCATTCATTTATCTAACCTCGGCTAGAGGCACAGGCAGGTGTTCA
CTAACTCATTTGCATTAAATGCACAAACCCTCTGATTCTGTTGGACAGCT
AATGGATCCTAGGTCACACTGATACTCATTTCTCTATTCCTGGCATGGCT
GGCAAGGAATATGTGCAAATCAGAGCTGGTCTTAGAGGAAATAGTGATGC
AGGAAGAAAAGGAAGTTGTGAATGCTCCATCCCTGGCACTGTTCAAGCCA
GGTTGGATGGGGCTTGGAGCAACCTGCTCTAGTGGAAGGTGTCCCTGGCT
GCGGCAGGGGTTGGAGCTGAATGAGCATTAAGTTCCAACACAAACCTGTC
TGGGATTCTATGCAGCTGTATGTCAGCCTATGAAATCTCAGTTAGAAAGG
AGACTTTAAGTGCTGTGGAAAAACAGCTGCTAAAATTACTTATATATCTA
TATATATATATAGATAATATACTTATATATCTATATATAGATAAGATTCT
TATTGTATTTCAAAGCCTTTTTCTTCCTGGTGAAGCAGGTTTGTGTCTTC
CTGCTGTCTGCACGTGTCTGTCTCTCTGGGCTTCTCCTGCCCTCATAGAA
CCTCTTCACTTGTTACAATCAGACCCTACCAGCACAGGGAGGTTTCCAAG
GTTCAGAGTAGGACTGAGGCTTGTAAACAGGCTGCTGGGCACTGGGAAGG
CTGTGAACCCACCATTAGACACTAGAGAATCCACACAGATCAGCTGCAAA
AGTAATGGCATTAAGAAATAAGGATTCAGCAATTCCATTGCTTATAGAAG
TATTTAATTTAGCGGAAAGGCAAGTTAATTTGAAACCCCTTTTATGTGTC
CCAGTCTTAGTTGGCAGAGGAACAGGAGTGGTAGCAACAGAGAAGGTGGA
GCAGATGGTAAGGAATGTGTTACATGGTGTTTGACAGAGGTTCTTTCTCT
TCCCCAGGACGGTGGAGTCTCCTGTTCCAATGCTGCGTGATCTTACCCTG
AATTCTGCAGTCAGGTGAGGAAACTCTCGGGTTTCATGCAGAGATGTGCA
AAATGCAGCAATCACTCATTTCATTCAGGGTTTTGTGGTGCTGAATTTGC
ATCAGAGTCTGTCTCTTCATAAAATTGAAGCTTTTACCTTAACAATTCCT
GGTTTTCCGTGAGGATTGAGTCCAAGGTACTGTGTGGTAGCCAGTGGGCT
TGGGTTTGGGTGGGTGAGCAGGGTGCACAGTGTGTGCCCTGCAGGGGTGT
CCAATACTGCTGTTTCCCAGTGCATCAAACCTGTATGCTTCATCCCTTCA
GAAATACCTCATCTCTCCTCCTGGTGCTTTTCTGCTCACTCTCTTGGGAC
TTCTGGCTCTTTGGCAAGCAAAGAACAGCACCTGGGGATCTTGATGGGCT
GTATCAAGCCTTTTCAATGAGAAAACCCAACCATTCGTGGGAGTAAGCCT
CACACAGGATTGGGTATTGATCTAAAGCCCTTCAGCTCTTGAGTTTTGCC
TCTTGGATTTGTATCCATTTTTATTCGTAGCAAATCCCAGAGGATCCTTG
AGAATACACACTTCATGCCTTTAAGAAGTAAAGGAGTAACACTAACTTTG
ACAGAGGGATGTTTGGGAGGGGAATCAGAAACTTCATGCTGAATAAAATA
CAAGGCAGTTTCCAGGGGTAAATCCCTTGTGGTCACAGAGGATTTTATTG
CACTTGACAGCAAACTGTGAATGTGTTGTGCTGTGTGTCCTCCTCACTCC
ATTTGGCACAGTGTGACAGGGATGGGAGGCTTGAGCCTAGAACCTCTCAC
TTCTTGAGCCACGGAAGGTACTTGAGGCACTGAAAATCACTTGTGATCCC
TCAGTGTAAGCTCTCCCTCCACAGAGGCATAACTTGATTCAACTAAAACA
ACTATCTACAAGCACTAGGACATGCTAAGTTGTGGCTTGTCAGGGCGTTG
TAGAAAGGATGTTCCGAAATGGGGATTTAGTTACTTTGAGTGATGAGTTA
AAGGTGGGATTTGGCTTTCCATTTGCTGCTGTCAGGAGGTTTGAATTAGT
TTATGCTCCTGTCCGTTTCTCTATTGCAAGGATTTTTCTTCCTGTCTTTA
GAGATAGTATGAGCAGTCATGGTTCTGCTCTTCAGATCTTGCAAATTTGG
GTGAGTTTTCCAAGGGACCATTATTCTCTTTCCTTCAAGTCTCATTCATT
CTCTATGCTGAAACCCAGTTGGAAGAGGGAAGTTATTCTGCTTGGCTCTT
GGCTTTTATCTTCCTTGGCATTCCAAGCATCCTTCTACATCAATGGTAGA
TGTTAAGAGAGCAGGGAGGATGTTGGTACTGTGTGCTTCACATGTGTCCC
TGGTGGGACCTACCTGAGACTTTGATATTGGAGATTGGAATTGCTAAGAG
TGTGGATGAATTTTCCTAGAGTAAACCCAAGCTGCTGTATAATGCATTGG
ACCAGCAGAAATCAAGCTTTTAGTGCCTTTTTGCTCTATTACTGTTCAGT
TTGTCTGATATTAGATAGCTCAAAATGCAGGGTCTGCAAGGTATCACTAA
AAATAGGTGTATATCCTGTGAGAGTCCCTGAAAAACAGGTGTGTATCCTT
CCATGGGAACTGTATGCAACTGCAAAGCTGCCTGTCAGGAGAAAACCTCC
CCATCCCAGGAAATCCCACTCTTCAGTTCTGTACCCTTGACTAGGCTACA
TGGAACCTGATGCCCTTCCTCTGTGTTCCGTGGCAACCTTTGAGCTTCAG
GTGCAATCAGTGCTGTGTGTCCACAGAAGATCATTTCATTACCATCCATA
GGACTGTTTTCTAGACATGAAGCTTCCTTTTGGACTGAGTCAGGGGAGGA
AAAGTCACCCTGGAGAAAAAAAATGCAAGTCCAAAGTAGTCCAAGACCAA
TATAGTTGGTACATCCACGTGCAAGAAAGGCATTTTGCCATTTAAGTTGT
GGGTTCTTGAATCTTACTTGTCTGTTGTGTGCAGCACTGTTAACTAAGCA
GCAGTTACTTTCCCATCTTGATTCATTATCAGGTAAACCTAATCCTCACT
TATTTTCTTCCAGCATCTCTTTCAAGGATCCCCAGTTTGATGAAAACTTT
GTGTTCAAGGCTACAGTGTTACCGGGTGCAAAGTAAGTGTCAGCTGTTGG
TTTGCACATAGTTCCATTTCCATTTCCCAGTCCGAGTGTTTGCTCTGGGA
AGTATTTATGGATCTGTGTTTCCTGTTAAGGAAACCTGCTCCAGTTCTGA
AGCCAGGAGACTGGGAAAAGACCAACAATGATGGCAGGCCCTGGAGACCG
CAGCTGGGCTTCAACCGAGACCGAAAACCAGTGCATCTGGACCCATCGGC
GTTCCGAACCTTAGGGTAAGAGTGGTGGCATGGCCATGGGCTGCATTGCT
GTGCCCCTTGGTTGCTTTCTAAACGAACAAAAGAGAAGCAAAGGGGATGG
GGATGGACTGTCAGGGATGGGGATGGACTGTCAGGGATGGGGATGGACTG
TCAGAGGTTAGCTGCTGGTGTGCCATGTTGGAAACTGGTATTGATGAGAC
CTGTGTATCACAGTGATGTGGTAATGCCTTGCGTTCTTGGTTTGGGGTTT
GAGGGGTTTTTCCCCTAGCTTTCCTAGGGGCTCTTTCAAGCTTGTTTTCT
GGATCCTGGCTTGAAGTACAGAAGGTACAACGAGAATATTGCTCACAAGT
GATGATTAAGACTGTTTTGAAGACAGGAATGTCTTTTATGCTTTTTAAAA
TGAAGAAGTTTTCAAAACTCTTGTTCTAAGCACACGTTGCACCACACAAT
CCACTTCTGGAGGCATTGCCACAGTCAGTTGTTATGGGTTCAGATAATCC
AAGTAACTTTCTTCAGTGCTGCAGTGTGGTATGAGAGTGCTTCTGAGTGC
AGGATGAGAGAGTGACCTGGAGTTATGTATTGCACATGAAATCATTTTCC
TTACTGGGCAGTGCAAGGAGACATGTTTATAGAGCCAGAAAAGAGGGTTT
TAAAGGAGAATATTATACAAGCAAATGAAATTAATCTGTGAGTGACTGAA
TATGAGTGTCTCTTTAGGAAAATACCATCTTCATTTTAGGGCTTCTGAGG
AGCTCGAAGAATAAAAAGCAGCACCCTTTATTCCATCTGTGTGTTGGAAG
GTGTAATTGTTCCAGTGCTGCACTTGTGAACCCTCTTCATAGAATCATGG
AATGTTTTGGGTTGGAAGGGACCTTAAAGCTCCTCCAGCTCCAACCCCTG
CCACAGGCAGGGA
>bird_contigs.fa.23
TGTCCTAAGCCCCTCTCCAGGTTCCTTGTCTTCTATTCTTCCATGTCATG
GTTATAGAAATAACTATGTTATAACTGTGTAGCTGATCACATTCGATGTC
CCATTAAATTGCTATCCAGATGGCAGGCACCACAAGCATCAAAGTCTAAA
TGTGAATGTAGTTCTGCACAGGAAGAACAGCAGAGGCCTGGCAGACATGG
ACACACCAGCGTTTGCACGTCCCCCATCTCTCCCTTCTCAGGATACGTGG
CAGCAGTTCAGTTCTGCTGGACTCTCATGCAGTGTGCAGGACATGTGTAT
TTCTGCTCTCTGGGGCTGGCTGTAGGAACTCCAGAACAGAGCACGTGCTT
CCTTTGTGGTGTGCCTGGGACCCTCATCTGTACGCGAGTCACTGCGCCGT
GCTTGTGCACATCTCCACTGGCACACTGGAGAGAGCTGGGGCGTTGGATG
GGCTGGGGAGCAGCTGTGCTGGAGCATGGCATTCATAAATCATCCTGTTC
TTTCTCCTCTCTGTTTCTTACCCGTAATAGCCATACGATGCCAAGGGAGA
GAATGATGCCAGGGATGTATGCCAATGCAGTACCTCTTGGAGCTTATGGG
AGCCCCTACGCAAGACCGCTGCTGAGTGGGCAGCAGCAGATTCCGAAGCT
GTTGTCAAGTAAGTGGGTTCTGCTTCTTACAGCTCACAGGTTGGAAAGTA
TTGCAGCTTCATTTGGGTCTGTTGCACTGTTACAAATAGAAAGTGGAGTC
AGGCATCTGTCTTCATCAACCATGTGTTGTTCTTCCTTTATGGAATTGCT
GTGGTGAGATGGACTAAAATGTAATTATGTGCCTGGAAATGGGATCTCAT
TTTCAATACTGGGCCCAGTATTCAAATGCAATAGGAAAAATAGCCTATTG
TCAGCCAAGGGTTCCCAGTTATCTGAATGTGTTCTGTATGTGGCTGAATC
TCAGCATCACCACCATCAGCTTAGTAAAAGCTTGGTCTTTGTTTCTGAAG
AGAATAATAAGAGGAGGATGCTGGCCATAGAAAATAATTCATGCACAAGA
CATGGTGGCATATGAGAAGAGATTGTAGGACTGACAGGAGCTGTGTTTGG
TGCTGAGATGTCAAACAGCCAGAATATCTAATTCATAGTACTGTCCTGGC
TTCTGCCTGTGGTAGGTGTTGCAGCTCCTGACAGAGAGGTGACAGGAGGC
AGTCAGGAGGTCAGAGGTGCCACTGCTCTTGACTTGATGAGCAAGTGACT
CACTGGAAGTGGTATGATAAACTATGTGACCTAATGTGAAGTTCTTCATT
GTGGGAAAGAATTGCTTATGCAAAGAGCACTGGTTAAGAGTCCCATCTCT
TTGTGATCAGGAGTTGTGCTTCTGTAGTGGTGGGTTTGAGACAGGAGGAA
ACTTGGCTAAACTGCCTAAAAAACACTTTAAAGTAAGACTTTCTCACTGT
TCATCTGCATTCTTGCAATATTAAATGATGCAGGTGTTTGAAGTTTAAAC
AGCTGACACAGGTATGGTTTGAACACCAACGTGTTGTCACATAGAGAAGA
CCAGATTGCTGCAAAGTGAATCTCTCAGCCTTTTTATACTTGCATTTTTG
CTTCATATGAAACAGTGAATAAATAATATCAATGGCCACTCTGAATTAAA
TGTATTGTTCAGTCCCAAGGTAGATGAGCGGTAGTTGAGTAGTGGGTGCA
GAAGCTTTCTTGTGTGAGGAATCAGGTTGGTTTAAGTGGAGGCATGGATT
GGATATGAGACCCTGGAGCTAATAACTAGCACTAAAGGAAAACAAGTTAA
ACAAGAAACATGATCTGAAGAGAAGAGTGTGGGGAATGGTGAGGCAGAAC
TACCAAACAGGCATCATAGTTCTGTGTTAATCTCCAGGAAGAGAGAGCCT
GTGTGGTTTGGAGGAGAGGGGAAGCATTCATGAGCCCTTCAGTCCCCGTA
TGGCTGTTCATGTCTTCTGAAGCTCAAGTCTTATTATAGAGCCTGCTTAT
TTCAGAGCAGTTGTCTCTGCTTTATGTACCTAATCTTGCCTATTAGGTAC
TTACAAAGGTCTCATCCTCATGGTACCTAAGCACCTTGTGTTGTGTAGGA
AGCGCTTCACATTCAGGTATGTCCCAGTGCCATCATTCAGTCAAACTGAG
GAGGCTCAAATCTGCTGATGGAGGTGGAAGCCCAGTGCATCTGTTGGCCT
CAGACAGTGTCTGGTGGCCTTTTTAACATGTCGCTTCCTCCCTTCATCTC
CTACCCATCCTCACCCTCAGACTGCCTCAGGCATCCCCCGTTGCTCCCCC
TCTCCTCCTTGTGCCATTTTCTTTAATACTGCTTTTCCCATTAGGCAGAT
GATGATCTCGTGCCTTTCTGCTCCTGCAGTAAAAAGGTGCCAGGTCAACC
TGCTGGTCCCTCCAGCCACAGTCATCCTGCAAAGGGCTTCTCACAAAGCA
GGGGTTGTGTTCCTGCCATTGCTCTCTAGGGCTCTTCATCCCAGAGTCGG
GAAGCTGGTCCTGGCACTCTCTGTTTGCATGGGAGACCACAGTGCAGCAT
GCTGCAAATGTAATTGTCAGTTAATTCTGTTGTTTCTCCTCCTCTTCTGC
CAACCAGGCTGTCCCAGGAGGCTGCTCTTAAGCTCTAATGAATTCCTGAT
TTAAATTGACTTCACCATGAAGTCTGAACAAGTAATTACAGCAGCAGGTG
ACTTGATATTTGGAGACCATCTTTCAGTGCCTCATTCTTTAACAGAGGCA
CGAGGACAGTTCATGTCCCAGTCAGTGGGATGGGTGCAGGTTAAAGAGTG
TGAGGGATGTGCTTGCTCCCTAGGAAGAGCTCCAGACATGCATCCTGCAG
CCTGGACCCAGCCCAAGCCACCCAGGACTACCAGTGCCAAGTGAACCACA
CTTAACTCCTCTTCTACAGTATAGAGTCAGACTTGTTTAAGCACTTAATA
GAAGAATACCTCCAAGGGTTGTAACCCAAAATTTCACCTGAAACTACCTT
TCAGACCATCACTGAAGGGTGCTTTTTAATGGGACCGTACCCCCAACATC
ATAACACATTATGGGTTGTGTGGGTTGAGAGAGTGCCAGCAGCTCTCTGA
ACCTCACTGCAGAAGGTGGCAGGAGTTAACAGTTGTTGAACAGAATGGTC
TGTATGGACAGTGCTAGCACCAATGGAAATGCCTGGTCAGAATTGAGCAC
ATGGCCCAGTTTCACCCAGTGTTCTGTCTACCAAAAGGCTGTCCTGCATC
TGACAGCACAGCTCTCTTGCCTTTTGCAGTCACCCCTTCATTTCAAGCAG
AAATGTCTCTGTCAAAGCACAGATACCTTCAACTAGAAAATCAAAATAGG
ATTGGGAAGGTATATACTGAGTTTTCTTAATGGGGCAGGCTATGTCTAGT
GTCAGTCACACTCATCAGCTATATCAAGAATCATAGAATGACTTGGGTGA
AAGGATCTTAAGATCATCCAGTTCCACCCCCCCACCATGGGCTGGGACTC
CTCACACTAGACCATGGCACCAAAGACTCTGTCCATGTAACCCAAGGCCA
ACCTGGTCCTGAACACTGCCAAGGATGGAGCATATAACTGTGAGAGAAGA
GCTATATGTTGTGGTATGGCATTGGGGAGCACCTGGAACCTCCAAATTCC
TCAAAACTGGAGCTGATGTGGTCAAAATTCCCACCTTGTGTGGCCTTGAT
GCAGAGCAACTTTTTGTGTTATGTTTTTACACATATGGTGAAGTCAAATC
AGCCTCTTGAAGGGCAATGCGGTCAGGCATAGTGCCATCTCTTCCTCAAG
AGCCTGCTGTGGGTGTTCCTTACCGGTGTGCTCTGATTTGACTTGGATGT
GCCAATTTTCAGCTGATGAATAATTGTCTGTGCTGATAAGTTGGGCAGTC
AAGTGCAGTGTGGCAGCCCCTGTGAAGGGCGGATTTAGTCCCTGCAGCCT
GGGATATCTGATTCCTGACTTCCATCTCACTTGGTAAACTTGTCAATTAG
CTGCATTTGAAAAGTGATTTTGATTAGTGCAATCAGTAAACACAGAATCT
GCTCTTTGATTGCCACACTGATGAGATAAATTGTTCCTTGAGGAGCTGCT
GGAGAAGGCAGTTTGTTTGGCCTTATAGCTCTAGGAAATGCCTGGGTCGT
GAGGACGAAAGAGAAGATTCATTGTCGTTCCTGCTCCCATTTTGTACCCT
TTTGAAGTGCAATTCCTGCTCCAAGCTTCTTCCCTCGAAGATTGCTCTCT
GTCAGAGACATATAGATAATAGCAGTGAGGTGGCTTTAAATGTTTTTATG
ATAACTTCATTAAACTCTTTGTTAAACTGTTCCCTGGAGCTGCCAAAAGT
GTGGTTACAGCAGGAGAGCTGAGGCTGTGCTTGTTCCAGTGGAAAGTGGT
TGGATAGGACACATGGTTTTAACCAGCCCTTAAGCAGGGTCTGTATGCAC
AGGAAATGCTATACCAGGGCAAGGCCAGCATAATCTCACTGGGTTTCACT
GGAGCACCATTTGACCCTGGAAGTGGAATGGAAAACGTGTTAATAATCTC
AATTAAGATGTGGAGATTTGACCAGGGAAGGTTGGGGGGAGCAACTGTAT
TAGTCTGTAATTGCCCAGCTGCCTGGGGGCTTTGTCTGGTTCAGGAGGGG
AAGGATGGGGGAGATGTGGCCATTATTTACCCTGGAATACAGTTGTTGTC
TGGCAGTTTGTGTCTCCAGCAAGCAAAAGGAGAACTGAGCCAGGCCCAGC
AGAGCTGCAGGTCTGCTTGTGGTGATGGAGCCAAACCCAAGCCCCATCCT
GAGGGTGCAGGTGAAGAATTGCAGGTGGTAGGAGTAGTCATAAAGCACAG
GATATCTGTGCAGGTAATAGATAAATGCAGGTGCATTTATCCATGCAGCA
GATGGAGGGGGTGCATCTGAAAACATTCTTATTAGGACTCAGTCCTTCTG
TGTTATATGTATTTCTGCAGTGCTGGTATCTGTGAGACTTTAGAAATTAC
TAAAAATAAAGTAATCTAAGGATATTTTCTGGTTGAAAAAGCGACACTCT
TGGGCTTAACCAAATGTTTTAATTATTTTAATGATTTATTCTTTATACTT
TATTTTAAGCTTTAGTTTAATCTTGTGTCTGAATTGCTTTTTTTCCCCCC
AAAGCAGCTTAACACAGTGTTAGGGGCCAGGGCTTTCTCCTGTCGCACTG
ATCTCGTATTCAAAAGCAAACACAGCATCCCTAAAGCATCGTGTCAGTAC
AGCCTGTTCATGCATGTAAAAGTCCTCACAATTCACTAGCTGATCAGTGT
AAAAGTGCCACACACCCATCTGTAGTCCTTGCAGTGCTTTAGACTGGTTT
GGTTGTAATGTATAGGAAATAACTGATTATACCTGATTACAAGCAGCAGT
TGGTAACTATGTATGTATATACACATATATATACACACAGAGTTATATAC
TGAGAGAGGTGTATATATTGGTTGCACTGTGTGTATACATGTAATGCTTA
ATAAACAGATAAAATCCCTCTGGACTCAGTCCATTGCTGGGCTGGATTAG
CTGTGTTCAAGTGCTGCTGTGAGAGGTTTCTGCCCAGGTCAGGCCATTGC
AGCCTGCAGACAATCCAGCTGGAGTTAGGAGAGAGGCACAGCTTTTCCCT
CTGGGGCTTTATTCCCCCTCTTCTCCCAAATCACTGCAGAGCTTTAGGGC
ACTGGAATATTGGCTGTTGAACAGGGTGTTACTGTCCCACCACAGTGTGT
CCATCAGACAGCTTCTGGAACCAGCTGTTGAAATCAGGTCACGCTTAAAC
ACCATTGGAAACAATCAAAGGTGTCACTGAAACGGAGGCTTCTGATTGAC
AGCTGCTCTGAGTGCTGGGGCTGAGCGGGAGCTATTGATGGGCTGTTTCT
TTTATCCTGTTTACTGACCAGTTTGTTTAGAGGAACAACAAGTGTTTAAT
TGCGTGTCCTGTTACAGCAGTGTTGTTACTGCCCTGTCTTTGTGAAGAGT
CACTTTGGGCAGCAGAAACAATTGACAAGTGGGTGGTCTTTTTCTCTGCA
CTTTCTTCAACTGCAGGGTTAGGTCTCTGGCCAGGATTTTACCCCCAAGG
GTTTATTTCAGTCTGATTACATTATCCAGGAGATCAGTAACAGATTTTTA
TCGTGACATTATCATTGTCAGGTTAACTGTAAAGCATTTGTTGCTATCTT
AAATACACCCTAAATCTAACTGTATATATATTTAAATGTAAATAAAGTGG
AACTGATCACTTTTACATACTCTGGTCCCTCTTTTGCTTTGCTTTATAGC
AAAGCTTAACCTAATCAGAGGCAACTTGCACATATATTGAGTATTACATA
TTTGTTGCTCACAAGCACAGTGTGCTGTGATGGTATGTGTCTATGGGGCT
GTATTTTCTCATATAGTGGAGTGGGGACTGTACTGATAAGAAATGTAAGT
ATCAAATGAAGTCTTCACTTGTTACAGCAACAGGGGTGGGTGTTCATTTT
CAACCTTCAAGAGCAGGTACCTGTGGAATGAACAAGCATTAGGCAATGCC
AGTTTTAGCAGTTAAAATCCATTCCTCTAATAACTTGAAGCTTATTGGCC
ATACTCAAAGGATAAGTTGCTTTTTATTAATAAATACAAAGCTCACCACT
TGTGCACACAAGGGCACAAGTTCTCAGCCGCATGTAAGAGCAAGCAGAAC
GCTGTTCTTTAAGGGTACTCACTCTGGTTTGTTTCAACACCTTGTTTTAC
CCTCTAGATCTCAGACCCCAGGAGGCTTGGCGAGGTCCTACACCCCTGTT
CCAGCAGACACCACAAAGGTAAGTGTAAAACACAGCCAGGAGGATGTGCA
TGGTTCCACCAGGCTTTTTTCCTCTTTGTTTTGAACTTTGCTGTTTCATT
TGTTGCAGTGCTGCTGTACAATGGGTTTTATTTTAGTAGATGAATGTCCA
TGGTTTATTTCTGTTTTGTGGCTGCACTATGTGCTGTTCATCCTTTAAAA
GGCTCGAGTACTTTGTATGGACAAAAAAAGAAGGCAGAAACACTTTCCAT
TAAAACTCAGACTTCAAAATTAACTTTACTGTTGGTGCTTTGGTACCGTT
CTTGGTTCTTTGGCCTTTATCTTATTGAAGCTTTTGAGATACTATGAAAT
TGAACACAGAGAGCTTAAAACTGCATTAGATTTTGGACAGGCTAAACAAA
TTTCTTTTTAGGAGGGCTGTGGAGCTTAATGAGGCATAACTAATGGTGTT
CCACTTTTATCATTCCTGTGCCGCAGCCGCAGCATTAGTACAGACGAGCC
ATTGATTCTTGCTACAAACCTCTTGAAGTCCTAATCAGCTTCTTTGGTAC
AAGTTTTTCAGGCCTGACAAGCCTATTGTAGGGCAGTGTCACTGTAGGTC
AGTAGTTATTAGTTGCCACTGAAAACAGTTTCTTTAACTACTTAAGACTG
AACTGAATTAAATGCAGAAGGGACTCAGGGAAGGATTATGGAATCTGCAG
CCCAATAAGTGCCATCGAATAGAAGGAATGTGACATGGTTTGATAATAAG
GGATGTTTTACATGCGCTCCTTCATTGATAGGTTGTATGTCCTTAAGTCA
GATGGACTTTATAAACTCCAGAGTACCTGTGGAAGCTATGAATAATGATA
TTTATTTATGATGGTGGCAGAATGAGAGTGAATGTGAAATCTTTGAAGTT
TCACAACTCTTTTCCATGGGTTTATTTGCAAGTATTAACCATTGAAAATA
TGAGCTTTGGGAGAATTTATTGAGCTCTCCACAATCACACTTTCCATGGC
AACCATTTTGATCCCTGTTGAAACACGTCTGGCTCCCTTCCCCTGTGCCA
CATCAGTGTGGAATACTTCATTATAAATGGCTCGTGCATTACAAACTTTA
ATGTTACTTTGTCCATGGGGATTGCTATTCCCACACCTTAATTAAATGCA
GTTTGCAGAGTACTGTGTTGTGAAGTACTGCTGCAGGTCTGTAACTTGCC
ATGACTTTAACAGGGCTCTGCTGCTGTCATGTAACAGGCTGCTTGGTTTT
GCAGGGTGGAAGAGGTTCTCAATTCACATATAAAGAACTTATGGCTGCCA
GAAATCGTGTGTTTCTCACTCAGAACACACATTTCTATTACAATTGCAGT
AATTGACTGTCCCTGTCATCTGAATCCTATCATAAAGTTACTGTGCTTGG
CATGTGGTGGTATTATCAGAGGTGACCACACACTGCCCGAGTACTTTGGA
GCAGTTTTGCAGTGTTTGTCTGCTTGTAGTGCTATGGTACCTACCTCACT
GTTCAGCTCCCAAACTGGAGAAGGAATCTGGTGTCCCCTGAGGTGACTTT
AAACTGCAGATGTGTCATCATCACCTAGAACACAAGCCTTGGAGAAGCTT
GGAGAATGCTGTGCTAGCGTTTGAGTGACAGCAGCAAAACTCCCTGTTTG
TGCTTTGTTACACCCATGATAGTTTAAGTTTCCAGTTTGGTGCTGGGGAT
TAGTAATTTTGCCACATTCTTGGAACACGTTTGATATAGGAAACGAGTCT
AACTCACTCAACATCAGCCCTAAGCATCTATTTGATCTGAGCTTCAAATC
AAACATGCTTAGGGCTGATGTTGAATAAGTTGCCATACAGAGTCTTAAGC
ATATGTTTAAACACAGACAAGTCTTGGTGCAGGAGAAATGGCTGAACCTG
TTGAGCCAACCCCTGTGGGGTTTTCAGCTTCCCAGTTAACTCCCTGGGAG
CTGCTGGGTTCCCATATGGGTACCCTCAAGGCGCTCCCCACTTGCAGCTG
CAGGTGCCCAGGAGCAGAGAGGAGTTTCAGTTCTCCACCACCTCTGCTCC
TGGGAAGAAGGTAACTGAGGGAGGAGGCTGCAGCATCCTTGATTTGTGAC
ATCAAGCAAGGGATAAGCAAGGAGCCCTGTCTATGCCAGGAGAGCTTTGA
GCCTTTGTGTTCTTTCAGGGATGGAGCATTGCAGTTAGGGCTAAACTAGC
CATTGCTTCACAGGCAGAGGAAAGCCAGGAGAGTAAAACTGCTGCTTCAC
AATGCAGATGATTTGTTTTCTGCATAAGATTACTTACTTTTAAACTTAGC
AGTGCAATTATGGGCTGAGAACATTGGGGCTGTTCAGCCTGGAGAATAGA
AGCTGCATGGAGACCTCAGAGCAGCTTCCAGTGTCTGAAGGGGGCTACAA
GGATGCTGGGGAGGGACTCATCATCAGGGACTGCAGTGATAGGGCCAGGG
GTAATAGATTCAAACTAAACCAGGGAGGTTTGGGTTGGATATAAGGAAGT
TTTTCCCTGTGAAAGTGGTGAGGCACCAATTTCATTTTACCTGCTGCACA
TTGAATTAGAATCCCAGAACCCAGCCTGGTTTGGGTTGAAGGGGCCTTAA
AGCTCCTCCAGCCCCAACCCCTGCCACGGGCAGGGACCCCTTCCACTGGA
GCAGCTGCTCCAAGCCCCTGTGTCCAACCTGGCCTTGAGCACTGCCAGGG
ATGGGGCAGCCACAGCTTCTCTGGGCAccctgtgccagcgcctcagcacc
ctcccagggaacagcttctgcctaagagctcagctcaggctcccctgttc
tggcaGGTTCAAGCCATTCCCCTTGGCCTGTCCCTACAGGCCCTGGTGAA
GGGAACATTTGCTGGTTCTAACTGAAAATCTCTAGTTTCACTCTTTCACA
TGGTCTCAAAGCAAAAAATGCCCCAACATAATAATGATATTAGTGTTTAA
GTCTTTCATGTCTTAAATATCCTGATTTTTTACTAAGCAGCACTTTAATA
CAAAGTTAAACTCTCTGCCAAATACATATTAATGTCAAATGAAACCTGCA
TCAAACCTCCTCATGCCAGGCATGTAGCAAGTGTTGTCCTGTGACCATCA
GTCGCTGAGGGTGTTTGTACAACCACGTTAGCAAAGGTGTAGAGACACAA
GAGTCCTAGAGCTGGAGCCCAGAGGTGATTCCTTGTAGTTTTCCTTGAGG
CTGAGCATCCTCAGGTCCGCTGTTTTCTAGGAATAATGGGAGGAAAAGAA
GAGAGTGCTCAAAATACTCCATCAAAAAGAGTATTATTCTTAAAACACTG
GGTTCGAGTGTTTAGCCCCTGCAGGTTTAATGTGCTGTTAACTTTAAACA
CACTCCTCCTAATGAATGATTCAGTGTGCATTTGTGGACATGCCTCTGAA
GCTAAAAATACAACTTCACAGTTCAGTGTTGCCACTTGGCTTTTGCGCCT
GTTCAGTTTTAGTACTTGTATTGCACATCCCATTTACCAGTTGCATGTTT
ATCAGGTAAGACTCATACTTTATAAGCAGGAATTGAGCTGTTTTGTTTCT
CGAGGTGGTAGGAGTTTCCTTTGCCTTCCTGAAGTTCAGGGAGGTCTTAA
TTGGGACCCAATGGAGCAGCTGAGATGAAACCAAAAGCAGTTTGCATCCA
AAACCAGGAAGCCTTCAGGTCCAAATGCCTGTTTTCATTCAGTTTAATCT
GTACCTGCCTTGATTCCGGCTTTGCCTCTGTTCCTGCTGATGAAGCGTGA
GCTTAAAAGCCCTTCCTCTCCCAGCATCACTTCCTCAGCTGCTCAGAGCT
CCGTTTGTGGAGCTGTGAACCCTCCCTTGGGCAGGAAAGCCAAACCTCCT
CCCTCAGCCTCTGGGTAGGGATGACTCCTCCAGGGTGGAAGTCCTGCCTG
TTTAATGCAGTCAATGTAGGCAGAGGCTCTTTGCAGATCCAGAGTAATAA
CCCAGCTCAGCGGAGCAGCAGGTAGGTACAAACCCCAGTGCTCATGCTCC
TGCTATTGCTGCCTCCCGGCACGCTGGCCGCACACTGCTCAGCTGACTCC
CTCTTAAGCAGGGGTCATGAGAGATTAACTGGCTCCACTATCCAGTGTTT
TTCCCTTTCCAACAAGAGATTGTGCTGCAAAACATGAGTTGTACCTTTCC
CCATGCTCAGCTTTAAAGACTGGATCATACCTTTATCATTTCTCCAAATA
TTTGATATCAAACAATGATTTGTTGTATTACACCTGTTGCTTTATAATTG
TAATGTTAGAATAGGCACTTGAAGGCAATTAAAACATTTCTTGCTGTCAG
TAATCTAGGGTGGCAAACTAGCTTCTAATGGATGGTGAATTTGCGTTCCC
ATATAAACTGTACACCAAATGTCAGTCAGTCCATGCCAATTAGTGCTTAT
GTTGCTAGGTCACCGTGGTCAATTGAAAACGGCATCAATAGAACTTGAAA
AGGTTTCTTCCCGATCAGACCTTCTGACATATTGAGCAGAATAATGGATG
GGAAAAAGCAGCCAAGGCCCCTACCCTAGCTTCAGAATACTCGCAGGAAG
AATTCATTTGCAACCTGCAATTAACTAGGAAGAAAGGGCTCCCAGAAAGA
GTCTGGACATGGAGAAAAGAAAGCCTCATTCTCCTGGATCGCACATGTTT
ACTCTCTGGATGCTGTGCTACGGTCAGGGAACGTGGTGAGCTCTGGGGTT
TAACCCCCGGTCAGGGTGAACCGGTCACTTTGCCCTTAAACAAATCAAAA
GATGGACAAAATCCATCCAAAATTCCTGGGAAATTGTAGCATTGAATGTG
CTGCGTGTGGTGGTACCTGGGGCTGTGCTTTGGAACTGGGATGGAGGAAG
CAGTACACAAGAGCAGCCTTTCAGCCGGAGAGTGTTGGAAAGTATTCCCC
CCTCCCTGGTTTATCCCCAGCAGCTTGGCTGCCTGCAGTACCACTGCAGG
CATAGCTGGGTGTGACAGTGCTTAGCTCTGAGACAGCTCATGCAGTGTAT
GAGAGTGTAGAACTCTGTGTTTGTGGTGTGAAACTCAGAGCCCAGCTCAC
ACAGTGTGTTTCCTCTGCACAGGACTGCTGGGGCTGCTCCTCTCCTCCCC
TGGAACCGCATGCTGCAATCCCAAAACCAGTTCCAGCCCAGCCAGTACCA
GGGGCTGGGCGGACCCATGGGCTACCCACAGAGACCCGAAGATCGCATGG
ACAGGGGCAGACAGGTAGGAAAGCCTTGTCCCGTTCTGTATGCGGTGTTC
TCCTCCTGAGTGAAGCTTCCATTGTGTGTGGCTGTGGAGAGTGACTGTGG
TGGAGGTGGCCATTCCCGAGCTGCTTTTAGCCCAGGAGCCAGTGACAGCT
CACAGGTAACTTGCCAGCTGTGTCCAATGCTTCCACATGTATCCCTGCAC
GAGGCTCATGTCATCACTGTGCACCAGTACTTTTCATTACAGGTAGATCA
AACACTCAAGCAAGTCACACACCTCTTATAGCCTGAGAAAACATGATGGG
AAGGCAGGTAGTTCAGAGTCTTCCTCTTCTGTAAGGAGATCTACCCACTA
CACTGTTTTGGGGATTCTCCAGGTTTCTCCACAGTATGTTTAAAATATAG
ATCCTTATGACTTCATTAATTTCCCTCCTCAAATGCTTATTGGTTTTCTC
TTAGCTGAAAAACTACTTAAATGTTAGATACCAGTAGCCAGAGAAATAAG
CATGTCTGTGAAAGTACATGTGAAAATAGCTTTGGTTAAATGAAAGCAAG
TGGATGTGGTAAGAGAACCTCATCCAGAATTCCAGGTGCCCTTGCCATCA
GCTTATGAAAATGCCATAGAATGAAAATGTTCCTTGAAAGCAGCAGATGA
TTCTGCTTATGTGGTTGTGTGTGTTCCCAGTAAAAGCATGGTCTGCATCT
ACTCTTGTATTACAAATGTGAGTATTTACAGTGCTGTGTGCTAGTTTAAA
ATAGATCTCAGGTATCTGGAGTAAATGTTAAGTTCTGCTGCTCTTTGTGT
AAGTCAGAATTACCACTTGGTGGTGGGAAGGTTACTGGCCAGTAATAGGG
AAAGAGGAGGAAGAGCACTCAGCTGCTTGGTAAAACTGTTTCCTAATCCT
TTGTATGGAAACTGAGGCACAAGCTGTTTGAACTTTGCCTTCTGATGGGA
CCTGGTTCCCATCTTAGCTCAAGCCAAGTCACTTTTTAGTCTACACTCCC
AGTTTTTCTTCTTCCCAGTCTGCACATCTCCCTTCTGCACAGAAATGTGT
GTTACAAAGTGCAGCACACACTCAGATGTGATTTCTGGGGTGTTTCTCCA
TGCCAGTGGCAGCATATAGTCACATTCATTGGGGTATAAATTCTGTGCTG
CTGTATGTGCATTGGGGTAAGATCCCAGTGTCCTTTGCTTAGGCAGCAAG
GCCTGCAGGTACAGTCCCTGTGGATACTGATGTCATACAGCACATGTGGA
AGTCTTGTTGTGTTTTTACCACTTCTCTGGTTCTTTGTCTGCTGTAGGTC
TTTTCTGTTCCGGCTGTGGGTCTCAGCACTGCATCACAACAGCCTTTGCA
CAGTGAGGTTGTTATGGTGTGGGGGGTTTAAGGCAGCTTGTACAATGAGA
ACAAGCACTGTCAAACCAAGTCTGGGAGTGAAGAGCCTTTGGCTTTTACT
GGGGAAGGCTTTTGCAGAGCACTTCTCTCTGTGGTTGAGCTCATCAGGCC
CCAAGCCCACCAGAAGCACCGTCCTCAGCATCATCTGTGGGTGCAGGATG
AAAGTCTCTATAGCAGCCAGCAGCCTGCCCAGTTCTCCCAGCTCAGAAAC
TCCAGTTCAGCTGAGCCCTTTCAACAGCAGTGAGGTCCCTTCTCCCCCCA
GCTCCTACCCTGGAGCTTAGTGCTAAGGTTGTTAAGGCTGGAGTATGGAT
TGTCTGTGGCTCTTTCAGTTGTCAGCTTGGTGTTGCAGCAAGAAACAGGG
GGGAAAGAGGCCACTATACCACTGTGCATGCTTGCTCCAGGGATAGCAGG
GAGGCATTAGCAGCATAAATCCTTCCAGAGGTGGTTTTGGTTATAAACAA
AACTAGGCAGTGTGGCTTATGAGCACATTAAGCTTAATGGGGAAGCACTG
AATCCTTTTTGTGCTGCCCAGCTAGTTTCCAGAGGGGTTTTTTAAGGTTT
ATTTCTAATTTGGATGAGGCATATTGATGGGATCAGTTTTCAATGACCTT
TGAAAGTCCTTTTCAACCCCAACTATTCTATGATTCAAAACCCTTTCATT
TTGTTCTACACTGGTTTACCCAAAACACTCGAGGAATAAAATGCGTAATT
GCACTAACCCATAACAGGGGCTGCTGTAATGATGGAGGAAAATCAGCAGA
GGATTTTGATGCTGGTGGAGTCTGGGTGGTATTTAATTAGGGCTGGAAAA
TAGACACTTGAAAAAGTCTGTGTGCTGCACTGTCCTCTGCTCTACCCTTT
ATCTGGGTAGCATAGGTAGATACATTTGCAAAGGGAATCGGTGCTCAAAC
TAGTTCATTCCCGACCTCAAATCTTTGTGTTAACAGCTACAGCTGGAATC
ACAAAGGAGAACAGGAATTGTCTCCCAAGGATGTTTGCAGCAGGGGCTCG
GGGAGGGCACCCTTAGCTGATAAGGGGAAAGCAGCCTCCTAACCACAGCG
TCTCGGAGCATCGTGGATGTCTGCAGCTTGGCAGTGATGGAAACCTCAGC
CCTTGCTGTTTTCTGGCTGTTTGCAACCTGAATGATTAAATAGGAAGCTT
TTGGTAATATTGCAGTCGTGTCCTAAACCTAATTCACTCATCACAAGCAT
GGGACACGTCTTCTGGATCATGAAATGGAGTTGAATCTGGGTAGGGAGCA
CAGCTTTAACCATCGTGTGTGAATGTGAATGTTAAGGACAAATCTCTTGG
CTCAAGTAAATTCACTTAAAATTCCCCTTTGCATTTCTGTTGATTTCCAA
CTGTTTTTCTTATTTCCTTTATTTTTTGTTGCCTTTTTCCTCCCCTTTCC
CATGTTGTTTTTCAATGAACTATCAGATGTCATTATTCCCCCCAGGCCGG
CAGCGCTGCAGCAGAATTAGCAGCTCCCTTAAAGGGTTTTGGGTGCAAAC
CCAATAATTGAATGTAGCGTTGCTGCCTGTACGATTCAAAGCTTTAAAGC
CTTGAAAAGGGATTCAAGTGGAAGTGCTGACACGTAGCAGCATAAATAAT
TATCTTTGGTCCCTTTCACCTCTGAATTCTTTTTTTACAGCATACAGAAC
ATGGTCTGAAGAGGTTAATAAACGCGCTGCACAAAGTGCTTACGAAATTA
ATGCAACTGCCATGGATATGGGTTGCTCTGTGGTGAAGGGGGGTTGCTGG
CGGCCTCCACAAACCCTAACCAGAAACTCGATGGTGTTGTGCAGGTGTTT
GACATTTTGATTTCAGGCTGTAGCAACAACTGAAGGGCCAGATAAACACT
GTATGTGTCTGGATTGCGCTGGGGTTGTGTGGGACTGGAAGGGGTTTGAG
CTTGTTTCCTATTTAAACTGATGGCAATTAAACCTGAACACAAAGATAAA
CCCTTCCTGATGCAGAAGCAGTGTGCTCCACACAGTGCTTCTGGGTGCAG
CACATGGGTTTCTGTCCGGAGACGGCTGCATCAAACCGCTCCACTTTCCC
TGCTTATCCCTGAGCCCCTGTTGGAGAGGGGAAGGATGGATTTCCCTTTA
GAAGGAATGAAAGGAAACCCCTCTTCCCTAAACACCACAAAACCCCTGGG
AGGACACAAAGCAAGCCCTATTGCTGCTGTTAGTGCACCCATTGAATGAC
CTTCCTGCCGTGCATCAGGTTTTGCAGTGATTTTAAGTGTCTCACATTTT
TCACTGGGTTCGGTGTACGGAATACCTCATCTCAATTTAAATACACAGAT
ATATTGGGAGTGATTTCCAACATAGGATTTAGGCATCTTTCACCTATTGT
TTCAAACGAGGAAAATGCTGCTTCTGTACAAATACAGTTATTTTAATTCT
ATTTCTCCTTAAAATACTTGTAAAAATACCAGCCCTGCTTTAGCATCTCG
CTGCTCACCATTGGAACAGGAAGGTAGCACTTGAGGGGTATTTTTCCTCC
AAAAATGGAAGAAAATTTGGGAAAAAAATTGGGAAATTTGGGAAAATTTG
GGAAAAAAATGGGAATCATGAATATTTTTCCTCCAACAATATTCACAATG
GGAATCATGAATCTCGGCGATGCTGTAACTCACAGCGTGACATTTGCATC
CTTGCTCTCTGTAAAGCATAAAGAGTGTGTGGAGCAAAGCCATGTTTTCT
GTAGGAACTGGAGAATTTCCTTGCAGATCTGCCCTTCCGCATGGTGATAT
ATGTCTGTATGTATAGATGTCTGTGTATATATGTGTGTGTGTGTGTGTAT
ACGTGGCTTTAACGTACTGGTTTCTGTGCTCGGGGAAGTCTTTGCAGGGA
AACGCTTCCATTGGGAGCATTGGGCACCTTCCCGTGCAGGGTTTATTGTG
TCCCTTGTGTGGGGGACCTTGTTTACCCCCATGTTAATCCAAAACATAAA
TGCTTGCTTTTGTTTGTTTGCTTGCAGGCCTATGGCCCCGGGAGGCCCTA
CCCACTGCCGCCTCCATCGGGAAGATACGGCTGGAATTAGCTCCTGGCGA
CTTCCTTTTTAATCCCACAATGTCCAGGCTTTGTGTTCTTTTATTATTTG
GGATGGGTGAAAAAAGAGAGAATCCTAAAGAGCCATCCCTGTAGTTTTTA
AACTTGTTTAAACGTGCACATTTCGTACCCAAATGATGATGATTTTCCTT
TGTGGGGCTGTGTCGCTTGGGAATAGCAGCTTGGGAATAGTGGGTTGGGA
ATAGCGGGTTGGGAATAGGGGGTTGTGGAGTACGAGCGCCCTGAACTTGC
TCTGCCTATGAGATGCTTGAGGAGGTGAGAATTCCTTATCCCCATCCCGC
TGTGCTGCCCTCCATCCCTGGCTGCACATATGGGAGCCTGCCAGCAGCCC
CGGGGTTGTGTAGGGCACCTAGAGATGGGATGGGGTTAGGCACATAGGCA
CCACTGCTGCTCCTTGGATGCTTCCTTGAATGTCTCACAGAGAGAGCAGA
TTTTGGGGGGGGGACTTTGAAGTAAAACATTACAACTTTTACCCCTGGTG
CCTGGTTCTGACTTTGTTCTGTCCCAGTATGGTGCAGGGCGGGTGGACTG
GGCTGGTTTGGGATGTGATGGAAAGGAGCTGCGCAGGCCAGCGTTCCCCT
TTGGGTTTAGCTCTCTTTGTAGGGTTCCGTGTGACTGTACCAAATCAGTG
CTTATTTTTATTTGCTTTATAAAGTGGCTTTTGAAACTGGGAGCAGGAGC
GCGTGGTTCATTTCCAACCCCTCCACAGTGGCTGTGGATCCCTGCTCTGG
ACCTGCCTGAGCATCTTCATAGGCATGCATTGGAAAGTAATTCCAACAGC
ATTTAAAACCTTTGTTTAACCCAAAACTAAACTCTGGAGTTAGGTGAGCA
GCATTAATGCCACTGTAACACCTTCCCCTTGTGCCACACTGGGACTTGTA
CATAGGAATCAGTCAGCTCCACGGCTCTGGAGTGGTTTTCCAGCCCTGTC
CTTGGAGGGCCCAGATGTTAATCACCAGCACCGAGGAAAAGGATGGGACC
AAGGTAACCTTGGCAGGAAGAAAGGATGAAACCGGGTTCATTATTTCCAA
GTGACTGAGGGTGGAGCAGAATCCTTCATTGTCATGCACAGAGTTCCATC
CTGCCCGGAGCTGGGAGCGCATCAGCCCTCGGCCATGGCTTCCCTTGGGC
AGGAGGGTGTTTGGGACTCAAGGAAGTCGTTCTGCTTTTTGGGGCAGGAT
GAAACCAGCATCAAATGTAACTATGAGGGTTGAGCACAGGGCTGGAGGGA
GAAGGAAGGACCTGGGGGGGCTTTTGTCTCTTGTTCCCTGTGGTTGGGGG
TATGGAAATGGGGCTGGATAAAGGTTCTGGGGCATTGCTGTGGGAAGGGG
TTGTCCCTTACCCAGTTCTTCAGCCCTTGGCTGCTGCAAGCCTCTGATCT
GGCTTCTCAGCCCTGTGAGAGGTAGAGCCCACCCCAGTGTTCAGAGCAAT
GTGCCTGGCTGGGCTCTGTGGTTCCCCTACTTCGGGGCACAGGGATGGGA
TGCAGAGCCTGACCGAAGAGCATCATCATCCCTGCTCTGGCTGCCTCTGC
ATAGTACTGGGGCTGGCCCTTGGGGCATCCTCATCCTGCTCTACCTCCAC
ATCCGTATGTTTCCTAAGCTGGAGCTGAGCCTGTTCCACCCCCTTTGTTT
TAGCAGGGTTGAAGGGGCCTCATTCACCCCCCGGCCTCAGACCCTTCCCA
AATTCCCCCTTCAAGCCTCCTGGTGTGGGAACCAGCAGGGGAAGGGGATG
AACTCAGGGTCCCCCCTTCCCCTCTCGGCTCCGTGGCCTCGCAGAGCCTC
AAATCCCCGTTTCCCACCCCAGCATCGTCCCTGGGAGAGCCCATACGGGG
CGTGGGGGCTGCGGTTCCCCCCCAGGAACCGAACCCCTTCGGTGGCTGAG
GGAAGGGAGTTAAAACGGGGGTTTGAGGATGTCCGGGGCGGCCGAACCGC
ATCCGTGCGTGCGCCGGGCAGGAAAGAGCAGCTCCTGAGCCCGAGATTCC
CTTTTATTGGGGAAAAACAAAGGGAAACATCAAATAAAAGGGAAAAATCA
CCCGAAAAGAGCCGGAAACTCCCGAGCGCCGCGTCCCGCATCCCGGGGAA
GGGGCGAGGGCACCGACCCCACCGCCCGACCCGTCCCAGCGCTCCCCGTA
GCACCGGCAATAACGGGGTCTGCGGGGCCTCTGCGGCTCGTCGGGAGCTC
GGGAAGCGCCGCGGCAGCCCCGTCCCCACCGGGCAATGATCGATACAACC
ACGGTAATAGCGCTTTGCTCCGTTAAACCCGGGCCCCGGCGGGCGGGGGC
TCCTCGGGTTCGGGTTACGTTCCTGCTCCGGCCGCGGCTCGTCCCTCCGG
TACCGCTCAGGTCCCTTTGGCTCGCATCCCATTGGAATCGCATCCCATTG
GAATCGCGCTGGGGGGGGG
>bird_contigs.fa.24
GGTGGAAAACCCAACTATACATGACCTAATGCATCCAAAGCACATGCAGC
CATCCTCACCAGCACTAATAGCAGAGCTGTATGGCTTTCCCAGCCTCCAA
AAGGTTAAAGATGCCATCAGGAAATCAAAGTAGATGACACCTGCGTATCA
GCATCATCCTACCTAGAAGGCTGCATGCCTGCCAGGATGCCCAAGGCAAA
CCTGCTTGCTACTGAGTGCTATTTAATCCTTGCTGCTGGCCTTCATCCCC
TGGCTTTTGCCTTCTCTCCTTACCCATCAGACTTTAAAGAGCATCCTGCA
GCTCCAGTGATCGCTCTCAATTGCTGCAGAAGCAGGAGATGTTTGCTTTT
AATGAGCTCTCCTATAGAGATGGGGAGCAGTGCTTGAAGAGGGATGGATG
TCACAGCTCTGCCAGGCTGGGACCACCGGAGACGACAGCATCAGCTTCCA
CTACTGCATCCGTACACATCTGGATGGCTTGAACACCTTTCCCTGCTCAC
TCCCTTTGCTTTCTAGCCTGGGGCTCCCTCTGCCTGCCACCATCCTGTGC
ATGGTGCCTGCTGTCCCCAGGGCTGCTCCATGGGTTTCTGTTGGGTATCT
CAGCCACGCACTGTTCATGCCATGGCACAGTGATGGAGCTTCTGCAATGC
TGGGGTGTCTCCCTCAGACCCTACCTTGGAGCATCACTGGTATCTCCCTA
TGGATCCTCCTTCATAGGTGAAATAAGCCTCTGTGAACAACAGATCTCCT
GCTCCAGAGCCACCACAGGGATTTGCTGCTAGCTCTAGTTTTAAAAGCAT
CAATGTTGTTATAAACACCACATGAGAACTAACTATCAGTAGCAACTACC
TGGACTGAAGTACAGATGACTGCAACCACCCAAGAGCTTCCAGCAGGAGC
ATGGGCCATGTGCAGGTGGCATTTTGGAAGGCAGGGCTTCCCAAAACTGA
TCCAATGCTATAACCTTGGCTAGGAAAGCCCACAAAGGGTAACAGCCCAT
CTGCATGGTTAGAGGTGGGGTACCAGCCTCATGGCAGGTCTTATCCCTCC
TCCCTCTGCACACCTGGGGGTCCTATGGAGCAAACCCAGTCTGGGGCTGT
CCCCTCTCCCTGATCCAAGTGAGAGCATCCCCAGCCCTGTAGCAAGCTAA
AGATGGGATGTGAACTTCAAAGTGCCTGCCAGCGGGATGTGAAGTTTCCA
GGAGGGAGAACATGATGGATTCACCCGGAGCATCACAGGCATGGAGCAGA
GGGTGACAACTTCTTCACCATACATCCAGCTGTATTAAACATTTAAACTT
GCCACATAGATCTAAAGGGCTGTTATTTATGTTTGCAAGGGCTGATCAAT
CACACGTGGCCCCAAAGGATGCCAGACCTTTAACTACTCTTCTCATTATG
CCTGTTGTGCCCAAGCTGCTTAATATTTCATCCACATGGTTCCCAGGCAA
AGCTGGAGTGGAATCTGATGTCCTGCTAGAGCACAGACCTGCCTTTGGCT
TTTTATCAGCTCCTAATCAAGCACAGAGATGAAGGGAAGAAATAACTTTC
CTTCTATCCTCCTTTCAAGGCAACAGATTGGGCCCTCTCCACACCTTGTG
TGCTCCAGGGCACATCCAAAGAGCTGAGGATGCAGAAGGGAATGCCAGGG
CTTCTCCAGCCTGGACACACTGGGGACTGATGTTGCAGTCGGGAGGATGA
AGATGCTCCAAAGGGCTGGACATGCATCTTGCAGAAGACACAACCAAGCA
CCCTACAAAGTGCCTGTTTGGGAGCCAGCAGCACCAAACACCTAAATCTC
TGCCTGTTCCATCTATTGATGTGCCCAAACTTGTCCCAGCCTCCCCTAAT
TGGTCCTCATCACTATCCCAATGGATGCAGGCAAAGGATGAGCATCAAGG
GCCAGTGTATGCCATGCAGCCGGGAAGTGCAGGAGCTCCCCATGGGACAA
AGCCCCTTTTCAGCTAAAGGCTGTATTATTCCAGCACGTCTCTTTTGTGC
ACCAGGGCTAATTGAACGGTGCTGTGGTACTAAGGAGCCCTCACAATCCA
GACCAGAGTCAGTTGAATCTCTGAAATCATGTAATTTTTTGCATGAGTGA
ATGTGCAGATGTAAAAAACAGAAAAGGAGAAAGGCAGGGGTGGTGGTGAG
GGAATTAAACCCTTAAATGAATCCATTATTGACAGCATTGAATGGTTGGA
GTTACAAAGCAGCCAACAGGGAATCGTCCTGCTCCAACCACACAGGGGAC
CAGATATATCCCCTGATCAAAGCTGAGCCCCCCGGGGAGCAGAGGCTCTC
TGTTAGACTTGCTTTGTGCAGGAGCAATAGGTTCATTATGGGACTCAGAG
CTCATTAGGGAAACGAGGAGCTGGTTGTCACCCCTCCAGCCCTGCTAGCA
CATGGACCAAGGGGAAAGGGATTGGAAAGCAGCTGGGAGAGGGGAAAGCT
GAGATCTTCCTCCACCAGTGCCACAGGGAACTATTGCAGACCAAGATGCC
TCTTCCGAGAGTGCTGCTCCTTCCCTTCTTTGCCAGTTAACACTCCTCCA
TACAATTCCTTTCCAGGGCTCCCAGTACAGCCACAGCCACTACTCCTATT
CCCAAGTCATGCATCTCAAGAGGATGACGATGGTTCCCAGGCCCTATTCC
CAGGCAGGAATTCACCCAATTCACCCTCATCTCTCACATCTCACAGCCAA
AACCCGAACTTAAACCTGCTGCTGAGGCTCTATAAGACCGTGGGTGCAGA
GCATCACAAGGGCACATCTAGGTAAGACTAATAAAGCCTGCATCAGATTG
ACAAGGACGAGGGAGAAGGGGACTAACTGGCTGTGGTTATTATTCCAGGC
ACACCAAGCACCCACATCAGGAGGAAGAGAAAGAGTTTTCCCAAGCACCA
CGGTCAGTTTTTAGCTCGAGACTTATGAATTTTATTCTTAGTGCGCTTTA
ATTGTGCTTATGAATTAAAAATGAGCTCGCTCTGTGCTGTGTAAAGCGGC
TGCATCCCCCCCTAAATACTGCACTTCAACTCCTAAACCCTCTTCAATCA
CACACGCACACACTGGGAGTGCTGGAAATTGCCTTCCCAGTTCCATTGCA
CCTCAGCCACACTTGGATGTGTTTTAAGTCACTGCTGGGCTGTACAGAGT
GACATTAATGGAGTGTTTATGAGCTGTCTGATCAGCTTCCCACTGGCTTT
ATTACTGGACATCAGGGTCTCTGCAATGTCCCAATTAAACAGAATCAAAG
AATACTTAATACACCATAAACTGGTGGCCTGGCCACTTGAACTGATTAAC
CAGCTGTTCCATGTATCTGGGTCCCTGTTAAGTGATGCTGCACAGTCCGT
ATTGCCCACACAGCTCCTATAGCATGGGAAGGTGAAGGGTTTCAATGGAG
ATTTCCAGGAGAGGCTGAGGGAAGAGCATTGGATCAGGATGGCAGATTCA
GTGCCTTGTGTTTCAGCCCAACCCAGGATGGTGCAGAGAGACAGAACCAG
GTTTGTGAGGCATAATTCAAATGGGACATCAAGTCATTTTGTAGGTCCTG
GTTTATTTAACCAGCTCTGGTGGAGGAAATAACCTGGATCACTGAATCCT
TGCATCTTAACACCAACATCTTAACACCTCCTGTCTTCATGCCAGGAGAA
ATAAAGAACCTGCAAAACCCCATTGACAACCTAAGATCAGCTCCAAACAT
TAAGAAGAACCAGGAAAACCTTTTTTAGCATTCACCTTAGCTTGGAGGTA
AGGCACAAGTGCAAGATGAGGATGCTCCATCCCTGACGGTGTTCAGGACC
GGGTTGGATGGGGCTTGGAGCAACCTGCTCTAGTGGAAGGTGTTCCTGCC
TGTGGAATTGTATGAGCTTTAAGGCCTCTTCGACACAAACCAGTCTGGGA
TTCCCTAAGGAAAAGCATCACAGGACCTGGCCATGTGCTTCCTGCCCCAG
ATATAGCAATATCCAGGGATGCCCCACGTCTCCTCACTCAGGTAGAGCTC
TTCAACCTTCCTCCTCCCAATTGGACTCATCACTGGCATCATCCCTCCCA
TCAGGACAACACAGAGCACCTATGCACAACAGACCATCACATCCTCAACA
CCAACGTTACTCCTTCCAGGATGAGCAGCAGTTCCATGTTTCCAGCTGCA
GGAGTAAAGATGCTCCTGCCGTCTGCAGGCTCGGCGGTGACACCGGTTGA
GATAAAGGAGAATTAAAGGTACAGAGGAGAACTAAGCAGATCCTTGTAGA
TTGGAGCCGAACAAGATAAGGGAGCAGTGATGAATATAGATGCATTACAC
CAGGACAATTCAAAGCACACGCGATTTTGGCGGATGGCAAGAAGCGATAG
CGCCATGTACTTACAGTCCCCAAGTGACTTGTGAAGCCAAGGTTCCCCCA
GGCCTCAGCCAGCCACGCTCTAAGGGGCAAAGAAAACAGCCTTTTACAAA
TCAGGAGCATGTAACCTCAGCAGGGAATGCTGGGGCTTTACCAACGAGGG
AATCCCTCACATCTGAGGCAGGAACATTTGTACTCGCTGCTTGGTTTACA
AGGCATCGGCAGAGCGCGGTTATCAAAGCCTTCATCTCCCCCCTCCCCGC
TCCTAAATGGAACAGTCAAGGAAAATAGTCTAATTTGACAATTTTCACTT
GGTTGAAATGATAGGTGGAGGAGACATGAAAGGAGGAAAGTGTATTATTC
ACTAGCTGATAAATTATCCCCATTATAGGCAAGGCAAATCCGAGATGCTG
GGGACAGCACGCATGGGTTTGGCAGCCACTAAAGGGTTTTGCTGCTGTGC
TGGGGAGAGGAACCCTCTTTCCCTGCTCAGCCCTTGCCCTTGAAGCCACA
AGACAAAGCCAAAGGAGCAGAGGGCAAAAGGCTGGCCCAAAACCTGTCAC
TGCTCCTGCCACCTCCATTGCTCCTGGGAACGGCCTCATCTTAACACCAC
TTTTGTCCTTTATCCTCCTGTTTCATAGAATCCCAGACTGGTTTGGGTTG
GAAAGGACCTGAAGATCATCTGCTTCCAACCCCACTGCCATGGGCAGGGA
CACCTATTGCCCACCAGTTCTCACAGCCCCACACAAGCACTGGTCCAGGT
ATTGATGCCCTGCACCTCCCAGCCCCAAATGATGGAGGGGACAACACTCA
TCCTGCCCCTCAGAGCAGGAACCTGGGAGCGTGTGAATGCAGACACCCCA
TTCCCACAGCCCTGCACCCCGAACCACCATCCCCATGGCTCAAACCCACC
CCTCTGCATTCATGAATTCATTCCCAAACGTTCTCCCTGTGCTTGAGCGG
GTGCCTGCTTGTAATTGCTGGCGGCCAAAATCTGTTCTGTTTTTTCTGGC
TGAGGTACCAGGCAATCATCAGCTGCAATTATTCCGAGTCTTGTTACAGA
TGGATCTCGGAGCTTTCAGTCTTAAACAGAATTCATTATTCAAATGCTGG
CTCCAGCCTTCTGCAGCGGGGTGGGCACAAGCGCTGCCGGCCCCCCGCAG
CCACCGCCACCACCAAATGCTTGTGGGGAAGGTGAGGATGATGGTGGGAT
CTGCTTGTCAAAGCCACCCCGCTGCTGTTCCTAACACCATTCCCACCCAG
CAGGTGGTTTGGATCCAGTCAGGCCCCAAGGAAAACGTGGACTCCCAAAG
GGAGGAGGGATGGGGGCTGCAGTGAGCATCATCCCGCATCCAGACAAGCT
CCCAGCACAGCTCTGCCTGTTTCCAAGCTCACTTTGGATACATGACAGCA
CCAGAGAGGAGCGCCAGGGGCTCAGTAGTGACTCAAAGCACCAGGAAAAG
GTGTTACCAGACCAAATAGCAAAAGCAACACTGAAAAGCAAATCAAGCAG
AGCTTTTCCTGAGTGGAACCATCCATTTGGGCAGAGCTTCCAATGCAAAA
GAAGCAGAGCTCCCAGTTTTGCTTAGCACACAGTAACTTTCTGCTTTGAA
AACAGACCTCATTTCTGATTCTAAAGTGCAATAAAACACTTTAGAAGTTT
CCAAAGTTTAATATCCAGAGATCCTAAAAACACACCAGAATGAAAACATC
CCCCTTACAAACAAAGCACTTACAAGGATGGCAGGGGATACAGCTCCTGC
CAGGGATGCTCAGGCACCAGACACCCAGGGACCTGGCACTGAAAAGCCCC
AAGGACCACAGTTTACAGCCCTGTTGCCTTATGGACAAGCCAATACATCC
CTGCTGGTCCTTGCAATGCTGTTTGCACATCCCTGGAATATTCACTGGGA
AAACACTTTAAGATTCCACAGCGTTTTGGGTTCGGATCCCAAGCAGGAGC
AAAGGGAAGGAGCTGCTGTGAAATGCAACTCCTGGCTCCTCTGCATTAAA
GCAAAGCTCTCCCTTCCCTGATTCCAAAGAGGCAATTCCCTGCCTTTTAT
AGGCTAAAATCCATGGCACATCCCCTGGCTACTGCTGCCCCAACTCAGGG
CTGTTGCCAGTCGGAATGGGAGGAGAAATCCACTTGGAATTGTGTGGGCC
TGCAAATATCTTATTGTAGGGATAGCTCTGTGCATGGAAGCAGATGGTGC
AGGATGGGGGTCATCAATACCAGGTTTATGGATATCAGCTTTATAACAAT
ATCAAGATTTACAGGGAAAGCATCTCATTTCCTTCCAAATATCCCAATTT
TTGCATGGAAAAGCAAGCAGTGGCAGTTCCCATTTCAAAAGTCAGTATTC
CCTGCAAGGGATTTCAATATGAATTATTGCCCCCTCCCCAAAAAGAGCTT
TTCTAACCAAGTTTCCCAGAGGGACAGGGACATTTGTAGCAGGCAACAAA
GTGTTGCTAATCTCCTGCACATCCAAAATGGAAAACACCACTTCCTGGTG
GGATTTCTGCTGTTTCCACTCTAATCTCCCCATCCCTCCTGCTACTGTTT
GTATTTGTGGTGTGTCTATTTGAAAAGCAAACAGCATTGCCTGCTCCTGC
AGCTCCCTGCCTTTGGCTTTGCTTTACATCTATTTGGTTTGCTCAACAGT
TTAAATGATGAGTCCCTCACCCCATAAATGCCTCCTTGCACATGGATGCA
TGGAGGACGTGCCATGGTGCAAGAAGAGCCCTCGAGCCCCTAAATTGCAG
CCAAATCCATCTCAACCCCATCTTCAGTCCTTAAAGAAGGGACCTTCCTA
ATACCCCATCCCAACACAATGACCCCATCCCATTAGGGACCTTCCTAATA
CCCCATCCCAACACAATGACCCATTTGGTCCAGGCCCAAAGGTACCAGTT
CACATCAAGGTTGGTGAAGTTGGAAATGGGAAGGGATGGGAAGAGGTTCA
GCACATCTGTTTCCATGCCTGGGAAGGGAAAGGATGCTGACATCAAGGAA
GGAAAAATCCCCTCCTGCTCCATCCCAGCTTCCACCCCACCAACCATCAC
TGGTTTAGGGTCCAGACATGAAAGTACTGGTTTGCACCAAGCTGAAACAC
TTCCAAAAGACAAACCCTAAAAGGAATCACCAACCAAACCTCATTTCCTT
GCCTTTAATGAAAACCTAAATAAAACAGGTCATTCCTGATCCCTGGATTT
ATGGTGATTAAAGGACTCAAGTGTGAACCCAAATACAGGATGCTTGGGGT
GCGACCCCAAAGCCAGAGGGTGACCTATAACCAAAATGCTGACAAATCAC
AAGAGGAACACATGTAACTGGGAGGAAGAGGGGTGAAATCCACTCCACTG
CTCACAGTGGGTGCTGCAGTACTCACCCAGAGCTGACCCTGCAGGGTGCT
GTGGGTCACACATAGGACCCTCACAGGGATAAAAGGCACCCAAAGCCACA
CCAGGAGGGATGCAGTGTTGCCGGTTTGGGATGCAGCCTTTGTGTGGCTT
AGGAAAAACAAAAAGCCTGAAGAAAGGCAATTAAAATATTATAATTATTG
GCAGTGGAGTATTTGCTTTTATCGGCTCCTGTTGGAAAAGATGCAAATCG
AGGGGATTTTAGCATTCCAGTCAGCCCGACTCCCTCCTGCAGGGCTGGAA
ACACTTGCTTCAGTCAACTTGGTGATGCTGTGTTGCTGGTTTCCCTCTTA
TTTTTGCCTTTCTTGATGATGAATATACTCACACTCCCTCCCTGGAAGCT
GAGCCCCCTTCATTTGCTCCATCTTCTCTCCCTGCTCATCCCAAGTCCCA
TACTGGGATGGGGATACCCTTTTCCTTTGCTCTATCTTCTCCCTGTGCTC
ATCCAAAGTCCCATACTGGGGTGAGGATACCGTTTTCCTTTGCTCAATCT
TCTCCCTGTGCTCATCCCAAGTCCCATATTAGGATGGGGATACCCCTTCC
TTTGCTCTATCTTCTCTCCCTGCTTATCACAAGCAGACCCCCACAGTGGG
ATAGGAACATTCCTTTCTTCTGCTGTATCCTCTCCCCCTGCTCATCCTAA
GTAGAGCCCCACACTGGGATAGGGATGTTCCCTTCTTTCGTTTACCTTCA
TCCCATGCTCATCCTAAGTCGCACACTGGGATGGGGATGACATCCCCCTT
GCCCAAAGCACCCAGGCTGGATGGAAGGCAGCAGGACCCCTCTGCACCGG
GACCTTGTAGGATGCTCGAGGTGTTTGCAGTCGAATCAAGGCAGAGGCTG
GGGTAATTCTAAGCCGAGAGCACCCTCCTCTGGCCAAATCAGGGCTGGTG
ATGCCCAGACCCCCCCCC
>bird_contigs.fa.25
GGGATGGGTGCTCGGAGGTGATGAACACGGATGCAGCTCATTGCTATCAA
GCCGAGATTAATGCGCTTTGTGGACGAAGTGATGCAGTGCGAGCGGCATA
AGCCCTAAGCAAGGCTCCAAAACACATCCTGCTGCAAATCACTGCAGCTT
TCCTACTACTTCATTCCCCTCCTTGCACCTCCTAACCCAGGTAGGACATC
ACCCCTATCCCTGCAGGAATGCAGACCCCTGCCCAGCACTAAGGGAAGGG
CCCTGGAACATCCCAAACTGGGTTTGCACAACGCTTCTCCCACATAAATG
AAGGAAATTGGTGCAAGATTCTGCTGTTTGGAGCTCAAGAAGTAGCACAA
ATATACATCAAAGGAATCAGCAAAAAGAAAGGACTTTGTCCTTTATTACG
CTCCCAAAACAGCTTCATCCCATATCCAAGTACCCGTCACAATGCAGTAC
AGAGCTGCAGAGGTTTAATAAACTCTAAGTAAAGATTATAGCACTGTTGG
TGGTGTCTTTCCCCCCTTTTCCCTGTCTTTAAAACAGGGACAGTCTTAAA
TGGAACCTTGTTAAGTGTTCTACAAAGTCCTAGTGGTGACTTCAGACACT
GGGTTTGGGTTTAGGAAGAGCATCGCGAGTATAGAGAATGGGCACACACT
CCTGTTCCTTGCTTTTAGCGCTCGTCTGGGGAAAGCAGGGAGCAAAACGA
AGGCAAAAGGCAGGGAAAATAGTATGGTCCACGGGGATAAATCCTGGCTG
CATCATTCCCAAGCTCTAGCTTGGGGGGAAAAAGGGGCATCACAACCTGC
CTCCAGTGGGTCCCAGCAGCACCTCCCCATGCCTACAGTGCTCTCCCAGC
CGCTCTATCCTTGCATAACCTCAGGGCAGCGCTGAATTAGGCTTTTGACT
CACATTCAGTTTACTTTGACCGTAAACCCGACAATAGGATCAAAATGCAG
AGAAAAACCATTTCCTCTTCACATCCTTCATCCTTTAGGTCGCATTTGCC
ATCACATTCCACAAGAGCCGATTCGTTCCCTTTGTTTCTAACCCATTTCG
CTGCTGGGCTCTCTGCAGGAAGAGCCAACCCTGAACTTCGAAATGGGGGA
GTTCACCCAAAACCCCACTTTCCTCCTCAAAGTAACCCCTATATTGGGGC
ATAAGCTTGGGGTTGGGGATGTTTTCCCAGCAGAAGCAGCCCAGCTCAAG
CCCTAAGAGCCACCAAAGCAACAGGCTGCTGGAAATGAACCAAACCAAGG
CTTCCTTCTTATTATTTCTCTTTTGTTTGCCCTTGTTGTGAAGAAATCTC
TATTTTAACCCTAATTGCCTCCCGATGGTCATGATTAAGGCATGGCTGGG
TGATTTGCATTATAAATGCCATAGGGCTTTTGGTTCAAGCCCTGATGGGC
TTGGTTAACACCTACTTGGTTTGTGAATGCCTCCTTGCGGAAAGCTTCTC
GTTCCTCCGGTGGTCACCAGCTCACCTTCCCCATCAGAGCAGCAGTGAAA
AGGGGCAAGGCAGACACTCATGGGGGTTTATTTAGCCCCTGGGGCAAAAT
GAAGCAACCTGGAGCTGTTTTCTTATCCTGGGAGTGGAAATGGGAATGGG
CCAGCCCATTCCCAGCTGGCTTTGGTCATTGTTCCAAGTGTTCTCACAGG
TTGGAAGTAGCTGTAGTAATTAGGAGCTGAATCTCTATTCAGGGAACACA
GCAGCTAACACAGAGTGTGGTGATATGCTCCAAAGTCACCCCCATCGACT
TCTTCCCCGGTCCCAAACCCCATTATTCATCCCAATTCATATGGGAGCAT
AACAAGCCCTCTCAGCATCACCTATAAAGAACCATCAGCATCACCAATGA
GGAGCCATCAGCTCCCAACTTGCTGAGGGCTGAAAGCACAGCAAGGCCTG
CATGCAGGTCTCACACACAGCTGTGATTAATACAACCACCCCAGTAGGGA
AAACCCAAAATAGAGCCATAGTTTGGGGAATTTAAAAGTTATATTTGGCC
TTAAACACAATAGAAAGGGATAATTACACAGCCAAAATACCCACCTTTGA
AATACTTTCGATGAAATCTGCATATTAAAAGAATCCCCGTGAGAAATCAC
ATAAAACAGCAAAAAATTCAAGTGGAAACAAGTTGGTAAATAATGAATAT
GTATTAGAAAACATGAAATATAGTTTCACTTCCAAAGTAAAGGAGTTGCT
AGGCTGGTAAATACCAGCCTATAAAGAGCACATTGCAGCAGAGCCTTAGT
GTATTGAGTCTTAGGTGAGGTTTCGTGAAGGCTCAATCCAACCCACTCGG
AAGCTCCATAAATGGCCTTTTCCATGGTTGTTTTGCAGATTAAAACACAG
GGATAAGGACATCACCCTTATTTTCTTTATTACTTTGTATAAAGCTGCAT
TACCAGTTGCATTATCGATACACGGGTAACCAATGTACAGGGGGGTAATA
CAGAGAAATTGTACAAGGGAGTTAAAGGAATTCCTTTGCTTAAACAAAAG
TATTGTCTGTCCTAAGTACCTGCCATTGCCACCTTGCCAAGGCATTGATC
ACTGCTGGAGGGGAAGAAGCAGATGCTAGTTCTGCTGACAAAAGCAGATG
ATTGGTCCTGCTGATAAGCCTGGAGAGGCAGACTGGGTGACCAAGCCATA
AGACCATGACAAAAGCACAGGTGTTTGGTCCTACTGAGAAGCGGCAGGAG
AAGCAGACTGGGCACCGACCAGACCCTAAGGCCAGGTCTGAAGGTTAAAA
GGTGTAAAGTTTAAGAAGAGGAAGACTCATTTACTTCATCTTGAAGACCC
CTACCCACAAGAGGAAGACTCATTTACTTCATCCTGAGACGCCTGCCCAT
GACCAGAAGGGGCACTGCGCAGGTGCAAAGGACCTTCCGGCTCATTATAA
TACGAAGCGGGGATAGATAATAAATATGTATAGGCGGATTGAGCAACCTC
ATGTCTATGTGTACCTTAAGAGAATAAATGTAAAGGGGAACAACCCTGAG
GGGTGCATGCTTTGGAGGAGCTATCCCCATGCACCTCAGCGCTGAATAAA
AGCAAACCTACTTTACACCTTTAACGAGTTGTGGAGTCTATCCGCGCATC
ACAAAAGACATATTTAACCCCAGAAACCATGAAAACAGCCACACTATAAG
GCTGGAGAACAGTATGCATGTACAAGAAAACATGGGAGTTGGAATAAACC
AAAGAGGGGGATGCAAATCCCACTGGAAATCACCAGCTGGAAAAGCAAAG
GGGAAAAAACGATGTCTTCATGACATTAAGAGCTGGAAACTCATCCCCAC
CTCTAATTCATCTTGCATTCATTGCTTTCCACACATGCAGGGCTGCCTAA
AGCCTGTATCCTCCCCAGTCACGTTGCCTGCTGCAGCCCTTCCCACATGG
AAGCAAATCTCAGCTCTCACCAAAAACACCCATTCCCACCAGTAAATACC
ATCAGCACCCAACTCGAGCGAGCCTTAAGGCTTGCTAAAACCAACGAGGA
AAGGCAAGCACATACATACATTTTAAATAACATGAGTCTGGGGCTATTTT
CTCACACCAACAGCCTCTCCAGCACAACCCACCACATCCCCCCTGCCTCC
CCAGCAATCCTACCTGAGCCAAGCTCTGTCCAGCAAAGAAACACCTCCCA
AAAGCTGGTTTTCTTGCCCAAACAGAGCCAAAAGCACCAAGGATCCAAGC
CAAAGCACTGCAGCAGCGAGGAGCAAACCCCCCTGCACACAGCCATGCCT
AAGGGCATCCCTCAAAGTGTGCCTAAGAAAGGTGAAGAGGAGCTTCCCCA
TTCCCAAACTGGTGAGTGTGAACCCTCTGAATAGCCAATGGGCCCCTGCC
AGCATCTGGGTTGGGCCTCTGCCTATTCCTCCAATGGTGATTTGGGCTCT
CCCAAGTCCTGGTTTGGGATAGTGGAGAAGCAAAGCATCACCCCAAGAGC
TAGAGGGGAGCAGCATGTGCAAGATGCGAGATTTGCACCCCTCCATTGGT
TCACCACAATTCCTGCTCTGTTTTACCCCAAAATACAGAGCCTTTGGGAC
AACAGGAAATAAAGGGACATGGTTTTGGGTTCAAGGGTTTCATAAGTGGA
CAAAATCTCCCTTCTGACCCCAGGGCTCCAAAATGGTTTAATCTGAGCAT
CTAGAGCCCTGAACAGGGAGGCAATAGGGGAAAACAGGGCTCTGTTGTGT
ATTTCTTGATTGCATTTCAAACATTATCTTATAGTTAGCATAGTAATGAA
GATGAAACCTATCTGAGCCCATGGAGAGGAGCTGGCTCTTCCTGCTGCTG
GTAGCAGGAGGCAGAAGCAATAGCCCTGCACAGGGAGCATCCATGCAGAC
ACATCTGGAAGTGAAGCATCACTGGAGAAAGCAGGAGGCTGAGCCAAGCC
CATCTCATGCCACAGCTTTAGGGCTTCGTGTGTTGTTGCTGGTGAGTGTT
AAGGGCAGGTCTGATATCCATAAATCACCATATTACTCATTTCGAAGCAT
TGCAGGCTGACAGCTGTTACATGAGCACATTGTTAGGAGCTGTCAGGCAG
TGATACATAGTGCCTTTTACAACATATGTTGACTCTTATCTAATGTTGTT
CCATAATTAGCCCCAGGGAGCAGGAATCTGGGCTGGGTGATCTCAGCTTA
ACCTTTCCTGCCTTGGGGAAAAGGGCAGAGCCGGGAGGAACAGGGACAGT
TCCATGGATGCAGGAGGAAGCAGGAGTGTGGATGTGAGTGGTACCCACAA
CCCATCCACCTGCAGATGGAGCAGCTCCCAATGAGTTCCCATGTCCCTGA
GCATTCTAGAGCTGTCACAAGAGGTAAAATCAAGCTCCCAGGGATGTGAG
AGCTTTCCTCCTGAATTCCAAGCTCAAAACATGGTCCTTTGGGTCCAGGA
AGAAACCCAATGGTACTTCCATACATGGATGGAGGGGGAAGGCAGGGGTG
ATTTATTGCTGGGGATAGCAGATGAATGAAGGAGCAGATGGTGGAGTTAA
TGAGTGGAAAGGGTAGATGGATGGACAAAGAGACAAGGGAGAAAACACCG
TAACAGATGGTTGTGCTTCTACATGGATGAGGACAAACACGCTCATGTGT
TCTCCCAGCCATGATGATGCCACACATGGTACTCAGAGCAAACTACTGGG
AGAACAGGTACTGGGACCCCTCCTGTGGAGTGGGAGCAGGGTTTGGTCCC
CCTGCATCAGCACAGCCATACCCAGCATCTCCCCTTGGTCCAAGCATGGT
GCAATGAGACCGGAAACCGGACACCTCCAGCTTCCCAACCCGGCTGCAAT
GATTCTCCTGCATCCCAGAGCTGCATTCATATACACAAAGAACCACCAGT
CACCACCCTGCTCACACCCCCTCCATCCAAATCACCCTTCATGAGCATCT
CTGCTGTCACCAACCACGATAAACCCCTCTCCTTGAACCATTCCCAGGCT
CCTGTTCAACCAAACCAAGCCTCAGAGTACTCCAAAGATGCTCTCAGCAC
TCAGCTTGGTGGTTTCATCCTGCAAGAGGACAAACCCAAAGGGACCCTTG
GCTCCGATGGGGACATGATCCGACTGCAGCAGCCTCTTGGGCTCTTTTCC
TTTCCTTGCTGGAGCTGCTGGAGCTTGAAATGCAGGAGAGAGGAAATAAA
TCAATAAGACATGAAGATAAATGCACTTCTCAGTGCTCGCGTGTCACAGC
CCGTCCTCTGGTCATGCATAAACTCACCAGTAACATGCAAACAGTGCTGG
TCCTGCCACATTGGCCTCGATGGCATCTCCTGTTTATTGTTCTGGGGGTG
TTGCAGGAGACACTGTTCCCCCTGACATCCAGAAGGATGCTTATTCCCAC
TCAGGATGCAGAAATCCACCTTTTGGGGTGCGAAGCATTCACGGACCCAC
CAGAGAGTGAAAGCTGAGGTCTGGAGACCACAAGTGCCCATCAGATCACT
CCCTGAGGATTAAAATCCTGGCAGCCCCATGGCCCAGCACAGATCTCTCC
TGCTTCTCCATCACCTCCTTCCACACCTTCATCTCCACCCCACACAAGCC
CTTTCCATGGATGTCTCTGGGAATGAACCCCAGCCAGGCTTGGATAAGAT
CTTACAAAGCAAAGGAGCAAAGCCTGGAGAAATAGATTTTTCCCAGTGTT
TTTACTCCCTGCAAGCACCATGGATGGGTTTGAGCTGGGATTTTACACAG
GGCGATTTGAGGCCTATTTTCTTCCCATCTATCAGACGAACACAACAGTG
AAGTAAAGCACCAGGCTAAGACCTGCTTTTATGAGAGATTAGGGCTAACT
TAGTTGTGTTTTGAGCTACTAAAAGCTTATAAAGCCCCCAAAGAACAGAC
TGCAAACCTTAGAGCAACCTCCCAGGGCTCTGCTAAGAGAAAGTCAATGC
AAAGTTAATGTGCAGCTTGCTTTGTTTGCAAACAGCAAGACTGGACTGGC
CGGAGAGGAGGGTTTATGGGGGAGAAAAGGGGTTTGGGTCCTCTGCATGG
AGCCATGGTGCAGCTCTGCTCACCCAGGAGTAAACCCCATCCGTTGTTAC
GGATGGATGTGAATATAAACCACCAGCTTCTCAGCTGGAAAAATACCTTA
TAAGGCATTACAGAACCATCAAGGACTTGTTTCAGGCAGTGTGTGGAAGC
TAAGGAGCTGGTTGGCAGCAGCCCCATTGAGGATGCTGCGGTTGGTACCC
TCCTTGCTCAGCCCCAGCTGAGCTTCCCCTCATCCCAGGGGCTGCCAACA
GCCTTTCCTCGTCCCTCCTTCATCCCAACATCCATGTTTCCTAGGATAAC
ACCATAGGAGTGGCTGCTTTTCCCACATAAAGAGCTTAATTTCTATTCTA
TTGACCCTGGCAAACACAGTCCTCAGGCAGCAGCTGGTAGAGAAAAAGCA
GTAAAGCCCCAGAGACCAGCTGTACAGTGAGAAGGGCTCCAAGCTGCCCC
CCTGAGGGGCTTAGGAAAGATCTTTGCCTCATCTTGCTCCATGGAATCAT
AGTTGGGCCAAGAAGGGCAGATCCAGCCCCAGGAGGGGTTTCTGTTCTGC
ACATGAGCATCCATCCCTTAGGTTGACTCCATCCTGTATCCACCACACAG
AGGGTAAGACGTGGCAGGAGCAGCATCTGCCCTGAGCAAAGCTTCTGATC
TGTGGTCCGAGGCCCCTGTGCTGCTTGCTAATCAGTGGCCTCCACATTGA
ACCCCATGGGCAGACCTTTTTCCCTGCCAGGTTCCACAACCTCCCATGAG
CAAGCCCCAGAGATGTGCCCCAGCCCCATCTATTAAGGCAATGGAGGATG
TTATCCACCTCAACCAGGCACCAGCTCCAGTGCAGGGAAGGGATTGCAGG
AGCTCCATTTGTGTTTGCTTGAGCCAAGGAGGAAAACGTAATTAAACATG
GTGTTGGGGCTTGAAGGAGCTGGGGATGGGGCTGGAATATAAAGCATGGC
TGCTTCCCGCAGATCAGAGGGCAATATTAATAAACCCACTGAGGGGGACT
GGAGGATCAGCTGGTAATATTGATGAATGTAAAGCAAAGACAAAGCAGAA
GGGGAATATTGGATGGTAAAGCTGGTAACAAAGCAAAGGGGATCACCTTG
ACAGCAGGCTGCACACAGCTTTGTGTCCTGCTTCCCAGGCAAAGGGTGGC
CTCAAGAGCTCCACAGCTTGGAATGAGGTGGATTTTGGCCTGATGGGCTG
TTACCCCCATTGCTGCACACACAAACCTGCATAACCCAGAGCCAGGTCAT
GATCTGACATCAAGTTGGGGCTAGGAGCAAAGGAGTAGGGGATGGGGATG
TGTAGGAGGTGGAGATGCACAGGGAATGGGATGAACAGGGAATGAGGATG
TGCAGGGGATGTGGATGAGCAGGGGATGTGGATGCACAGGGAATGGGGTT
GTGCAGGGGATGGTGAACAAGGACAGCAACAGCCAGGGGCTGTGTGGGAG
AGCAAAGCAAGGCAAGTTGTGGTACACAGCACTGGAGATGCCCACTGCTT
GCTCCATCAGCTCTCGGGATGGAGTGGACAGAGTTGGGGGGAGAAGGACA
GGGACCCCTCCAAGCTTGCCTGGGTGCTTGGCTTAGAGCTACTCCCTCCC
AAACACAGCCTGGCTCAGAAAGAGCCCCCGAGTGCATGTTAAATGAAAGA
CCATGTCTTCTGGAGTGACTGGAGTGATGGTTTCGACATGAAACATGCAG
GAATGGTGGTGTCAGAGCCAGAGTGTTAATTCCAGTCAGGAATTAAATGC
TAGGCAGTAACTGCCTCCAGCCAGATCTACCTGCAGAAGGCAGGGTGCTT
CCCCCTGCCACCACCACCAAGGGTACCAGGGCTACCCAGGAGCATCCTTC
ATCCCAGGACCCCCACACCCTTAATGAGCTCCTGCAGCTCCACAAGCACC
AGAATATCCCAACAACTTCATCCCTAAACACCCCCCAACCCCACTGTAAC
CTTACAGTGACACCATCACACACACCCCCACTACACTCCATGGGATGCTC
AGGGCCAACAGAAGCCCAGCATCCTTCCCGCATCCCAAAGCAGCAGCATC
CTCTCCACAACAACCTCCGCAGGCAAATCCAACCCAATGACAGCAAAAAA
AAGCCTCTTTTTTAGCAAATGTTTATTTATATCAAAATACAAAACATTTC
TGAAGCAGGGTAATGTTACATGAGGAGCAAGTTAATAGATTCCAAAACCC
ATCGTTCTCCTACAGCATGGCTACTTGTACGTAACATTGCAACACTGCCA
GAACTTCTCTCATCGTGGGGACATTGAAAGGAAACCAACATAAAAAGTCA
GTCTAGGAACATGCAATGGGACCGGCGAGAAAATCAAGTGCTCAGGAGGC
CTTAAAATCCCAGCAGGCAGAGACCGAGGGACCAGTATTCCCAGTAAGGC
AGGGCTTCAAATTCGCATTGTCCAATTGGTGTTGGTTTTGAGCCTTTAAT
CATTAACTGACAACAGTCCAAGAGCCAAAGAGACCCAACTTTCTTGGCAG
AGTGGGATTATTGCTTAGAGCTATCAAAGCAGCCCCAGCTCCCCATCCAT
CCCCAAGGGAAGATGGGGAAGGGCAGGGATAGGGCTCACAGGGCAAGAGC
AAGGAGAGATCTGCCTTGGTCGAGCCCTGCTTAGGTTGGGCTGAGCTGGA
AGATGTAAAACCCCCATGGCAAAGGGTCTCGATGGGTTGTTATCCCCTTG
GAGATGAGCTCGGAGGTTGCCCAGGAGGAGCCATCAGTGCTCCCAGCGAG
GTCTCAGTTACCTGCCCAGGGCAGGCTTAGCACCCAGTGGGAAAGAGAGT
TTGGGGTGAGGGACCCCCACTTGTGCCCCTCATCACGTACCTGGGGAGTG
ATGCTGCAATTTGGCTTCCCCTCCCTGCGGTCCCAGCCCAGCTCCAGGTA
GGAAGCTGGGTATTCCCGGGAATGCCGAGCACGCTGCCGCCGTCGGTCCC
TCCTGATGGAATTTTAGTGGCCTTTGTGAGCACGGAGGCCGAGAGCAACA
ATTACAGATACAGAGATTATATAGAGCACGGAATAAGTTTCATATAAGGC
TTTGGTACAGCACCATCATGTCAGATTTCTTTGTAAATCCTTTACAGAAA
AAAAAAGCTGACTGAAAAAATAGTGGTTTGTTTCTCTATTTTATTATTAT
TATTTTTATTATTATTATTAATTATTATTATTATTTTTCTCTTGAGGAAC
ATACCTGAAAGTTCAACAATTAACCCCCTAGTTGCCATCCGGGCTCCCCT
CCAATGCTCTTTTTGCTGTGTGCAACTGCAAACCGAAGCGACTCGACCCC
AACTCCTCCATGGAGTCTCCTTGGGATCCTCTTGTATCCCAAGGGGTGAT
ACAGCCCACCCGGCTCGCAGCATCCATCCTGCCCATGCAGGCAGCAGGTC
GCAGTGCACAAGGCAGTAGAATCAACACCACAAAGCTCCAGCAGCTGAGA
GCTACTCATTGTTTAGTAAAAACCCAAAAGAACCCCCCAAAAAAGAACTA
AGAGGAAAGAAAAGTCACGACGAGAAACAGGATGGAACCAGCGGTCCTAA
AGATTCCTTTATTGTTATGGGGGGGAAAAAGGCAGTTCCACTGGTTCCCA
TTGAAACAGCACCAAAGAGCACCCTAACGTATGTTATAGATCGGAATACT
GGACATTCAAGAAATGGAAGTGAGGTTGGATGGTCTTAGTCTTTCTATCC
ACAGGCAAGAAGTTCTTCCTAAAGAAGAGGGAAAAGATGTTGCAAGCAAC
CAGAGACCTGGTGGATCCGGAAGAAAATCCTGCCTTAGGGAAAACATGAT
GGAGTTAGGAGGGAATGAAATCAAGAGCTACCTAAGGGAGGTCTATGAGG
GTTCAGAGACTCTACAAACCTAGCAAAGGGGAGTAAAAAGTCTGGGCTCT
CCAGGAGAGACAGGGATGCAGACTGGAGATGTTCCCCATGGGATCCAGGG
ATGCTCCCCTTGGAAAGCTGGAGATGCTCCCCTGGAGTTCCAAGGATGCT
CCCCAGGAGACCCAAGGATGCTCTCCTTGGAGAGCTGAAGATGCTTCCCT
GGAGATCCAGGGATGCTCCCCCAGGAGAGCTGGAGATGCTCCCCCAGGAT
CCAGGGACTGCACATGTGCAATCTCTGAATGCCCAAAATGATGGCTCGAG
TAACTTAGGGCAACCTAGATGTGTCCAGAAGGATTTCTATTTCTATGGGG
CTTTTCCAAGCAGGAAAGGCAAAGGAACCAGAGCCCGCACAGCCTAGGGA
AGGTCCTGCAGCCCCCCAGGAGCATCCTCTGCCTGTTGTCTACCAGCCCC
ATAGATAAGAAAAAGGAGGAGTTTGGCCTTAAAGTGCATCTGGGAGGGCA
GGAAGCAGGTCCAGCGCCTCCCACCAAGCCAAACCCTCCCACAGCGCTCT
TCCCACTGCTCCCAAAGCCAAGCAGGAAGAGCCTGGAAAGGGGGAAGGAA
GCAAACACCCCTTCTTCCCCCCCAAAAAGCAAGCTCCTGCCAGCAGGCGG
ATGGAGGAAGCAGGGTTGAGTGTACCAAAGGAAAAGATACCATCAGAGTA
AATGATTCCAAGGGAAGCAGGATGATGGCGTTGGCGCGGCCACCCCTCCA
TCCCACGGCACGTGGGGAGGAGCAGCTCTTGACGTGTCTGTTTGGCATCC
AGAGGGTTAACGGTGGCAAATGTGCTTTGTAAACATCTGAGTTGTGTGTT
TCCTTCTTCTTTTTTCCTGTTTTTTTTCTGTAAGTGATTCCAGGGGAAAT
AGGGAAAGGAGAAAGCTGCCCACCCCCCCCAACCCATCCCAGCACTACCC
CAAAGCCCCACTGCTTGGAGGCAACGCAGCCCCTCGAACCAGTGAGAAAT
CTCATTCCTCCTCTTCCTCCTCCCATCCTTTGCCTTGTTTTAACATAGAA
AATACTCACTTAATGTATTTACCTCTAATAAATGCAAGTTAGTCCCATCA
AACATGCTTTTGCTTCGATATCAAGAATTGGTGCTGAACAACTCTTGGCT
TGATATTAGAAACATCCCAACACCCCCCACCCTCCC
>bird_contigs.fa.26
TTAGAAACATCCCAACACCCCCCACCCTCCCTCCCAACCCTCCCCATCCC
CATCCCGACAAAGAAGACAGAAATATCATGGAAAATACAGGTGACACCTA
CGGAGGACATGAGGGGACCAGCTCCTGGGCATTACATTCGTGCCTCTGCC
CATGACAACAGTGAGGGTCCTCTGCCTGGTCCCAGAGGCATGAAGCACCC
AACGTCTGCCCCACCATCCCCTGTCTCCATGCAGAGACATCTGAGCCCCC
AAAACAGCATCTGGGTCCCCACCCCATAGTGGTAAGGACCATGGGACCAA
GCTGGAGGGGAGCAGAAGCACCGCTGCCCAAAGGCAATCCCCAAATCCTG
CCCTAAAGGAAGCAGAGGGGATGGTTTGCCACTCCTTGGCATCGCTCAGT
CCCAAAACTGGCTCTTCTTCCCCTCACCACACAGGGAAAGGGGATGGCGG
GTCCATACTGCTTTGCAGGAAAGGCCCTGAGCACCCCAGCACCTTCTCCA
TGGTGCCTGCTGCCCACCAAGCCAGGGCTCCATGCCATTCCACACATTGG
GAATGGAGCTTCGCATCCCGCCCCGGGTACCAGCAGCCTGCACGGCACCA
GTAAAACCCTGATGCTTGGAGATCTTGTGTTTGTTAGAGAGGTATTGACG
TGCCTACAGAGAAGGTGCCCTGCTCCAGCCGGGAATAGGGACCTATGGGG
ACCTCACCACGGCCACCCAGGCAGCTCCATAAACCATGGGATCCATAAGG
ACTAACACCAAGGTGGCAAGGATGGATGCCCAATGACACCCAGCGAGGTA
GCGGTGTGGGGAGCCTGTCCCCACAGCGTGTCCCCCTGTCCTGTGCCACC
CTACAGGCCTCATCCTTCCCGTTGAAAATAGCACCCCTGGAGCTGAAATT
CCTCTGGAAAAGCAAGAAAACCCAAGCAAGACACAGCCCTCAGTGGGAAA
ACCACTTCCTTACCAGCAAGCTGGCAGCAAACGGGGTGCCCAGGCTCCCC
CCATCCCGGGGGTTTTCCCCTTTTCCCTCCCTTTTCCATGTTTTTCCCTA
TTGAAACAGCAAACAGCAGCGATGCTGGGACGGCAGCCAGAGCCAATGGA
GCCCTCTGAGCGCCCCCAGCCTTACCCAACACTCCTCTCCTTGGCCACCG
TATTGCTCAAACAGCACTAGGCATGGATACAAAAATAAAACAGCTATGTG
ACTTAGATATATAGAATTTATATATATATATATAGATAGATTTGTATATA
TATATTTTTGTCTATTTATAGGTGGATGGAGAAGCAGAGAAGCCAAAGCG
CAAGAGGATGGCCAACTACTCGCTCTGCTCCCATTGTTCCCACTCTCCCC
CTGCCTCTGCCAGCCTTGATCCCGCTGCACAGAGGTTTCTGACACCTATG
TCTAAGGAATTCACTTAAATACTTCCTCTTTCCCCCCCCCCATCTAAAAT
AGAAAGTGACTATCTATTTGTTTCAGGTTTGTATATACAATGCAGGTTCC
AGACACCAATATCGTTTCTTTAGATAGAGATACTGGGGCTCAGTTGCAAA
GTAGTTCTTTTGTTTTATAACAGAAGTGCCCAGGGGAAGGGGTGGGAATC
ACAGGAGCTTCCAGACCACAGGAATGCCTTATCCTGGCATGATGGGCACC
CCCTTTGCAGCCCTCTTGGTCCCCTGGAACCTCAGGAGAACAAGAATAAA
AGCCTCCCCTAGGAGAGAAATTGGTATTTTGGATGGTAAAGCAAAAATCT
GGGCAAAGTCTCCCCCATAGCACATGTCCCACCCCATTCCAACCAGGATA
AATCCTTAACTACCACTACAGCACCTGCTTTCCATGTCCAACCCCCCCTA
CAGCCTGGACCAGCCTGCCTGCGCCCTGTTTCTCCTGCCCACCCTCTCCC
CACTATGGTCCTTTATTCATCCATGCATGTATCAAAAGGCAGCCAGAGCC
TTGGGATTTGGGGATGCAGCCCTGGGATTGGGGATGCTCATTGGCACAGG
GCCCGAGATCACCCAGCAAGATGCCCACTGCCAACACAAGCGATGAGAAG
CTGCCAGCTTAGCAGAAACCTGCCCAGTCAAAGCACATATAAATAGGGGA
AAACAGGGAAACACGGCACTGGGAGGTCCCCACTCTTCCCAGTTGCTTGG
GAAGGGGAACAGGCTCCCACCTCCAGCCCTTTCCCAGGAAGCAGCAGCTC
CACATCACTAATGGGAATGGAATTTAACCTCAAGTTTCCTCTTTTGCTGC
CAGATTGGAGGTGACATCCCTGTTCCTGCAGCCTCCAGCTCAGGCAGATT
CCAGCCCTCACCTCCAAGAGGAGCAAACTGCACTTCCCAGCTGACACAGG
CAGGGAGGAATAAAGATACTCAGCCAAAAAGACAACCAAGGTGAAGAGGG
GTAACGGGAGCAAGCATCTCATTGTCTTTAACAGCCCAGACGGCACGGGG
ATGGGCTCCCGCAGAGCATCCAGCCTGAATTCAGCCAGCCCCATGGTGCC
AGGACAGGCTCTGCTCTCATTACAGAACAGATATTAACAGTCCTGCTAAT
GAGGTTTAAAAAAGCCAAAAGGGAAGAAAAGCCAGGGATAAGAACATCTT
GTGCCAGCGAGGAGCCACTGCTGGGCCCGTCTGGCACCGCGTTCCTCATC
CCAAGTGACAAATTTAGCCGTATCCCTTCTCATCCCTTCTGACTCACGCT
TTTTCTGGGAAGAACAGATGCTTCCGCATCAGTAACCGGAGAGCAGCATC
TAGAGGGACCTAAGGGAAGGGTTCCTGCGTGGTGCTGCCTCTGCTTTAAG
CGACTGCACCAACGTGATGGCCCTTTCCCATGCCATGGGAGGACCTGGCA
CTCCTGATTCTCAATGTCACGGCCTGGGGTGAGCCACATACAATAAATGA
AGCACCAAAAACAAACGGGGAGGGGGGTAATGAGTATCAAAAGCAGGATT
TGGTTGTGTGCAGCAGGGCTGCAGTGCCTGGTCCATTCCCAAATCCCGTT
GCTCCTAACCCCTCCACTCAGCTTTGTCCATCCCAATCCCCCCCCTATGC
AGCACAGCTCTAAACACTCTCCCCTAAAGACAAACATACCCCCAACATGC
AAATCTATACTGCATACATCTACCTTTGTCCTATGCTTCTCTATGTATTT
ATAGCTCATATATACAGTGTTTGAACTCCAGTTCCTTGGAAAGATTTCCT
GCCACAAAAAGCATCGACTCTGCCACATGGGACACGTGGAAATGCCTGAA
GGCAGCCAGCAGCTGGCCCAGCCTCGCTGAAGAACACCCCAACCCAAGAA
CCACAGCAGAAACCAACCCAGGGCTCCAGAGAACTCCCAAATCTGCATCA
CTGCCAAAGACAGGCTGCAAGGGACAAGCACATCTCAAATGCATGTGCCA
TGCCCAGATGCCATCACTAAGCCTTGCAGGACTACGCCTGCTGTGAGAGC
ACACCTCCAACCCTGGAGGTAGGGCCTGCAAAGTTGATATTCCCTTTATA
TTCCTTATACATCCATATATCCAAACACCATCACCTCCAAAGGAAGGGCT
GAACCTCCGAAGGGTGGTACTGAGGATACACCACCAGATCAGCAACCTGG
AGCCCATCAGTGACCAAACCCAGCCTCCAAATCACACCAACACACAGCAG
CAGCAGTGAGCAACCTACCCTGGGAAAACCATCACCTGAGCTCATGGGGA
CCACTCTGCTCAGGGAGCACCTACACATGGACCCAGTGAGGCCACAGAAC
CATGACTCCTGCCACGGTCTCCACATCCCAGGGCCATGGCAGGGCTGGGA
AGAGACCCTGAGACCTTCCATCTTCCTGTGGAGGCAGTTAATAGCAGGCA
CAGAAACAGGGCCACATAAGCGGACCATAAACGTCCCCTCTCTCCCATTT
ACACCAACATGCGTTTCCCTTCATGCCAATATTGCAAAACCGAGACCACC
AGTGGGTGTGCATGGCAAAGTCAACTTAAAAATCCATGGCTGATTGCTCA
GCAGCTCCTGCTGGAAAAGCAATGGGACAGCACAGGATTGATGGAGAGGG
TGTGAGGAACAGCATCCCATAACTACCCCCTCTTCCCGACGGATCTCAGC
AACATTCCCGTACCTACCTCTCGGTGTCACCCGGCAGCCGAATCCTGCAC
CCCGATGGTGATGGAGAACAGCACCGGAGCATCCCCACCATGGCCACCTC
GCAGCAGGAACCACCTAAAGCCAGGTTGGTGCCCACTGCAGTGACGCCTT
GGGTGGAACCCAGGGCCAAATATTCCTGTGATTCAGAGGCATCTCTTCAC
TTTTGGCCCAGGATTTGCCAAAGGACCTAATGAAATGCATCAAGTTCAGA
ACGTGCAAGGAGGAATCGTGTGCTTACTGCTACAGGGAGAGCCGTCTACC
TCCGACAAGCTTAGCAAATAAGAGAGTTGGGCCCAGGGAGATAAAAACCA
TGATATATTTTGCAGCATGAAGGAGAAAAATGAAAGGAAGGAGATGAAGC
AGCAGCAGCAGCAGCTGTGTTTGCAAACCACCAAAGCGAAACGGAGTTCA
AACAGGGATGAAATGGGGGAAGCGTTTGGCATCGTCGGACACAGCTTCGA
TGTCCCAGGTCCGTGGGAGGAGAGAAGGGGAAACCAGAGGGCTGGGAGAA
GCCAGGAGGTTGCCAAAGCAAGAGGTGAGCCCGTCTGCCAAAGCACAGCC
CGAGTCTATTGGAAGTAGCTCGGTCTAGCAGGGAAAGGAGTTAAGGATGG
TTTTTAGGGAAGAGCCGCTTCCATGAGGCGCCCGGGCGGGATTTCCCACT
CCAGCAGCATGGCTGAAAGAGAGAGGGCTGCAGCTCCAGCCTCTAAAGGT
CGAAGACCATGAAAAGCAGGGGGCCCAGTGGCTCAAAACACCTGCAAAAG
GAAAACAACTCTCAAACAGACTGACCCAGCAAGCCGGCGCGCTCCATCAA
CCTTCCAAAGCCTCTAGAGCTCCTTAAGACGGGACAGGGGCACAGTCCCG
AGGTAGCGACCTCAAGAGCCCGAAGACATCACTTTGCCCATAGGAACGGG
CGTCATAAACAGCTTGGAAAGCACTCAAAGGATAAAAAAACACCCAACCT
TCTATTAGAGAGGTTGAGGCAACAAGAGCAAAAGGAAGAGCAGGTCAGCA
CGAAGCCTCCCCCCGGCCCCCATTGTCACCTGTCCATCAGGAGCAGCCCA
CTGACGTTGCCGGCGAGCTGAAGTTACCCAGGCAGAGTGTTCCCGCTGGC
GAGCGGGTGAATGGCATTAAATCAATTCAGATCCGAGCGGATTCTAGGGA
AAACCCCCTAAAAACACACTCAAAGCAAAGAAATTGGCAGTCATACCGTT
AGCGAGGTTGAATTCTCACTCTGATAGTTGAGGTTCTTAACATCACGTAC
TCAATAGAAAGCCCCAGTGGAGGCTGGAAGGAGAGGGGCATTCCTACAGC
ACCCTCCCTCCTTCCCAAGACACACCTGCTCACGGTTTGAAGACCACCTA
CAACGATGTTAAAGCTCCGAGATATCACGTTATCGAGTTAGAGGATTCAT
TGTCAACTGGTTCAAACCTAAGTGAGGGCTTTGAGACTGGAAAAGACACA
GCGCTCTGCCTTTTGGGGTCGCAGGGAGCTGATTGTCCTGCTGGAAGAGG
AAGCACAACCTCCAAACCCAGGTATTTCTAGGCAGGAGGATCAATACACT
CCAACCTAAAAGCTCCCAGGGAATGTGGCATGGTTGGAGTGCTGTATCCC
AGCTGAGAGCTCACGTCTTTGTCCAAACATCTAAGCCCTTGGAGGTTCAA
CCAGCAGCAAGAGCAATAACCAAGGCAAAGCAGAATTAAAGGCGAGATTG
TGGAGAATCTCTTGGCAATTCTACCTGGGAATAAACAAAAGTTTCGGATG
CAAATGGAGAGCCTGGGGCAGAAAACATGCCTAAAGGCTCCTGGATTCTC
CTGATGCTTCTTCTAGACAGCCCGAATCCGCTGGAAGCAAGAATATCCAC
ATGAAACACTCGGTGGTTTATTCCCAGGCAGGCTGGAGGGTTTAGCACTC
AGAGGAAGAAGTGTGCAAATCTGGATGCAGTGGTTGATTTTACCACTTCA
AAACCCCCCAACACCTCTAAATCTCTTAAAGGGAGGGATCACTTGGTATT
AGCACTCAGCATCTAGGCAGCACTTGCAGTCTGGAGGTGACCAAAGTGCT
TGTTCAAAGTGCTCAAATATGACTTATCCCCATTTTACAGATGGGAGAAC
TGAGGCACAGAAAGGTCGAGTGACTTGCCCAAGGCCACGCAGTCAGAGAG
TGGAGGCAGAGCAGGAAAGGGAGCCCGGTTGTTCTCGGAATCAGGCTACA
CCTTTCCTGCTAAAGGGAAAGCAAAAGGCCTGTGCAATCCAGAAAACCAC
CAGCCGCCAAACCTACCCCTATGTGTGGTGAAATACATTCTGGTGAAGAG
ATACAACAGCATCACCAAGAGGGGAACAGCAGGTCTCGGATGGAGCAAAG
GGAGGGACACAACCCTGGTGGGGCTCACAGCCTCCACGGCCAGGCTGGAG
CAGGAGAAAGAAGTGGGGGAAAAGAGAGAAACCAGCAGCAATGTGTTTGA
AGCCGACACAAAAGGCCGGGCTTAGCTTCACATAGATGGTCCAAGGAGCC
ATCATCCACCTCCATCTGCAGAGCTGGGGGGTTTTCCAGCTGCTTGCAGT
GGGTTCAGCATCTGCTGATGGAGGATTTTGGGACCCCATGGCCAAACCCC
CTTGGACTACATGCCTGTGTCCCCCTGTTTGGCAGTTGTGAGTCAGGATT
ACAGACGTTACCGCAGGAAGAAATCACATTACTACATAGCACTGAGTGCA
CCAGTGATAACGCAAAGTGTCAGAGAGAATACATCAAAACCACCCTCATC
ACAGCCGAGGGACACCAGACTTGGAGGCAAAGACCCTTGGTTCACAGCAG
TCCCATACCTGCGTGCTCACACACGTTAACAACGTTCAAACGCACAGAGA
AATGGTTATTCCTCACATCTGGAACAGGCTGCCAAAGGAAGCTGTGGCTG
CCCCATTCCTGGAAGTGTCCAAGGCCAGGCTGGACAAGGCTTGGAGCAAC
CTGCTCTAGTGGAAGGTGTCCCTGCCCATGGTAGGGGGTTGGAACCGGAT
GAGCTTTCTTTCCAACCCAAACCAGTCTGGGATTCTATCTCAGACCAGTT
CAAAGGCTCAGGGTCTTTCTGGTTTTCCCTTTCAAAGATAGGTAAGGAAA
GATGTCACGGATGGTTTTGCTGCTGTTATCTTCACACAAAAGGAGGCTGG
GAAGGGGGAGGCAGGGCAATTTTCACAATTCCAGCTTTCCTGGGATTGTT
TGGTCATGGTTTTATCATAATCAGATTCATAGGATTACCAGTTCCCGGCC
GGGTTCTTGGCTTCTTGTCAACCAATTACACCCTGTGCCATTTAATTTCT
TCCAGCGATCGAGCTGCTCAACCCCACACTTCCTCCCTAACCTCACACTA
TGGAAGCGATGCCAAAAGCTCCATCGATGCCTTTTAAGCCTAAAGATCTT
TCCTGAAACTGAGGTGCAACGCCTCCCCCTTCCCACCCCACCAGAGCCAT
CCGGAGCAGTGGGGGAGAAGCAGATCCCAGGCATCCTCTCC
>bird_contigs.fa.27
GGGCGTCCCCCACCATGTCCCCCATCACCTCCATCCCCCGGCGGTGCGAT
GTTGGCTCCCTCCACCCCATCCTGTTTAAGCACATGGGGCTGGTGCTAGG
TTAAAGCAAGGTGGCGTGGCCGCTGGTGTCGTCGTGGTCCACGCTGTTGA
GGATGGCTGTCTGGTCTTCAGGGAGCTGCCGGTGGCAGAGGTCGTCCTTC
AGTGCCGAGAGGCGGGCGAAGGGGTCCTGACGAGGGTGTCTCTTCTTCTT
GCGGAGGCAGACAGCTTCGTCAGGCCACAGTACCTGAGAGTTGGGAAGGT
GCTGAACCTGGGAGGCAGAGCCGTCTGCGGGGGAAGAGAAGCATGGAGTC
ATAGGAGCATGGAATCAGCTGGGTTGGAAAAGACCCTTAAGATTGAGTCC
AACCATTCCCCACCACTAACCCACATCACTGAGGGCCTTGTCTACACAGT
TTGTGAACACTTCCAGGGATGGTGATTCCACCACTTCCCTGGAAGCCTGT
TCCAGTGCCTGACACCCAAGATAGATGGGACCAGCGGCAGCACCAGCAGC
AAGCAGAGTGCTTTGCATGCTGTAAAAGAGAGGTTACAACAAGCCTGGCC
CTAAATCTAATCACTTGATGAGAAGGGCATCATGGAAAATTAACACTCAG
CATCCAAACCAGGATGGAGATGCATGGAACTCAGGAAGGAGCAGCACAGG
GACAGGGTGAGCAAGGGAGACATCCCTTTAGGGATAGGGGCTGAGGGCAT
CATCCAGGGATGGGTTTGGAGCCATCAGGGACCTGCCTGGGCTTTGCCCA
TGGGAGCGCAGAGGGGATGCTGATGGGGACCACACTCACTGGATTGTTTT
CTGGATTTCGAGGAGCCCTTGGATGACTTTTTGGGCTTCTTTATCCGCTG
GTATTTCAGAGCTTCAAGCCTCTCAGGTGCAGCAGCGTCCCTGGGCGGAG
ATGGACAGTTTCTAGGGAGCAAAAAGCAGACAGGCACTGTCAGTGGCTCT
CGGCCATGCTCCAGCCTCTGGATGTCCCCGGTGCGGGATCGGTTGACCCC
AGCCAGCTGTGCCATGGAAAAGGAAAAGGTGAGAAACCCGGGGCCTCGCC
GGCCCCCGACATCTCCTCCACGTTGCACGTTGCCAGTCCCATCAGCAACG
TCCAGCAGGAGTGTTGCCAGCACCCCCAGCTCACCTGCCTGCCATGCCAG
CACAGCTAAACCAAAAAGGACGGGGCAGATCCTATGTCCGATAAGGTATT
GCTGGGAAGCAGTGGGGGAAACCCCTTGGGATGGAAAGAGAGGAAGAAGA
CAGGCAGAAGCGGCACGGCAGCATCGAGACGGGCACCACGAGCCACTCAT
GGTGGACAACACCAGCACCACGAGCAGCAGGAAGGCAGGATCCTGCCCAG
CCCTGCTCCCACAGCTGGGATAACTGAGTGCCACACAACAGACAGGGACA
TGAAGGGCACACGCTGACAGCCGGGAACCTCATTCCCAGGTCCCTGCTAT
AAGCGACAACAGAAACGCAACAGCACGGGAGCATCTACTCCTTTCCCACC
CAGAGCTGGGTTTTCCTGCCCTGTGGGACAGGGTGTTGGAATGGTGAGGT
TTTACCATGAGGGACAAGGAGGGGATGTGCAAATAGGCATTTCCTGCAGG
ACAGCAAGAAGCTGTAAGTGATAGCTGTCCAGCTCCAGCCCCTGAGTAAC
TCTTCTACTGGAATCAGCTCAAGGTTAAGTGGTCTCCCCTTGGCAAAGGG
ATCTTCTGCTCTATTTTCTTCACTGTACCTGTTTTTCCCACCCAAGGGCT
GGAAAGCTGACTGCTGTCAGCAGGATAGCGAGGAAAACCTTTCCCTTTGG
ACAAGTCAGCCCAGCTCTTGCCTATAACACATCCCAGCATCCCCCCTCTT
GCTGCTTTCCCATCTCCTTCCCTCTTCTATTTTACTTTCAGGACCCTCGA
TGTTGCACCAATACCTCCAGAAGAAGAAGCCTGAGGACACAGGTACCAAC
CTGGGATCAACTTGAGTCGTCACAGAGCAGCCTGCATGCAAGGTGTCCAG
AGTGACAGGGAAAGCACCCACAAAGCACCCTTCATCACAATAGAGCCAGT
GCTCAAAGCCAGGCTCCAGAGAGGAGACTGAAACCAGCATGCATCAAACA
AGCCTGTGCTACCCAACACTGCTGCTCTCACAACTGGAGCTCAATGACCA
AACCTTCTCCAAACAGCCACATAGAGCATGGCAACTCCTGCATCTTCAGG
TGTCTGTGATGGGGTTGGGATCAGCAGACCCCACAGGGCACATGCTCTGC
ACCCAGCAGCATGTGGAGGAGCTGCCTTAGTGTATCCAGACTCCTGCTCT
GTCCCCAAGAAGCTGTGGATGAAATCTTCCTGGTGGGTCAGTAAGATGGG
ACCCATCCAGCATCGCCAAAACTGTGTGTGCCAGCAGCAGGGAATGGGTA
GGCACAGAGCCCCAGCACAAGCTGTGGTACAAGACCACATCCCCCTATGA
TGTGTTTGAAGCTTCTCATCTCCATTAGATTCCAGGAGGAGCCTTGCAGG
TCCTGAAAACACCCGCAGGGTTTCCTATGCAAGTCTTCCACTGCTGTGGA
GCCTAATATGCCAGCAACACTTCATGTCTGAGATCCCAAGAGACTGATGC
TTCAGCTGGAGCGGCACAGGCAGAGCTCCCAAGGGTTTTTTCCCCTTGAG
GAGCAGGAGGGGTTGGTTTTGAAGCTGGTTTCTGAAGGCACATGTGATTG
CAAAGCCTCTCAGATCTTCCAGCCGCGTTGGAGAGCAGTGAGAAAAGCGC
AGCGCGAATTGATGCAGCAGCTGGGGCACAGCAGATGCAACAGAAACCCA
AACACTGGGTATGAAGAGCTGCTTTTCATGTTTCCCATCAACATCAAGGC
ATGGAATGCTCCTGGAGAGCCTCTGTTCCAGCTCCCAGCAGAGCAGCACG
TCAACAGAAGATGAAGCAACTCGTCAGACAAGCTGCTGGCTGGATCCAAG
CGAGAGCTTTCCCTCATAGGAAAGATGACATTTACGAGCCCAAAGAGTTG
CAGTTCTTCAACATCATCTTCCCAAGGGCAACCAGATGCTGCAAGTGGCA
GCTCCAAGCTCCGTTGGGGCATTACCCACTGAGCTGCATCAACACCAACA
GCCACTGGGCTGTACACCACACACATAGGATGGTTCAGAGTAACACCACA
TTGACCCAGAAGGCCAACAACATGGGACTTCCTGCAGTAATTCCCTCCTG
AATAGACAATAAGAGGCTTTTCCCACTTACATCCACCATTCTCTGGTTTG
CACTATACATATATGCAGGTACTTGGCTAATGGAGACCTCAATTGCTCCA
GCCCCACTCCATCTCCCATGTGTACCACCATTGTGCCCATCAGCATCTCT
GCCTTCTACTGCCTGCTCCTATCACCCAGACAACTTTGCTGCTATTAGTA
ATGCCCAACTTATAAAAGGCTCTTGCTCTTTCCATGCTTTTTCCTTCTAA
GAAGATGTTCCTGTGGCACGTTGACAAAATGAGACAGATTTAAGCAAGGG
ATTAGGAGGAAATTGCCTGAAGCTCATTTCCACTTGTTCTCCATAATTGG
GCTTGTATTTATACACACAAACATAAGCAGCTGAACCCATGTGTCACCAT
AAATAGTCTGACCTCTGGCAAGGAAGAGATACAGAGGAGGACGAGACGAT
GCTACACACCAGCCAAATTGTATCTGCTCTACCCACCCTTTATTTCTTCC
AAGGACTCCAATTCTTTTACATTCATTTGCATTTTAAGCTCAGCCAGAAG
TCTGTTCCTGCCCACAGAGTTCATATCTTGGGCAGCTGCCCATGCACCAG
AAGTCTCTTGAACACATGATGATGAGGTTCAGGAAGGTGGGTGACATTCT
CCACCGCAGAGCCAAAGAAAGGAGCTTCAG
>bird_contigs.fa.28
GAAGCTATTTAATCACTGACAGCCCAGTGCCCATCTTCTGCTTCCTGCAC
CTTGCTTTGCAAGTGGTCTCTGTCTGCATTAATTCCTGCTTTTAAGAAGT
GACCAGTAAAAGCTAATGCCTTCTGTGCATCCTGAACTTCTCTTTTCCTG
TGCTGGCTTGTATTCCAAAGTCTGTGAGCTGTTCAGTAGGTGTATGAAGA
GAGGTAGTGACAAAAATCAGCTCTTTTTTTTTGTGATTGGCCAAGCGGGT
GATACACTGGAGTGACCAAGATCTCATCAGGCATCTTCAATTGTGCTTTA
GCATCAAGATACTTTCTGTGGTATGGAATTCCTTCTGCTTTTTCTTCAGC
TGATGTATTGCCATTTCTTAACTAAACCCCCTTTTCTGTGACATAGCAAT
TGACATCACCAAATAAGCAGAATAAGGTGCTGTTCAGAGAGGGAGAGCTT
GTATGCTTCAGTTCCACATATAAATAGATATACTGGTCAACGAGCAGGGA
ACTGAATGTGGTTTCAGCCATAATAACATGTCGTGATCCCCTTTCCCTGT
GCTTGAAGACTTCAAAGCTCAGAAGACAGACATTCACTGGCTTTTACCTA
GCCCAGACAAAGTGCTTCTGTATCTGAGCGTTAGCTGTCTCATCACATGA
AATGACATACATTTTCATATGTCAGGGTCTTTGTGACTCTGCTCCCAAAA
GAATTTCCAGTCTTAATATAATGGTCCCCTCTAGCAGTCCTTGCTTTGAG
GAGGATTTCATGTGGCAGGTGATGAGTGAAGTTCATCTCTCTGTTTGCAA
GGCTGATGCAAATGCCTGGAAGGCCAAGCCCTCCCCTCCTGGCCAGAGAA
GAAGTTGCCAGTTCATTTTAGATGACTTGCATCTAGGAGGGGCAGCAGCA
GCAGAGGGAAAAGCAGATGACAAAGCTGAAAACAGATTAAAGGTCTATTG
ATTAGATTAATGAAATTGTATCAATATGACATCGAACAAGGTTTGTATCA
AAATATACAGTTGCCTCCAATGGCTGTAGTCTGTAGTTGATGTTCAAGAA
GGTGAATACGTCTGTGATGTACCTAGTAACATCTGCATTCCTGAAAGATG
AGAGGGAAAATATTCCCTCTAGAGCCCTGGAGATGCTTAACTTACACCCT
GAGGCATGAGGTTCAAGGTTACAAAGCAAGCAAATTGCTTTGTGTTCTTA
CACATGTCAAGGGGTAAGATGTCAGAAACTCTTCTTCCTTCTGCGCCTGG
ATAATTCTGAGATACAGAAAAACTGCATTCAGGCAACCCCAAAACAAAGC
AGTTTCATGCACTTGTGTAAAGCTGAGATGTAGTCCAAGAACAAAAGGGA
GAGAAGAGCAGGAGATGTGTGCAAGTGTGTTTTGTACCCTGCCTCTTGCA
AAAGGCCGTATCAGCCAGAACTCACAGAAGAGAGGTGAGTCCCATCTTCC
CTCCCTGCTGCATGAAGCTGTAACAATGAAACCATATCTGTTGTGCATCT
TTTTCTCAGTGCTTCTTGCTAAATGCTGAGATTTGGCAAGCCTTGCAGAA
ATCTCCCTCTCTGGTACCAAGGGGCCAGGTCTGGATGGAAGAATGATGCA
GACAGGGTCTTTGCCCATAGCTGCCTCCCCGACAGGTCCCTCAGGGTGTG
GATTGCTCCCAGCTTCACTCCTTCTCATTGCTTTTGCAGACTTCTCTCAC
TTAGAGTGTTTGCATGAGATTATTCCTCTCTAGCAGCCATGTGTCATGCG
AGGAAGGTTAGTAATAATGCATGGGCTGAAGAACTTCTGAACCCAAGTCT
TTTACACCACCAGACAACACAGCCTAGTTCTCTCTCTTTAGGGAGCTCTT
AGCCTAAGCTAGGAACTCAGCATTGCCTGATTCATGCTGTGAGTAGACAC
TAACACAGACAAGCTGTATTAGTCTGCAGGTATCCCTTAGGAATTTTATC
ACTTGCTAGAATGAATAAGCCAAGCTTCCATGAATGTGTATCTAAGTACC
TATGATAAAATATTCAGAAGCCTTTCTGAGATGTTATTCAGAAACCTTAT
GCTTATTAATTTCTGCTTACTTAGGTCTGTGGGCCACAGAAACTGGGTGA
AAAGGGGCCACTGGAACACTGTGAATCCTAATTCCTGTACTTACCAAAGC
AGACGCAGTCTGATCTCAGCAGCTAAAGTCTTGACCAAATCTGTTCTCTT
GTGAGCATTGAGGCTGACTTGTTTGCCATCAGTGTGGTCTTAAATCAGCT
CCCCAAGGCTTGTATGGAGCAAGGGGAGACAGCATCTTGCAAACTTTGGG
TGTTTTGGCACTGCTTTTCTCAGCCTCAGATTCTGGAGGAGGTGTCCTGC
TCCTGCCTGCCACACAGCAGGGTTTGGAGCCTTCACTGGCATGTTCTTGT
TGTGCAGATAATAGCTAGGGCTGTGATGAAGCCATTGTCTTCCTAAGGCA
GTTAGGCTCCAAGTCCAGAAGCAGGCTCTGGACTTGCGCTGCTGCTTGCT
GAACGCTGTGGGGTTTCTAGAAGCAGAAGACTTGCTATTTGACATGTACT
GACCACGATGCACATGAACACCTGCTACTGGTGTCACAGATGGCAGGCTG
TCAAAATTACTGAAAGATGCAGTCACATCTGACCTGGTGACCTAGAAGTA
CGTGGCCCCTATTACTGAATCCTGCTGCTATTCACACCCTGAAAGAGATG
TATGCTAAAAATTCAATCCTCACCAGCATCTTTATTTTGGCAGTTCTTTC
TGTCATACAGAGTGACGTGTTCCCCTTTTACTCGGAATCCCAGGAGAGAA
GAGGATTATTCACTGTAGTGCCAGAGGGTTTAAGTGGGAATAAATGGGCT
GAAAATGAGCAAGGAAATTAGGCTGAATACTGGGAGCTGAGACAGACCAA
GAAAGCCTTGGAGTTTTTTCCACTGCTAGTTTGTATTCTCACATGAAACT
AAGTTCCTGGCTCTTTTTTGATGCTCAGTTAGAAATCTCACCAGTTTGTA
TGGGAGTCCCTGAGAAGGGGCAGGTTACATTGAATGTATTCTGAGCAAGC
ATCTACCTCAGTGCATGAACTCAAGTTAATGTCTTATTTCTTTCGATCAG
GTAGAATAGAAATAAGTGTATTTTCCCTGTTTATAATGGGGAAATGTCTT
GCTTATTCTGGTGTGCCAAGGTCCTTGAGAATCTGATGGTAGTAGGTGCC
ATATTTCATATCTTGTTGCAAGTTCCACGTCTTCTTCTTGTGTGCTTGAA
ACCACTTCTTCTCAGCTCTTATTGGCCTGTGATGCAAAGGCTGTTTTGCT
TTGTAGCAGGTAAGTTATGGCACGGCATATACTTACATTTCTTTAGGAAG
AGCCTGCACTTGATGTGGGTAAAGGCACACAGCCTAACAGCAGATAACGG
AGCTTTCATTCAACACAGCAGCATCTCATCCTCTCTTGTCCCTGAAACAG
CACACAGAACTGAAACAGTGATTATTCTTGTATGTGCATTTTGAGGAAGC
TTAAGTGTTAAAGAAATTAATACACATTGCAAAGGGCTCAGGCTCAGCGT
GAGAGGTTGTCAAAAGCCTTCTTATATTGTCTTCTGAACACGATGCCAGT
GTCATTCAGAGGTCTCTATGGGACAGTAAGCCAGCAAGTGACGGCTTTGC
TCAAGAGTACAGAATAACAGCTTCCATCCACCCTCAGGTCTGCCAGGGAT
GACAAAGACATTGGCACAGAAATGTGTGTCATAAAAGTATGTCTAAAGGA
GTTGAGGAGAAAAAAAAATTGGATCCAATCCATCCAGATTTTCCGAGTTG
GCTGAGGTAGCCCCGCATGTGTGGGGAAGCACAAAGACAAGCAACAAGAG
GTGAGGGCTAGTCCAGCTTGTGTTCAGTGCTGTAGCAAACTGATTAGCAC
ACAGAGCTGGAAAAGCAACCTGCTCCTGGAGATCTGCTTAGCTCTGGTTT
CAAACTGAATAGGGAAAAAACAAGTAAGGCCAATACCCAAAGCATTCCCT
GCTCCAAACCAAAAGTCACACCCTCTCCCCTGTGAGCATCCTTACTGAAC
TAAGAGCCATAATTCTGGTTTCCTGGTGAGCAGCAAGCAGGGTGTGTATG
AGTACACACACGTGTGTCTGTCTACATTTTAATAAGTGTTGCAGAACACA
ACTCTGCAGCTCAACTTGCTGTCTAAGCAATCTAAACTTTCCATTTAGTT
AAAGGATCCCAGGGACTATCGTGCTGTAAGGGTGATATCCTCGAGCCATG
TTATGGTTTTTTCTTCCCTTATTCTAATAAACCAAATGTGTTTTACTGGC
GTCTTTAACTGCACTTTGAAAGTGTTTGCTTGGTTTTCAATTATTTTTTG
AGCTAAATGGGAATCTCAGTGTCATTAACAGTCCTCCAGTTATCCACATA
ATATAAAATAAATGGGAAATCTGTAGGTATTGGCACATGATCCTTTTCTA
TCATATTTATCCTGAGAAATACTTCATATCCAGGATTTTTCAACTCAAGT
GGGTGTAAAATATAGGCTGCTTTTTACTAATTCTTTTTTTCCCCAGATGG
GAGACTTAGTTATGAACAAAATGGACAAAAGCCAGACATGGGGAAGATGA
GATAATATGCACCATTCATCAAAGGATTTTTTCCAGGGGATTTTGCTGTA
GTCAGAATTGGCGTGAGAGGTCAGTCCTTCCAGTGCTCCAGGTCTGAGCT
CTGTTATCTGGAGGACAATGAACACAACCAGCTTTATCAGCTCCATAGGA
GTAATTATGCAGCCAGTGAGCCTGCAGGGCAGCAGGGGAGAGCAGGACTC
CAGGCTCCTTCCTCCTGCTCCCTTGCCCTCACCATCTGCTCTGTGCTGCT
TATCTGGTACTCAGTCCCCTGCGGCTGCCAGGGCCCACAGCTCTGGTTCT
GCTGCTGCCTTTCTGTGGACATCGCTCCCTGTTTGCGATGGGCCAGTTCA
GAGAGGATGGGAATGGTGAGCAGTGGTGTAGCTGCTCTCTGGATGTCTGA
TGGTGAAAACACAGCTTCTGTAGTAGATAAATCAACTGAAATGAAAGTTA
AAGTTGTGAAATCCACAATGTGGCGTAACATAAGTGTGGCTTCTACATGA
CAAGCTTTCACCTTGATGCTCTATTAGTGTAGAATAATAGAACAAAATCA
TGGATAGGGGAGAATCAGTGGACATTTGGCCTTCAAAAAATCACGAGAAA
AAAGACTTCTTCATGAATCTATTAAGGACCCTGTGGTAGTGATAAGAAGG
GAAAATGCTATCACAGATGGGAAGCAGGTTTAGAAGAAGAAAACAAGGGA
GAAATAACTTTTTATCAGTAAAAATTAAGTATCACGATACAAGTGGTGTT
TATTGTCTTTCTGAGTCATCTGGAAGTGGAATTAATTGGTGAAGACAATG
AAAGAATTACTGTGGTAAAGAAAGCTGGGAGACAAGCAAGATACTTACCA
AGATGTATTGGATGTAATGGAAACTTACCAGTGTAATGGATGATCAGAAG
TGCAAAGCAGCAAACACTGGTAGAAATGACTTAGCTTTTCAATTAAAAAT
AACTATTCTGCAGAGAGGATTGGTCTTGATGAGGCAGGCAAGTAAAGAAT
ATCTTAGCACAGAATCCAAACAACATGCTAAAGCATATGGTATGCATTCA
GAATTCAGACAGAAAGCAGCTTTATGAAATATTGCTGTGCTCCATTTACC
CTTCCATTTCACCTCTGCACATTCACAAATGTGTTTCAGAATATGGAAGT
AAAGAAAAAGCTCCTTCACTGACTCTATTGCAGCTCTCTGCAACTTCCTC
ATCTTCTCTTGAAGCAGCTAGAAGCTAGGAGCTAAGAATATTGTTCTTGC
CTACTTGAAAGCCCTTCATACTGGATTAGAAACAAGAACTTACATCTCTT
AATACCAGCTGAAAATTAAGGCATCTTTCTGCTTCTTGTGAATTTTAATA
CTTTGAGAGTAAATGGTGCTGGGGATTTCCTTCATTTTAGACAACCCCAG
TCGCTGAGGGTTGCAAAGAAGCTCATGCAGGTGCTTGGTAACTTAAACAG
GGGAGGTTTAGATTGGATATAAGGAAGAAATTCTTTACTGTTAGGGTGGT
GAGGCACTGGAATGGGTTGCCCAGGGAAGTTGTGAATGCTCCATCCCTGG
CAGTGTTTAAGGCCAGGTTGGGCAGAGCCTTGGGTGAGATGGTTTAGGGG
GGTTGGAACTGGATGATCTTAAGGTCCTTTCTAACCCTAACTATTCTGTG
ATTCTATGTTATAACTGGAACTTCAGTAATACAAGGTTACAAATGTGCCT
GCATGTATGAAACTGGCAGTTTGCCTGTGGCTGGGGGATTGAGATGACCT
GGTACCCAGTAAGTAAATGTCCTTTGGAGGTCCAAGGTGTCTAGTTATGC
AAAGATGTAACTCTACAGATGGGATATACCTTAACTTTCTATTGAGAGGT
GATACGTGTCATCCCCCTGCATGGGAGAACATTTGAAATGGGTTTGTCAA
AATTGCATGGAGTGATCCTACTCTTTATATTCATGGCACACAATAAAGTG
CTTGTGAAAGTGATGCTCTTAATGTGTGTGGACATCTCCACTCTTCAGCC
AGGTGTGTTGTGCAGCCATTAACTCAGGATCCATAACCTCTGTTAACCAC
TTGGTTGATGTCTAACTTTTGCACTGTCTTCATATCTACAAAATAGTTTC
ATTTGAGTAGGGATCAAAATTACACCCTCCACTCTTCTCCAATACCGCTT
AGGATTTACGGGAGCCTAGGATTTGAATAATGGAAACACACAAAACTGCA
GTGCAGCCGTTTCAACTTTGTCAGGAATTTTAAACCCAGCAGATAAATTA
TTTGGGGACAAATGCTGAGAAGCAAAAATCCATCTGAAACCTTAAACCTG
TGTAGCTTCCATCATGGAGCTCAGCTCTCCGGAAAGTAAGACGGCTAAAC
TTCCTTGCCTCAAATGTGCACATATCAGGAACCTTATCAACTGCTGGCAG
GCTGCAGGATTACATGTAAATTAAGTGTATCAAAGAGTCGAGTTAGATTG
CCAACATTAGGAGCTAAGAATATTATTCTTGCCTACTTGAAAGCCCTTCA
TAATGGATTAGAAACAAGAACTTACATCTCTTAATACCAGCTGAAAATTA
AGGCATCTTTC
>bird_contigs.fa.29
ACTGAGGGTTGCAAACCATGTGTGCATTTCACAATTGAAATGAAAGCCAT
AAGGCTGGCTGAGTTGTGTCAGAGTCTCCATTGAGTTGTTGGTGCATTAT
TTTTAGCGCTGTAAAGCAACAGAGTTCTTTACAATCTTGGCATTTCTTGC
AGTTTTAAAATGGAGAACAGCTTTTGAAATGTCTGCTTTCCCTTGAATTT
TATCCATATCATTAGCTCTTCATACAGTTTTTGCACTGCTCTTGGCAGTG
ATTTAGTGCCCAACAGTGCAGAACTGCTCCATTTTATGCTGTTTCTGCAG
AATGCTTTTTCTTCCAGAAGATAGATGGTGGAAAAAATGTTTTCTGATCC
TGACCTTCACTGTTTGGGTTGTTTCCAGTTGCATGTGTGAAATGTTGAAT
TTAATGCAAAATGAACAGTAAACAAGGAAAAGAAGTCAGGCGAAATGTGG
ATGCACTAAGGGCTGATTTGCAGATCTTGTAATACTGGTGAAAACCAACT
TGATTTTTTCTTCTAGCACAGCTCACCAAAGACCTTCTTCCTCTCAAAAG
CAGAAGGGAGATGCTACAGGGATTACATTATGTCACAGATAAGAGGCAGT
GCACTCAGGGATTCAAGCAGCAAGAGTGTGGCTCAGGGCTCCTGGCATGT
ATCCTCGATTCAGCTGCAGTGCGTGACCCAGGTTAAGCCAATTAATCTGG
TATTTTCAGACAGATGTGCCTTGAGACATTTAAACTCCTAAGGAGGCTGA
CATGAGGCTGTTAATTTGCCTTAAATGTTCAAGTTTGAAAAGTTTTCACC
CATCTTTGTCTTAGCTGGTTTTTGGTAAAATGGAGTAAGACTTATTCGAA
CTGCTGAGAGCTGGAGGAATGATGTAGGTAAGGGATTATATTGATCAGGG
TTTCCTGCCTAAATTCTGCAGGAAGAATGTCTATTACCCATTTCTAACAG
GTTTCTAACAGCTAACATTGCTATACCAATCAGTAAAACATACAGCACAG
TTGGAATGTTCATTTATCTCTCTATTTTTCCCCTCCCATTCTATTCATTC
TCTGCTTGTGTGCATGGGGATTTGCCTGTTTGCTTTCCTTTCCTTGCCAT
ATTGTTTCAATTATCAGACAATCTTTTTTTCACCTCCACTTGACTTATAT
GTGGGTTTGACTTACAACTGGGACAATACAGTCATTCTGGCAGCTGCATT
GTGAGCCACCTTCTGCTGCTTTTTGGACCACCAGCTAAGTTTGATGTAGA
ATATTAGGTCTCAATTGCATCATAACAGACTCCATTCCTTTTCTTTTCAC
TGCAACCAGATATCACATACAGGACACCTGGGTTTAGTGCTCCAAGGGTC
TGGCTTCTAAAACAGACTATGTGTCCGGGTTCTGCCCCCTCAGCGGGTAG
GATCCATTGAGGGTGATCTCTTCTTGTATCTGGTGCCATACTTAGGCAGG
AGACAAAGCGGAGATTGATTCAGTCCCAACCTTCCCATGTGCTTCCTTTC
CATAAGTCACGGTTTCGCTGCTGCTTTGTAGCCTGGCAGCTGCAAGGGCT
GGTTGCTTGGTGACGCTCTCAGCAGCACAAAGAGCTCTCAGCTGGGAGGC
CAGGTCTGTCTGCCACAAACAGCTGGGGTAATTTTATTTGTCTTTCTCTC
CTTCCTGATAATTGCAGGGAGCTGAATCAAAGTCAACGTAATAGAAAGGG
GAGCACCAGCAGATACTATTTATGGCTTCTTTAACATCTACCTTTTTCTC
CCTGAGTCAGGGGAGTGACAGCGTGTGCCAGCAGTGGGCTGTGATTTCAG
AAGCGCAGGAATAAAATGAAAAGGCATGATTTCCACTTCTGGTTCAGGCA
GGTTCTTACCAGAGCCTATACAAAAGCAGCACGTAAGACTGGGGTTTTGG
ATTTATGTATTGTTGTTCCTTAATCCAGTGTGTGACTGCCTGCCTGTTCA
TTCTTTGTAAGAATCATATCTGCATGGTCACGTCTATGAGATAGCTATTA
ATGACTTTACTGCAGAAGGATCCACCATTCCTCAGATTTTGTACAAGGTG
AAAATGTTGTGATTTAGTGATCTGGGCACAGGCCTTCATTTTATGAACTC
CTGGATTCTCATTTCTGCTCCTATGTAGGCTGTGTCATCCTAAATTACCT
GGTGTTTCAGCTGATTTCTACCTGGGGTCAGGCTGGCTGGACCTAGGCAC
AAGAAGGTACAGAGGATAAGGTGATGGCACATTAGTACTGCTTGGCTTGT
GCTTCTGGAGTAGCCGGACTTCTCAAGCCAGTGCCAGCATCAGCCACATG
TTGGGTCTTGGTACTACCAAGTGCTGAGCATTCCAGCTCAGATGGGTAGT
TTAATTATGCAAAGTGTTATGTGGTAATCAAACAATTAACACTGAATATT
AACATTTCACTGGTGACATGCACACTAACATGGATAAACCTGATGCATGA
GCATGCTAAAGGGTCTGCTGTCAAAATCCAGGCCAGAAAGTAGTTTGTGC
ATTTTCTTCCCTGATCAAAAGCCCTGAGGTACCAAGAAATAAAACCACAT
TTTGAGAGTTTGGGCCACTGTTCCTAGGGCAAAAGTCAAGGAAGACTGAG
GAATGTGAACTGAAGTGGAAATGAACCTGCCTAACACAGTGCTAAATCTG
GCATGCAGAGCTGCTGAGGAAACGGACTGAGTTGGTGAGATCTTCTGATT
TGGGTGTGAAAATGAGGACTTACACTGACAATCTGGAATAGCAGGTGTTA
CAGGAGACAGGCTGGGCTTTTAGACCTGGTTTGTATGGCCACGTGCCTTC
ACAGGCCCTTATTATGTGAACCTTTTTAGTGAAGAGACAGCAACCCAAGT
GGTGTTTCTTTGTTAAAAACCACGATTGAGCTATAGTCTCTTTCTTCTGT
TTGGAAAACATTTTGTCACTCTAATCCAGGTACTCATGGCATAGTTTTCA
TCCCTGAGCTGGTGCTTCCCGGATATTTTTGTGTGCATGGTTTTTACATA
GATCCTGTTGGTTCCAAATCTAACAGTTTTCTCATTAAGTACTTTCCAGT
TTACTACTTCAGATGTAGGTGTATCGAGACAATAACCATGCAATCCTGTA
GCTCACGTGTTAGGGTTTAGAGTGATCACTTAAAGGATCAAGAAGGAATT
GGTGTCTCCAAGCAGCATGATGCAAAAAGATGGATGTGGATTTGTGAAGG
AGCTTCCCTCCGTTGTGAAACATCAGCTATTAGCCCCTCACAGAGGCTGT
GTGTCAGCCTGCCTACACCCACAGATGAGCTGATCCTCTGTGTCAAATCC
TTATGTAAATGTAATAGCCTAATCCCCTTGTCCTAATAGGAATTTCACAC
CTTAATCCTCTCTGTGTTCAGGGGCAAAGACATTCCTACTAGGCACTTTG
ACGAAGGCATCCTATTTTGAGATAAATCACTGTGTATAAGTTTGTGGTAA
TAGGGAAACTGTAGTCTCTGATTGAAGACTGAAGTATGTCACTAAAAAGG
GAGGGGATTATGTTCCTAAATTGCCAGTGGATTTCAGAGGATTTGCCACA
CCAAATGAGACCATTAGCTTACCAAGTCCTTCATTTTGCCCCTGGCTGGC
CCTTTTTGCTTTAGCTGGAAATGCTCCCTGGGTGATACAGTTGAGTCTAT
AGGAGTGGGAGGAACAGGATTCCCTGCTGATCCCTGCAGCAACCCAGTTT
ATGCCTTGCAGCTTGTCTTCGCTCCTTGTGTGCTGGGCTTCCACTGCGTG
AGCTGGAAGAAGTGTCACCCAGTGTGTGTGGTGGTGTTCTCAATAAATCT
GTAATTTACATCATGTAACAGCAAAGGAGTAAAAAGGTGGAAGTATATAG
CACATGAGGCTTGGGCAGTGCCTTGAACTCATCCTGTTCTATATAGGTAT
GTATTAATCTCTTAGTTGTGGATACTTAGTTCTTACCCAGCTGCAGAGCC
TCATCCAGAGCTCACTGAACTCTATAGAAGACTTCCACAGGCCATGACCT
CAATCTGATGATCTAATGTATTCGGTGCCTTCAACGACAAAGGAGAATTG
CCACCTTTGAAAAGAAGGATGCACCAGTGTGTTTCACATCACAGCTGAGA
AGTAATTGCATTACACACAGAGGCTCCTTTTCTCAGGCTCAGGAGGACCA
CATTTGTATCTCTGGTGCTGCTGGTTATGCAGGTAATTGTGAGTCAAATC
ATGCAACTGGATGTGCTGTTATTAAGCACCATTCCCTCAGTCTGTTCGTG
CACACACACAGGCAGAGTGGATCTTGATCAGCTGCGGATTAACCACTAAC
ACAAAACACAATGTGTGCACAGCTTTACAAGCAGCAGTGGTTAGCTGGCC
ATTTGGAAGAAATCTGTGTACATGTGTCCTGTTATTTCCACTGCCAAAGC
TTTTCCAATCCAGCCTTTTGTTTTAGTTTATTTCTCACTACAGAAGCTTG
TTGCTCTGTGCCCTGCTCTCTTGTTGCAGCTCCAGTTCCTCTTGGCTGCT
CTTTGTTTGCCCCGTTGTTACTGGATGCTTCAGTTTGAACTCGCTTCTCA
CCGGTGCACGAATGAGGCTCTTCAACAGTCAGGCCTTTATATCTATTCTC
TGCAGAGCCTATTCTACTGGTGCAACCCTTTGAGTGTTTGCATCCAAAAT
GCCAACGCAGTGAGTCAAATCTGCTGCTACACAAGAGAGTCTACACAAAC
TAAGCCTTGATTTTTTTCCCCAGGCCAGCTGGCTGTGGAAAGTTTTGTTC
TTTGGAACTCTAAATACTTGTGTTGTTTTCCATCAAATTCGCCTGTAGCT
CATGTAAGCGTTTGTGGCTTTCCCTTAGGAATGATATCACTGTCCCAGCT
CCTGTGGAGCAAGGGCTGGAAAATCTACTTTATGACAAACTATAATTTAA
GAGTCAGCAATGTCTGATCTAGGAAGAAATGCAGTTTTGGAGGGGAAACT
CTTACCCAGTTATTAAATGCTTCTGTCACATAGAATAAACCCATCTGTAA
CAGCAAAGGTCACTACATGCCCAAGAGCTACTCTGAAACCATTGTTTGAC
TCATCTCCAGCATGGATTTAGTGACCTGTGTGCTTTCAGCCCCACAGAAG
GGCTCTCCCCTCATGCAGATGTCCCTGCCCTGGCTGGGTTCAGGTTTTGA
CACTGAGGAACCCCTGAGGAATGCAGAGGCAGCTGGGTAGTAGTCTGTGT
GTGCATCCCCTGCAGATGCAGCCTTTCCTGGGGTTTTCTAATGGTTTTGA
TAATTGCAGGTTATTTTTGCAGCCTGACTAAAGCAATTCTGAGATTTCCT
GGGTTTGATGCCCTGTGTCAGCATTTTCATGTACTGAAGGTGCTTAAGCA
GATTGTGTTAATCTCCACACTCACCATTTGGTATCATGACTACAGACCTA
AACCAAGAGTTTGAAACAATTTATTACAAAGATTATAAGAAAGGAAAAAG
TATCTCATTGCAGTTCAGGCAGAAATGACACAACCCAGAGGCTTCTTCCA
GCCTCACTGGATCATGTCTTGAGCAGAGCTTTGTGTCCAACCCACCTTGT
CAGCCAGCACAAGGAAGGAGTGGAGCAACACTCGCTCTCTCCCTGCCTTC
CCAGCTCTGATGCCCCATTTAGCCCTTAGCAATGTTGTTCCATGGGGCTC
TGTGCTGTTAAATGGAAGTGATACTAGTAGTAAGTACTGATTAATACAAA
GGTGATTGCAGGTAATACGTGACTGCTTGAGTTTGTGGGTGTACTAGCAC
AGACCAGCTGCAGCAGCTGTTCAGAATTGCCTTGCATTGCTTCCCTGGAC
AGAAATGTGGAAAATGAACACAATAAACATAAAAGCCTCAAGGTTTTTAT
TGTTTCCATCAGGCTGTGCTGCACTAGTGACAGTAAAGGGCTGGGGTGGT
GAGCCAGATTCTCAGCATAGGCTTATTGGCCTTGCTCTCAGTACAAAGCA
GTTCTAGGCACCATCCTCACTGTGGGATGGCTAGTGATGTGTACCCTGAC
AACAGGTCCCAGGGATGCTGAGCCCAAGGCAGGTGCCATGCCTCTAGGAT
CACTAGGGCAGCAGATACTCAAATAGCCACTGCTGTAGCATTTTGTGGGG
CCCAGAGCACATCTGTGCTCTTAGGTGGTGTGGAATGGGTCTTTACCTTG
CCCTCACCATACCCTCATCTGCTTCAGCTGCCTCCTGCTGACCCTGTTAC
CCATTCCTCTGGTCTTTGCACATCAGTAATGCTGATGTCAGGTCACATTG
GCTCTGACTGGTGTCAGTTGGGCACCATGCCCCAGTATTTGAGCTCCTTC
CTGATAAAGCTATTTCTGTGCTGCCAACAGGGCTAGACTTAATGTGAGAC
ATGGGAGGCTGTCTTCAGCTACCATCAATTACCAGTTAAGTAGATTTACA
ACAACTAGGCATGATACTCCAGGTTTTTATCCCCTTTCCTCCTTTTAGCT
GAATAGCTGGGAAGAAGATGCTGAACTCTCAGTGGAGAGCTGTAAAAGAA
TTACTTGTGGGTAGCACCCATGTAATTCTCCCTGAGCTGGCACAGTGGCA
GAGATGCTATTTCTGACAGCACTCAAAACAAACATGTTCCCAAAGCACAG
TGTATGCAGGTCTTGAACTTGCAGCAATCCATTAACAGGGCTAGTATGGG
AGTTGCCTGTCTGTCACATTTTGGGCTCTGTTGGCAAGAAACCTGCTAGG
AAAATTCTTCCTTCTTAACAATAGAATATTCCCAAAGCAGGATTTTGAGA
TGCTGTAAATGGGAAAGTCTGGGGTGCTATTTGCAGAACAAGAACTGATA
GAAGTCTGGAAAGCTGTATTAAAACCAGTGAAGATTTATTGATTTACACT
ACCTGATAATCTGTCCCTAAAGCTGCTTTTAAAACCAGAGTAATGTGGTT
CTTATTGCTTGTCCCTGTCCTTCCTAACAGTGTTACTTCTGTTCCTTGCT
TAAGTGCTGACAGCTTAAAAATGTATTTGGAAAGGGTGTTCAGAGGATTT
TGAACATGATACTGTTAATAGGAGCTTTGTTCTACCAGTCTCAGCAATTA
CCCAGTTTCCTCTCAGGGCAAATCTGCCATTTTAGCCACTTAAGCACCAG
ATGCCCACCTTGTGAAACAATCTTTGCTATTTTCTCCCTGCTAAATTACA
GCCAGCATCCGAGGCAGCTCCAGGCAGAGATTTGGTGTTTGTGCTCTTCA
TTGCTGCAGAGGAGGGAGGAAAGGCAGAAGAAAAACCTCTCTGAATTTAT
CCAACCTGAGCAGGTCAGGATAATTTCTAAGCAACTGCATCACTGTAGCA
CAGAGCCCTCAGCAGCAGGGGCCAGCCCGGTACTGACCTGCAGCATCTCT
GCTGATGCGTGAAGTGCACATCCTCCCCAGCAGCAATGAGGTAACCGAGC
TCCCAGCAAATCCTTTGTTTAAGGAATTGCTTGAGCTCGGTGGGAGAGCT
GAGCAGCCTGGGCTGTGGCAGATGAGCTGCCTTGAGCAGGAGAGAAAGGA
GCTCCAAGAAATGACTTCTCCTCTTTGCCTTAGAAGGGAAATTTTCCTCA
GAGGTGCTTTCCTATTTCCCCTGTGTGTATTCTGCTGGTGCTGTTTGCCC
GTGTCAGAGATGGACTGTTAGCCAGCCAAGCTCCTACTGTTCAGCAGTTT
CCTGAGCCCAGCATACACCCCCTTTTCCTCTGCTCCATCAGCAGGGTGTA
AGAAAAGTAGGTTTAAAGATTCTACTTTGGCTCAGTAATTTACAGGGTGT
TTACAGAGATGTAGTAAACAGGCAGAGTGGACCACTGAGGTAATACCATG
GTGTCCATATCTCTGGTGTGCAGAACTGGACTTTATCAGTCCGGCCCTTT
GTCTGTTTATGCTGGAGAAGACAAAGACACTTCAGATTCCAGGTTCCTCC
ATTCCTATGGAGGTAATTTACAGACTTTTACTTATGGAGACATCTGCCTC
AGGTTGCACTTGGCTTGTCTGCTGTGCAGAGGCCATTAGCAAGCACTTGC
CATCAACGCTGGAGCAAGTGACAAGCAACTGAACCTGGTCAGAAGAGGGT
GAGATTGAAATCCACTTAATGTGCTGAAAGGGAAATAGGAAAATGGTTGG
CTGGAGAGGATGAGGGAGCTATCTTGAACTTCCCAATGAATATTCATGCA
CCCAAAGCTCAGCCTGCTTACCTCAGAGCTGGCTGTCACCTGTAGCATCA
AGTGCTGCAAATTGAGGGCTTGGCCCCAAACTGGTTATTTGTAAACTGGA
CACACTTGTAATCTAGCAAGAGATTTAATCATGTTAGTGAAGGTGCTTGT
TTATTGCTCAGCTGGCCAGAAAGACCCTGATTTTCTGTCTTGCTTTGCAC
TCCGTGCTCAATTTAAATCAGTGTAAATGAGTGAACAAAGCCTGGGGCTG
CAGGAAATGTGATCTAAGAGCAGCTCTGCTGTTGTTGGTTCCCCAGAGCA
ACAGCAAATCAGCAATGAAGTCAATATAGGGCTCTGTTGCTTTGCCATTG
CAGCACTGCTTTGGAGACAGCATTGGTTTGTACAGGCCATTGCCAAGATG
CTTCACCAATTCATATTAGTGTGGTTGGCGGATGGGTGATGAACAGCTTG
CACATGTGGCTGTGGAGAGAGACTGGTAAAGGAGACATTACTGTATAACA
CAGTGGGCAGAGAAGTCAGTCTGTTAAAACATACATCAGTACAGGTAAAT
GAAAGGCTGCCTGGGGGCATCTTGATTCCTTCTGGCATGTTTGAGACATC
TTTTTTACTAAGTAGCTCTGCTTAGAGTAAACTCTAACAGGATTTAGTCC
TTGAACACTAGTAATTCAGTTAGAGAAGACAGCCAACGTTGCCTCATGAG
AAGATGTTATAACACCTCCTTTTGCTTTCTGTCCCTCTTTCTCCCCTGTA
GTGAGAAAGGAGATGGATATTTAAATATGTGAGTTACCAGCGCATGAGGT
TTGGACACTGCTTTGTTGGTATCTGCCCAGAAGAAAGTAAGGAGGGGATA
TGCTAATTCAGTGCAAATTAGTCTTCTTTATTTGCCTGATGTAATGGGAT
AAAAAGAAGGCAGTGGAATAGGAGCCAAGTCATTTTCCTGTAGTCTGCAG
GAGGGAAGTTTAGTGCATCTGGAAGGCAGCAGTGCAGAGCAAGGGTATTT
GTAATCAAACTGGCATATGCAAAAGAAGTGTTACGGCAAATCTGCGTCAA
AACAAGGGTGGTGTCAAATTGGGCTCCAATTCAGTAATCACAGGTGCCAA
ATGGATGAATTTCAGTTCAAAGTTTAGAATTGTTGTGATTCCTGTGGTTA
TTTTGGGTTCCTTTTTGAGGCTGTCCCAGCAGGCAGCATGAAAGATTAAA
AACATTAATGTAAAGACACTGACAGGGAAAGACAGTCTCTGCTGCAGGAA
TGTAGAGTGGGAAGGCCAGGAGATGCTGATGAAAGGAAGTCCTTGTGATT
CAGTCCAATATAGGACACTCTTTAAGTTTTCCAGCCCTCTAAAGCTGGGT
GGTAATATGCATAAATGGATTTATATCTCTACAGAATGGGATTACTTTGG
CTAAGCATACCTTTGAATTTGGGGGGAAAAAGAGCACCTTCCAAAACAAG
CAGTCAGTCAAGCATAAGAATACTTAAGGCACCTCATGCATGGTTAAGTT
ATTCAAGGGTGACTGAAAATCCAGGGAAATCAAATACATTTGAAGAATAG
CATTGAAGAGTTCTTGGTGTTGGATGCAGGTTGACGCATCCTCATGAGGC
ATGTTCCTAGTGCAGCTCAGATATGTTACAAACAAAGCGTGTGTTATTGT
CCTCATTTTAGGGATAGGAAGTGGTCACACTGATCCTCAAAGTGGCCAAA
GTGCCCTCTGCTCATTGAACTGTCTTTGCCTTCCAGCCTCAGCCTGCTTG
GCTTGTTGAGGTCACCCAGCAGGTGTGACAGCTACAAGATGACTTCAGCA
TTCCCTTTTTCCCCCTTCCCCAGCTGAGTGATCCTTTCCCACACCTTCCT
CACTTCCCCCACTGATGCAGCCTTGTTCCCCACAGTACTTCAAAGGTTTG
TTTCTATTTTTCCATGTCAAACTAAAGTCCCAACAGCATTGTGTTAACTG
CTGCACTATGTGCGCTCCATACCTCTGCGAAATTGCCCTTCCTGGACAAA
GCATGTGGGCAAAGTCCATTTATCAAAAGAAGGACTCTGGGGAGAGTGTA
ATTAACCTTCACTTATCCCTGGAGACCTGCAAGGTGGAAACGGGTCTGTA
GGTGTGAACAGCTGAAATGACTTGATTTTTTTCACAGCCCCAAAATGAAC
AAAGAATTCCTTGTGGGAGCCATGTGCATGGGAAGTAATACAAGATGAAA
GAAGAGGCAGCAAACAGGCTGGTGACCTAAGGCTTGGGGTCATTACTTGC
CCCAAGCATAACTAGGTAGGAGAGCCTCTTTCCTACATCATTAGGCCATC
ACAGGGAGCACAATAACTTGAAAGAGCAGGAGAAAGGAGAAGGGAATTAG
TTCGAATGGAGTGAGTAGTGCTTTTTCAGCATCCTTTACAAACATTGAAG
CTTACTATTTATTATAGAGAATGCATTTCTAGCATTTTTGCTGATTAGAT
AAATAGTTTTTCCTGTTACTGGGAGCATCTGGATGCACAGGGAATATCCT
GACCCTCCTGGTCAAGTCTGCTGGCAGCAGGAATGGTTGGATGTCTGCAC
TCCACCTGCCCCAGGCTGGTGCTCTCTGAGGCGCTGCCTGCTCACCTGCC
AAAGAGCAAGCTGGCTGAAGACCATCCAGACAGGATTCTGGCCTGCAGTA
GGGTTATGGAAGGGATCTCAACCTGTTCTTGGCATGCACTTTGTTCCTTG
CTTTGCCCAGGAGGTTCAGTGCCTGTGATCTGTGGTTCCAAGGGACTTCT
GTGGCCATCTGCTTCTGGTGAGCTGGGTCTCAGTACATTAATCCATCCCT
TTGGAACCCGTGAACTCAGTCTTTGTTATCTTGTGTTCTGCTTAGGGAAC
ATAAAGAAGGAAAAAGTGCAAGGCCATCGATTGTTAGTACACCTTACACC
TTTTCTTTTTCTTTATTCTCCCTCCTCCTGGGTTGTTTTATTTTTCCATT
CCCTGCTACATCTGGAGTGTAAATTTGGGAGATTGACTTGGATTTGCAAA
ACCATAGATACTTCGGGGCATGAGTTCCTAAGAGGGCTCCTTTTACCTGG
AGTGCTGAGGCACCAGCTAGGATCCCCCAGGTGCCCTGACTGCTTCCCAA
ATCTAATACCTCAGTGATGACTTGATACTGGGACACTCACATTTGGAAGC
TGCCTTCCCCAGTGGCCCAGTCCTGCCTGAATCACTCAGCACTGAATTAA
TGTCAGTAGTGCTGTTCTCTGCTGGGTTTCCTGGGCACGGCTGAGTGACC
ACAAAGATGGTAGCTTTTCCCCTTACGTAGAAGCAGATATATATAGATAT
AGATATATATATGTGTGTGTGCAGATGTGTGTGGGTTTTTAATGAGTTTG
TGTAAATCTGCCCTGAAGTGTGTTGGGAAGAGGATGCATTTTGTACTGCT
AAAAATAAATACATATGAAATTTGTATATTAGATTTCTTTTGGGGAAACA
GGCTAAAATTTGCGTGTTAAATTTGAGTGCAAGAAGATGAATGGAATTTG
ATTAAAACCCCCATAACTCTGCAAGTATGCTGGTTTTAATTATTCTGATA
CATTCATGGAGCTATTTTTCAATGCTTTAAATCCTAACATGAGTCATTAA
AGCCACTAGTGACTTCTGTAGACAGTGAAGCATTTCCTTATAGGAACTAA
TTTGAGAGTGTAGCAACTTAAAGAGCTGCTTTAACATCTTGCCTATGAAG
ATCTGATGGTAAAACCATTTCATCATCTCCTCCAATACTGTAAAATATGA
TATCGTATGTTCTTTCAAGATGTAGAATTACCTTTGTGCACAGGTATGTA
AGTGTGCAAGCATATATGCACGTGTACAGCTCTGCAGACCTACACTATTA
CATATTTTCAGATAGCTCTTTATAGGATTAGCTTGGCCTGTGGAATGAGA
CAGCTGAATCATCAGACTATGCTATATATTCTTCTTGCAGAGCTCTTAAG
AGCTAGGAGACTTCTTTGGCGGGTCAGATAACATGTTAGAAGTAATGTAC
TTGACAAATGTTCCTGGTTTCCATTGCTTCATTTTTCAGAGCACGGTGCA
CTGCGGGCAAGGGGAAGTCCATGAGCCAGTCTCTTATGTTAGAAACAGCA
GCTCAGAAAAAGGTTGATGCTTTGGTTTACCTTTAGTGCAAATATGCACT
TTTCTTAATATTTTACCAACTAATCTGCCTTTCTATCAATAAAACTTATT
CCAACCAGGAGGACTGTGGGTGAAAGTAAAAGGTACAAGATCTGGTTTAT
ATGGGTAGAGTGGCCATAGATATTCTAGCTAGGAAAGCTAAATGGTGTTA
AGTTTGTAGGAATGGCTTGAGTAGAGCAGGGAAGACATGGTAGGGAATCA
CTTTTGTTATAACACATGGGCCGAGAAACCCAAGAAGAGAGAACTAAACT
GGAAGTTTAGAGCAAGAATAGGAGTCTGTAAAGATCACTTCCTCCTGGAC
TGGAGAGAATCACACAAGTCAGAAACATGCATGCAGGGCTATATGGAGTT
ATGGGTTATTAAATACCATTGCAAAAGCAAAATGCTAGAGGAATTGGTAC
AAATAGTGCAATAAAATATGCATTAACATGATGAAATATGTATTGGAATG
AATACTGAGTGGGATAAGCATGACTCTTAACTGAGTGGTGGTCTTGGAAG
TGCTGGGTTAATGCTTGGACTAGATGATCTTAAAGGTCTTTTCCAACCTA
AACAATTCTATGACAATTCTACGAAACAAATCTGGCAGGATATAACTTTG
GCTTATGGAGAGGCCCCACTACATTTTAGCCCAGTGGAGATGTTGGAGGG
TTTCCATGCAATGTCTTATGGCACAAAACACTCCTCTAAGTTGAGACTAT
GCTTTAAAGGGGAATTTAGCACCTTCTGATCTCCCCTTGAAAGGAGAGCA
GGCAGGGAGCTGTCACAGCCTTTTGGGGAAGCACAAGTGCTGATGCAAGC
TTCAAGCCACAGCCATATCCATCCTGGAAGTGAAGCGTGTTGCATGCGTG
CACACAGGGATACTCTATGTACCTATGGCAGTCTCTTGCAGAAGGAAGGG
AGGAGACATGAAATATTTCCTGTAACTCATTCCCATTGTGACACATTTAA
AGAACTCTTCAGAAAGAACAAGGCAGACCCCAAAAGGAGAAGCCCCGTGC
CCAGTTATACTCTGATTTATGTCATCTTCAGATTTACTAAAGGCATTAGA
GTTGCACAGGGCATAATGGAGGCAATAACTTAGGTTCCTGCGAAACACTG
CAGTTCTGGAAGTGCAATGTAACTCCAGTGCTAGGTCTCTTACTACAAAC
TCTTCAGTGTAATGTTAAGGCTTGCAGAGGTCTCCAGCACAGTGGCCATA
GAGATTCAGAGGGGACAGCTCTGAATACATCCCCACCAAATAAGATCTTT
TTGGGAATGAAACTCACTGGCTCTTGTTTCTCCAAGGTCATGTTTCTTAG
TAAGTATTTATGGTTTTGCCCATAATCCTATTGTAAACATTAATCATATT
GCTATCATATTCCTGCAAAGCATCAGGGAAGGTTTTCCAGACAGATTAAT
CACTAATGAATTTGTAATCTGGTTTTGATCACTCATTCTTTTTGAATGCT
GGTAGGTGGAGTTTACATCCCAACACTTTTCTGAATAATGAGGCTGCTGC
CTCTAAGGATCCTTTGGAATTAATGTTTCAAATTGGGTTGAATATGTAAT
CTGGGTTCCCACAGTTGGTGTTCTCCTGATTTAACACTGAGAAAGAACTT
GGCAACTTGTATGGATATGCAGACCTCCACATGCAATGTTCTCTCTGCTT
TTGGAGAAAGCTGGGGCAGACAGGTAGAAGTACTTGCAGTCGTGAAGGCA
GATGGAGTGTTATCAGAGGAGTCTGAGCAAATGGCTCCTGGAAATGGAAA
ACTCTAATCCTTCCACACTGTGCTTTACAGCACTGAAACCTTTTGCAATG
TCAGCAGCATCTGATATTAAATATCCAGCAAATAATTACAGTCAGCTTTG
ACACAGTGAGGTATAAACCTCATTTCTGGTGAGGCATGAATGTCAGTATG
CTGTCTGCACAATAGCCAAAGGCTGTGTAAATTGTAATTAAAAGCATTTA
ATTGAAGTTAATCTTCATTAGGAACATGATTATGTCCGCACACAAATTGT
ATCAATGTAATTGTCACAGTTGTAAATACCTAGTTTTATTAACCAGCTTT
TCTTCAGGATAAACTGGTGAAGAGATTATCAGCTGTTCCAGGGAAAAGCA
GAGGGTGTCTGTAAGTGTAACATGTGCATGTGTGGAACTGGACCAAACTC
ACCACCCTTTGCTGCTGCAGGTGCTGCAGTGGTGCTGGCTCACACATCCC
TCATGTGCAGAGATGAGAGGATGCTGTTTTGGAAGTTCAGTAATTTAGAA
GAGCTTGGTTGTGGAGAAAATGGTCCTCCCTCCACCCAGATGGGTCAGAC
TTCATTTTCTAAGGGGTGTTTTAGTATACAGTGGCACTGGCTTCAGCCTT
GTCCCTTTCTTGTGGGCATGAGAGTCTATGAGAAAAGTCTACCTTCTATA
AAGTTGTCATCTTTAATCAGATTATCAATGAAACTTCTATATGGGCATTG
CTGTCCTGAAGCCCACAAGCGAACTGCATGTTGCAGAAGCTTGGAGCTGT
ATGTATCAGCAATGTTCCTCTGGTGGAGACTGGTGAAGTCTTCCACTGGT
CAGAGGCATCTACCAATAGATTACTGTGATTCTTCTCTTCAGGTCTCTTG
ATTGCTATGGGAATTTAGGGGCTGATCCAATGTATGTTGAAGTCAATAGG
GAGTTTTTCTTATTGCTGTGTGATCAGAATCACATCTTCTATAGATGAGT
GAAGAATCTAATACATGGTGGATTCTGCTGAGAGCAACCTGACCTGAATC
CAAAAAGGTTGAGAGTAGCTACTGCAAGACTTAACATAGAAAAGGAGTCA
TTTAGTCGTCTTCATTGCCTCAGGAAACAATGCCATGAATGCACATAAGA
AATTAAATAGCAGTTGGGAGACGAGTAAAAATAGTCGGATAAGTGGACGT
GAATGCTTGAAATGGATGTCCTACAACACGGTTTAAAAGTAGAAGGAACT
TTTAACTGGTGTCAGTGCTTTTCCCAAATAATCTGCACTGTTACTGCTAA
TTGGCATAAATCTTGCTCCTAATACCCATAGCGAAGATTTGCACAGAATC
CATTGCTAATCCTATAAACTGGTGAGGTTGATAAAGTGGGTTGCTCTGGG
CATTGCTAATTTTATTTTCATGCTTCTACTTGCTGTCATTCATTAACCCC
CAAATGGCAGGCTGGTCTGTATACACAAACAAGAGAGCAACAGTCATCTT
ATTAGTGGCTATAACCATGGGTGGGAAATGACAATAAAACAAATACATGT
GTGATTTAAATAGGATGCCTTTTCTTGTGCTATGTTTCTTGTGTATGATG
CTACCTGCTAAAAAAAGGGTCAGGTTATCATCAGCACGTGCCATACTGAA
TGGCATTAGCTTTCAGGTGGTTTACTACTATTCCCCAGGCACCACAGTAT
GTAGTACTACTGCTCTTTGTTTCTCATTGTCTTAGTCATTTAGAAGTACA
TAAGTCACATTGTTTAATAACTGTGTGTGGTGCAGAATTTAGAGCAGCTA
GCAAGCACTGGTAGCAAGTCTAGGGCTGAAACCTGCCCGTGTGTCTCACT
GGGTATAGTATGAACCAGGGTAAGTACAAAGAACCAAGTCTGATGTTACA
GTGGATGGGGTATCCCTCACCAGTATTAGAGGAGATGCGAAGGGTTGAAT
AAGCAGCCCAAGGATCTCCTCAGACATGTCTGTTTAAGGTGCAATCAGTG
TACCAGTGGAAAGGCTTACAATATTGATGCTTTAATTTTCAATTCAATAT
AGGTGAGCTGGGCACTGCAAAGAGGATTATGCAAAGGCTCAGGCTATAAG
ACAGGACTTCCCAGATTTCCACTTCCATCCTGAGGAGAAGGAAACACCAA
CAAACAATAGCCTAAATCTCACAGCTAGGAGCCAGAATAACATAAAAATC
TGCATTATCTATGAGTCTGTGTCACAGTCAGAATCCAACTGAATAAAAAC
TGTGCCTTCATACAGCACACCAGAGGGAGAGTGGCTGGATGTACAGACCC
AGGCCAGGTAACTAGGGAAAATGGACAGCATGCTTCTCAATGAAACTTCT
TACATACAACTCAGCGTGTGTAACAGCATTAATACTTTCCTAGGTATTAC
AAAGAACTGAAAAGCAGTCACAGAGCAAAATACACTACTCATTACCTAAA
ACTGATTTTCCTCTAGGCAGCCATAGTATTTCCTTTTATCCAAGGAAACT
GCCTTGGAAGCAGAGCGATACAATGGTGTGGATTATGTGTTCTCTTGAGG
AAAGAAACAAAACATTTAGCCTGGACTATAAAGGAAAGAGTATCCAGTTT
TTAACATTACTTTGGTGTGTTTGAGTTCAAGACAGCCCAGCAAAAGCAAA
ATGCTTGTGAAATCATTCTGGTGTGCATGTAGCATGGTTAATCTGATGTT
CTGAGAATTCCCTGCACCAGCATGCTAATTGTCAGGGTATGATTTCTTCA
TTTATTTTAAAGGATGTTCAGGTGTTGCCTTATTTGGTCACAGATGCTTT
GCTGCCTCTTGGTCCAGAGTTAAAAATAAGGGAAAGAAAAAGGGCACTTG
GTTTAGTACCGTGACATTGTAGTGAACTCCAGCACCACATTCCCTATGGA
AATATATATTCCAGACTGAACAGTATTTCTTCAGAGACACTAATGAAAAT
ATAGCACCGGTCTTGTTACAGTTACCTCTTCCCGCATATTCCTGCTATCC
CATGCTTCAGCAATGCTGTGCTTCTGTAGTTCTTGTGGAACCCTGCTGGA
ATTGCAGACATTCAGTGTTTCCTAAAATCCTCAGACCGCACTGTCTGCAC
TTGATGTTTATTAGAGTGCTGGAGCAAATTGAACATATATCACTGTGGGT
ATAGAGAAGATCTCCACAGGAGAGGCTGATGGTGCTGGATTACCTGTCAA
AACTGATCCGAGATGAAAGGGGAAGGGAGCAAAGGGAAGCTATAAAACAT
TGGAGGGGAAAAAATAAAACCACAGAGTTTTAGAAGTGCTGTCAGTCTAA
CCAGGCAGATTGATGCTTTGTGTCATGTTTGGACTTCAGTAGGTTTGTAC
CAAGAGGCTTGCATGCCAAGACAGGTTTGGCCCTTCTGTTTACTTTTCAT
AGCTGTATGTTTAGCCTTTCTGCAGTGTTTACACAGGAGTTTGTGTCTGA
GCAGCATTCCCACCAGGAACAGCCACCTTGGTTCTTTCGTGGCATCCACA
ACAAAGTTTAAAAGTCCAAACCAACCCTCAACAAATTGAACAAAAGAGAC
ACATCTTTTAACTGATATTAAGGTACCAGCTTTGCTGAACCTAACAAAGG
GCTCTTTAACATCCTTTTGTTTTAACTGTAGTTGCAAAGTTTATTGATCT
CCACAGTCACAGTAAGGATTCAGAATTGGTGCTTTGACCCGGGGTTGTTG
CATGTGTGAGAGCAAAAGCTGACTCAAAATCTACAAGGAACAAGAAATGA
TTTCTTTTCTGCAGAGGTGAGGAACACAGGAATGCTTGAGGGAGGAAAGA
ATCTATAGCATCTACCCCTGGAAAGGTGATGTCCACTGCAAGGTGCTATC
TGTGCTCCTTATTGCTTCACACCAGTGTGCTTTTGGGAATGAATAGCTCA
GTCCTGTTTTGTTAGTGGCGCAGAGACAAGCCCTGCATGGGCAGATGCCA
GGCTCAATGCTCTTCACACCAGCAGCAAGAATCCATGTATCATGGAAATG
ACATAGAGGGGTGAGAGCTGGGGATGAGATGGAGAGTGAAGGATGGGTGA
AGAGCTGACAAATTCATTCAGCAATGGAGAAAGGAGGGGAAAATCCAGTG
CTATTTCTATGATTCAGATAAGAAAAGCAATACCCAATTATCCCAGAGAC
AGTGCAGAAAGGGAATGTAAATGTGTACAACTCTGCAGCTGGCTGATCTG
TGTGCTTGGATAGTCACCTCTGCACCCATACAAGTGGAATTTGCCATTTT
GTAGGCATTGGGAAAGAAACAGATACAGTTCTGCTTGTAAGTCACTGGCT
GTCTCCTGTTTCTCTTATCATGTATCTCTTGGGGGAATCTCATAGCAATT
AGTTTCTAATTGCTTCAGTAGTCTACAACTCATTTTATGAGAAAAGCCAT
CCAAGTATAATGGTTCTTGCACGTTTCACAGAAGCAGAAATTAATTGCAT
CATAATTCTTAAAACTTCCTTTCATTCCCCCTTCTTCCCTCACACAATTT
ACATTTCAAAAACAAAGGTGATATATTAAAAAGGATTTTGATTTGTAAAT
CGGGTCCTCTTTTGGCACCGCTCAATAGCAAAGCTTCACGCTGCTGTGCT
AGACATTTATTACAGTGATGTCATCTGAATGATGCCTCCAAAACTAGTGT
GGACCCTTTAATACCTCTCCCAGGTGCTATTTAGTTGGGGCAAGAAGGCT
TTAACCTTCTGCCTTTTGGAATCCCCCCAGTAAATCAACTGCATCTTGGG
ATCATCTCCAAACGAAATTTGCTTGCTACTCGGCAGCAAGGAGACGTGAT
GGGATTATAAAACAGGACCGTTTTTCACTGCAGAAATGCTTGAACTCACT
CCAGACAATTATGCAGCCTGCCATTTTACATATACTCTATTTCAGTACTC
CTGCATCAATTATTCCATTAGCATTACTGCATACTGAGCTCGAACGTGTC
ATTGATCCTGTGGACATGGAAGGGATGGGATGTATTTCAAATGAAAAGGA
AAAGAAAGAAAAAAGGGGGTGGGAAAAAGGCATTTTCACGTGAGAGGCAT
TGGAACATTCATTTCAGCAGCCTTGCTGCATGCTCTGGACAAAGTATTTT
TATCTCCCAGCCTGCTTAACATTGGTAATTTCTACCATAGTATGGTTTAG
CTCAGGACATAATGCTGAATTTTCCATTACCTCTTTAGCTGTCAGCTGCA
TTCAAAAGACCTGGTAATGAGAAAAAAGTTAATAGCTTTATTTAAAGATT
AACAGAAATTAGGGTGAAAACAAAATGGTTCCGATAAGGCATTTACATCG
GCTGTGAATTCAGGATATCTCCCCAAACAAAGACTTATAATTAAGGCAGA
AATGTTAACTCCCCAAAAGAACAGCTTGATGGCGATTGGAATGTTCCTTT
CGATTGGATGTAGCATCTGTTACAGTTTAATTTTTAAAGGACACCATTTT
TAATTCTCATTAATCTCCACAATTAACAGTGTAATAAAGAGCCTTGCAAA
ATTTAACTAGTCAAAATGCCTTTAGAGAATAGTTTAGCAATTGAGCAACA
GCTTTGATGCTATGAGTAAAGTGACATGCAAGGCCAGTAGTAATTAGGAA
CAGAACCAGTTGCATCTTCTCATCTTCTTCAAGAATTAGGCTGACTCGGA
TCCATAGGCTGCAAATGAAGTTACATTGGAGGACAGGACGGTTTGTTCAT
CATCAGGTTTGGAGGTGTGTATTAGGAAGGATGACTTTGAAGGCTGAATA
TTTTATACTGGTGTCTGTTTTCCATTACAGTTGATAGCATGAAGTCTAAC
TGTTATCTTTTTGACATTCCCTTTGATGAGAAAGTGCTATGGATTTTGCA
GATGTTGAACAAAACCAAGGGGACCTGTATAAAATATGAACATAGTAACA
CATCCAAGGATTAATTATTAGAAACATCTTTAGATATGACACAAATAGCG
GAGATGTTTGAAAAGCTGTAGTTGGAGACCTAGGCCCTGCATAAAACAAG
TGCAGGCTAAGACACAAATATGTGCATAAACTGCATTGATACAATAGTCT
TGTCAGAAAAAGGTTTTAGTTACCACTGAGTGCATCCTCCCCAGGAAAAA
CTGTGATAATACATTGCTGTAATTCTCATTAACATATGCTGCCTTCTACA
GACACCAAGGAAGATAAGGCTATCTGTAGTGAAGTGTGTTAGTGTGCTGC
TGTGCAGGGGAGACACAGCCAGTCCGAAACATGCTGCCTTTGGAGTCAGT
GGTGATGCCTGACTTCAAGTGAAGTGCCCTTGAGCTCTCCTAATGCACTA
ATAATAATGGCAAGTCTGATTCTGACTTCTGCCTAAGACTTATTATTTTG
GAAGGGAGTTACTGATGTCAGCAGCACCCAGGACAATGTTGAATAACTAC
ATCTTTTAAGGAGAGGCTGCCTCAGTGAGTGAAATACATCCACTTCTTAA
ATGGAAAGCAGATATGTTTGTATTTAATAGAATTTCCTCTGTCACTCTGA
GTGACTGTCAAAGACAGAATTTCCTCTCTTATGTCTCTGTACACCACACC
ACAAAGAGGCTGTAGGAACAAATCCTGCTATTTCATACAACTGTCATTTT
GCCAGAACTTAATTCTTCCCAAAAGCACATTGCTGCCCTCTGCTTCCATG
GCTGCATGCTTGGCAGCAGTCAGGCAGAATGGGTGGGTTGGAAGACACTG
GACTTACCCCTGGCAAATAGAAATGCATGAATAAATCAGTTTTGTCCCCC
AGTGAGGGTTTGTCTTTGACCAGTGCTGCACTGGGCTGAAATCTGTAACT
GTACCCATGTGGGTCAAAGTTCCAAGGGATTTCTCTTTGGTAGGGGGCCA
GTGTACTGTCCTTTGAAATGATTGGGCTGAGAATTAAGTTCTTGATTCAT
CTAACCATGAAATAATTCACTGGAGAGAGTATTTTTACGTAATGCTGACT
GATAAAAGAAGGAGCAGGAGCCAGGAACACTTACAAGGCATTGAGGAGGG
AAAGACTCTCCCAGGACACCCTTCTAGCAGGTAAGGAAAGCAGAGATGTT
GTCTTAGTCTTTTAAGCAGACATCACACACTGCCTGTGGGGATGGGAGCA
ATTCTCCCTTCTCCACCATCTTCCCCAAACAAAAGTCAGCAGGCAGAGGG
GTGGCTGTGGGGGTGCTGGTTCTGACCTTCTCGCACACCAGGTAGATGCT
GTGGGGTTCAGAGGGGAGAATTCCTCGAGGGAAAGCTGTTACTGAACTGA
AGTCAGGATAGGGCTGTTGGTCTCCTTCAGCCCTCAGAGCTTGCTTGCAA
GCAGTAAATACTTGGTGTAACTTTTCACCCTTCTGCTGGTCAGCAATGGT
AATACTCTTTCTGGGCACCCTGAAGATGGAGGAGGCTGTTTGCAAGCACA
CACCAAACCATCCAGTCCTGGTGTGGGGTGTTCTGTTTGTTCGTGTTTTA
ACCAGCGTGAAGCTCTATTTACCAGTGCCTCTCCAAAACCATCAGTACCA
TTGTACAGTTGAAGAAAAACATACAAAGCTGAACAAGAGCCTTTCTCTTT
CACAAAGATATGCACAACAGGATCAGCAACAGCTATAGCTTTTAGGAGCT
TGTTGCTGGAAATCCCATTAACTGGAAATTCCAGCCCACTGGCTCTTCAG
CCTGACCTTGAGTAGGTTGATAGGCTCCCTGTGTGCCTACTTTCAAGCCT
CCTGTATCCAGCTTGACCTTGGCTGTGTGGTGACACTACTTCCAAAGTTT
CTGATGCTCTTCTGTAGTTCAGAACTACTGTTTCAAGAGTGATGAGTGGG
ATGATTAGGAAGAATGGTTTGACAGTTCTCTAACTCTTCAGTGCTACCTG
GTTTAGGGCAATTTCTGCTGGAACACTTTCATAGTCTCAATCTGTCACCT
AGAATTTCTGGTTTTACAGTTTTCTGACTGGAGAAAGGGTAATGTTTTAT
ATACTGGTACTGATGGCTGTGCTTCTTATGTTTCCAAACTGCACAGCATG
TTTTTCCTCAGCCTAATACCCTCCTTAATGCAAGAACAGCCTTTCTTCTA
AGAAAAAAGAATCAACAGCCTGAGTATCTGTTTCCTAGTCCCCTCCATAT
GTATAGGGAATGGGGATAACACACTAACCTTTCTTCCAGAGGCTAATTGG
ATTTCACACAGTTTGGAAGCACTGCTAATTCACCAGATATATTAAACTCA
GCTTTAACATTCCTACTGGGTTTCTTGGCTGTTGACCTTCCTCCCCTCCC
TTGCTTTTTATTCTATTCTATTTCAAACGTAGCCATTTCCAATACTTAAA
TAAATAGGCTCCTTGTGCTGCAGCCCTTTTGACAGCAGTTTCTTCATGCA
TGAAGTCTTACGAGCTGCTGTGCACATACATGCATGAATATTTCTTATTC
CACTTAAATAAGCAACAGAAATGCTTATTATAGAAATAATACATATTGGT
CAGAAGCTGGTGTTTAGTCACATCATAACAAAACAGTCCAAGTGGACATA
AAGCACTTGGAATCAAGCTTCTGTAGTTCTATGGCCTAATTGAGAGGATC
TGCATCTTTCAGCAATAAAAAGGTGTGAAAATTCCCTCTTGCATCAAAGA
AAACACTTGATCCTTATGACTTGCCAAGAATTTTCTCTTCTGAAGGTGAG
AAATCTGTACAGAAGAGTGGAATTGATTGTTTCAATCAAACTATGTAGCA
TAAATGTAAGATGCGGCTCTCATGAATACAAGAAAAGGTTGAGATCCCTG
AATAATATTTTAAAGAATGGAAATCTCAGGTTTCTATTGAGAGATCAAAC
TATGGGCCCTGAAACCTAGATAATAGACATGATTTGTCCTGCTCTTCACA
ACGGCTCACTGCAAACACAGAGGGGACAGCACAGCCGTGGTCCTCCCAGG
TTTCCATGTGGATGTTTTGTGGTGGAGGGGAGCAGAGATGGAAGAGCAGA
TGACTCAGTCCCCTCCCCTCACTGCTGGGCAACTCAGAAAAGGGGCTCCA
AAAGTAATTGCATGTACTTCTATGGCATGGGTTGGGCATGCAGGAGTGCT
CCTGATCCATTTCTGAATGTCAGCATCTGTGCTTTTTCTGCTCAGCTTTC
TATTGCTGATCCATTTTAAGCAGTATCTTTTCCCAAAAGTGGATAAATAA
TTCTCTTTCTGGGAATGCAAATGTGGAATATATTCAGTGGGTGTGTGCAT
ACTTTAAAGAAATAATTGAATCCAAACATCTCTTCTTTTTAAATGCAGGA
AACCAGAATCTAATAAAATGTAAATCAATTCAGTGTCTGCTTTGGGCTTG
CAGTATCAGGCTGTTAAGAAAAAATGTATCAAGTGCTGTGCATTCCAATA
CCAACATCTTTATTTTCCATCCTATCCCTTTAACCCCTTAAGTCTTATGG
GATCTTTTTCTTTCTGGACATGTGGTGAAGAGCTTGTCAGAAAGGAGTTC
GCTTAAAGTCTGCTCTGTTTGTTCATTTATTCCTGATACTCACTCTGGTG
CATGACCTTGCTGAATCTTCCTGTGGACAAGGCTGTGTTTGGTTTCTATA
CTGTGCTTTACTGATTGCAAACACCCAACTGATGGATTATAAAGCACAGT
TGCCTTTGTGATTTAGGAGTTTGGCTTCTCAGAATAGCTGCAATAAACAT
ACCGCTGCCAGTTTGACTTGGGGTACAAGTGCTGGGATAGAAATAAGTCC
ATCAGATTTCTGGTTTGAGTTAAAGCAGAATTTAAACAGATTTTAGTTCC
ATTCTCAGCTCAGTTAACTCTCAGTGCCTGTCTAGCTGCTAGTCTGACTT
CCCTAGCTCTATCTAGCATCTAGTGCTGGAAGAGAAAGGGCACGAGCGAG
CATCTAAAATACGTTAATTGTCTTTAGCTAACAGATGGTCGGATGTCTTC
AATTCTACAGCATTTATCAAAGCAACTTAGAAAATGAGAGTGTGTCTTAA
TTCAGTTGTGCTCTGGACAGGCTTTATGTGTGTTTGGCACGCAAATTCCC
TCTGCAGTCTTTTTGGCTTAAAGAAGTTGTCTCTGAAGGCAATTTCCCCC
TGTTCTGCTCTGGAAGCCTACAACCTGAAGAAGTATGATGATGTAAAGAA
AGCAAATGGACATCTCTTTTCTTTGAGCATAGCCATTAGATCTGCAGAAA
CTTAGGGAGCAGTTGGAAGCTACCTATGTACTGCTATAACTTTCTGTTCT
GCTGTCTAAATTCTTCAAGAGGAGGGATATTACAGAGAGAACACTTAGCA
AAATCATTATGACTATGGGAGAGAGGAGCAGAGGGAGAAGCCCTGCGCTG
GTCCTCACTGATCCAAAGACTTGAACAGAGTCAGGCAGTTGGTTAAAGAT
GACATCCCCAAGGCAGAAGATGTTCAGCCCCCGGGTTGAACCCATGGTGG
TATTATTCCAAACCTCCCTTGCCAGAGCTCTGCTGGCTGTCTAGCCAGAG
GTCTTTCCTCATTCCATGACATAATGGAAAGTCTGGAAGCAGGACTGTGT
ACATAAATCACTGTTCTGAATAATCACTAGCTATAACATCTGATCATTTA
TCATTCAGCCTCACCTGGCTCCATCAGCTAAAAATAGGAACCTCTGATAA
AGGCACCGCTCTGAAAGGGGAAAAGACAGTTCAGTTAACTCTCCTGGTGA
TGTATTCCTCTTCAGGGACATGCTCTGTCATCTTGGCAAACAGTGATGGC
CAATCCAGGCTTCTGGAGCCTCCTGCTAAAGTGCAGCCACAGGAGCTACA
GAGCTCAATCCAGCAGTGAAACAACCAAAATGTGGCTGGAGCCTATATTA
CTGCCCTGACAATGTTCACATGTGCAGAGAGTGACAGTGAGGGCAAGCTG
TCAGCCATGCAGACACAGATTGCTCCATCATTCTGCGGATGGAAAGGGGA
CAAAAGGAGCTGGTTAATCATAGCACCCCTTTAATGTGCAGGAGGCTCTG
CACAGATAGGTGATTCTAACTGAGACTGAAGTCTTCAGGCTTTTGATTCC
TGATTCCTTCTAGTTATTTTATGTATTAATGAATTACACTTTGTAAATGC
TGCTGCTGCCTCCTGGAGGATGGTAGAAATAGCCAGTTATTCACAGCTGG
GCAGGTATATATCCTGCATGTTTACTGCTCCTTTCCCAGCTGAACACCCA
ATACCTGTAGCAGAACAGGTATTTCAGCAGACTGTGAGCTCACATCCGGA
GAGATGCTTGAGGCAAGCTCCATTTTGTCAAAACCCTGAAAATGCTTAGT
TCTACAACTGCTGTTAAAGTGAATGGGAAGCATCTCTCAGAAGGCCCCAT
CAATGAAAATTGCTGCAGCAGACGCTAATGGACTGTCACTGCAGAAATCC
CCTCTTGGAAATCCCAGCTATATTGTTCTCTCTGTGAAGGTTTCTCTAAT
ATAAGCAGAGAAGGATTTCATGTAGCAAGAGAAGAACCTCCCCTTAATGA
AAACCTAAGGAATTGCAAACAGTTTTGCACTCCATAAAATCTCTGTTAAT
CTCCACCATTTTCTATTTCCTTCATAATATATCATAAAGTTTGGGAAAAA
ATCAAACCTTGGCATAAAGGAAAATGTTACCATCAAATCTATTAGAAAGA
ATTGCTTTGTGAGAAATACAATTGTGCCTCATTGACCAGAGCATGAAGAA
TTAACTTCCTTCATTGGAATTGCTTAAGCTACAGGAAAGGGAGAGGAAAC
ATTTAATGCAGTATGATCCTTTTAAAATCCATGTTGTCTTTTTAATCCCA
AATTTCAAATTAAATATTATCTTCCTTTAAACAATGGTATGCACATACAT
CTTGGAAATCAATACTACTTATCCTTGTCTGCTGTAATCATATACATGAG
TTTCATTTCTGCTAGAAATGAAAAAGCTTGTAGGCTTAACAATGTAAAAA
GTCAAAATCTGACTTATTTGATGGTTTCCAATGTCATTGCTAAGGGGGCA
TGATAACAGTCATCAAGAAAATCACCATTTTCAGGTGGGTCCTTGCACTA
TCTGGCTACTATCAGCTTTTCTTTTGTGCTTTCATAAATGTATAGCTAAA
AGCAAAATGCAGCATTTAAAAGCCCTGATCTTCAGGCTGTCAGCTGGAGT
GAATTTTTGTTGATGTAAACTTTCTTTCAGGGTATTTATGGTGTTCCAGA
CTCATTATTGGATAGAATTAGGATAGTAGATGAAGCGAAAGCAGAACATA
GACTTTTAGAACAGTCCTGACTTCCTGGGGGGAGACTTGTGCCTATTCTA
ATTAATTCTTTTTAATTGAGAAAACATGAGAAAAAAAAGACTTTTGAAGA
ATGAACCTAAGAAGACTAACAGGGTTACTCAGGAGTCACTAAAACCCTCT
AAACAATTAATGCAGGGTAGAGGTTTGGCTTTGCTTGTCAAGAACATCCC
TGAAATATCCCATACAGGCTGATAAGGTCTTGAACCATGTATCATAAAAT
CACAGAATCATAGAATAGTTCGGGTTGGAAAGGGCCTTAAGATCATCCAG
TTCCAACCCCCCTGCCATGGGCAGGGACACCTCACACTAAACCCTGTCAT
GTAAGACTCCCTGTCCCAGCAGAGCAGGCCATAATCCTGCTTCCCGGCTA
GCATCCTCTTTAGCATCACATCCTTCAGGAATGAGCATTTCCAGGGCTTT
CTGCTGGGGCTTTTCTTTGTCTGTGCACTGCTTAGGCAAGCTGGCTCTGG
TGCTGCAAGATCCAGCACTTAAGTCCCATGTTTTCACAAAGGAAGTTTAC
TGCAGTAAGTTCATGTAGACAGCAATACGTAAGGGGCCTGTTTCAGGGAC
ATAGAGTAATGAGCCAGGACTGAAGTTTAATAAACCAAAGGTAAATAGAA
AATACCACACACGTGGTGGACATGAGCAGCACAGCTAAAACTGCATAACA
TGTGCCCCTTGTTATTGTCTGGGTTTTGCAATGTTTTCCACTATTTAATG
ACAGTGGGGTTGCATTTTGGCTGTCTTTGCTGCTGTGTTGGAGTGAGGTC
TTAATAGTGGAAGTTACAGCAGGAAACAAAAGGGAATAAATAAAGCAAAT
GCAGCACTTATTATTTCCTGAATATCAGGAGCTCAACAAGGAGATAATCT
CATTTCTCTACCAGCCCCAGTGCTCATCCAGACAGCTTTTCATAATTATA
AAATACATATAATAACCTACTATCTGAAGGGACAAGAACACAGCAAAGTG
AATTCCAAGTATCTCTGATTGACATGTAAACAGGTTTCTAGCCTTGTGCA
TGCTGGTTGTTTTCCATTGATCTGAAGGCTTTCATGGTGGCCTGGGCTTT
ATTTCGCTCATGGTGGTTGTGGAGAGTTTAAGGACAAAATACACACTTTG
ACTTATGACCTGCAGATGATAAAGGCACCTGTAGGCTCTGTCTGATTTCA
TCTAAAAGGCTGGGAAATGTCTGAACCCTTATATGGTGATCTAGCTTTGC
ACTTTTAACTGTGCCGTGGTTTCTGTAGTGAAGGGTGAGCTAAGCAACAC
TGCAGTTTGTGCCATGGCATAAGTATAATACTTAGCATTCAGATGGGAAC
CAGTGTTTCTTGCCAAGCCCAATCATTTGCAAATGAATTGGTGCCAGCAT
CCTCAGGGGGAGGACTGTAATACCAAGTGCTGGTTTGAAATGTCATATTT
ATCATGGGAGAATTCTCTATAGGTAGCATATTAATGATTTTCAACCTAAT
TTTAGGCAAACAGAAACTGGGATTCACTGAAGTTTGCAAAGATAATTCTA
CCTTTGATCAAAGCTAGAGCAGATTTCAGCTTGCTCTGTTCTGAAAGTCA
TGCTGATGTGAAAAGCAAGCTTTTTGCTAATGTTTGGCATCCTATCCAGA
GCTGGCACTCTCAGGCAGTGCTTTAATTATACATTATATTAACCAGTGTG
AAATACTGAGCTTTATTAAGATATCCAAAAGCCTGCTTTATAGTTGATTC
ATTAGAGCTTGAAATGAATTTTTCACAGTCCAGCTCAAAGAGATCAGTAG
ATATGGAAATTCAGCTCTAAGTTTCCCCCCAGTTACCTCCACCCCCTTGC
AATGCATCTACCCTCTGTTAAGACCACAGTATCGAGACATGCCAAAACAC
TGGGCATCAGCTGTCAGCCTCACACTTCCATTAGAAATGTCAGTGCCAAT
CCTAACTCTTCTATGATTCTATGATAATCTTGTGCACATTTCCCCTCCCT
AGCCTTCTGTGGGATGGGCAGCCCTGCAGTGAGGGGTGACGCTTCAACAT
CCCATGTCTGGGTGGCAAAAACAGGGAGAAGGAGACACAACCTCTGGAGT
AAATCCATGGATTTACACGCTGCTTGGGTGGGAAGGGCATCCAGTGGTAC
TTTGGGCCTCTCCCTCAATGGTCAGATAAACCTTTGGCCTTTTAAACCTG
TCATCATGAGGCCTGCTCAGAGTCATGTTCCTGCCTCTGTGCTGGGACCT
GCAGCTCTTTGCCTTTTTCGTGGTTCTTTGAGTTTTTAGGCTTTGTTGGT
ACTAAGATACTCATCAGCATGGCACAGGGTGCCCAGAGAAGCTGTGGCTG
CCCCATCCCTGGCAGTGTTCAAGGCCAGGTTGGACACAGGGGCTTGGAGC
AGCTGCTCCAGTGGAAGGTGTCCCTGCCTGTGGCAGGGGTTGGAGCTGGA
GGAGCTTTAAAGTCCCTTCCAACACAAACCAGTCTGGAATCCTATGATTC
TATGGGCAGTCGTGTCCCAAGTAGCTCAGGAATGCCTGTGTCATTCATTA
GGGTGACTGATGTTTTCTGTCAGCTCCCAAATGGATTGGAAATGCCATCC
TTCAATCCCTCATAGAATTTGCAAGGTAACTGGGAATGTCTTATTTTTAA
TTACATTTTTATGCTTGGCTTGCCCAGAGAAGCTTTGTGTGCACCAGGCT
TACAGGAAGTAGGACTGAATCAGCATGAGACAGGGGAACAGCAGAGAGGC
AGCTCCCTCCTGTTTAAATGAAAACTAAGCCACATCAGAAAGTTGCCAAT
TAAAACTAACATGAATGACTTTGCTCTCTCTGTAGGTGACCTGTCTGCAT
GATTTCTTTGGGGATGATGATGTGTTCATCGCCTGTGGTCCAGAAAAATT
CCGCTATGCACAGGATGACTTTTCTTTGGATGAAAGCGGTAACATCAGAC
ACAAAGTGCTCTCCAATCTGTGGCTTTATTTCCATTCAGTTGTTTGTATC
ACATAATCATGCTGCATGCTTCCATTCTGCTTTTTTAAGACCTACTATAT
AGAATCATAGAATAGTTGGGGTTGGAAAGGACCTTAAGATCATCCGCTTC
CAACCCCCCTGCCATGGGCAGGGACACCTCGCACTAAACCATGCCACCCA
TGGCTCTGTCCAACCTGGCCTTGTACGCCTTGAACTATATGGAATTTAAC
ATCCTTTTGTGATACTGTACAGTCAGCACATGTTATAATAGGGCAACCAC
TGAGGTAGCCCAAGTCAGAATAGACGGACTCCTGCACCATTTGACATTTA
CTGCCAAATCTGGTAGTGTCTATCCAGTTGCAGATACGTTTTTCTTGAGA
ACTAAACAAGGACTCCTGTCCTTACATACCCATGTGAATATGAAAATATG
GGAACAAGCACAGTTAAAGAAAATCACTCCAGTGCTTTCTCCTACTGATC
CAGAAAGCAGGACAATAATTCCCCTTTCTGGGGGAAAGACTAGGACAGCA
CCATTATTTGTCCCTGTTAGAACTGCAAGCACAGTTCTGTAAGAACGTGA
ATCTCTATGATCAAATAAGCCATGAAATCTTTGATTTCACAGAATATACA
GGGTGTGCTTGAAGGTGTTGCCCCTACCTCACCCGGTAACCGTACATGCC
AACAGCTCAGGCTGTCTGCTAATGCAGCAAGAGTAAATTAGTGTAACTTT
GACTGTTTAAACTAGAAGAAAATGTGATCTCCAAACATTCAGGCTCATTT
CCCAAAGCTCTAGGTACCCTTTATAAGGAACACAAGCCCCATGCATTCTT
ACATGTTACAAACTAGCTCAGCATTGAAGACCAAAGAGGGCTTTTGCTGT
GTACCAGGAAGTCAAGCAGCCTCTAATCTTCAACCACTGTATTTTTATGA
CTCCTGATTTTAGTTGCTGATGGTACTCCAGATGAACCCATGTGATGGTT
TGGGGTGATTCAAAGAAAGTTTCCAAGGTTCAGCTGAAACTTGCAGGCAG
AGAATAAAGCCCATGTCAGGCTGGGGAAGTGATCTGTAACCTGAGCTTCA
TCATTTTAACACTCAGCAGTTGAGTCAGCACCATGGGGAATTCCACACTG
TAAAACAGTTTGGATGCAGGCCTCGCAGAACAACTTGATGGGAAGCCCAG
CTCTGCCTACACTCCTGGTTACTATTGATTATTCCAGCTTATTTCTTTAG
CAAAACCAAGCAAAGCTTGCTGTTGGGAGAGCACCAAGTAACTGCACCTC
ATGGTGGTATTTTGAGGGGAGTAGGTGCCCCGCACCTCTCAAGTTGCAGA
TGAGGTGCTATTAGCCAGCAGCGTTTCCCTGCTATACACCCATCATCCTT
CCTTGTTACAAGTCAGATGCTGCAAGAGTCCTGAGGTCTTGCAGATGAAT
GTCACTTACTAAAATCTCCTCTGTCATGGGGTGCTTTTTCTTGCCTGTTA
GGATGACATGCACTTGAATTGCTGCTTATTGTGTTCGCTCTGACAGGAGA
TCAGGAAGCAAAATGAGAAATAGCATAAGAGAGGATTATGTCATCTCTTT
CCTCCTGGCTGCCCACCACAGCTTCCGCCCTCTAATCTCCGTTGCTGAGA
TGACATTGCTCTGTCTCATTCATACCTGCTGGTTTCAGCATCAGCCCATA
TAAATGTCATGCCCCCTGTGATGTTTAGAGGCCTGTTTACACTAACTTCA
CCCCAGTCAGGTTTCCACCTTTAGAACCTTGTCTCAAGATGTGCAAATGC
TCAGTGATTGCCTTTGGTTTACTGACACTTGCCAGCGGCTGAGCTGGAGG
AATTCCTCAGTGTCAGCCTTTCTGTGCTGGAAGATGCAAAGCAGTTTCTT
TTCCAGGAATTAATCCCCTGGGAAGAAAATAAATCCGAAAGCTCTTGAAA
AGATGTAGCATGAAGTATTTCTGCTTTTCAGGTTTATTTTTTTAGGGAAT
AATTCTGGTGACTGAACACGGATGTCTGACACCCATTGAGGCCCCCTTCG
TTTCTGAGATACCCACGTGATATGTGATTGACAGATATCACACCAGGAGA
CCCACTCTGCTCTAGGGAGGCTGTACTCTAGTGTATCTCACATAGCATCT
GGTGCCAATCAAAATGTTGTGCTGGTTTTGTTAAAGAGCTATATATAAAC
AGCTGTATACATATAATATATGTATGTATCTTTAAAATATCCCTTCTGCA
GTGGCTGAAGTTGATTTTTGCCCATATTGTGGCTTGGCTGGTCCACAGCA
GAAGCAGTTATTTGCACACTCTCCCTAGTGGCTATTTCACAGTGTCTCTT
CAACACTATATTCGTTAGTATCATTTGTTAGTCTATCTTCTACACTTCCC
ACCCAAGTTATTACTATTCTTCATGTATAAAAAATTGGGGCTATATCAAC
ACTGGAGCCCTCCAAGCCTTCCTCTAGCATCATCTGTGAGGAGTCAAGTA
CCTCTGATGAAAACCCCACACCTTCTTCTATCCCTGATTTACAGTTTCCA
AAATCCCCTGAGCAGGAGAGAGAATAAACTCACTGTAGGTCTGTTTATCC
CCATGCAGTATGCCTGGAGTATACTCTCTTCATATTCTTCTACTGCATGA
CCCAACAGCAAACTCTCTCACAAACCATCTGCAAGAAGAAGAGGCTGATT
CTTCACTGCTTGAGAATGGGGAAAACCTTAAGCCAATTACATTTGCATAG
ATATAGTGATATATAAGTAAATAACCCATACATTTAGGTCAGACAACTTG
GTTTTGGTTGACCAAGTATTTATCCACTATGTGTGGATTCCTGTTAGGGA
ACCCAGTCAAGGGCTCCTCAGTCTAGCCCATACATGCTGACCTGAACCTT
TCCATAAAAACCAGTCTGTATATGGAACATCTAATTCATGTCTGTAAAAA
TGACCTGGTTTTCACATCTTGGTGAGGACAATCTGCTGGAGGAGATGAGG
TGAGACCAGTTGGTGTTTGACAGAAAGGAAATCCCCTTTTTATTGCCTCC
TTCTTAACTGGGTTAACTTAATAACTCCAAGGGTGAAAAGTGCTTTTGCT
GTTAGCTCTCAATGTAAATAAACTGGGGGTTTGAAGATTTGGCATGCTTG
AAGTCCTGGGACACACAGAGGTTTGTTAGTGTTTCGGGTTCCTTCTGCAG
GACACTATAGATCATGTTTACATTTCCCACTCTTCCTGGAGTATTTATTT
TTAAAGAAAACACAAGTTGGGGTTCTCATCTGCTCATGTCTTCAAGTACA
TAAATCTCCTATAGACCTGTTTATGCAGAGCTCTCTGAAAGGGATGAGTG
GCCAGGACAGAGGATGTGTTCTATGAAACCATTTTGTCATCTTTGCTTTC
TGTATCTAAAAAGCTGCAACTTGTTGAAACCAGAGAAGAGATTTATTGAG
GCTGGGTGAAAGCCTCCTGGGGCAGATGTCCCATCTGCCACTTAGAGGCC
TTTGTGCCATGCCATGAGCTGTTTGCTGGCTTTCTGCACCTGCATAAAGT
GCACTCAGCACTCCTACTACTTGGTCTTCATGGAAGGGTTAGAGCAAATT
AACTGTTTTTTTGGCCTGATTCTTCCCTCACTATTGACCATTTTCATTGT
GCTCTCGTTGTGAGAACCAAGGCAAGGGAAAGGGCAGAAAATCTTTGGTG
AGACACAGGTATGGAGATGGGCGCTGCTAGGGAGCTAGCCTGACCTTGAC
ATACACTGCCTCAGCTTCTCTTAGAAGAGCAAAGCTGATTTTCTTCTTGC
TCTCCCCCTAAAAGTCTTATTTCTGTTCTGGAGAAAATATGGAGAGAGCA
GATTTCCCCTTGTCATTAATGCTTCCTACAGCTCTTTGGAGACAAAGCAC
CAAGCTGCCCATGGATCTTCATGGTGTCCATAGGCAGGGACATAACCACA
GTTGCTGTCTGTTCCCTTAGAGTGCCGGGTGATGAAGGGGAGCCCTGCGA
ATGCCACAGGCAGTAAGTCATCTCCCACCCCTCAGAAGAGCTCAGCAAAG
AGTCCAGCCCCCATGCGCCGGAGCAAGTCTCCAGCCGATTCAGGTAACCA
CCAAGATGGTGAGTGATTGTTCTCTGGTGTCTGAATACTAACTGTGCTCA
AGGGAAGAACACACACTATGTGTTGCTGGGTACACTGACCTTGGGTGTTT
GCATGTGAAGCTTTGGCGCTTTTCAATAACAAGAAGCTTGTGCTAGTGAA
CAGAGGCACTTCATATCTGTTGGAGACGCTTCCTCTGGTTGCTTAAGTGC
AGTTGTGGCTTTAGGTCATCTCACCCCCAGTGTCACAGCCTTCTGCCCTA
ACTGCATTCTAAAAGAAGTATCCATGTCACAGGCAGGAAATCAAGGCCCA
GAGTGCTTCAATATGTTCCTTATAGATGCAGACTGATTTAGGAGCATCTC
CCGTGCAATGTAAATGTTCATTACTGTGCAGGTCAGAAATGTCTCCTCAT
CATTATTTAAAGAAGACCAGTGACCTTGCAATGGGAGAGCTGGTCACAGG
TTTATTGATGTGATACTGAGATGTTCATTCAGAGGGGAAGGAAAATGGGA
ATCCTAACCTGCTGCAGCAGCTTGCATCATTTGAAATACCTTCCTCCCTC
CTCGGTAGCAACTGGATTAACAATGTGCACAAGTTAAAGGCTGGGCTGAA
TATCACACTTGTGGTAATTGATAGTTTTGGAGAGTTTTGAGGTCATGTGG
GAGAGGGTGGATGACATAAATTGCACTGCAGCTTCATGGAGCACATTCCA
CCCTGTGTGTGGACACCATGCAACAATTGACCATCAGTAGATACTGGATT
ACTGGATATAAAGTTCTCTTGACAGTATTCAAAAAGGTTTTCACCAGGAA
GCAATTCATTTGTTTAGGGTCTCTTGATGTTCTTCAGCTACTTAAAAAGA
CTGTGAAATTGGCTGGCACATGCTCTGTGATTTTAAAAAAGGTATTTCTC
TGTAAGGTGATTCTGCATTTATAGGATTCCACTGTTGGCTGTTCTTAAAC
TTGGGTTTGTAACAACCTATAAAGCCTTTACCAAATGCATGGTGAAGTTG
TGTAGGTACATTGAAAGCATGATGCAAAATATGTTGCTGATTTAAAAAAA
CCCCAAACCATTCCCATTCAGTGATGTGGGAGTCAGCGCACGCATGAGGT
GTGAAACAGCATTTGAACCTCCTCTGTAAGCATCAGGTGCTAATTACCAC
CAGAAGTAGACTTTACTGCAGGAACCTATAGTCTAATGTGAAATGACAAC
TATTGTGTTCCTGATTTTAACTGATTGAATGACTTGCAGGAACTAAACAG
TGAGTCATCGGATGCAGTTTAATGAACATGGTTAGTGGAGCCTTTCAGAA
GGAGATTAAAACAACCAGCAAACTGAACAATAGCTAGCTCCTGGAGTTAA
GGCCAGTAATGAAGGGCAAATCAGGTTCCTTTAATCCATTTAGACAAGGG
TCTTTCTACTTCCTTGTGGAGTCAGTACAGGAAAAAATGGCAGTCTGTCC
TGCTTAATGAGAACTACAAACCAGACTGAACTCTTAGCACTGGAAAGGTA
ATCACAGACTTGTTTTCTCAGAGCAGAGAAAAAGGAACATCATCCTGTGT
TCTTGTCCCTTGACTCTGTAATAAAGTGACTGGGTTTACATATTGCTTAA
GAATTGCTATTTGCATTTAGTTGGATTTTGAAGTTATTACATGAAAAGGT
AAAGAATGTTGAATGAAGCCTGATTAATAAAACATGATCTGATCCTTTTC
CTTTTTCCTTTCTCCCAGAATTCTCACCTATTTAATTTGTGAAATGATTC
AAAAGCAGTTTTATTTCAAGTATATTACATATTTTTTCTGTGTGTTTGAT
CTGTACCCATTTGTACCTTTTGT
>bird_contigs.fa.30
CTGATGCTGGCACCTGGATGTTCTCTGCTGCACTGGGGATAAACCCTTGG
CTCCCATCCCTGGGAGGTAACACCAGCACAAAGCAGAGCCTCACCTGCAC
TGAGGCAGTGGGCTTGCTTCTGCATGTCCTTGTGTCCTCTTTCATAAAGC
TGTGTCAGAGAACAGCCTTATCAATGTGGGTTTTCTTCATATGAAGGGGG
AGCAATGTCTTATATAGGTTGTTTTTTTATTACATAGGCAGCTGAAGCAA
GATGCACTGATTTATTTGATACTTAAATGAGGATGAATCTTAGTCTGTTA
TACAGAAATGCAACATTTCAGACTGTCAGGAGAATATAGTCACTAACCAT
TCAGCCTTTTGATTCAGCCTCTTTGAACATCAACTCCTTTTTAAAGCAAG
AATATGAATGCCCATTGGTATAGGTGCATTATTGTGCTGGAGCTCAGGAA
GGTATAAATCATTAATTTAACAATGTCAATGTTATTTGTTGTAAATGATC
TCAAACAATTTGTTAAAGGTGATTTGGTGACTGGAATGATAATCAAAAGC
CAAAGGAAAATGTCTGTAGGTAATGCATGTGTAAGCTGGGCTTTCACTGG
GACTGAGATATTCTCTTGCTCCACATTTATGTGAAATGCTGTGAGGATCT
TCTGAGGTGTCTTCTGACACAAATTTCCTTCACATTACAAGTGATTAAAG
GTCTGGTTCTTTGTTCAAACACACGTGATTGACTAAATCCACAGCTTTAA
TTTTCCCAGCATAGAAAAATTAAAATGCCATTTACTGCTTCAACAAACTG
CCTGTTCTGTTCTGAATACCTCACCTGAAAAACAGAATATATGTATGTAT
AGGTATATTTGGTTCAAAAATATATTAGAATAATTGAAAATGTAGCAGGT
ACAGTGGTCATTGACTGGCGATAGATATGGTCCAGATCTGAATCTCCATA
TTTGATCAGTTTGATGTTTCTTTTCCTTTTGCCTCAGCAGGTAACACCTG
GTGATGGGAGGAAATCACACACAGATTGAATTCATCCTGTTGGGAATTAC
AGACAGACCATGTGCACAAACTCCTCTTTTTGTCTTCTTTCTTTTGACTT
ACATTGTCACTCTGGTGGGAAACGTTGGCATTATCACATTGGTTCGGGTG
TCTCCCAGCTTCCCTTCTCCAGACCAAACAGCCCCAGTGTTCTGAGCCTG
ACTCCATACAGGAGCTGCTCCAGCCCCTGAGCATCCTCGTTGCTTCCTCT
GGACTTGCTCCAGCAGCTCCATGTCCTCCTTGTGTAGGGGACACCAGAGC
TGTATCAAACCCTTTGGTCCTTCCCTCAGTTCTTCATTTGGAAAGGTTTA
TCAAGCAGGCAATGGAGACAGTGGTCACTGCCTTACCTCAAGGATGAGCC
TCCTGTTTGTGGGCACTATCTTCATTTAGCACAAGTTAGACACAAAACAC
TATGGTGCTGTCTCAGTCCAGGTAGAAAACAGCTGACTCTTATTTGGATG
AATTATTGAAGGCTCAGGCCTTGATTAAAACCACCTGAAGCTGTTTGAAG
AAAACCATTTGTTGTGCTGGTTCTCCATACCCTGCACTTGCTGTGTCATC
TCCTTATCTGTAAGAATGACCAATAGTGAGCGACAAAGGCCAGTAATGAT
CAGTTCCATGACCACATATTCCACATATTCCTTCTTTACCTCCAAAGCAT
TGAAGAGCTCCAAGTGTGCTTTCAAAACCTGGATAGATGTGGCAGCAGCT
TTCGCTCCCACAGCCTCCTCAGAGCCCCCTTCACCTCCTTGTTCCTCAGG
CTGTAGATGAGGGGGTTGAGGGTTGGGCTGAGGATGCAGTAACACAGCGA
CACCAGCTTTGCCTGATCCCATGAGGATGCCCCATGAGGCTGGACATAGG
TGAGGATGGCAGGTGCGTAGAAGATGGTGATGGCAGCCAAGTGGGAGGCA
CAGGTAGAGAAGACCTTCAGCCTCCTGCTGGCCAAAGGGATCTGCAGGAC
GGTGTGCAGGATGTAGGTGTAGGACACCAGGATCATCAGGAGAGACACAA
TGATGTCAAACGCAGCATTGTAGACCTGCAAGAGCTCATTTGTGCTTGTG
TCTGAGCAGGAGAGCTGCAGGAGGGTGGGCAGCTCGCAGAAGAAGTGGTT
GATGCTCCTGGCCTGACAGAAGGACAACCTCCCTGCCAGCGTGGTGTGCA
CCAGGGAGGTGAGGAACCCCATGGCGTACACCAGCACCATCATGCCATAG
CAACGTGCCCTGGTCATGGTAGTGGTGTAGAGCAGGGGCTTGCACACAGC
CGTGTATCGGTCGTAAGCCATTACTCCAAGCATGAGGGTCTCAGAGACAG
CCATAGCCAGGTAAACATACATCTGAGCAAAGCAACCCCAAAAGGAGATG
TGGCTTCTCCCCTGCAGGAAGGTCTGCAGAGCTTTGGGGATGGTAGCAGA
GGAAAGGCAAAAATCTATGCAAGATAAGTGGGTGAGGAAGAAGTACATGG
GGGTGTGGAGGTGGGGGTCAGTGTTGATGAGCAGGATCATGGTCAGGTTC
CCCAGCACCATTAAAACATAGAGGGATAAGAGTACTGTGAAGATGGTGGT
TTGTAGCTCTGGGGCATCAGAGAAACCCAAGAGATTGAAGCTGGAGAGAG
CAGTGAGGTTTCCTCCATCCGTCATTTCAACAAGGTGATGGGTTTGGATT
GAAAGGAATCGGTGAAATACATCCCTAGGAGAGAAACAATGTGGAAGTTT
AGTTGGAGTTTAATCCATAAAGTAAATGCAGTAAAAATTGTTGTCTCTGT
AATGGTGTGTTTCTGTCTGTAGCCAAAGATCTGAAGAGGTCAAAGAGGTG
AAGGAGCTCATTACACAGCCTGAAATTAAAAGAGAATAATTCTAATATGA
TTGTTATACACGACACTAATGATACCCTGATAAACATCATGTCTATCTAA
GAGTAATACAATAAAATCAAATAAATACATCCCCAAATGTGGAAAACAGA
AAAGATTTTGTATTTTCTTCACTGATTTCTGAGAATTTTAAGATTTTTTT
CCCTCTTTATTGTGTTTTAAATACTGAATCAATGCTCTTCTGTAGCTTCT
TTAGTTGTGGTGCATCCTTTTCATCACAACACAAAGCCATGTACTTGAAT
TTTGCTTTAAGTTCTAAGCGTATTTGCTTTTGAAGAACCCCAATTCTGCA
TAAGGTTAAGTGAAAGCAGCGGTCTTGGCTCCAGCAGAGCTTTGCTGTGA
CCGCAGTGAGCTTCCTATGACCACCCCATATATCCACCTGAGGGCGTAAA
ACATACCAGATACAGACCAAAATGTTAAGGCTTTACTTTGGATATTATCT
TCTCTGCCATTCAATTCCTCTGCAGATGAATTATCTGATGGAATAACTAT
GTATGAATGGCTACATCTCTGCTAAATTACCACTAAATTTGTTGTAGATG
GAGTCTGGAACGTGGGGTTTTGAAGCAAACCTATCCCTTCCTTTGCATTT
TATTCACACCATGGTCTAGCATAGAATGGTTTGAATCAAAGGTACCTTAA
AAGTCATCCAGTCCCAACCTGCTGCCAAAAACCCCATGGTGCATAAGGTT
AAGGGAAAGCAGTGGTCTTGGCTCCAGCAGAGCTTTGCTGTGATTGCAGT
GAGCTTCTTATGACCAACACAAATATGCACCTGAGGACGTTAAATATATC
ACCTATAAAGCAAACAGTTAAGGCTTTAGCTTGCATATGCTCATATCCCC
CATTCATCCCCTCTGCAGATGGGTTATCTGATGGAAGGTCTAACTATGAA
TGGCTACATTGCTGCGAAATTACCCCTCAATCAGTTGTAGATGGAGTCAG
GAACGTGGGGTTTTGAAGCAAACCTATCCCTTCCAGAGCACTTTTATTCA
CACCATGGTCTAGCATAGAATGATTTGGGTCAAAGGGACCTTAAAAGTCA
TCCAGTCCCAACCTGCTGCCAAGAACCCCCACCGTGCATAAGGTTAAGTG
AAAGCAGTGGTCTTGGTTCTAGCAGAGCTTTGCTGTGATTGCAGTCAGCT
TCCTATGTCCAACACAAATATCCACCTCCAGGCGTAAAATATATCAGGTA
TAAAGCAAACATTTAAGGTTTTAGCTTGGATATTCTCAAATCCCCCATTC
AACCCCTCTGCAGATGCATTATCTGATGGAAGATCTAACTATTAATGCCT
ACATCGCTGCTAAAATATTGCTAAGTCATTTGGTCAGGAACGTGGGTGTT
TCTGAAGCAAACCTACCCGATACTAGGGCACTTTTATTCACAACATGGGT
TATGATAGAATGGTTTGGGTTGAAGGGGCCTGAAAGCTCCTCTAGCTCCA
ACCCCAACCCCTTCCACTGGAGCAGCTGCTCCAAGCCCCTGTGTCCAACC
TGGCCTTGAGCACTGCCAGGGATGGGGCAGCCACAGCTTCTCTGGGCACC
CTGTGCCAGCGCCTCTGCACCCTCACAGGGAAGAACTCCCTGTTTATCTC
CAACCTGAATTTCCCCTCTTTCAGCTTAAACCCATCAGCCCTTGCCCTAT
CACTACAGTCCCTGAACAAGACTGAAATTCAACATGCCATCCAGCAAGTG
AGATGCAACATGCCCATGGTCAAACTGGACCCAGCACCCATCAAACCCTT
TTGTACCTGCTTGGTTAAAGAGGAAGGTGCTGGTGCCTGCAGCTCCTGGT
TGAACACATGCGATGGGTTGAAGGAGAGATGCTTGTGAGCAGGATGCTGC
AGGCTGGCTGGTGGAGGGGTTTTATCTCACAGGAGGCATTACCTCAGAGG
CTTGTGTTGTGCAAACTGTTCTCCCAAAGGAGCCTCCTCCATCACATAAT
TGCTTTGACTTGATCACAAAAATAACCTCTCAATTCCTCTCCCTCCCAAC
TCCTTCTGGCTGCATCAGCACCTCCAAGAGCAGTTGTGCTGCAGAGACCT
GCCCAGGAAGACAGGCCCAGGACACTTTGCTTTGCATTTCCCCACCTATC
ACATACCTCTTTCTTTCAGTGTTTCCCTCAGGAAGCCCTTTACATCCACA
GACATCATCTAATATTGCACTGAAGGGAGCTGAAAAGAACACAGCAAAGC
ATCCTCTGTGTGGATGGTTTGCACTGGTCATGGGGAGTCCTTTCCATCAG
ATGCATTTATTTCCATACACTTTCCTAGTGACTGTACAACAGTTTGCTCA
AAAGCATTGTTCTACATGGCTGCTTTGAGGATATAACAGGATGAGCTCAG
ATTTCCCAGTCTTCATCTGAAGAACCCTGAGTGCCGACGTGTCCTGAAAG
CTTCTCCTTGATGAAGAGTCATTACAAAACCCTCAGCAGAAATATTAAAT
GATAACCTTGTCTCAGACATTTAGAAAAGACAAAGGATGGGGCAGATAGA
AGAGAAAATGGAGCTATGAAAGTGTGGGGAAGGAAGAAGGAGAAGTGTAC
AGGTGGCTTTAGATGTTTTCAATGTAAACCTGGTTTTCTGCTTGAAAGCA
TCAGATTGCGAGTGCAGGGGATGCACTGGAGGAGGGTAGGGAAGGATTTC
TGTGTGGTTTTGAATGTCTTTCTTCCCCATTGGTCACTGGGCTCAACCCA
AGGTTTGTGAAGTGGGAAAATCAGTAGAACAGAGGGAGAAATAACCCTCA
ATCAAAGTTTGGAAAGAAGAAAACTGTGTAATTCAAAGATGATTCTAAAG
AAGTACATGAAGGCAAGAAGAGTCACAGAGAATACCTGGGTGTGCTTGTG
CAGGGTGAATAATGCAGCTTGAAGTCCCAGAAGCAGAGAGCTGGGTACTG
CACTTGCTTCATGAGCTTTGCCAGGGGACCCAGGCCAGCAGCACCTTGGC
TGTTGAAGGGGGAGGAAGACCCCAAATCCTCCCTCCCAGCAGCACTCAGG
CTCTTTCCACCACTACTTAAATTCACAGCAGAGCAGAGGCTCAGATTGGA
CTTGTCCCCATTTCCCAGCAGGGCTTTGTTGAGCAACAGACTGTCCCAGC
TTTATTTCACAGCATCCCAGCCCCATATGGGTTGGAAGGGAGCTTAAAGC
TCCTCCAGCTCCAACCCCAACCCCTTCCCATGGAGCAGCTGCTCCAAGCC
CCTGTGTCCAACCTGGCCTTGAGCACTGCCAGGGATGGGGCAGCCACAGC
TTCTCTGGGCACCCTGTGCCAGCGCCTcaGCACCCTCCCAGGGAACAGCT
TCTGCCTAAGAGCTCAGCTCAGTCTCCCCTCTGTCATTTCACATGAGCAA
ACCTTGTGTTCTGGAGTTGACATACCTGGAAACATCAGTTAATATTTCCT
TAAACCAGAAATAACACCAGAAATCATTTGTTAATATAAAACATGAGGTC
AAATACCAACTGCTTTGATGCCAGTAGGGCAAAGCCACCATGTACCTTCT
CCTTTTTTCTCTCTGAAGCCTGAAATAAAGTATATTGTTATGTTCAACAA
CATTGAAATTATAAAATATATTAATTTCAAATAATATTTAAGTAACAATG
ATGCTGGACAACAACTTTCTTTCCAATACAGTCACTGTCATGTCTCAGGC
TGCAGCCAGAGAAAATCCTGTCCATCCCAGTACAGCATGTAGCCTTGGTT
TAAGGAGTAGTGTGTTTTCCAGGTGTCATGCTTCCTAGTATGTTTAGTCC
CTAATTTTTGAAGGTTCTATATCCACCCATCCTTGAAGGTACAATATTCA
ATCATCCTTAAAGATGCAATATCCAGCCTGCTTCTTCTCCTCACCAGGGC
AGGGTAGCCCTTTCCTTTCAGCTGACTAGGAACCATGAATGGACAAAGAG
GAGAGGACTCTACTTTTTGCTTTCCTCATGGCCTTCTTCATATCCACGTT
TCTTAAGCTATAGATGAGGGGGTTCAGCATGGGGACAGCCACAGAGTACA
GCATGGAGACCACCTTGTCATGCTTCGAGGACTGTTTGGAGCTGCGGCGC
AGGTACATGAAGAGGGAGCTGCCATAATACAAAGCAATGGAGATGAAGTG
AGAGGCACAGGTGGAGAAAGCTTTGCGTCGACCAGCCACAGTCGGCATCC
GCATGGCAGTGGAAAGGACCGACAAGTAGGAGATGAGGATGAAGACCGTG
GTGCTCAGTACATTGAACCCCACAACAGCAGAAACCATCACCTCTACAGC
GTGGGTGTCAGAGCAGGAGAGGGCTAGCAGGGGTGGTCCATCACAGAAGA
AGTGATTGATCATCTTGGACTGACAGAATGGGAGACGAAATATGGAAACC
GTGTGTATGGTAGAGCTGATCACGCCAGCTAAGTAGGCACCAGCCAACAT
CCCAATGCAAAGCCTCTGGGACATGACTGTGGAGTAGAGAAGGGGGTTAC
AAATGGCCATGTAGCGATCGTAAGCCATAGCGGCCAGCACATAGCACTCA
GTGGTGGCACAGGTTGCAAAGGAGAAGAGCTGAGTGGCACACCTAGTGAA
GGAAATCACCTTCTTCTCCACTAGAACATTCAGCAAGGCTTGAGGGATGA
TGGTAGAGGAGTAGCAGACATCCAGGAGAGACAAGTGGCTGAGGAAGAAG
TACATGGGGGTGTGTAGGCATGAATCCATTCTGATTAATGCAATCACTCC
CAGGTTTCCTATGAAGGTAACTACATAGATGACAAGGAATAAGACAAAGC
ACATCACCCGCAGGTCTTCCCTGTTTGTGAGGCCCAGGAGAATAAACTCA
GAGGGGGATGTATAGTTATCTTCAACCATAGTGAACCTGTAAGCAATTTG
CCTGCTTTATGTCTTTAAATTGAAATGCTGAATAGGCCCAAATCCCTCAA
TAATGTTAAGAATGTCAGGTTTTGTCTATCAATCAGTTACACCACTTTAA
GTCAATATAAAGTGTGTATGTATACATACACACACATACATATACATACA
CACATACATACATATACATATGTACACACATACATATACATATGTCAATA
TAAGGTAAATTCTCTTTGAGAGAGGAAAATACCAAGTTCCCAAGGCAGGT
CTTGGCTAAACACCACAACCACCACCAACACACTTGGAAGCAAGTGGATG
TTTTAAGGCAAGGAGGGAGGGCAACACCAGAATGAGTAAACTGCAGGGTT
CCTCATAGTTCCTCTCAAGCCATTGACACATGGAAGTCCTTGAATTCCAG
AGTAATTGCTGGGAAAAGGAATTATTTCTCATCTTTTGGGTGCTGCCAGT
CCAGTGTGAGCACATGAGAAATAAATAGCTGTTCTCTGTGTCCCAGGAGC
AGCTCTTTGAGGGCAAATGTGGCTTTCCTTAGGGTAGGATGGTGCAGAGC
CAGGATTTCTCACCTCACTTTGCTTTAGACACGATGCCTAACTTGGAGAT
AAAAGATACATTCAGGCTTGATCAAAGATAAATTCTCCCTGGGAGAAATC
AGCAGCTCCTAAAATCACAGCTTACGACAGGTAAAATAAATCCTCATTGA
TTTTTCCTGCCTAACATTAATCATCACTTGACAGAGTTACACCAGAGAGC
AAAGCAGGAGTGCGCATTGCCTGGTATCTGACAAGCAGAGCCATACTGAA
GAGTCATCACTATTTGATGACCCATTGCTGAAGGGCTGAGGTGCACCTCC
AGAGCCAGACTCCTCATTTCAGATGTCCTATGAGCAACGCATGTGGTCTC
CTGGTGGTATTAATGGGGATTTAGAGCTGCTTTTCACTGCTCACATAGAG
ATGCCAGAGGCAAAGCAGCTCCTGAGACATCGCCACAGAGCTGGAAGATG
TGACCCAAGTAATGAAAATCGAACTGGTTGGGTCTGGGGCTCAATCCTCC
CCCTGAAGCAGCATCCACCTGCCCAGACACACACATCTCCTGCCATTGGA
GAACTGACTTGAAGCTCACAATTAACAAAGGCTCACCCTCACTTTTTCTT
GCTTGACAAACCAACTGCTTGGTATGAAGCTATCCAAAGTGCAGATATGA
AACCTGGATGTTTATAAGGCTGCAGCTTGTGCTATACACAACAGCTTCCC
CCAGCAATCACATCTCCCTGCAGCTTGAACACACTCACTGGAATGGAGAT
AAACTAAAAACACATACCTTGC
>bird_contigs.fa.31
TCCAACCTGGCCTTGAGTACTGCCAGGGATGGGGCAGCCACAGCTGCTCT
GGGCATCCTGTGCCAGCGCCTCAGCACCCTCACAGGGAACAGCTTCTGCC
TCAGAGCTCAGCTCAGTCTCTCCTCTGCCAGTCCAAAGCCATCACAGTGG
ATGCTATCCTCAGGGTCTCAGTACAGGAACAAGGGGAAGGGGCCAGCTCT
ATAGAGCTATAACACAGTTTGGATAGCTGCTCTTTCGAGAGTCTTACAGC
ACAAACTGTCTAATGAATGAAGAAAAGGGTAATTTAAAATGTGAATCAAA
AGAGCCCCATGATCACACCACCAGCATCCTTCTGGTTCCTCAAGGTGATG
GTTTCTGCTGCCCTGAAATAAAGCAGAGGGGATAAGGTTTGCTACAAATC
CTGAGGATCCTGTAGATGCCACAGGACAAAGCAGGGGTTTCATATCAGGG
ATTTCTTCCTCTTTGCTCTCAGATCCAGTTGAAATGAGTTTAAATACTCA
CAGCTTCTCCAGGCTCCAGCCAGAAGGGTAATGCTGCTCTGTCTTCTCCC
ATGCAGCATCTACCCGTCCTTCCAGAGCCATGTGGTATTCACAGAGCCAG
GGATAAAACAAGCCAGGGAATTACACATTAACCACCAGGGAGCTGTCAGA
CCAGGCAAGGGTCATCCCAAAGGGCTCCCAGGAGCCAGGTCAGGATACAC
CCAACAGGGTTTAAGATTAATGGCACCAGAAGGTGTTATTTGAACAATAC
CAGCTCCAAATTGTTGCCTTTAAGAGTTTTATACAGCCTTCAAAAATCCC
CACAGGTGGTTTAGTACATATCAGTATGTAGTGTGTCATATCCGTATTCA
AAAACAAGATTACCTCTTGGGAAGCACTCTTAGAAGCATTCAACCCTCAG
CAGAGGAGAAATCCAGCTCTCCTTTATCTCAGTTTATGCTGCTATTTAGA
ATGAAAATATAAAAACACAACTTCCTTTTCATTTTGATGCAGCTGCCTTT
ACTTTTCAATCAGAAATGTTTCCTTTGCTGTGCTCCCAAAGATGAGAGGG
GGCTGCAGGGCCTTCCAGGAAAGAACAAAAGTCACCTCTTTGCTCCCAGA
AAGCCCTAGTAGGGAATGACCCTGGTTATTCCTGCCTAGCACTTGATGTT
CTGTAACAAAAGGTGGGGTTCCTACCCCATACAGGTTACCAGGATGGATC
CACCAGTAACCCAGGAACTTAGTTACTGTATAGGCATCCTCACCTGTTTA
ATTCAGCATCAAAGAGCACCTAAATAATCCCAGCTGCTCACCTGGGATTG
TTTAGGTGGTGATGGGTGTGATTTACATACATCAACAACAAGGAATTAAA
TCCTTCACCTACATGGGATAGAAGTTGAGACCTTACCTGTCTTGAGATCT
GATGTGTTTTCATTTGCTTTCATTGTAAAATCTGGGATGGTTTTGTCAGG
ACTAAAGATGTGCAATGGGGACACTTTCTGAGAGGGATCTGTGGATCTAT
AGGAAACAACTGATGGAGAAGGGAGTCATTTAAAATACCAGGAATTAGCA
CTTCAAATTGTGTCTGGACAGCCCAGACTATTTAAGAGAAAAATCATTTA
TAAGGCAGAGTGAATTTGATGTCCTCAACATCAGAATGACATGGATCAAG
TCCAGAGGAGGCCACGAGGATGCTCAGGGGCTGGAGCAGCTCCTGTATGG
AGCCAGGATGGGAACACTGGGGCTGTTCAGCCTGGAGAAGAGAAGCTGTG
TGGAGACCTCAGAGCAGCTTCCAGTGTCTGAAGTGGGCTACAAGGATTCT
GGAGAGGGACTCTTCATTAGGGATTGGAGCAATAGGACAAGGGGTGATGG
GTTTAGACTGGAGCAGGGGCAGTTCAGGTTTGATGTAAAGCAGAAGCTCT
TCCCTGTGAGGGTGCTGAGGCGCTGGCACAGGGTGCTCAGAGAAGCTGTG
GCTGCCCCATCCCTGGCAGTG
>bird_contigs.fa.32
ACAGGTTGGACACAGGGGCTTGGGTGATGTAGTCTGGTGTGTGGTGTCCC
TGACCATGGCAGGGGGTTGGAACCTAGGTCCTTTCCAACCCAAACCACTC
TATGTTTCTACAATAACCTACATTTCATACAATCTGAAGCCTCACCCAAG
AATTGCTTTAGGAAAAGTGGGGTTTAAAGCATCCTTTCTAAACGTGAGGG
GACTTTGAAGCTGTTAAACCATCTGACATTGCTTTAACAGGGTCAGAAAA
TAAACTATCTACATAGGATCAGCCAATTGTAGAGGCAACATGATGGCCTT
AGTTTATTTATCTATTATTGCTCAGTTTACTGGCCAAGAACAGGCCACTT
GGCTATCCAAAGCTTCCCAGCATGTAAGAAAAAGGTTTTGTCTTAAATAA
AAAGGAGTGGATATTCCCAACAACGTCCGATAGATGGTGGTGATGTATAA
GAAATCCTGATCCATTATTTTCTAGCCACTTACTCCAAATCTTCTACCTT
TTGATACCTAAAGGGACTCCTATGACCATTTTGCACCTCTCAGAGGTGAC
CACAGAGAGCAATGGTACCAAGAAGGAACAAAAAACACATAGGAAAAGGA
ATGGATTTTGCTCAGAAGTGGATGAAATGCAGCTTTTGAGGGGGAAATGG
GCATCTAAAAAGCAGGCATATGTGGATACTGTCATGTCCTGCTGGTAACA
GTAAGAGTCAGCTTCAGGCTGGTAACTTTAAGAGTAAGAATAAAGAATAA
GAGTAAAGAATAAGAATAAAGAATAAATAAAGAATAAAGGATAAAGTATA
AATAAGAATAAAGGATAAAGAATAAAGTACAAATAAAGAATAAAGACTTA
TTTCTTAGTGCTGGCCAGGGTCACATCCCTGTTTGGGTTATTTTCCCCTG
TATTAAAGAGTGTTTTCCCACTGGTGATGCCACAACTCAAGTGACCACAG
GTGGAAAATCTCCATCCAGGACTCAGCTAAGCCTTCTCCTTCCTATCAGC
CCATCAGCTCCAAATCCCCTCCCGGAGGAGCTTGTTAACACAGTTGGATC
AGGAACATCTCTCACCTTTGAGTGATGAGCTGCTAAAGAAATAGGGAAGT
TTTGGGTGTGTGGGGAAACCCTGTGGTGACTGTTCCCCCTGGTGGCATTG
CTGTTTTATAGCAACCAGGATATGGGGGAGCTGCAATTTGTGCCAGGAAT
TACTTCTTGCATAGCAAATAAAGACTTTTGGTTGGGTTTTTCCATTACTT
TCAGTTTTCCTGTTGTTGCAGGGTGTTTGTTTCCATGTTTGCTTTGGGTT
TCTCTAATCCCCATTGCCTCAAACCAAAGTGCAACTCTCCTGCGGCAAAC
CCTACTGATAACATTCTTGCCTTTGTTTTTAACAAACCACAGTGGGGATA
AATTAGAAAACTCATTAGAGCCTCGCTTAAAGGCTTTGAGAAAGGCAGAA
CTTGAGGAGGAAAAATGAAAGGATGAAGTTCTACAGCTGCCTGAAAAGAG
GTGGCAAAGCCCAATTTGACTGTGATTTAACTCAGCAGCCTGGTTCCCAA
CACAGACCTGGTGAAGAATTCGTGTTTCACTCACTTGGCTCATGCACGAT
ATCCCATTGATCCATAACTGCATTAAAACGTCAGATTGGTCATTTAGCTC
TTGGGTTTCCATCCTTCCTGGGAAAAGCCCATACCAGCTGTGCCCTGCCC
ACCCCATAAATCACTGAGACCCCAATTAAACTGAGGCAAGGAAAATCAGT
ATCCTGTGTGTTGGTGTTTGCATTTAACACAAGAATATATTGTGTTACTT
ATAAATATATACTTTAGGAAGCATTTAATATTGTGTTATTATATATATAC
ACACATACATATGTGTTTATGTGTATAATTTGCCAGTCATAGGAGCAGTG
ACCTCCTAGATGTCCTTTCTGAACAATAACTATGTCCTGCTGACTTCATC
AGGTTGCTCCTGGCCTCATTCAGGCAACTTCTGAACATGTCCATGGGTGG
AGGCTCCACAGCCTCTGGGACAAATCCTCATGTTACCCATATCCCTGGAT
CAGGGTTTTCAAAGCCTGACTGTGATTCTTTCTGCTGTTCTCCTCAGAGC
ATCCTTCATCTCTTTGTTCCTCAAGCTGTAGACGAGGGGGTTGAGCATGG
GGATCACCACCGTATAGAAGACAGAGACCACTTTGTCAGTGTTGAGGGAG
TAACTAGAGCTAGGGCGTAAATACATGAAGATGGTTGTTCCATACAACAT
GGTGACCACAATCAGGTGGGACATGCAGGTGGAGAAAGCTTTTTGCCTGC
CTTCAGCAGAACGGATCCTCAGGATGGCAAAGAAGATGAAGATGTAGGAG
ACCAGAATGGCAGAGATGGTGCTGAGCTCAATGACACCAGCCAAGGAGAA
GAGGATCATCTCATTGATGTATGTGCTGGCACAGGACAGAGCCAGGAGAG
GAGGAACATCACAGAAGAAGTGGTTGATGACATTGGAGCTGCAGAAGGGC
AGCCTGATGATGAAGGTCATCTGGATGATGGAGTTCAGGACACCCCCAAT
GTAGCAGCCTACCACCAGCCCCACACATAACCTCCGAGTCATGACAGAGG
AGTAGAGCAGGGGGTTGCAGATGGCCACGTACCGGTCATAGGCCATGACA
GCCAGCAGGAAACACTCAGTTGTCACAAACACGATGTAGAAGAAAGCTTG
ACCCATACAGCCAGCAAAGGAAATGGTCTTCTTCTCCAATAGGAAGTTCA
CCAAAGTCCTGGGGGCTACCACAGAGGAGAAGCAGATGTCAATAACGGAG
AGGCTGCCCAGGAAGAAGTACATGGATGTGTGGAGCTGTGGGTGACCTTG
GATGGCTACAATTATCCCTGCGTTGCCCACAAGGGTGATGGTGTAGATGA
GCAGCAACAACACAAAAAGGGCTGCCTTCACCTCCACTTGGTCACTGAGA
CCCTTGAGGATGAACTCTGCTGCTGAGGTGTGATTCTGCTCTGCCATTCA
GGGCTTTTGTATCTGCCAAGGAAGGAAAAGGTCTGGAAAATACAGGACAG
TGGAAACCATGCCTTTATTTGAACTGGAATGGGATAACTTAACAATTAAC
ACCCTGTGCATCGAGGGCATCCCCACTATTCATTTCCAAGGAGCTACAGT
GGAATGGACTGCTCTGTGGCCATCTGCTCCAAGCTTGCCCTCCTATGCAG
CCCAAGGAAAGAGGAGGCCCCTTCTGAAGTGAAAGCATCCCAGCTCCCCC
AAACACCTTTCATTTGTATCACTGAATCCCATTTGGTACCTACAAGTTTG
ATGAGACCAGTGGCTACAGCAGCAGAGAGGGAGTGATGTGACACAAACCA
AGCCATCAGCTCTGCCCCTCATCTCCTGTGATTCAGTTTCTCTGAAGACA
GCTCTGATTTTGGCAGCTGTTTCTGGCTGTAACTCATATAAGCCTAAAAG
TACTGTAGATTTCCCTTGGTGGTTTTGGAAAAGTCACTGAGATGAAGGAA
AAAGAGCCTTTAGTTTGCTGGGAATTAAGGAAAGAGAAGGGAAAGGGTGA
TGCATGACCCTAAAATTCATTTGGTACATGAAGAGTTTAATATTGCAGTC
TTGGAAATGCTGGGGAAGTGAAGCCAGGAGACTATGAGCAAATTTTGGGT
CTGAAGATGTTGTTCCCTTAGTACAGTTCAGAGAATATACAATTAAGAGG
AGTCAACACTGTAATGAGACCATTGAGCTGTGCTGAACCAAACTCAACTT
TGGTTGTCTAAGTTAGGCACTAAGTTAAGCTGCTCAACCTCATGGAAGTG
TGAATTACAGGTTTCTGCCGCTGATAACATGAAGGTTCAGAATAAAGCAA
CTAAATCTTTACAGGATTAAAGATAAGGACAAAAATCTTACCCCACCAGA
TGAGTGTCAGGACCAGAAGACTCAGTGAAGATCCATTTTCCATCAACAGA
ATATTTCTTCATAGAAATATTCTTTACATTTTAAGGTGAATATCACTATT
TCAGGGTCTGTGGCTAGGTTAATCTTTCCTTGAGAGTTTTTTCCTCTCTT
CTTCTCCAAGGCTCCTTAAACAGACCATAAGCACCACATAAGCACCAGTG
CCTAAATAGGCTACAAGAAAGCTGGAGAGGGGCTTAGGACAAGGGCCTGT
AGGGACAGAACAAGGGGAATGGCTTGAACCTGCCCAAGAGAGGGGAGACT
GAGCTGAGCTCTGAGGCAGAAGCTGTTCCCTGGGAGGGTGCTGAGGCGCT
GGCACAGGGTGCCCAGAGAAGCTGTGGCTGCCCCATCCCtggcagtgctc
aaggccaggttggacacagggGCTTGGAGCAGCTGCTCCAGTGGAAGGGG
TTGGGGTTGGAGCTGGAGGAGCTTTAAGCTCCCTTCCAACCCAAACCAGG
CTGGGATTCTATGAGTACATCCCAGCAGGAATATTTAATCTCTTTAAACC
AACAGAGAGGAGAAGATCTTTACCTGGCATAAATCTGAGCAGTCTCTCCA
TTTGCTGCAGTGATTTCTACCAGAGCAGGGCTAACCTGGACCTTTCATGG
TATGGTCTCACATACCTGTGGATGGAGGTCACCTCTTACAGCTGCAAGTT
CTCTTCCACATTAGATGACACTGGATATCTGCACAGCAAATCAAGGGGAT
TATCTCTTGAAGCCATCCTCCTAAGCTTCCAAACAAGAATGTCTCTCCTG
AACCTTCAAGTGCTTCCAGCCTATTTTCATTAGATGTTCTTCACTTGCAG
CAATGTGTTGCTTTTATATCTCTCCCTGAAGGTCTTTGCAGGCAACTTGG
GGTACAAGTGTTTGTCACAGCTTCGGCTACAGTTCAGGTCTCTAAGACAC
ATGCATCTCGATTGTATATTGCTGGCCCCTGAATGAGAACCCATGAGTCA
CAACAGCCTAAACTACTAATAAAGGCTTAGCTATGCACACAGGCTGATGG
AAAATCTCTTCTAATTATTGTCACAAAAATCTATAACCCATTACAACACT
CAGCAGCCTCCAGGGACAGGAAAAATAGAGATCCAAACAAACACAAGTTA
TTCTTCTTGTGAAGAAGCAGCCAAAGGGCAGTCTATTTCAATTATCTTAA
ACACCTGCTGCAAGCAGCTTAGGTAATTACCTCGGGGTGGATGCCTGAAG
CAGACAGATGAAGATGAAGGCTGACCCAAGCTTCCAAGCACTAGATGAGC
CTGAAAGGCTACTGATGGTTAAGAACAGGGTGAGGGTCTGTCCAGGACCA
ACTTGTCAGAACATGACTGATTGTCCATTAGACCTTTTTACTATGCTCCA
GGTACTTCCAGGAGTATCTCAGCTACCCATTTTTGACTCCTTTTTGCACA
GAGTCAGGTCATTCCAGTGCTCCACCTCTATTGCAAGACCAAACCCATTT
CATTACAGCCTGTTTTGAAAACAGGTGATGTTAATCCAGTTCTTTCTGCA
AACGTTTTGGGAGGGTTGTAGCAGTAAACTGATAGTGTATTCATGGTAAC
TTCAGTGGCATTTGTCTCTGCTCAACACACTCAATAGACACCAGATTCTT
CCAGTGTTTGCAGCATTTTGGGGAGTTTACAATTCACACTGATTCTTTCA
GTATAGCTGAGTTTTCCTTTTATATAATAGAAGCCCATTCTTTAAGATTA
GACTGACAGCATGAACAGAGCCATATTTGGATCAGCTTTGATCCATAAGT
GGGATTTATTCATCCATCAGTTGCCAACAGCATTAAGCATTGGTATATGA
GGCAACTGCCAAGAGTCTCTTTGCAGTCAGTAGAAATGAAGGTGGTGGCT
CAGCTCTTCAGACGTGGGTGTCCAGGACTGTCAGAGACCCACCATACATC
CCTCTGCCCCCCCTAAAGGACACAAGCCATACCTGCCAGACCTGTGTCCA
TACATCCCATGATATCTCAGAGGGAATTGGATGGATCAATAGACTCTATG
TAGCCCAAAGGAGGATTTGCCATGTCCAGAGAAGAGCCACACATGGTCAC
ATGAACAGACTAAGTTCTCCATCAGAACCAGAGAACACCAGGTAGGAAGG
GACATCAAGGATCATCTGGTCCAACCTTTCTAGGCGAAGCATGACCTAAG
CTAGATGTTCCAGCACCTTCTCCAGCTGAAGCTTAAGTGTCCAATGTTAG
GGAATCCATCACTTCCCTGGGGAGACTGTCACTGAGCTACTGATTTGTAT
CACTGAGAGCATAGGGGACTGGCTGAGAGATGGACACATGGGATGGGTTT
GGGCTCACCTCGCTTCAGTTCAGCGTGACATACAGACTGACACATGAAGT
GTCCCAGGTTATCTTCCAGCCTGTGAACTCCAGTGGTGCCATTCAGTTGG
CCAAAGGAATGGGTGAGAAACACTGCAGGACTCACTGGAGCCCATGAGCT
TCTGGAGGAAACCATTAATGGCACCAGCACAACCAGCAACACCCTGCACC
TGCACCAACAAACCCAGCTATGGATGGAGAAGAGCAATGCAGACAGCTGT
GGTGACCCCAGATGAGTGTTTGGTTGGGTTTAGCTTCTACAAATGGCAAT
ATTTTAACAGCAGGGTTTATAACTGGGGGGTTTCTGTGCCAACACTTTCA
CCAGTGATTCCTGTTTGTTCCCACTTTATCATCAGCCCTTCAGATACAGC
TCAAAACACCTTCCCCTTCCCTGAAAAGGTGAATAAAAACACATATTCCA
GTTATTGCCAGAATAAACTTATTTTGCTTCTTACAACAGCATGACAAGGA
GGAAAAACAACTTGTAGAAAGCAGGTACACAGTCATCAGGTTATTAGGTA
TAAACCTTCAAAGTGTTTATCATTAAATTCCTTGTCTTGTATCAGCTCTG
TTGTGTCTGAGGATGTTTTGAGCATATTCATTTTCCTCTTATAATGAAGG
TGGTAATGGAAAGGAGGAGTTTCAAATAAAAAATACATTGAAGTTATATA
GAACTGAAATCTGACCTAAGGAAGTGCTATGACCCATAGGCTGGGTGGGC
CTCAGCCACCTGAAATTCAGATGTCCTGAAGTTAAATATGTCAGAATCAT
GATACATGTTCTATATGCAGCTGATATCTTTATATATCTTTATTATATCT
TTATGCACCATCATTTACTTGAGCCATTTCCCATGGTGATTTTGCCAAGG
TCTTTAGTTCCTTCTAAGGAGGAGACTGAGATCAGATGTAATGTCTACTT
ATGAAACTCCACTTTTGGCCAGTTATATCCCACAACTAATGGTCTTGTAG
ATAGAGAACTACATGCTTAGAGGAAAAAGAGAGAATAAACGTAGAAATCA
GAGTTTTATTGCAACTAATGCAGCATGGCTTTACTGTACATGAATTTTGA
ATATATGTACTGAACAATTCCACTCAACAGTACCTTTAGGAACCATCACT
GTCCAATCCTTTACACTGTATATTAACAATATCATTTGAAGTATTTATTC
ACTATAAAAAGCACTTTGAAGGATTAAAGTGCACCAGGGAAATCTTCAAA
TACCTTTGAACATTCTTTGATGGGTCATCGATTGGCCTGTGATTATGGAA
GAAGATTCCAAGAAGTTCCTCTCAAACTTCCCTGTTTCCTGCAGCTTTAG
GGAACTTTTCTTCCTCCTCTCTCCTCCAAACCTCCTTGGTCTGCTCCGTG
TGTTCTCCTGCATGCTCCCATATGTCATAGGGATTACCTGGAAGCACTGA
AATTCATCTTAAGTCCATAGATCACATCTCATGGCTGGAAGAGGTACAGC
ACTTGGTAGAGTGTCCACCACACTGATGAATAATGTCCAAGGTGTAAGAA
ACCACAAGTGGGCTCTGGACAAAGACAGATGAGAAAATAGTCCAAGTCCT
CATCAGAAATCTCACAAATGGGTTATTTTAACAGGACTGAGCCTTGTCAT
CATATTTCCCTTCAAGAAAGAGTCAGTTTGGGGTTGCTTAAGCAGTGCCA
AGTACACAAGAAAACCCAACACATTCTTGACTCCAAATATTCAGGAATAA
GCTGGACATTTTATCATGTTTCATTACAAATCAACCTTTGGTGGCTCTTC
AGTGAGTATGTGTTTCTCCTGTCATGAAATACACTATCAGGAGTCAAATG
TACAGCAAATTAAGCCCACATCGATAAAGCTGGTCTACAGAATGGACAAT
AATAGATAGAAGTATTATCACAGCTTCTCTCCAACCTCAAAAAGACTCCA
AACCACCAACCCCATTCCCATTACTGCCCAAGTGTCAAACTATTTACCCC
TTTGGCAGGGAAATAACCATTCTCCCCACTGTTCTCTTCAGAGCATTCTT
TACCTCCTTGTTCCTCAGGCTGTAGATGAAGGGGTTCAACATTGGGGTCA
CCATCGTGTAAAAGACAGAAACTATTTTGTCCCTGTCCAGGCTGTAGCTG
GAACTGGGCCGTAGGTACATGAAGATAAGGGTCCCATAGAAGATGGTAAC
AACCATTAGGTGCGATGCACAGGTACCAAAAGCTTTGCCCAGCACAGAGC
CTGTCCTCAGGACGGTGAAGAGGATGTGGCCATAGGAGATGAGGATGACC
GATATTGTGGTGACCTTATTGAAGCCCCCAAAAGCAAATAGCAACATTTG
ATTGAGGGAAGTATCAGAGCAAGCCAACTTTGAGAGTGGTGGCCCATCGC
AGAAGAAGTGGTCAATGACATTGGGGCCACAGAAGGACAACCTCAATGCA
[truncated: 657,628 more chars]
