# Supplementary material for: Assemblathon 2: evaluating de novo methods of genome assembly in three vertebrate species
Source: Gigascience. 2013 Jul 22;2:10. doi: 10.1186/2047-217X-2-10 (PMC3844414; doi:10.1186/2047-217X-2-10)
Supplement: Additional file 9 — Bird and snake Validated Fosmid Region (VFR) data. The validated regions of the bird and snake Fosmids are available as two FASTA-formatted files. This dataset also includes two FASTA files that represent the 100 nt 'tag' sequences that were extracted from the VFRs. [file 2047-217X-2-10-S9.gz › snake_VFR_tags.fa]

>L-1 snake_contigs.fa.40
CTCCTCTCCTCTCCTCTCCTCTCCTCTCCCCTCCCCTCCCCTCCCCTCCCCTTCCCTTCTCTTTTTTGAATATCAGGACTTAAGGGCAGTTTGTTTTTTA
>R-1 snake_contigs.fa.40
AAGACTTTGGCTTGTCAGTGAGCTTGTGGATATGTCCAAAAGTCATCCTCTGTTTAAAGATGGAAACTAAACTTTAAATTCATGGCCAGCTGCCTAAGTG
>L-2 snake_contigs.fa.40
AGCAACTTTTTATTTATGGCCATTGGCTTAAGGATGTGTATGGTGATATATTTATGCATCTCTACTGGGAAACCTGATTCAATCCACCTTCTTCACATTG
>R-2 snake_contigs.fa.40
TTTTTAATTAAGGTATGTACATTGTTTTTTTAGGCCTAATGCTGTTGCACACTTAGTAGACTACAGTGTATTGTAAATATAACTTTTATATGCACTGGGA
>L-3 snake_contigs.fa.40
GACCAAAAAAAATTGTGTGACTCACTTTTTTTGCAATATTCGCTTTATTGTAATGGTCTGAAACAGAATTAGTAATATCTCCAAAGTATGCCTCTGTGCA
>R-3 snake_contigs.fa.40
CCAGTGTTTCAGAGCTGTTAATTCAGTATAGAAGATGAACAGGGAGAAAAGGAAGTTAAAGAAGATGGGCTGTGTGTGAATCCTCTAGTTTGCACCATGC
>L-4 snake_contigs.fa.40
CACCACAATTCTCGCTCACCTAGCTGGAAAGAGCATTCCCAGACTGATACATTGGCAGGGAAGGAGTCATGCATGTGTTTGTGCACACATGCAGCAATCC
>R-4 snake_contigs.fa.40
ATATTGCTCCTATGTTGAAATTGTTCCAGGAAACACAAGCAACCAATGGCGACATAACCTGCCACTTCCATTTGGTAACGATAGAACAGACATTGATTTC
>L-5 snake_contigs.fa.40
TGCTCTTATCAGAGGCCTCTGCTTCATAAGGGTTCCTGGCGCCTACTGAACTTTCTCCGGGGAGATAATGAGAAACGTCTGTTCTATTACTTAACAGAAA
>R-5 snake_contigs.fa.40
AATACATAGGGGTTAGGAGAAAGTGGCCAGGACACATCTGGCAAGCAGAGACTAATGGGATAAGCTTTCCACAGACAGTGGTGAGAAAGACAAGCAAGCA
>L-6 snake_contigs.fa.51
CTTCAGCTTCTTTGGCATCAGTGGTTGGGGCATAGACTTGGATTACTGTGATGTTGAATGGTTTGCCTTGGATTTGAACTGAGATCATTCTGTCATTTTT
>R-6 snake_contigs.fa.51
CTTTGTGCATACAAAGATCTTGCTGCTGTTATCATATATAAAAAGAAAAGCCCCAAATTTTCTTTCAAACTGTTGAAGCTAAAGAAAAAAGAAAGCTAAA
>L-7 snake_contigs.fa.51
AGAAAAACTTCTGGATTCAATTGTACATTCATCTTAAGAACCCTTTGAGTTGAGGTACATATCTGGTCCCCATATTTCTTAGTTTTCTTACAAGTCCGCC
>R-7 snake_contigs.fa.51
CTAAGAGGAGTTAGTTTTGGGAAAGCTGCTCTCTAGCTGCTAACATTGGTCTGTTTGATAAACGTGCAATGCCAATTACAATTAGTAATTGGCAGTATTA
>L-8 snake_contigs.fa.51
GTATTTGGCAGTATTCAAGGCATGCTTCCAGTCAAAGTGGTCAGGAGGTGCTAGGAAGTGTGAAGCATCTGAGGAGTGAAATAAAATGACCCCACATTCA
>R-8 snake_contigs.fa.51
TTGGCAAGCCATTGGCTATCTGAAAGTGAGAAGAAAATTGACAATAAAAAATATCTAGGATTTATTTTGTTTGTTTATTTAGATGATGATGATGATGAAT
>L-9 snake_contigs.fa.22
CTGCGGATTAAACCACTGAACTGCTGAGCTTGCCAATCGGAAGGTCAGAGGTTTGAATCTGCACGATGGGGTGAGCTCCCGTTGCTAGTCCCAGCTCCTG
>R-9 snake_contigs.fa.22
TATATCTCAAAGAGGAAGAAAGCAAAGATTAATAGGTCTGTGAAGATCAGTCCCTATATGATTCAAAGAGGAAACGAAGAGTCAAAGAGGGCATGATTCG
>L-10 snake_contigs.fa.22
ATCTGAATGTGTGATTTAAGGGCCAACTTATTCTGTTTGACCTGCTCTGAGATGGAAGATTCAGTTCAAAAACAGATTTGGCAAGGGGGAGGCCTGCAAT
>R-10 snake_contigs.fa.22
TTTGAAGTTAGACTTCACGTACACCAAGGACACCACGAGGCTCTGGGGCTGTGGACTGCCCTTCTCTGCCTTGATGAAGTGTGATAGCTTTTGCTTCTCT
>L-11 snake_contigs.fa.16
AGTTCCTTTTCACTTTCTGCCATTAGGATGGTGTCGTCTGCATATCTGAGGTTGTTGATATTTCTCCCAGCAATCTTATCTCCGGCTTGTGATTCATCCA
>R-11 snake_contigs.fa.16
CCTTTTTTGTCCTTTATCATGCCTATCTTTGCACAAAACGTTCATTCCCTTGGTATCTCCAATTCTCTTGAAGAGATCTCTAGTCTTTCCCATTCTATTG
>L-12 snake_contigs.fa.16
TTTTCCTCAATTTCTTTGCATTGCTCCTTTAAGAAGGCCTTCTTATCTCTCCTTGCTATTCTCTGGAAATCTGCATTCAGTTGGTTACATCTTTCCTTTT
>R-12 snake_contigs.fa.16
TGGACTGTTCTTCACTCCTCCTCTCCCTTTGCAGACATTCCAAAGTTAACGGTTTACTGATAAGGCCACCTGTAGACTGCTTGGTTCAGAGAACTGTCTT
>L-13 snake_contigs.fa.16
TGTGGAAGGGAGGAGGAATGTTGGAGTGGGAATATTGATTTGTTTTGTTTCAAAGGGAAAACATCATACTGTTAGTCTTGATTTTGAATGTTTTGGTGCA
>R-13 snake_contigs.fa.16
GGGGATAAGTGTGCACATCCTTAAACTAATACTTTGTTAAAGCACCTTTTGATTTTATGACAGCATTCAGTCTTTTTGGATAGGAGTCTATCAGCATGGC
>L-14 snake_contigs.fa.16
ACATCTTGCCTTGGGAATCTTTGCCCACTCTTCCATGCAGAAGAAATGCTGAGGAAAGCTTTGAATGGCCCTTAAACTGACTGAAGTTGCCTACTCTCAA
>R-14 snake_contigs.fa.16
TTTTCAAGACAGAGAATATGGGGCATTTACAAAGATTCTGAATACATACTGAAGATATGTGTATCCAAGATCCAAGCATGGCTTCTTGACCAGTTATAAC
>L-15 snake_contigs.fa.16
CATTGCTTATCTCCATAATGAAAAAACTCTGTTCCAATCCAAACAAAACTGGATTGGAATCCTTTACTGAAAAATAAAACATTAGCACATTTAATTCTTA
>R-15 snake_contigs.fa.16
CCCTCAAAAGCCTTGGCTTATTTTTTCTCAAAAAAGATTCTGTACTTATTTTAATGGTGAATCTTCCAAATCACTACTTAGCTATAATAGCCATAACTGC
>L-16 snake_contigs.fa.16
TTCTATATTGCATATACAGGTAGTCCCCACTTAACAGCCTTGGGTATGCTGCTGCCAAGACATATGTATATAGGATTTATAATTACTGTATGAAAAGAAT
>R-16 snake_contigs.fa.16
AGCAATGGCATCTTTTTTTCAAGCTTGTAATGAACTATGGAAAAAGTCAGTTTTAAAAGTCAACTTTAAGAGTAGCAAAGAGGTGTGCTGCTTGTGCAAA
>L-17 snake_contigs.fa.16
CCCTTAAGAATTTCTTATGAAACGTTTGGGAAGTCTATCAGTTACCCACTGTGGCTGAAATTACTTCCAGATAGAAGAAAGGGTATATTACCCTGCATGT
>R-17 snake_contigs.fa.16
GATTGCTGTGCAAGACTTTGAAGATAGAAGTGTTAAACCTTCCCTCCAAACGTGCTGTGCTTTAGGTGAAAATTACCCTAGCTCCCACCTAGAATTAAAG
>L-18 snake_contigs.fa.16
AAAAAGAATATCCTGACATTAATGCAAGTCATGCTGTTAATGCTGTGTAGTTAGGTCCTTGATTCACTTGGCACTTACCAATGTGAATGTGTTGATAACC
>R-18 snake_contigs.fa.16
TGCCTTAATTTTGTGAAGGAATACAGCCAACTCATGAGACATCCCTTGCCATCAAAGCTTAAATCTTTTTGAGGTAATGAGAATTCTACCTCACCTGTAA
>L-19 snake_contigs.fa.16
TGACTGGCAGTATTAGTTGTCCCATAAAAACAGACTCACAAGCAAATGATTGGAATTCTGATTTAATGAATTATACTATCCAAGCAATAGAAAGTTGTGA
>R-19 snake_contigs.fa.16
AAATAAATACAAATATATAAATAAAATGCAAGTCTGACCTAAGCCTAAAATCTCATAAAGCCCCAGTGAAAGGGTTCATCATTTCAGGAAGAGAGACAGT
>L-20 snake_contigs.fa.16
GATGCATAGGGAGGAAATAAGAAATGTTAGTAGAGAAAAATTGTTTGTTATTCAAAACTCTCTTTTGCCAATTGTGTCAAACAAAGAGAAAATAATATAC
>R-20 snake_contigs.fa.16
AAAGAATTGGGAAAGAGACATAAAAATGAAAAGAAAAAAATGGAAGATTCTTCTGCAGAGGAAGATAGCATTTGGAAGACAGATGGAAGGCAGATTTTTG
>L-21 snake_contigs.fa.16
TCATAACACTAAACTTTCTTCACATATACAGCAGAATACATTTTTTTCCAACTATAGCCTATCTCAGAGCATTTCTCATATAAGATGTTTATGCCACTCC
>R-21 snake_contigs.fa.16
ACTTGCACAGTACTGTCCTCCCAGTACTGTTCACATTAAAAAAACCTAAAATACAAGATGCCATTCTAAGACAATTAATACATTGATAATACATTGCAAA
>L-22 snake_contigs.fa.16
CAAAAAAGGGTAATTAATATAATTGCACCATATAAATGGCTGTCTCTGAATTCTTTTTTCCAATGCACACATACACCAATATGCTGATTAGCATTTAATC
>R-22 snake_contigs.fa.16
AATAATTCTAGTTGACTATATATTTTCTAGTTAATAATACCTATTTTTAAATCATAGAAAATTCTACCAGTAAGACAGAGGTAGCTGCCTCTTTATTAAC
>L-23 snake_contigs.fa.36
CTATGTTAACTTTACCATATTTTTGTATTAAGAGCTTATAGTAAGTGTTAAGGACTGGTCCCGTTCAATTTAGAAAGAACAGTTCAAATTTGCAAGTGTA
>R-23 snake_contigs.fa.36
TCAAAATAACTCATTCTTGTTTCAATTTACATATAGTAGTTGAAATCCTGTAACTTTCATTTGTGTAGAATTTGTAGTAAATTTATAGCTCTAGCTGTCT
>L-24 snake_contigs.fa.36
CCTGTTGGAATGAAATTGTGTTTGCTTATTTTTATTGCCTGTCCTTGTCATAAATCCATGGACTTCTGTACATTGTCTATCATTATTGCTTACCCTTTTA
>R-24 snake_contigs.fa.36
AAAATTGTTGCAAGTTTTCTGCTTCTATGCAATCTATTATGTGAGAGAAGAGAATGCAGCCTGTAACCAATTATATGCTTTTTAAATTTGTTTTTCTGAG
>L-25 snake_contigs.fa.36
AGAGAGTGGAAGAAAAAGACACACCATTACAGTTCTAGAACAAGTATGTGTTATTAGTGATAGGAGATATATTAGTTCAGCTAGCATTTTTATGTGAATT
>R-25 snake_contigs.fa.36
ACACACATACATAGACACACATACATATTAAAAAGTATGCACAAAATGTAAGATGTAATCATAAGAAAATACTCTTTAGGAAAACTTTATACAAAAATTG
>L-26 snake_contigs.fa.36
CAGAGCTTCAAAATAATATCACAAACTTTCAAAACTAGCACCTGTACATGTTCTACTAGTCTAAGATTGGGATATTCAGTCAGTGAAAGAAACTGATGGA
>R-26 snake_contigs.fa.36
AATTAGTGACAGGTTGAGTGCTGAGTGAGTGAAGAAAGGTGTTAAGTTAAAAAGATACAACAGTTTATTGGCAAGCACAGGTGATTTATTGACTCAATAA
>L-27 snake_contigs.fa.36
GTAAGTAAGTAATAAGTAAAAGCAAGTCTGAAAAGAAATTCTGTTTGTATGCCATCTGTTTGCGGAAGACCCTTCATACTTTTTTTCAATATGCAAATAG
>R-27 snake_contigs.fa.36
TCTAAACAGAGATTTTTCTTTGTCTTCTAAATCTTGCTTTGACCTCAACTATCAGTTTCTGTTCACTTAGGGATTTATTGAAGCATAGTCTGACCAAGGG
>L-28 snake_contigs.fa.36
GGCCCTGAACTATTGCATGCAAGTGCACACATACCCTTACAGACCTTACCAGCTGAATTTTGAAAGAACTGGGCTAAAATGACTACCACATGACATTGTT
>R-28 snake_contigs.fa.36
GGGATGCAATGGAAATCTTGTCCCAGTGTCTGGAACTATATAGGGCTGGCTGGGAAGAAACAATCTGGGATTCAATCCCAGCAAGACAGAAGTTCTCTTT
>L-29 snake_contigs.fa.36
GTTCAGAAACCTTCTGTCATTTTGCGTGCCCAATGATAGCTCTCAACAGGGATGCATTCCAATGAAAGCCTTGGGAGACTTCCTATATTAATGGCTACCA
>R-29 snake_contigs.fa.36
AATATGGTTGCAGTAGACCTTGTCGAAAAAGTGGTGGTGCACAGGATGGAGGAATAAAGATAAAGAAAAAGAACAAAGGAGATATGTTGATGTCCTGCAG
>L-30 snake_contigs.fa.36
CCCAGAGTGTGTATGAATTATATTGAATATTTTGCTCACTGTTAGCCACAGCAATACCACTTTCCTCTCCATAGAACTCAGCCTGAAAGAATTGGTAATG
>R-30 snake_contigs.fa.36
TCCAAAACAGGAGATGAAGGTGGTTTTAATCACTATAGGCATTAGAAAAATTACTTTAAAAAGAAAATGTTTAAACAAACAAACAAACAAACAAACAAAA
>L-31 snake_contigs.fa.36
GAATATTGCATATTTTGCTGTGAATTACAGCTATAATTTATGGACTCATATTTCTGATCTGGTCATTTGTTCTAGGTATTCTGATTTTACCATCACCTAA
>R-31 snake_contigs.fa.36
CCTCCCTGCTGTGGATGCCCCTGCCCGCAGGGAACTACCCAAAACAGCATCCTATTAGCTTCTATTCAAATCATAAGCCTGCTGTCAACTTTCCAACCAG
>L-32 snake_contigs.fa.35
CTTCCCTTCCCAGTGCCTGACTCTTTCTTCTTTTTTCTCTCCAGGGAGGGCATTCTAAAATGTGGTGGCATGATCACAGGCTAACACCTGCCAAGCTTAC
>R-32 snake_contigs.fa.35
GTCTAGTAAATTAACTAGTATACCACACTGGGTCTCAGGTATATATTTAATAGTGTGTAAATTCTTCCTTGAGGAATCATGGTGGAATGTGGAATAGTGC
>L-33 snake_contigs.fa.35
AGGATTAATGAAGAGATGCTTGGCTTCTTTATGAAGCACACCAAAATGAAAGAATAACAGTAAGCTCATGTGAAGGTGTAGTTAAGTGGGGAAAAATTAG
>R-33 snake_contigs.fa.35
TTACAGAAGAAACTAAAATATTTTCATAGTAATTTTATTAAAAATTAAAAGAAAAAAGAAAAAAACTAATACAAACTAAAAAAATAAAAGAATAAAAAGA
>L-34 snake_contigs.fa.35
AATAGAAAGTGCAGAAAAGAAAAAATAGAAAGAAAAAATAAAAAGAAGAAATAAGAATATTGTATAGAGAAAGAAAGAAATTTATAAGGAAATGACTTCC
>R-34 snake_contigs.fa.35
TCCCATGGGAAGGATTCTTATAATTAACACTGGTATCTAGTGGGTTTAGAGCTCTGGGAGATGAGGGAAAGCCATTTTCGCTCAAATTGCAGTTGGCACC
>L-35 snake_contigs.fa.35
TTTAAAAGGACTCTGGGTTCTCATACTTCCTTTTCTAATCACTTTTGGAAATTGCTTGTTAACTTCTTTTCCAGGAAAGCAATGCCAATCATTGTGGGCA
>R-35 snake_contigs.fa.35
ATAGAGGTTGCATTTGGAATGGGAGAAGGTGAGTACAGAGCAAAGCCATTTATTCCTGCCTTCCAAAAATGGTTTCTGGCTCATTCTAGTGAAGGAGCAA
>L-36 snake_contigs.fa.35
CCAGGCAGTGCAGTGAAGCCCTTCTGTTTCTGGCACATAAAGAACCACTGCTGCCATTTCACCAAACTACCACAAAATAATTGTACCTCAAAAAACATAT
>R-36 snake_contigs.fa.35
CTTCAAGCTGCCAAGGCTGAAAAACCCTGGCTTATACAGTTGTTATATATTTATTAAAACAGGATATTCAAGAGTAGTAGCCTTACTAAGGTTGTTAGTA
>L-37 snake_contigs.fa.35
ATACAACTATCCCTGGATAAACAGAAGAAATAATTTTAGAAAAGGAGATATTTAAAATGGCTAGTTTCATTTATTCATTTCACCCTGTGGTATATTTGAC
>R-37 snake_contigs.fa.35
GCCTGGGAATAACATGAGCTTTAGTTCTGTGGAGGGATCAGTCAAGACGGAGCTGAATTCCTATTCTGCCAGAACATAAAATTTTCCATAAACCAGTCAC
>L-38 snake_contigs.fa.35
TTTCTAATTAAATGAGGGACATACTTTATTGACCAACAGGTGGCAGTATCATACTCCTTTTTCTTCAGCTGTATTCTCAATCAATTGCTGCATTTTGAAG
>R-38 snake_contigs.fa.35
CTGATTGCTGATGTTGCTAAACAGGAAAAGAAAATCTGAAGCTGCAAAAACAGAACTACAGGAGGAACATGGAGTGTAAGAAACATGAACACAGCAAAGC
>L-39 snake_contigs.fa.35
TTAACACAGTGAAAAATGAGATGAAACAACTACAGGATGACACCTTAGGCATCAGCAAATTGAGATGGATTGGGATTGAATACTTTCAGTCAGAAGATCA
>R-39 snake_contigs.fa.35
ATCAGAACAACCTGTGGAAATTGCCAAGAAGAGAACAGAAGTCAAATTCAAGGAAGACAAAACATTTCAGGAAGAATCATAACAATGAGTGTCAGAGAGT
>L-40 snake_contigs.fa.35
TGTTAGAAGAGACTTTGAAGAAGCAGGATAGGAAGAGTATTGATGCTTATGAACACTGGTGTTGGAGAAGATGCCTGAAAATACCATGGACAGCCAAGAA
>R-40 snake_contigs.fa.35
AGACATCTCCCTCCCACCTTCAAGCATGCAACCCCACTTCCCAAGTGCCAGTCCAAGTTAGCTCTCTGCAGATGGGCTCCATCAGTTGACATTGAACACC
>L-41 snake_contigs.fa.45
ATATGAACACTGAATGAAAAACTTAGAATAAAAAATAGTATCCTAATCCTAATAATAGAATCATAATCCAAATAACTGTACATGGGATTTTAGCTTACTT
>R-41 snake_contigs.fa.45
TATAGCATCAAAGCCCAACCATTTCCCCAACATGTGGTTGAGGATTACATAACTGATTTGTTCCTGTTAGTGCTAGTAAGGGAGATTTAAAAAAAATTAA
>L-42 snake_contigs.fa.6
TCTCTACTTGTCACTGGAGAAGACCCTGAGAGACAATGACAAAATCTGGCATAGTACAGGAACAGATTAGCATCATACACATGTACTTACATACCCATCA
>R-42 snake_contigs.fa.6
TCCTCTGGAACAGCTTGCCTTTGGTCAGGAGGTTCCCTCCCTGTTTAATATTCAGAAAGAAGCAGTTAAAAACTGCTTTTCCACCAAGACTTCCAGGAAT
>L-43 snake_contigs.fa.6
TGAAAGCCAGTTTGGCCTAGTGGTTAAGGCAACGAGCTGGAAACCAGGAGACTGAGAGTTCTAGTCCCGCCTCACTCGTGAAAGCTGGCTGGGTGACTTG
>R-43 snake_contigs.fa.6
TATCATGAAATTGCATTATTCCCAGCATTTGTTCATAGCATTCTATCCATATTCCTGAAAATGGTTGACCACAATGAAATACTCTCATGATGTTGGACTT
>L-44 snake_contigs.fa.6
GCTCACATTTTGAAGGAGTACTGAAGGAGTATTGTACATTTTTCAGGCAATAGTGTGAATGTGTATTCTGGTAAGGCATACTCATTTATCTAAGAGAAAC
>R-44 snake_contigs.fa.6
TATTGTATGTATTTGAATCCAAAATTTTCTGGCTTTTTCACAAGTCCACCAAGCTTTAAAAAATGACCCTTCAAGTTGTCCACATTTCCAACATAAATTT
>L-45 snake_contigs.fa.6
GAAGTACCTTTATACATTCTAGATAATTTTTCTGGAGTCATATACCAACAGTACATCATTTTATAAAAAAATCTCTTTTAAATTATAATGTGAATTTCAA
>R-45 snake_contigs.fa.6
CCAACCTTCAAAGTCATCTTATCAGTATTTTTCCCAAATGTATAAACATAGACAGTTTCCCATGGGAAGGATTCTTATAGTTAATTTCAAACACTTAATT
>L-46 snake_contigs.fa.6
CAAGTCCATCTGAGTGCTTAATCCATTTAAAACTTTCTAAAATTAACACTTTAATCACCCTTTTGCTCTATATTCCAAAAATTGTTTTTCAAATACTTAA
>R-46 snake_contigs.fa.6
GTAGGAGTGTGGGGGAGACCAAACTGATGTAGTCTAAGAATTGTCACACATTTCTGTTCTTTTTAGACTCAAAATAATTATTTTTATTTTACTTATTTTT
>L-47 snake_contigs.fa.6
TATTTTATTTATTTTCTATCCCACCTTTATTATTTTTATAAATAACTCAAGGTGGGGAATGTACCTATTACTCCTTCCTCCTCCTATTTTCTCCACAACA
>R-47 snake_contigs.fa.6
AATGGAATAGTTGCCATATATTTTAATGTTAAATATATTTCAGCCAAATTAAGCAAAAGTAAAACCAGTCATCTAATACTTTAGAAATAAGTATGAGATG
>L-48 snake_contigs.fa.6
ACTGGTTTTAATTTTGCTTATACATATACATATACATATACATATACATATACATATACATATACATATACATATACATAGTAAATAACTGCTGTTATTA
>R-48 snake_contigs.fa.6
CATGCAGAATACTAGCCTCTGGCAGGGATAAGCAATTTAGGTTGTGTTAGAGATTGATGAACCACAGTGTCATTCATCACTGTCCATGTTTCTTAGGGAT
>L-49 snake_contigs.fa.29
TGAATGGGGGCTGCTCATGACAGGTTGAAATTGACTTGTATGATATTGGAATTACTATTGATTGCTTTGGCACCTTGCGACGTGACAAGCTTGGCGCCCT
>R-49 snake_contigs.fa.29
AGTTAAGTTGTCCCCACAGATGCCTCCCTCAGGGCCCAACTGTCAGCCTTCCCAAGTAGACCACACAGGAAACACAACCAGATGAACTAATTCTACCTTA
>L-50 snake_contigs.fa.29
TTGTAAGGCTACATTTACAGAATCTTGCAAGTCTGAAAGTATAAATCTCCTGCTGTCTCTTTTACAGCCTGCTAAGTGTTGGAGGTCCTGGCAAATCCAG
>R-50 snake_contigs.fa.29
TGGCAGCCCCTGGGGAACTGACAAATCTCCATGGCAGCCATTTTGGGAGTGTATCTACCTCATGCTCTCAAAATGTCAAATGTACCTGTGGGCCAAAAAG
>L-51 snake_contigs.fa.29
GCTGCCAATTTCTCTCCTAATCCAACATTCTAGTGACTATACCATACTGGCCTGTTATACTTTCTCCCTGAAGAATCATCTGAAAAGGTGTTAGGAAGGA
>R-51 snake_contigs.fa.29
TTTGTGAGTGCAGAAATTGGGGAAATGACTTCCCTAAACTTCTCCCTGGAAAGGAGAAATTCTCCCAAATTTCTCAAGGGGGAGACTTCTCAAGGGTGAG
>L-52 snake_contigs.fa.29
ACTTCTTATTTTACAGAGGGAGATTCAAACTCCTGGAGTCATGGATGCTCCATCGCTGGAGATTTTCAAGCCAAAGTTGGACAGCTATTTGTCTGAGATG
>R-52 snake_contigs.fa.29
AAGTTCCTCGCTGGACTTGGTTCCCAGATTCCTTAGCATCTTGATAGTTTTCCTATGACATTGCTCCAGCTTCTCCATGTGCTTTTTAGAGTGCGGCTCA
>L-53 snake_contigs.fa.29
GAAAGCTCTTCCTTCGAAAGGATCCTGGGTGATATGCAAAGTAATAAAAATGAACTAAATACAAAAGCACAATATGTAATTGAAAATAGGTGGAAGTGGG
>R-53 snake_contigs.fa.29
GACCACTCGTTTAGTGACAGTTTGGTGCTGGAAAAACAGACTTATGACTGGTCCTTGCACGTACGACCGTCACAGCATTGCTGTGGTCACGTGATTGCAA
>L-54 snake_contigs.fa.29
TTTGGGCGCTTGGCAACCGGTTTGCATTTATGGTCATTGCAGCATCCTGCGGTCACATAATCACCATTTCCAATCTTTCCAGCCAGCTTCCGGCAAGTAA
>R-54 snake_contigs.fa.29
TGGAAATGATATGACTATGAAGCAGCCTAAAATTGCATTTGCTTTTTTCGCAGCCACATCACACAGCTGGCTCCTATTCCGTTTGTAATCATCTATTATT
>L-55 snake_contigs.fa.29
CCAATATCTTTTTTGTATTACCAAGCCAGCAATTCCCCATTCTATACCTGTGCATTTGACTTCTGTTTCCTAAGGGATGGACTTTGCATTAGTCTCTATT
>R-55 snake_contigs.fa.29
CATGTCTTTCCAAAGTGGTGTGTCGGGACACACTGGTGTGTCACGTCCACGGCTGAGGTGTGTCACAGGGAAACCAGGAAGTAGAGGCCCTGGTTTGGAG
>L-56 snake_contigs.fa.29
CCAGAAGCCAATTGTGTGGGCTGGGAGGCAGGATTTGGAGCCAGGAGCCAACCACATGGGCCGGGGGGTGGGGGTTGGTTTGGATCTGGGAGCCAATCAC
>R-56 snake_contigs.fa.29
TAGCAGGTTCCTAACAACTCCAAATTTCAGTTGTGCCCCTTTGTTCTTCTCTGGCGGAACATGTACCCCCCAACATTGTTAGAGATGACAGAGCCCAATT
>L-57 snake_contigs.fa.52
CAAATGTTGAAAGAGAGAAGTAAGAGATTTTTTTAAAAAAAAAACCCTAAAAAAACACTAATTTGTCTTTTGAAACAAGCACAATCCCTGTTATATTTGT
>R-57 snake_contigs.fa.52
CATGCCTGCACTCACATGGTGTTGTCTTCCTTGGGAGCCAAGCTGATTTCTTCTGGCCCAGCTACAGGCCAGCCCAGGTAATTGCATATGCTGGCTGGGG
>L-58 snake_contigs.fa.52
CTTAAGGGTAGACCATTTTTCCACTGGTGAGAATTTTTGGCTCACTTTACCACCCAGCCTGAGCTCAGAGCTCACAGTACTGGAGAACCAATCTTCATCC
>R-58 snake_contigs.fa.52
GTGGAAAGCTGTTTGGGTTGGAGTAGTCTGCTCAAGGTCGTTTCCTGAAGATTACTGGCAACTGTAATGAGCACCTGCAGACAAATGGAATTTTACTGAC
>L-59 snake_contigs.fa.52
TTTTGAGGGGAGAAGGTTTAGGGGTTGTTTGTAGTTTAATTGGGAGGTATCCCACGCTTTTGGTTATTCTCAGCTTTGCTCGTATCCCGCACATTACTCA
>R-59 snake_contigs.fa.52
TTAATGTTAAAAGTCCATCTTAGCTCCCAAACCAAAAACACTACAGTGTGGGCTTTAGCTGACTCTGGGTGCTCAAGGTGTTTAATCCACCCTGGGGTGG
>L-60 snake_contigs.fa.52
CATTAGCAGTAGAACTAAAAACTTTTCCTTTAAAACACCCAGTAAGTTTTACACAACTGGATGGCTCTGAGGCTGGGGGTGGCCCTGTCAAATGGTTTAC
>R-60 snake_contigs.fa.52
CCCCCCAAAATTGTGGATGCCTATGTGGGGAAGAACATGGCATGGCATTTGAATGGATCTGATATCATAGCGCTGAAATTAACTGCCCATGGTAGCATTT
>L-61 snake_contigs.fa.43
CTTTGCACAAAACATTCCCTTGATATCTCCAGTTTTCTTGAAGAGATCTCTAGTCTTCCCCATTCTATTGTTGTCCTTGATTTCTTTGCATTGTTCATTT
>R-61 snake_contigs.fa.43
TCCAACTGAGATCATTCTGTCGTTTTTGAGGTTGTACCCCAGTACTGCTTTTCCCACTCTTTTATTGACTATGAGGGCTACTCTATTTCTTCTAAAGGAT
>L-62 snake_contigs.fa.43
TCTTGCCCACAGTAGTAGATATAATGGTCACCTGAGTTAAATTCATCCATTCCCATCCATTTTAGTTCGCTGATTCCCAAGATGTCGATGTTCAATCTTG
>R-62 snake_contigs.fa.43
ATCTTTGAAACAAATGAGAGCATATAAGAGATTCAATTACGTTAAAAATAATCAATCAATCAAATCTTAATTTTTTTAAAAAAAATTAAAAGATTCAATT
>L-63 snake_contigs.fa.43
ATGTCCTCTGAAATTCCTTCTCATCTTCATCCCCCTTCCCCCATTTATTTATCTATTGGCCTTCTACACTTATGGGTTTCACAAAGGCTCCCAGCAGTTT
>R-63 snake_contigs.fa.43
ACCAACTGAGTGACGAAAAATGGGTCAGACATTTTAAAGTTTTCCCTTTATTCATTAGTTTTCATCAAATAACTAAAAGCAACTCAAACCAAATGTTGGC
>L-64 snake_contigs.fa.43
ATGATTCATAGACTAAGCAATTCCAAAGGCCTTCTTCCCATAAGGCTTTCTTTTTGAAGTTAAATAAAATCGCTACAATGTGGTATTTAGGTTTGTTGTA
>R-64 snake_contigs.fa.43
CACAATGAGCAATTATGCTCATGCTTATATTATATAAGCAATTATGCAAAAGGAATGAACTATATTTCTCTACATCCATAGTGCAGTCTTACCAGCATTC
>L-65 snake_contigs.fa.43
TTAAGCAAACAAATCTCCTAAACTGGTTTACATTTACTATTAGATTTTTTAAAAAAAGAAAATGAAAAAAAGCCTAGTGTCATGAGAAAAAAAACTGGGA
>R-65 snake_contigs.fa.43
ATTTTAAAGACAATTTCTTTAATTTTTGATCATTAAAAAAGAGGTATTTTAAAAAAAAAAAACTGGATCAGCTGAAAATAAACTGAAAACTGAATACAAA
>L-66 snake_contigs.fa.43
AATGAGAAAAGTAGGGCTTGCTAGCCTTTTAAAAAAATGTGAGTAATTGATTTTTTTTCAGGTTTGTCCCAAAATATTTTTAAAAGTACATTGTTCTTAA
>R-66 snake_contigs.fa.43
TTCTTTGGCCTTCAGAGCTAAAATCCAGAGCAGGTACACTGAAATGAATTCAGGCCTTATCTGAAAGTCAGTAATATTTCCTTTATTCTAGGGAGAGTTC
>L-67 snake_contigs.fa.53
GTCTCCTTTATTTTCATTTATTTAGTACTTAATATTTTGAGATGAATTTCTATAGCCATAAGTAATTTTTAAAAACTCCTCTAAAAAAATTAAATTAAAT
>R-67 snake_contigs.fa.53
ATTCTATACATTCCGGTCTACTATAATAAAAATCAAAAGTAAAAAAGCATGTAAATTGTCTACCACTATAATTAATAATACAAAAAGCATGAATACAAAA
>L-68 snake_contigs.fa.20
ATAGTTTGGCCCTTGACTTTAAAACTCTGCAGCACTGATCTAAGAGAAAGGCAGACCAATCTATTAGAAAGAAACCTTTTGTCTTTTTTAAAAATCTAAA
>R-68 snake_contigs.fa.20
TACAGCTCTGTGATGTTAAGCATTTCCATGCATTTAGCAGCAACATTGCTACAGCTTATCGTCCGAAAGTGTAGCAGCGTACTGGGAGCCACTTCACTGA
>L-69 snake_contigs.fa.20
ACCACCCACTCAAATGATACATTAGTCAGTCTTTACCTACTGAGTTCTTGAACTTCTTGTATTCTTCTGTAGATTTATTTCCAGAGTGACAAACTCATTT
>R-69 snake_contigs.fa.20
TGGCCGCACATGAAGATATTAAAAAGCAGGCCTTTGATTGTGTGGCCATAGCTGCAGTCTTGACGTCCCTCTTCCAGATGTGGACACCCCTGCATCAATT
>L-70 snake_contigs.fa.20
CTCCAGCAATAATTGGCATAAACGTATCACACTGATGTCAGAGCTCTAGTCTCCCTTATATATTGCTTAGCTCTCAAAACATATTACTGATTGCCACAAC
>R-70 snake_contigs.fa.20
GGGCAAGAGCCTCCTCCAACACCATAGTTCAAAAGAATCATTTTTCCTTCTATCCAACTTTTTCACCATCCAGCTTATTCACCATCCATATGTATCCATT
>L-71 snake_contigs.fa.20
AGAGACATAGAAATTAAAGATGGATAATATCTTTTAAACTTAGAAAACTTTCCTGCCAATGTCAGATTTTGCCATGGAAAAATATCAAGTGCTTGGCCTT
>R-71 snake_contigs.fa.20
TTCTCACTTTTTAAGTGAGCTAATTTGGACTTGGGCAATGTGTATTGGGTAGGTGAGCCAACCTTAATTTGGCATCCAAGAGGAATAGATAATACTTTGG
>L-72 snake_contigs.fa.20
GCCAAGCTGTTTTCAGCCATGTAGGGCGTGGGGTAGGGAATACAATTCTTTCTGAAGATTAGGAACCAGCAGGAAAAAATCAGAAATACTGGCTAACTTT
>R-72 snake_contigs.fa.20
AGGAAATGCCAGAAAATGGAACCCAGCTTCATGGAATGTGGCAATTTTGACATGTTTTATGGAGGACAAGGCCATGGAGAGCACACACTAGCTGAATATT
>L-73 snake_contigs.fa.54
TGTTTCTCCTTAATGTAGAAAGCGTCTCTTAGGGTACAAATACTTTAAAAAAAATAATAAATTGGCTGCTTTAGAAATAGGATGGCTGGACTTAATGTTC
>R-73 snake_contigs.fa.54
AAATAAGAGGATGTGCTCTCTGACACTGATATGAATAATCAGTCAATGAGTTTTATTACCCCATTATATTCTCTGCCTATCAGAAGTCTTTGGGCTGGTA
>L-74 snake_contigs.fa.54
AACTTAATGTTGCTTTGGGCTTCATTGCTTTCTTAGCTCACAGCTTCTTTAATGTGTCCAGCTACAAATCTTAGCTTTGTTCTCCTGTGATAATGGAAAG
>R-74 snake_contigs.fa.54
GGGCTGTGACTGTGCAATGTGACACAAAAAAGTGGTGAGGCTTTGTTTGTGGCTGCCATTTTGATTTTTTTTACCCCTTCCATGGACATCCCTGGTCAGT
>L-75 snake_contigs.fa.54
AATATCTGCCATATTATAATAACATCATACACTAAATGTGATGAACTCCAATCCACTAAATCCATTTGTCGGCCTATTAACAGACATGAGACATTTTGTT
>R-75 snake_contigs.fa.54
TGCATACAATTACTCTGGAGCCAATATTCATGTATTGCAGAGCAGTTTTTTTGAAATCCTGGTGTTTTCTTCCTTCTCACAATAATACTGTATGTTCAGG
>L-76 snake_contigs.fa.54
GATTGTCAGCATCTGACTGCCAGCAACTGATGACATTTTAATTTACCCAAAGTGACATAGATATCACTTAATCTTGCTGCAAGACTTTTAAAAATAGGAA
>R-76 snake_contigs.fa.54
GCTGGGCTAACGAGCATCCTTGAGCCTTGAAGTTAGTTCAAACAAAGTATTTTCACCCTCCCAATGCATTTCCTCTCCTGCTCATTATCTCACAATTGCT
>L-77 snake_contigs.fa.54
GACATGCGTTGACTATTGACCCAACATTTCCATGCATGGGAACACAAACAGGTGTTCTAAGAACATGTGATCGGGGAACATGACAGAAGATCAGATCAGG
>R-77 snake_contigs.fa.54
TCCTAAATTGGTGAAGAATAATAAAGCCATTCTTCAACTGACCCATCTCTAATGTTTTGGTGAGAATCAGCATTCTTCAGAATAGGTGATATACCCAAAA
>L-78 snake_contigs.fa.54
GTTTTCCTGGACTTCATGTCCATTATTTTGCATTGCCACTGAAACTTTAGAAATATGTCTATGTTTACCTGTTTTCATGCTTGTTGAACACTGTTGATTT
>R-78 snake_contigs.fa.54
CAGAAAGATAGTGTTGTCAATCACAATCGAGTTTAGACTTCCTGCTGGCTTCCCCATTGGCTTGTGGGAAGCGTTCGGGGACTGTTGGGAATGACAGTCA
>L-79 snake_contigs.fa.14
GCAGGGGGTTGGACTGGATGGCCCATGTGGTCTCTTTCAACTCTATGATTCTATGATTCTATGATTCTATGACTGGTATACACCTACATTGTACTGGAGA
>R-79 snake_contigs.fa.14
GGAAAAGCTCCACAGGAAAACCCAGAAATCTAAGATGGGTCTTTTCTGAGTCTCTTTGGTGGGGTATTCAAGGCTTCTAAACTACGCATGCATTTCTCCC
>L-80 snake_contigs.fa.14
CCTGGAGAGGGTCCTCCTCCTCCTCCTCTCCAGCAGTACCCCTGACCATAACTGTCTTTATTCTATGCTCCATATTTAGTTTCAGTGCCTTTGAATCCTA
>R-80 snake_contigs.fa.14
TGTTAGGAACCTGAATGTTTCTTCAGTGTGAAGGCCCAAAGGGTCTTGCTCCCTCTTAGAGTCTTGGAAGGGGTTAGAAAATACTGCCTTACTGTATCTA
>L-81 snake_contigs.fa.14
CCTTACTCTTTGGTGGGAAGAAGCATGTCTTTTTCTACTTTGGCCACAATACTAATGCAAAACAGTAATACAAATCTGAATCCATGCTAGTTTGTCAGTT
>R-81 snake_contigs.fa.14
ATTGGCACATTTGTAGATTTATATGCTCTGTGCTATTTTAAACCCTATTAAAATAATCTGAAGTCATGTCATGCTAACTATCCACAATAAAATGGATTAG
>L-82 snake_contigs.fa.14
ACAAACCAGCTGATCAGATATAAAAATTGCTTCAAGGGCTTTTTCAAGCTTGCCTCTCATTTAGAACAATTTTCACATGAATTAGTGTATTAAACAGAAT
>R-82 snake_contigs.fa.14
CTCTGTGAAATCTCTTACGCTGCTGCGCCAAGAACTCCAGGTTGCGCGCCCTTTTCTCCCCCTGGAATGGGGGGGGTGGTTCCTGCCCACATCCAACACT
>L-83 snake_contigs.fa.14
ATCATTACAGCCTTATCTAGAACCAGCTCTATGACTACTCATCATTTTCGAGAAATTTTTCTCTTCCTCCCTGCCCAACATAAAAAACACAAACAAAGGA
>R-83 snake_contigs.fa.14
AATAACCAGTCTTACAGTAGACTTCAGCCACTGGCCACGCCTGTCAAACTGTACATTTGAAAAAAAAATGTTTAGTTCACATGTTTTGTTTCTGTTTTTA
>L-84 snake_contigs.fa.14
CAATATGCAAATATAAGTGTTCAAAATATTTATCTTTAGCTATATTCTATTTCTTTATTTCTTTTATTTATTTACTGGATTTATATGGCTGCCTATCTCA
>R-84 snake_contigs.fa.14
AAACACTGATGTGGTTTACATAAGACACTGAATCACAAAATAAAATTATAACTAAAGAGAATTTGACTTTTAAGAATGGCATGTGTTACCATGTGTCCTC
>L-85 snake_contigs.fa.14
TATGTGTAGTGCACCTAATTTAGGTTAACAAGTGACAGAGATTTATGCTTTCCTAGTTAGAAAAATATCTTGTCAAGTTAGACAGTCTAGAAAAGGAGTC
>R-85 snake_contigs.fa.14
GTTTTATCAAAGAAAAGAAAATTACCAAACTATGTGTGTTAGCAAAATTAAATTAAATTTATAAGCCTTACTGTGCTTTTATGAGGATGAAGCTGTCATA
>L-86 snake_contigs.fa.42
AAGGAAGGAAGGAAGGAAGGAAGGAAGGAAGGAAGGAAGGAAGGAAGGAAGGAAGGGGGAGGAAGGGGGAGGAATGGGGAGGGAGGGAGATTTCCTGGGT
>R-86 snake_contigs.fa.42
AAAAGAAATTCCATTCCTGCCTCCTGGAGGGATCAGAATTCCAACTTCCTGGAGTCTGTTTGCATTTATATTTTCCCCAACCAGGTTTTGAATATCTCAT
>L-87 snake_contigs.fa.42
CAGAATCCACATTCCTCAAATATATCACAATGATATTAATACATTCACGTGTTCCTTCTCAATCTCCTCCCTGCTCCCCTAGTTAGAACTACTGAAAGGA
>R-87 snake_contigs.fa.42
GGAAGTGATGGGACCAGATGCCATGATGTTCGGTTTTTGAATGTTGAGTTTCAAGCCAGCTTTTGCACTCTCCTCTTTCACCCTCATCAAGAGGCTCTTG
>L-88 snake_contigs.fa.11
ACTGATTTGACCTCCTTGCAGTCCAAGGGACTCTCAAGAGTCTTCTCCAGCACCACAGCTCAAAAAAGTATTAATTCTTCGGTGCTCAGCCTTCCTTACG
>R-88 snake_contigs.fa.11
TGTTGGGTCACCCCTCACATCCCAGGGGGAGAAGAGAGCGCGCAGTCTGGAGTTTTTGGCGGTGCATACTAAGAGGACACGTAAGGAACCGCCCTAAGGT
>L-89 snake_contigs.fa.11
TGTTTGGGATATAGAGGGGAAATTAGAGAAGCCATGTTACTTGGCAGGATTCTTCTGTAGTGAGAACAATAAACCATTAGAGATAACAGCCGTCTCGGAG
>R-89 snake_contigs.fa.11
CAGACCTGTCTCCTCCCGATTTGGCCTGTTGGCCTGTGTGCTTCTGCGATAAGAACAGAAGGCCTGGTCTGGAGCTGATTCAGGGTCCCCAGTCTTTGGG
>L-90 snake_contigs.fa.11
GGCTGGCGGGCACACTTGGGATTTTGAGGTGGGGGCCTCTGCAAAATAGCTCGGGGTGGGGTTGCTCATTCACAAAATAAGTGACATGGAGGACACACCT
>R-90 snake_contigs.fa.11
CTTTCTGTGTTTCCTTTGGATTTGGTGACACAAAGATGCACCAGGAATGGGAGGGGACTCTGCTCTTTTCCACTGCAGTGTACAAATCTCCGGACTATGA
>L-91 snake_contigs.fa.11
AGAACTGGCCTTTGAGCTGTTGCTGGAGCGGCTGGTGTCCATTGGGTACCCTCATGAAATCCTGGAGTATAAGTATGATCCCACTTTCCCTACCAGGTAA
>R-91 snake_contigs.fa.11
AGAAACCTTCAGATATTTACAATGTCCCTAGCTAGGTACTGACTTTATTAGAATCAGCCTAATACAAGTATTACCTAATTACAGATCTCAGTTTTTCCCT
>L-92 snake_contigs.fa.11
CATGGTTTGGATTGGCTCAAATATTTCAAGATATTTCCCTAATATCAATCTGTTACGTCACAAGGCTGGACGGTTGGGAACTTTAGCCCATCAGCTTCTT
>R-92 snake_contigs.fa.11
CGTGCTTCATTAGGGCCAGCTCAACTGGGGTTCTGGAGCTCTTCTGGAGCTCCTCTGCTTCCTGCCAGTCCAGCCTCAAGGCAAACCAGAGAGGGAAGCT
>L-93 snake_contigs.fa.11
GAGAGGGCAGATTTCACATTCCACGTGGATAAACGAGCTTGAGTAATTTTTCCCATAAAAAGGCTAGGCATTAGGATTTTTTTCTAAAGCAAAGTGTGGA
>R-93 snake_contigs.fa.11
TTGCAAAGGGAGAGTTGGGGAAGAGGGAAAAAGGGCCGGCCTCGGGTCAGGGCACTGCCTGTCCCCAAGGATGGCACAATCCGGCTGTTCCTTGGCTGGG
>L-94 snake_contigs.fa.11
AGGGATATCTGGCACGGCCCTGTATTGATTTCTGTGGAAGCGCAGGAGCCCAGAAGTGGCTAGCCACGGGGCTCACTTTTGGGGCGGTTCTTCTCAGCAG
>R-94 snake_contigs.fa.11
CCCCGTGCAACGCTTGGGAACCCGTAAGGAAACTTAACAGCATAGCAATGGATGGAACATGCAAAGGTGGGGGGGTTGTTCACTCACTGCAAAGTATAGA
>L-95 snake_contigs.fa.30
ACCCATCTTAAAGCTGCCAAGGTTGAGAAACATTGATCCAGACAAACCACTGTGGGAAAATGACTCAAAATTCTGTTTTGCTGGTGAGATCACTGCACAG
>R-95 snake_contigs.fa.30
GGTAAAGGACCTTGGGAGTCATAGTTCTATGGGGAGTATTCAAGAATTCCTAAGATGCCCTGTGTCCTCAATAAACTACAATTACCAGAGTTCTTTGCAG
>L-96 snake_contigs.fa.18
GTATTATTTCACGTTATTTTATCATCATATTTTCTACATTATATTGAAATATTTTATTGTACTGTTTTGCTAGTTTGGATGGACTTTGTATATTTGCTGT
>R-96 snake_contigs.fa.18
AACTTCAACTTTTGCTGGTTAAGCTCCTAGGGGGTGCCATAATCTACTGCATGAGACATAGAGGACTTTAAACAGACTTTCTATGACTTCAACAAGATTT
>L-97 snake_contigs.fa.18
TAAACAGATTCTTTCTGATTCCTACCAAGTTTTTATGCAAGGCATTCAGGACATTGTGGAAAATATGACATCTAAAATGTGTCATCTGGTTGGGGATGTC
>R-97 snake_contigs.fa.18
TATGCAAAAATATTGTAATGATTTACACTATTGTTGCACTATTTCAAACATCTAAAACATTTCTTTCATATTCTTTGGTCATGTCAAATTATTTTGTAAT
>L-98 snake_contigs.fa.18
GTAATATTAAAAAATCTATCATTAGCCAGTAAATCCTAAAGTTATTCTCATGTACTACTTAACTGGGGAACATGTACTTCCATTCAACATGGGGCTTCCT
>R-98 snake_contigs.fa.18
CTTCCAGTCCTTCACATGATATAGAGTTCTATTTTTTGAGGTTTATGACAAAGTTACTTTTCTATGCTTATAAGTTGTTGCTTGTTGATGGGTGTTTATT
>L-99 snake_contigs.fa.18
AGTTGGGTGGTATGGAGAGTTTTCTTATAAATAATAAAATAGTGATTTCCAAAATATTTAATAAATCCTTTTTTAATGCTCAAGTATTTAATATTTAATG
>R-99 snake_contigs.fa.18
AAGCCCTAATCCCCCTGGTTGAAAGCTAAGCTTCCAGTTGGGATGCAAAGGCCCACACAATTATCAAAGCACAAGGGAGCTTGCCCATACGTTGCTTACA
>L-100 snake_contigs.fa.18
GAAGCTTTTCACAGCAACTCAAAACAGTCATTGAATAATAAGTTGTTAATGCTGGGAGTACATAATATTAAACTTTTGTATAATAAAAATATAAAATTGT
>R-100 snake_contigs.fa.18
GACCTGACAAAATGTCCCGAGAAGTGTGCTGTCTCCCAGGTGCAAAAAATCCGAGATGTAACTGAGAGGTTGACAAGGCTCGTCAAGCCCACTGACCGTA
>L-101 snake_contigs.fa.18
ACCCCTTCCTTCTGGTTCACGTGGGAACCAATGACACTGCAAGGCACAGCCTTCAGAAGATCAGACGGGATTTCGAAGATCTAGGTAGGAAGCTGAAGGA
>R-101 snake_contigs.fa.18
TTCGGAAAGAAGAGACCTAGTAGTGATGGGAGATTTCAACTATCCTGATATTTGTTGGACATCAAACTCTGCCAGGAATGCAAGGTCAAACAAATTTCTC
>L-102 snake_contigs.fa.18
ACTTGCCTTGCTGACAATTTTATTGCCCAGAAGGTGAAGGAGCCTACAAGGGGATCAGCTATTCTGGATCTGATCCTAACCAACAATGATGACCTGATTA
>R-102 snake_contigs.fa.18
ATAATTTTTGAACGTTCCTGGAGAATAGGGGAAGTCCCGGCAGACTGGAGGAGGGCAAATGTTGTCCCTATTTTCAAAAAGGGAAAAAAAGACGACCCGA
>L-103 snake_contigs.fa.5
AATGGGTTCTGTTTGTTTATTGTGTTTCTATCTTTTTCTTCGCCTTCTAGAGTTCCACTGGTTAAGATGGACAGCTGTGTAAATGTGTTTAATAAATAAA
>R-103 snake_contigs.fa.5
CAGTTAAGACTGAGGAGAGTGATCTAAAAATGTATTGGGAAAACTGCCAGCATAGAGAATGCTCAGTTGGATGGATCAGGGATTTAGCTTTATAAGATTC
>L-104 snake_contigs.fa.5
AGCTTCCTGAGTTTGTAAGACTATATGTGGATCTATCTTACTAGTTTAGTTGCTTCACAGTCCTTTGTCTCTCTGCTGTGCTGTGGGGGAACAAAGGTGG
>R-104 snake_contigs.fa.5
CCAGGTAGAGGGCATTGCAGTAATCCACATGCAAGATGACATGGCATGAGTGACCCTGAGAAGGGACTGTTACTCCAAACCTGCCGTTGATCCTGAAGTT
>L-105 snake_contigs.fa.5
ACTCCCAAGTATATGCTGAGGATTCCACTTTACGCTCCAGAATGCTTCCAAAGCACCTGGGTGACTCATTCCCATTCCTCACTCTTTCTCAGAAGTTCAA
>R-105 snake_contigs.fa.5
TAAAACTGGTATGGTCTTCACTTCTTTTCTCTCTTTTTTTTTTCTCCCATGGTTTATAGATAGGTATCGCCACAGCTGTGATTACAAATTTAGAATTAGC
>L-106 snake_contigs.fa.5
TAGCAAATTAACTTTCACTGTCGACAAAGCTGATAATTGTTGAGTTGTACAATGTGGTGGGTGTGAACAGTATAATTTCACAGCTTGCCTGAAATGTTCT
>R-106 snake_contigs.fa.5
CTGCAACCGGTCATAGATGCAAGCTGTTTGCCAAGCGCCCAAACTGCGATCATGTGACCGCAGGGGGGGGTGATGTCTTGTGATGCTCAGAAGTGCTTTA
>L-107 snake_contigs.fa.55
AAATTCCCCAATTATTTGATCCATCTATGTAGATTTCTTGAATGGTAGAAAGATATAAGCAGAAAGAAACCACACTTAAAAAAAATAGATATAAACTATC
>R-107 snake_contigs.fa.55
CAGCAGTCTTATCTCTATTGCATACAGGTACATATGATGACTGCAATTAATTAAACATGTGTTACATACAAAATCATGTTACACAGGGGCAGTATTGTCA
>L-108 snake_contigs.fa.55
CTCTAAAACTTTGGGATTAAAATGTTCATGTTAAAAATCCTGACGCAGGTTTATAATAGGGTTCTACAATAATATGAATTTGTTTTTTTTTTTTACTTTG
>R-108 snake_contigs.fa.55
AAACAGGTAAATTCTTTGGATTCCTATTTTTCATTTAATCAGTTTGATGTTCTAAAATCTGCTAGCTGAGTTTTTGATGATGTGCCATTTCGAGAGTGGG
>L-109 snake_contigs.fa.55
GAGGACTTGAGGCTGATAACAAGGATTCTCAGAAGGAAAAGAGTCTGGGACCAATTCCAACTTTATTTCCCTTACAAATATGTCATCCTGTCCTCCCTTT
>R-109 snake_contigs.fa.55
TGTTGATTGGGTATCTCTCTCCATGCTGACTGTTGACATCCCTTCCAGGGCTACTGGACCTTATTTCAGAGGTTGCAGTGGTTTCCCAGACTGTCTTGTG
>L-110 snake_contigs.fa.55
CCAGAAGACTTCAATCTGTCTTAGTGTGGTGAGGGGTCTGGAGGTGGTCAGCAGTTCAGCCATGGACCTAACCCAATTTATGAAGCCCCAATGCATGTGG
>R-110 snake_contigs.fa.55
TTATTCTCTGTATGTTTCCACAGAAGGCATAAATGGCTACATCTCACACTTGGCCATGTGATTACTTTTGTAATAGCTGCTACTTGCTGCTTGAAATCAC
>L-111 snake_contigs.fa.55
ACACACACTCCACTAATTTCAAAGTGAAATTATATTTAATTATACAATTAACTATATAGATGGACATCTTAGACCACTATAAACTAGATGTATACAGCAG
>R-111 snake_contigs.fa.55
TATCATATTTTAAGTAAAAAAAGTGTGTGTGGGGGGCAAAACTATTTGCACTTAACGTCCTTTCTCAGTAACTATAGTGTGTTTCCCAATAACAGCTGGA
>L-112 snake_contigs.fa.55
TGTTGCATTCTGTCTTCATCCTCTTGTTACTTCTAAAATACCATCTTGCTTGTTTGAATAAAAAGACCACAAGTACAATTGATGGCTTGGTGGTTCTTTG
>R-112 snake_contigs.fa.55
ACAATGGAGCACCTCCCTAACAAACTGGACTCAGGACAAGTGTTTATATCAGGGTCTTTTAACCAGAAGATTTATATATGTACAGCTTTGTGTACATGTG
>L-113 snake_contigs.fa.55
TTTTTAACACAGCTCCTGCAACTGGACAGTCAATGTGGAAATCTTAAAATTAATCACAGTAATCCAGTCTGTTCCATTACAGATAAGATTAACTTTTTAG
>R-113 snake_contigs.fa.55
CTGGGCAATTTGGTTTTTATCCAAAGTATAAAACGTAAGTAATGGACCACTCCAGGTTTGATTTTTATTTAAACAGCTGAGTCAGTCTTAGAAGCCCAAC
>L-114 snake_contigs.fa.55
ATCATTGAGGCAAACCATTAATACAAAAACTCTGGAAGAAATATTGTCATTTGCCCTTCAAGTGCTTCATTAACTTCAGAGATGCTGAAGAAGATAACTA
>R-114 snake_contigs.fa.55
CTACCTTCCAAAAGTGAGCAAAAATTGCCCTGCCCTCCTTTCAAAGTAGAGGATTTATAGGACTTTCTATATACCATGATATGGGGCCTTTTGGAGCAGG
>L-115 snake_contigs.fa.55
GAAGCAATTGGCAGTCCAGGGGCTCTCTGGCCCTGTGCTGAAATGGCTCATCACTTCTATTCTAATTCTTGTGTTTGTCTCCTGTTTTATGACTGCTGTG
>R-115 snake_contigs.fa.55
CTACAATCAAGGCTTTTTGAATACTTCAAATACTTCAAATACAAATACCATTTTCAATATTTAGAAAAACTAATTAGGAAAAAATCTCACTTTTTCATGA
>L-116 snake_contigs.fa.55
CTTTTAGATTTAACATATTTGAATTTTGTGCAAACATTTTAACTACTTTTCCTGAAGTATGTGATTCATTTACTTCTATCCGGTATGAGAGTTGCCTCCA
>R-116 snake_contigs.fa.55
TGTGTTCCATTTTTTATATAGCAATACTGATTTAGATATGTCCTTTGTTACTTTCTTTAATAGTTATGTAGATCTTTCACTTTATCTCTGGATTGGGTAC
>L-117 snake_contigs.fa.55
GCCCTTAAAATAAAACTAGCTTCCCTTTACAAATATCCTTCCCCACTCTGGCCTCTTTGAATAATAATTTTCCCTTCTAACATACCATAAAAGGCCCTAT
>R-117 snake_contigs.fa.55
ATGAAATCAATCTATTCATTCTTATTATGATTATACTTAGATATGTAGAAAGTCAGATGTGTACAAGGGACCTTTTGCTGGATTTTTTTGCCCTATTAAT
>L-118 snake_contigs.fa.55
TTTAATGGGCACTAATCTTTATGCACATTTGTTCTTACATAAAATGTACACCTCAAGCAGCATGTATTAGAGATGTTGATGAGGGGCTTTCCTACTGATC
>R-118 snake_contigs.fa.55
TACAAACCTCAAGTATCATCACATTTCCAACTCTGTATACCCTGGAATCAGTCTGTCTGTCTGTCTGTCTGTCTGTCTATCTATCTGTCAAAAACTATTG
>L-119 snake_contigs.fa.55
GATCTTCTGAAATGTTACAAATGAGTTGTAGGTTATAGTATACTTTTTTATTCATATAAATATTTAGTATGGTTTTTGCCATTTTATGGCTACGAGCAAT
>R-119 snake_contigs.fa.55
CTTGCACTTCCTCCTTCAGTAATTCTACTTTCACTAAGATTACCGGCCTTAGTCATATCCATGCCACGTGCAGCATTCCCTGCAAATGATAAGGCAATAG
>L-120 snake_contigs.fa.55
TGGACAGTTCTGGCATATTTTAACCAGCACAACCAAGATTCATTTTTACCCCAAGTATGCTTACGCTATTCTAAGCTTGTTAAGATTTCTAATCTACAAA
>R-120 snake_contigs.fa.55
CAAGACACGTGGTTTGTGTGGGTGAGTGAGTTAAAATGTCACCTAAAATGGCATACTGAATGCACCTTTAGGTGAGAATGGTATAACCAGTGCCCAAATA
>L-121 snake_contigs.fa.55
TTGAGATTGTTGGGGAGATGGGGTTGGAAGAGAGGAATGACAATGCAGTAGAGAGATATGGAAAAAAGGGAAAATCACAGTGGTCAGCAGAGCATGATAT
>R-121 snake_contigs.fa.55
ACAGATAAATATACTTGATAATATATATGCTAAAGCCTCCATGCATTAAAAATGCATCTACAATAAGCAGATAAATAATACTTTCTAACCACATACAGCA
>L-122 snake_contigs.fa.55
GTCCTGTGCATGTACTGCTCTTCTTCTTTCTGATCTCAATGAATCCTATGGAAGGCAGACACAATTATATTCACCATTTTCATAAGTCTTCATCTACAGA
>R-122 snake_contigs.fa.55
ATCTGTCCTTAGCTGAGTGTACAATTATTAGAAGTACAAGTACAAGTACAAGGCAGTTCAAATCTTAACATCTGCATTTATCAAGGAAATATATCTGTAA
>L-123 snake_contigs.fa.55
TTGGAATGCATAATACAAACCTTATGTGGTTTTGGAAGTTCCATGATATAGGACTTATTAAAAGTAGGACATGAGAGTTTAGTAGAACAGACTTCATATA
>R-123 snake_contigs.fa.55
TTAACATATCTTTTTGGTTCCTTGAGGTTGTATGAGTTTAATTTTTTAAAGGGTTATCTGGACTTACAAGGCTTCAGCCCTACCCTGATTATGCCACAAT
>L-124 snake_contigs.fa.55
GGTTATGTAAAGTACTTACAAATGACCAATAGGAAATAAATTCCAGACTTTTGATAAAACTATTATCCCTGTAAATATATCTGATTATATGTTTATACTT
>R-124 snake_contigs.fa.55
CTTGCTAGGTTTTTTCAGGTTACTTTACTGGGGTAAGTGGTGAAGAGTGCTATTACAGGTGTTGGTACTCTCTGTTACACATATTTCCATCTTTCTATCT
>L-125 snake_contigs.fa.55
TCCTTTGCCTGTCTTCACTTCCCAATCTGAAGAAAAGAATGACAGGAATTATTCTCTTGCAATGAGCATTACCATGCCAATATTTTGTGCCACTTTGGAT
>R-125 snake_contigs.fa.55
TATGCTTGAAACTGACTTCCCTTTGTGTCAAGGAATCACAATACCAAAATGTATTGGGGAAAGTGTGTGGTTGCAAAATTGCTAATATGCTGTTACTTCA
>L-126 snake_contigs.fa.55
TTTTCACAGGGCTTTTATATGCAACAGTGGAATGGTAGCTGGGTGGCCAGGAAGTCTTTGGAAAATTTCAGTGCTTTTATTTACGACAATTAATAATACT
>R-126 snake_contigs.fa.55
CAACTTACTTTTATGGTTCTCCTGGCATATCTAACCAAGTGGTCATAATTACACTCTTATACACAATTAGCTTCACTTCTAATGTCACCAGAAACATTCT
>L-127 snake_contigs.fa.55
TTCTACTTTTCTTTATGAATGTATTAAATAACAAAGGAGATGTCATATATGCTTTAGTTATTTGCTGTATAACCGTTAATTCTTTGCAACAGACCCCGTA
>R-127 snake_contigs.fa.55
GGAAAGATACAGTATCTATATTCTAAACATTGTACTGCTTGTACTATCTAGGAAGAGTATAAATATCCAGAATTATAGACATGGTGTCAGAAAGGTCACA
>L-128 snake_contigs.fa.8
GAGAGGAATGGTTCACTGGAGTTCAGGAAGGGGTCTAATCCTACTTATGATGTAGACTTTCATGACAAGAAAGACTTTCATCACAAAAATACCTTCTGGA
>R-128 snake_contigs.fa.8
TCTGGGATGTTTTTCTTCTTAGATAATGAAAATAGTCTTTATAAGGACAGTCATCCTCCTGAGAAAGTATGATCCAGCAAATTTGGAGAAGTGCTGTTCT
>L-129 snake_contigs.fa.8
GGTGCTTTATAAATGGGTATGCTCCACATTGAGGTGTGCAGTTTGCAAGTAAATATGGGCCCTTCAATGTTAATAGAGTTCCTTAAGATTCAAAGCTTAA
>R-129 snake_contigs.fa.8
ACATCTTCCAGCAAAATGGATACCCACGCAACTTTATCAAAAAGTGCCTGACCACTCAACCCAGCACAGCAAAACCAACAGAAACATCTCGGAAACTACC
>L-130 snake_contigs.fa.8
AACAGACTATTACAACCACATGGCATCACCGTAGCACATAAACCAACCAAAACTCTACAGAAAATCTTAAGTAACCCAAAAGACCCAGTAACCCAAGTAG
>R-130 snake_contigs.fa.8
ACATTTTATGGTAGCAAAATGCTTATACATTAGTTTTTCAAGTTATCTCTTGAGTTTGCTTTCACCAAACAATATTCATTTATGTCATCTGCAAGGTGAA
>L-131 snake_contigs.fa.8
AGATGCGCATACCATGAAATGAACATATGGTACTTGCCCTGTATTTTCATCTTCCATGTAGAATAAAATCAGCTTTATGGAATACACAAACCAAGCTAAC
>R-131 snake_contigs.fa.8
TTCCTTTTCCCCCTTTTTTGAAGACATGAGCAGCACATTGTTGGACCCAGGGTTTTTTCCTCATTTAAACTATTCTGATGTTCAATAATCCATATTTAAC
>L-132 snake_contigs.fa.8
CCAGGCAGTAAAGAAGATAGTGGCACTGTAGTTCCAAGAATTCTTAGAAGAAATGTATTTTCTAAAGCCTTTAAGACATGCTTGTTCTGGATGTTCTGAC
>R-132 snake_contigs.fa.8
CCAAAATCTCCAGACACAATTCTAAGCAATTACAAGGGAATATGCCAATACAACTGAAGAGGGCCAGCTTAGAAAAGGCTGCTTATCCTCATTTCTCTTA
>L-133 snake_contigs.fa.8
ATGCCAAGGAGCATGAGGAGGAAGCATCTAACGTTCAACTGACTTTAATTTTATTGAAAGTTTCTATATACTACAGCTCTTACTCTTCTTTAAAAGGTAA
>R-133 snake_contigs.fa.8
TTCCATAGCAGAAGTATAGTTACAGAATGTTTAATAAATGCATACAGGTGAAAGTTACAGGTATTATGAACTACACAAGTTTAATTTGAATTTTACCATA
>L-134 snake_contigs.fa.8
CTAAGGCTCAGTACAACCAGGATATAATCTGAGCCAGAATTTCCTGAACTCAGTCTAGGAAGTGCAAAAGAACAAGGATAAATAGGATTGCAAACAGGCA
>R-134 snake_contigs.fa.8
TTCTTGGACTGGACTTCAAACCTTGCTTGAAGGAGTCATGATCTGATTTAAAGAACCCAGATAAGTTCAATGGAAAGATAGATGCAAGAATGGATGTTGA
>L-135 snake_contigs.fa.8
CATGTAACTTAAGTAATCAAAAGGTTGACATGTGAGTTAAGGCACAAAAAGGACAATATGTCGCAGACAGAAACTACTTTGAAGCCAAAAAGCATGTGGA
>R-135 snake_contigs.fa.8
TAAAAATCCCAAACATATAAAAATTTGGGTGCTAGGGGACATTGCTAAATTATTCTAACTCTAGGTCTTTAGCTTCCCTCCCAAGATGGAGAGGCAAGTC
>L-136 snake_contigs.fa.8
ATTCTATATCACTGTTTCTTGTGTTTATTCACAAATGTATTGTTTATATAAGAGCACCACTGTTGAAATTGAGAGAATGTTAGATTTACACAAAGGTCTT
>R-136 snake_contigs.fa.8
AAAGAAAATTATAATTATCCTCTAGGGTGCTGATTCTCACTTATCTATATACATGTCAGCCTTGTGAGATAGTCCAGACAAGAAGTCCAGGAGTAAGATC
>L-137 snake_contigs.fa.8
TTTATTGTAAGGTTACATTAAAAGAATCTTGCAAGTCTGTAAGAACGTCTCTCCCCACTGGCCTTTACAATCCAAGAAGCTAGGGAGGCTCCCTTCTGAG
>R-137 snake_contigs.fa.8
CCTGAAAGAAGGTGGGTGGAAGGAAGAATGCCTATACTGATCTGTTGTTTTTGTATGTTGCCCATTTGTAATTGTGTACGCAAGGACAACAAGCGGACAG
>L-138 snake_contigs.fa.8
AGTAGGTTTTTTGAGTCAACTTGATGCATATCCTCCAAAAGGAATTGTGAGATGCAAGCAGCCTGCATTGCTGAATGAACACTCTGGTAATTTTGCTGCA
>R-138 snake_contigs.fa.8
GAAGAAAGAGCATAGCCTATCCAAGGAAGTCCAACATTTGCAGAAATGTAAAGAAAAAGAGGAAGCTTGACTAACCAAAATGTGAAAACACACACACACA
>L-139 snake_contigs.fa.8
CACAAAATAAAAATAACTGTGCATATGTGTTGCGTATGTGTAACTCATCCTGCTTAAGATAAGGTAAAAAAAACATAAACACTGCGAAACAAAATCAGAG
>R-139 snake_contigs.fa.8
GGACTGTCTCATCCCCATTGTATCAGCCCATCCCACCCGATCATGCAGAGAGGGCATTTTACAGACCCTGTCTGTACAAGAGTTCCATCTGGCGGGGTCC
>L-140 snake_contigs.fa.8
AGGAGATGGGCCTTCTCTGCAGTGGCTCCTGCACTTTGGAACACCCTTCCCCCAGAGATTAAGCACATCTCATTTCTGGTGGCCTTTAGAAAATAGCTAA
>R-140 snake_contigs.fa.8
CTTCTTCCACAACGTCCTCATTTTAAAGCTGATATTTTCTGCAATGTCCCAAATATCTTGCAAAATAGCTTGACAGGTATCATGAAAGATATGTTTAAAC
>L-141 snake_contigs.fa.10
GGGGGGCAGTTAATGGGAAGGAAAGTGCTGCTTTTGAAAGGCACTTGCTAAATGCAGGTAATCATCCCAGCATCTGGGATTAGACAAGCCTGACTGGTTG
>R-141 snake_contigs.fa.10
CTACCCTTGAAGAGTATCCGGAAGCTTCAACTGGTGCAAAATGTGGCTGCATGAGCAGTTTTGGGAGTCCCTAGAAGGACACATATAACACCATTGTTCC
>L-142 snake_contigs.fa.10
ATGAGCTGCATCGGGTACCAGTTTGCTTCCAAGTCCAATTCAAGGTGTTGGTTATCACCTTTAAAACCCTACATGGCATGGGACCAGGCTACCTGAGGGA
>R-142 snake_contigs.fa.10
ATGTAAAAACAAAAATTGTGAGCTCTCATTGTTAAAGGTTTTGAAGGCCTGGAGATGTGAATGTCAATGGCAAAAGCCTCACACAGTCGTTTTCTATGAT
>L-143 snake_contigs.fa.10
TTTAAGCAAAGCAGAACTGAACTTGAGCAGCAGTACCTCTGGATATTTTGGACTCTGTGCAAGCCCGTAATCTGCTATATCCAGCCCTGCCTTTACATCA
>R-143 snake_contigs.fa.10
AATTCAGGTAGTGCGAGGCTAGTGTCCCCACAGCTGAAGCTAATGGATGTTCAGTTGCCATTGGGTCAATGTGGCTGATCTTCGTGTTCGCAAAACAGAG
>L-144 snake_contigs.fa.10
AAAAGGAAAGTCCCATTTGAGGAAAGCTCAAAAAAGAAGAGGCTCGTTTTGAAGAACTACAGCAGAATTCAGGAGATAGTAGGTGCACTTTGCATGTGGA
>R-144 snake_contigs.fa.10
GTGCTGAGCCTGGTCTGGTTTAACTTTAGTTAGTTCTGCCTTAGAGTGTAGGATGAGCCTGGGCCCTTTGGTGAGTTTATGGTTCAACCAATTGTGCAAA
>L-145 snake_contigs.fa.10
TTCAGGGACCAGGTTCAACCACTGTCGTTGAGCCCACCCTTTGGAATAAGTTACCCCCAGAGGTAAGACAGGCCCCCACTCTCCTGGCCTTCAGGAAAGG
>R-145 snake_contigs.fa.10
TGCAGAACAGCCCCAAACGTCTGGAGGGAACAAAATGGCAGCGTTTTCTGGTTGCTCCTGGCCAACTCCAACCCAATGTCCTGTGACAGTGGATGGTGGC
>L-146 snake_contigs.fa.38
ATGCTTGGGCCTAGAGCCATGTGCTTGCCCCTTTACTCCACACATCCCTTGGCAGCTATAGGGCTGAGGGTAAAAACAGGGACAAAAGAAGAAAGTTACA
>R-146 snake_contigs.fa.38
GGTGACTCCCAAGTTGTTAATTTGGTGAGAGAATTATCTAATGTGAAATTCCAGCCAAATGGAGATATTGATGAGCATATTTCCAAAGTTCAATCATTAT
>L-147 snake_contigs.fa.12
GGCGGCGGCGGCGGCGGCGGCGGCGGCACAAACTGTGAAAGCGCGCCTGCCGCGATAAGCCTTTCCTCCCTGCGCGCTTCTCCGACGTGGGGAGACCCAC
>R-147 snake_contigs.fa.12
TAATGTGTAGACTATATAGGAGTTGTTCTAAAAGGATATTTAGAAACCATGGTTGGTCCAAAATGCAGTGGCCCACATCTTTTTGGGCTCCTGTGTGCAT
>L-148 snake_contigs.fa.12
TGGGAGCACACAGTAGTAGTTTTGTGGATCCTGCTTTGGTTGCCGATTGGTTTCCAGGTCCAATTCAAGGTGCTAGTGTTGACCTAGTCCCGGTCCCACC
>R-148 snake_contigs.fa.12
CTGCCGTTGTTGGGGTCCTTTTGGCGAAGGAGCAGGGGGACCAAACAGAAGCCCAGAGTGGTGAGAACAGGCCCCAGCCTCCTCTGCCTCAGCAAAGGGC
>L-149 snake_contigs.fa.12
CTGGTCCGGTGTCTTTTCAGTAGACTGACAGAGGCCTGAGGATAAATAGAATTTACTGGCATTTGGGAACCTGGTAGCTTATTCATTGCCTTTCCTGACT
>R-149 snake_contigs.fa.12
AGAGCATATTTGTAATGAAAGGAGCAGATAATTAGTGAAGGACAGTAGGGTTATAAGAGGTTCTGAATGTGAGAGGTAATTTTGGTAGAGTCGTAATTGG
>L-150 snake_contigs.fa.12
ATTTTGGGGAAAGTGGACATGGGAAAAAAAGCAAAGCGAAAGAAATTAGAGTGAAAGTAGAATTTATTATTATTATTATTATTATTATTATTATTATTAC
>R-150 snake_contigs.fa.12
TGATTGTATCTTTTATTATTGTTTATTTTTTGATGTTAGGTAAATACACTGAGAGCTTTTGTAGCGAAGTCAAATTCCTTGTATACTTGGCCAATAAAGC
>L-151 snake_contigs.fa.9
GCGCCTAGTCGGAAAGTGGGCAGAGAAGAAGCAGCCCCGCCGTCGCTCGGAGGGGGGGGCAGCAAGGTGCTCCGGGCCGGGCCCTTCCAAGCGGGCTGTC
>R-151 snake_contigs.fa.9
CAGGACAGAAGGAATGGCAGATGTAAATGATCTGTTTGTACTATAACCAAAGCACTTGTTTTCTCATATGCCAATTCCAGAGCTGGGTAAAAGGTTAAGG
>L-152 snake_contigs.fa.9
AAAGACTCCAAAGACTCCACCTTTAATTAAACACTTTCCACCATTCTTTAATTAACATTGTAATTTTTTCCAAATTCTAGCTGTTCCATGTTACATCTTC
>R-152 snake_contigs.fa.9
GTAAGTTGATAACCAGCACCTTGAATTTCATCTGGAAGCTGGTAGGAGTCATTGCAGCTCATAAAATAATGATGCTACATGGGTGAAAAGAGGTGTTCCC
>L-153 snake_contigs.fa.9
ATAACTACCTGCGCCACTGCATTCTGCAGCAGTCGCAGGTTCCAGATGGTTTTCAAAGGCAGCCCTTTGTGGGCTGTGCTGCAAGAGTCCAGTCCAGAGG
>R-153 snake_contigs.fa.9
CACTGGGATAAAATGTTACAGCTACACTTGTTCAGCCAGGGGCAGAGATATACATCAGCAGATTGATGATCCTGTGCCCCATGCCAATGGATGACCTCTC
>L-154 snake_contigs.fa.9
CCAGCAGCCTCATGTAGATGTTAAAAAATGGGGGCGGGTAGAATTCTGAGGCACTGCACAAAGCAGGAGCCTAGGGCTAGACCATTGCCCCCCACAAACT
>R-154 snake_contigs.fa.9
AGAAAGGCTCTTACTCATGTCTGGTCAGGATCACTCTTCGTCTTTCTCCAGTGGCAATCTAAGTGTATCTTTGGCCACTTTTGCTAGTCCTCCCTGCTCA
>L-155 snake_contigs.fa.9
GTTCTGTCCTACTAACTAGATGTTCTGTAAGCAGTTTGCCAATGTTTTAGTGTATGTAGCTATGTTTGCGTAGCAGGACAATACAGGAGTGCTGTTAGTG
>R-155 snake_contigs.fa.9
AAAGCTTTTCCAATATGGAGAGAAGTAGCAGGCAGAAGGCAACAAATAAAATAGCAAGCTGAAAAATGGAGCAGTTCTTACACTCCACAGGAATACCCTT
>L-156 snake_contigs.fa.9
ACACCATGGTTTCTCAACCAGGGTTCCATGGAACCCTAGGGTTCTGCGAGAGGTCACTAGGGGTTCCCTGGGAGATCACAATTCATTTTAAAAAATTATT
>R-156 snake_contigs.fa.9
CACAAGAAAACAAACAGGAAGCAGCACCTATTGGCGCCAACCAATACGAAGCTGGAAGAGAGCACTCAACATGAAATAAAACTGAACTACAGAAGAAAAG
>L-157 snake_contigs.fa.9
AAATTGAGAGGAAAGGGAGGAACAGAACAAGGACTGAATGCTTAAAGGAGGGGTTTGGGGGAACAAGGAAGCCATTTGCAGCTTTAATGTGCTGTTGTTG
>R-157 snake_contigs.fa.9
GGCAATCTTAACGCCGGCTTGTGACTCATCCAGCCTGGCATTTCTCATGAAGCTTTAATGTAGCAGGATGCTAATCTAATAAAGAATTGCACATATCCCT
>L-158 snake_contigs.fa.50
TTATTCTTTTCTGTTACACCACTAGACACACAAACATGATCTTCTCAAAAGGCTGAGAAGCTGTTACATTATTCTGTTCTGTTCCATTACTTTGGTGCCA
>R-158 snake_contigs.fa.50
GATAGCTAATGTCCATATTTTGACAGAATGGAGGGAATGAAACGCCTCCCTGGTATCTTGGCAATATCTCCTATATAGCCACAAAACTCAATTTAAGCCA
>L-159 snake_contigs.fa.50
CGGATGTGTTTTCCCTCAGGAAAACAGATGGATTATTTTTCCTCCAGAGTTTTCAAGAAGGTAAGTGCTGAAGTTGTCTAGTGTTTTCTCTTTCTTGGCA
>R-159 snake_contigs.fa.50
TTATTTTCAAATAAACATGTTATACTCCAAGGGCAGAAGTACTGAAATCCAATGTTCTCTTTGCTCAAATCAGCTGCCCTGATCCGTGGGCTTCTAGACA
>L-160 snake_contigs.fa.50
TTTATTAATGACTTGGACAAGCTGATGGAGGAAATGCTTATCAAATGTACAGATGACATACAGTTGGTATCTAACCTTCTCTGGAAGAAGAGAAATGTAA
>R-160 snake_contigs.fa.50
GCCCTGCTGTTCCAGTGGCCATGCTGGCTAGGAATGATGAAAGTAGATGCAATATGTCTACTAGAGCAGAGTTGTTCAAGCTGTTCCACAGAACCCTAGT
>L-161 snake_contigs.fa.50
GTTCCACAAGAACCTGATGGGGTTCTGCGAGAGATGAAGCTGGGAAGAAGTCTCTGCTTGTAACAAGTATGATTATCCTGTAAAAGTACAAGGTACTGCA
>R-161 snake_contigs.fa.50
AGTCTTTCGCAGCATCAGGGTCTTTTCCAAGGAGTCCTCTCTTCGCATTAGCTAGCCAAAGTATCTGAGCTTCAGCTTCAGGATCTGTCCTTCCAATGAG
>L-162 snake_contigs.fa.50
CAGTCAGGGTTGATTTCCTTTAGGACTGACTGATTTGACCTCCTTGCAGCCTAAGGGACTCTCAAGAGTCTTCTCCAGCACCACAGTTCAAAAGCATCAA
>R-162 snake_contigs.fa.50
AATCCAGCTTGCACTTCTGGTAGTTCTCGGTTCACATAATGCTTAAGCCTAGCTTGTAGGATTTTGAACATAACCTTGCTAGCATGTGAAATGAGCACAA
>L-163 snake_contigs.fa.50
TTGTATGGTAGTTTGAACATTCTTTGGCATTGCCCTTCTTTGGAATTGGGACATAAACTGACCTTTTCCAGTCCTGTGGCCACTGTTGAGTTTTCCAAAT
>R-163 snake_contigs.fa.50
GTACAGAGCTTCTCCATCTTTGGCTGCAAAGTACATAATCAATCTGATTTTGGTATTGACCATCTGGTGATGTCCATGTGTAGAGTTGTCTCTTGTGTTG
>L-164 snake_contigs.fa.44
ACACTGACACCCAGTGGGAGGTTGACTAAATGACTGCTACCTATTTTAATTGTATGTGTGCTTAAGAGAGTCACCTATTAACAGATAGATGACATGGCAT
>R-164 snake_contigs.fa.44
CCCAGAGTCACTTTTATAGTGAGATGGGTGGTGTATAAATTATAATAATAATAATAATAATAATAATAAATAATAATAATAATCATGAAAGACAACAGAA
>L-165 snake_contigs.fa.44
AAGCCAAGAGACCAGAGCACCTCCCTGCCAGCAATCAACACCTAGATAGGCAAAGATTAACATCCAGCAACCTTCACCCAGATCAGCAAAGATTAACATC
>R-165 snake_contigs.fa.44
TGGGAGAGAATAAAACAGGAGAGGCACGCTGGCAACCAGCTGCCAGGGACAACCGATCTGACAAGCTCTCAGTGCCTGAAGACGAGTCCTTACTGGTTCC
>L-166 snake_contigs.fa.44
TGAAGCCTTGCCTGCAGCCTCCTTGGAATCAGCATCAGCATCTTCTACCTCCATGGACTTGCTTTCTACAACCTCCTCAGCCAGTTCCCACCCTGCTGCT
>R-166 snake_contigs.fa.44
CTCACTTAATGACCATTTGTTTAGTGATGGTTCAGACTTACAATGGTACTGAAAAAACTGACTTACAACTGGTGCTCACGTTTGTGACCATCACAGTGTC
>L-167 snake_contigs.fa.44
CCCGCAGTCACGTGATCATGATTTAGGTGCTTGGCAACCTGTTCGCATTTTTAACCATTGCAGCATCCCATGGTCGCATGATCACCATTTTCTTAAGTTT
>R-167 snake_contigs.fa.44
ATAATCTTAATCCAAATCGTTAAAGATAAATGAAATCAGCCAAACCCTGAAAGCAGTCCAGATAAATATTCCTTAACTGTTAACCCACTTCAAAATAAAC
>L-168 snake_contigs.fa.44
TAGAGAATTTACATATCCCCACAATGCACATAGGGCTTTTTTCTTAAAAAAATCAAACAGCCCAACTGCCCCCCTCAAAAACTCTGACTTCTCTTCAGGG
>R-168 snake_contigs.fa.44
ATGGTGATATCCCGCCCTTCCAGCTAGCTCTTGCCAGTCAAATGCAAACACTGTTTGCAATCTTCTGGCTACAAGCAGCCATCCAGAGGACAAATGTGGT
>L-169 snake_contigs.fa.24
GTATTTATATTTTATTTGAATTACATTTTTTAAATCCTGCTGAACTATTGCAGAATTTACAAACTATCATAATACAAGAATACACATAGTCCTCGTTTAG
>R-169 snake_contigs.fa.24
AAAAATGTTCTTGTCTCCTGCAGTTACACAGACTTTAAAGCCTGGGAAGAAGGATGCTGGATCTAGGTTTTTGTTTGGAAGTCAAAGATCCAGTGTGTAT
>L-170 snake_contigs.fa.24
TAGAACTGCATGAGACCATTTTTTACTAAACTGTTATGCAAGCATCCATATGAACAGCGGCCAAATATTCAAAGTTAAATAGGACAATGTTTTAATTAGG
>R-170 snake_contigs.fa.24
GGCAGCAAACAAACGAACTCCCTTGTCCTTTTGGGGACATGGCTTAAGAGAGAACAGTCAAGGTAACCGTTCCTTTTGTTCTTTTTAGAAGAGCTACAGC
>L-171 snake_contigs.fa.39
AAGAAGGGGCATACTCTTTGATTTAAAGGTGACAAATGTGAAATAATGAATCAAAAAGGTGTCTTTTTAACAGGATTCCTAGATCAAGGTTTGATTTTTC
>R-171 snake_contigs.fa.39
ACCAAATTAGATCCCAAAGCAAAAGAAGGAATCTTATTGGGGTACCCACCAGGAAGCAAGGGATACAGAGTCTTAGACCCTAAGACTGGCTCAATTCAAA
>L-172 snake_contigs.fa.39
CTTGCAGAGTGGTGCATTTTGATGAAACAGAGCCAAATTCAAATCCTCTACCCAATAGCACTGCAGAAGGGGGAGGTGATGATGACTTGTTCAAAGTACC
>R-172 snake_contigs.fa.39
GGCAGAGATGTGTTCATTCTGACATTTGTGGATGATTTGATTCTCTGTTACGAGGATCAAAGGGACATTAATGAAATTCTATCCAATTTGAACACAGAAA
>L-173 snake_contigs.fa.39
GGGTGGAACGCCTTGCGAAGGCGAGCTACTACTTGGGGATACAAATTGACAGAGAAGAGGATGGAAGTTTTCTTCTCAGAGGCAAAAGATTCTAGAGTTA
>R-173 snake_contigs.fa.39
TAGCAAATCAGCATGCCTCATTTAGCATATTCATGAATTGATCCCATGATGCAACTCTCTATGTGCTTCTGGAGGAAGCTGTTTTGTAGCCACGCCTACT
>L-174 snake_contigs.fa.39
TCCCCCCCCCTTCCCCTTCCACAGAGGAGATGGCACACCTGCTGAGCTCTTAGGCCATGCTTGGGCCTAGAGCCATGTGCTTGCCCCTTTACTCCATGCA
>R-174 snake_contigs.fa.39
ATGATTCCCACCTCATAGTGAAGTTGACACTTAACCCTTTTTAAACATTCTCTGAGGTGTCCAGTAAACATTAAGGAAAACCTTTTGTTGAAATAATCCT
>L-175 snake_contigs.fa.39
ATCATAAGACCATAAGAAACATACTTAGTCATCTTTAAAAGCTTTAATTGCTTATCTGTTATTTATTGTTTGGCCATTCAGTCGTGTCTGATCCTCAGCT
>R-175 snake_contigs.fa.39
CTTGCTGAGGACCTTGTAGATCTCAACTAGATAGATTAGGTTTTTGAGCTAAAGCCATGTTTTTCAAATTTGGCAACTTTAAGATATGTGGACTTCAACT
>L-176 snake_contigs.fa.47
CCACTCTGTCTTTGCGTATTGGGAGAAGGGTGCTGCGCATAAAACAGTGGTAGGGCTTTGATCACACAGCCAAGCCTGCCATCTTGGCTTTTTAGTCCCC
>R-176 snake_contigs.fa.47
CATAATATTAGAAAAGGGAAACAGAAAAACAGAAATAAGCAAGACCCATAAGTCAAAAGCAAAGTTCACATGTTGAACTTATAAGGCCTGAAGATCCTGA
>L-177 snake_contigs.fa.47
TTTTACAAGAGGAAAGAACCACTATTGGCCACAGTAGGAAATACTGAACTTGAGAATCAATGGCATATGCCAGGTTCGAATAAAAACAAGTTATTTGCTT
>R-177 snake_contigs.fa.47
AGTTTCACATCTATGGAATAACCTTCAAATGTCATCACATTTTCAACTCAGGCCATGATGCATTCTGATTATCTGTTCGCCAACCTATTCTTCAAAAGGA
>L-178 snake_contigs.fa.47
TATAATTGAAAGTGATTTATTGATAGTCTCTCACTGCTGAGTTTAATCTTTAGGGTTGAGCTCTGTGACAGTAGAATCTAACTGCTTCCAAAAATGCTCT
>R-178 snake_contigs.fa.47
CTGTGGGCTGGAAATCAATCTGGCTTCATCACAGAACACACCAGACATTATGGCATGTGAACAAAGGTCTCATTTTCACTCATAAAAATTGTCCCTTATT
>L-179 snake_contigs.fa.27
AAAAGGTCAGTTTACGTTCCAATTCCAAAGAAAGGCAATGCCAAAGAATGTTCAAATTGCACTCATTTCACATGCAAGCAAGGTTATGCTCAAAATCCTA
>R-179 snake_contigs.fa.27
AAAGCAGAGACATCATCTTGCTGACAAAGGTCCATATAATTCAAGCTATAGTTCTCCCAGTAGTAATGTATGGCTGTGAGAGTTGGACCATAAGGAAGGC
>L-180 snake_contigs.fa.27
TGAATGCTGAAGAATTGATGCTTTTGAACTGTGGTGCTGGAGAAGACTCTTGAGAGTCCCTTGGACTACAAGGAGGTCAAATCAGTCAACCCTAAAGGAA
>R-180 snake_contigs.fa.27
CTGCAACTGCTGTTTTGAAACCCACATTATGTGAGTAAATGTTACTTTCATTTTTTCACAAAACTGTGTGATTGTATTTTTAAGAGGGATAAAAAGGGGA
>L-181 snake_contigs.fa.7
TACAGCAGAAAGAGTGTGTTCTAGTCTCCACATTTAAATCAGCTTTGTAAACATCCCTGTCAATTACTTTTAACTTGAACCAGACACAGTAATAGGCAGA
>R-181 snake_contigs.fa.7
AATTCCCTTTTTTTTTTTCACATGCATGTTTTACTTCCATCACACAGTATACCATTCCTGTTGCACTGAGCAATCATCATTCAACTCCAAATTCATCAAA
>L-182 snake_contigs.fa.7
ATTCATTACTCAAGCCTGTTCAATTTTATAGTAGTTTAATAGCATTTAACATCCAGGGCAGGAGCAGTGAATTGACAAAAATTGGCAAAGGCTACACAAA
>R-182 snake_contigs.fa.7
GATTTTGGAATTAAGTATAAAAAATGAACAACTTCTTGTGGGAAACAGATTTATTTTGGCTGTCCTGGCTATTGCAAGTCATAACAAAAGATAAGTGATG
>L-183 snake_contigs.fa.7
ATTTTAGAAACTGGATACCAGAGGATACTGAAGATTTTAAGCAGAAGAAAAAAATATATAAGCCTGTTGATGTCAGTTAATACTGGGATTTACAAAATGA
>R-183 snake_contigs.fa.7
TTTTACTATTGTAATTAAGTTCTTGATAAAAATTATACTAAAAATAAAGAATTGCAGGCACAATTGTGGGAAGTGGGGCAGAATAAAAGGGCAGCTGAGG
>L-184 snake_contigs.fa.7
AATGCAGGGATCATGTCAAGGAAAAAAAATTGTGGTGGGAGATCTAGTTACCAAGGCAAATAGTGGCGGGAGAAACTGACACTCTGAGAGTAAAGTAATC
>R-184 snake_contigs.fa.7
AAGAACAGTTCCCAAACATGAATGTTTTAATCTTGGATACCCAAAACTTTACTTTTTAACACCATGATTGCATTTCTCTTGTTCATATCATTTAATTTAA
>L-185 snake_contigs.fa.7
CATGCATATCAAGATATGTATTAACTGAACCAAATTACATGTCTGATACGTACTAAATTCTAGAGGCATGAATGAAGAGACTTCTTCAAGCTTCTTTCTC
>R-185 snake_contigs.fa.7
GACCAGGGAGAGCTGAGTTTAGGAACCACCTTTTTGAGGTGTCTGGAGGTGCTCCCCTGTCAAATGGTAAGCTTTGTGGTTATTTCGTTATAGAGTTTTA
>L-186 snake_contigs.fa.7
TTGCATTTTATTATATTTTGCATTTTGCTTTTTGCTGGAAACCTGTATGATATTTTATAAATTTGTATAATTTTAATTATTATTGGAGACCAATATTTTT
>R-186 snake_contigs.fa.7
GTGAAAGACAGCTGATTGACCTTCAATTGGTTGAATGGCTGCCATCAAGGAAGGAGTTTAAATGAATATTCTTAACATTTAAACATCCCAGCATTCCCAG
>L-187 snake_contigs.fa.7
CATGCTGTTCAAAATGAAAACCTTCTTAAGAACATTTGATATTTTCCCATTACGTGTGTTTCACACAGAAGGAGTCAGACCTCTAATAACTCATGCAGAA
>R-187 snake_contigs.fa.7
TCAGTGTGTCTTCTTTGATACAGAAGGCATTTTAGACAACATCACCCCTGTTGATTGACTAAAAGCCGCATGCCCTTCAATTCGAAATTTTAAGTCTCCA
>L-188 snake_contigs.fa.7
ACTGGGTCTTCTACCAATACTAATTGTAAGATCTTTATCCACCTATTGACTTGGAACATTGCTGGTTGGAAAAATCGCGCGTCTGGAGGAGACTTGTTGG
>R-188 snake_contigs.fa.7
TAAGTATGGATCTTCCCACATCCTGGCTAAAACTTCTTACCAAAGTTATTTCACAATACGGACTTTCCATTCAACAGGTACTTATAACTGCCCCACAGGC
>L-189 snake_contigs.fa.7
AAAGGATATTTTTAAACAGCGTGCCCTGTATATCAGTGCTCAAATTGACATGGAGGCACTGGCTAAAAATGGTTCATTAAAATGATTAGCTAAGAATAAA
>R-189 snake_contigs.fa.7
CAAACTTACTGGTTTTTTATTAACAACATGCTAGAATACTTAGCAAGGGTAATCTTGCTTCATTCCATCTACCGTACAGATTACCTGGACATAGTACCTC
>L-190 snake_contigs.fa.7
ATAAACTTTCAAACCCCCCAAAAGCTTTTACATGGTATCTATCAGATGTGGCACAAACACCCACCTTTTATTTTATATTCATTCTTGAAGATGCAGCATC
>R-190 snake_contigs.fa.7
TAAGCCTGAATATTGTAGAGCATATAATCAGACAGAGGCATCTGTACCAATATACTGTACAATTATGTCAAAATGATACTTATGCCATGACAACATTGTG
>L-191 snake_contigs.fa.7
CAAATGACATGATAATGTAATCACATCACATTGTCTGACACAAATATATAACTTGCATCATTTGCATGGTAACATCATGATGCTTTATCATTTATTTAAA
>R-191 snake_contigs.fa.7
TGTGATGTATTTTCTAACTGGAAGAATTAGATTACTATAATATTTAAGCAAGTCACAACAGTATGTGATGTTTATGGTTAAAAATAAATGAGCATATACA
>L-192 snake_contigs.fa.7
TAAACACACACATTCGTATATATTTCAAAAGCTTCTGAAAGCCATTTCAAAGTTGAGTAAGTGATAATCCAATTTACCTAATGAGTCATAGTCATATAGT
>R-192 snake_contigs.fa.7
ATCGCTAAGCCACATGGTTATAAAGTGAGATGGCATCACTTAGCGATGGCAATCCTAGCAATTCCCCTTGCCGTTGTTAAGTGAATTTTACCTGTCGTTA
>L-193 snake_contigs.fa.7
ACCTGAGCACCCACCCCAATCCAAGCCACTGCGGGCTTGGTTCCTCCAAACCCCGAACACTGCCTTCAACTCTCCCCTGCCTATCTCTCCCCCCATGTCT
>R-193 snake_contigs.fa.7
ACTGAATGAATGGTTAAGTGAAAACTACCTGTATATCTATTTTAAAATTTTCTTTGTTTTTCCAAATTAAATATTGTCTAGATACGTTATTTGTGCATCT
>L-194 snake_contigs.fa.7
TCTGATATTGTAAATGTTAATTCTTATTCTGAGATTTTAAAAGTTCCATGATTGAAACTTGCTGAATTTAGAAAACATGCAAGTGTCACTTTCCTGTTAC
>R-194 snake_contigs.fa.7
CACTAACTAATGTGAGAACCTTAATAAGATTGAAAGAGCTAAACAGAAGTAAATGAATTTTAAGGTATGGCAATATAAATTCTTCTTATTTCTTTTCATT
>L-195 snake_contigs.fa.37
CAGGAAAAAAATTATGGCAATTTTTTTGGAATAGGAAAACTGGCATGGTGTTTTAAGCACTGCATGTGTAATGGTTTGTGGGAAAGACCTTGGGAGATGC
>R-195 snake_contigs.fa.37
GTGCCTTGATAGAATATTTACAAAAGATGGGAAACTTAACAGAGAACCATTAAGATGTGTAAATGCTAGTAGGAAATTAGTGTGTACTGCATGCTCTCTT
>L-196 snake_contigs.fa.37
ACAAAGAATAAAGAAAAGAAGTCAAATGGCTATGTACAAGGGTATACTTCTGCTTACTTTGTATGAATGTGAGAGCTGGATATGTCAGGAGAAACATAAA
>R-196 snake_contigs.fa.37
ACTGTGGATTGAATACATGAATCACTCATAAATAAGTGACCAGTATGAAACTACATTGAGATAGTTCTGTCAGGTAGATAGAATGAACATGGATTGTATT
>L-197 snake_contigs.fa.15
TGTTCTTACATTTAGATACTTAAGTACATATAGTATCTTCTACCTTCCATAAAATCACAGGGCTATGTGTAATGGGCTCCAATTATATCAGAAATCCCTT
>R-197 snake_contigs.fa.15
GGTACAGTAGCACCTATCCTCTGAACTAGTTCAGGTTCTCTGCTCTGTGGGAACCATTATTCAGGAAGCCAAGGAGCAGCACAATGAGTTGACCTTTCAG
>L-198 snake_contigs.fa.15
TCAGAAACCACTGGTGAACAGCTATTAACATGGATCACCTTGCTTCTTTTTCTTCCTTCCATAAATTTCTGGAAGCCCCCATTTTCCCTTTTCCTCCCCA
>R-198 snake_contigs.fa.15
CTGTATAATTCAAATGAAAAACAAACTGAAATCATTTGGGGTAAAAATAAAAATAAAAAACTAGAATAAGATGTTGCATAAGTGTGCACTGTTGTTCAGT
>L-199 snake_contigs.fa.23
GATGGGTGGACTTCAACTCCCAGAATTCCCCAGCATTCTGCTGGCTGGAGAATTCTAGGAGCTGAAGTCCACCCATCTTAAAGCTGCCAAGTTTGAAAAA
>R-199 snake_contigs.fa.23
ATTGGGACTGGAATTTCTGTCACTAAGCAATATGGTCATAATCCGTGACATCATGTGAGCGCATCACTTAGCAACGGCAATCCCTGCAGTCCCATCGCCA
>L-200 snake_contigs.fa.23
TCATTAAGTGAGGATTGTGGGTTGTTAAGCAAACACCCCCTCGTAACTTCCTGCCAGCTTCCAACAACCAAAGTCATTGTGGAAGCTGGCAGGAAGTTGC
>R-200 snake_contigs.fa.23
TGTTTGTTACCTTCAAAATTGGCACCCACTTCCTGAAAAAACTTGAAGCACCTGAAAAAAAAAATGGACAAAATCCCCCAAGCTCATCAAATCATTCCTG
>L-201 snake_contigs.fa.23
CATTAAACCTCTAACAGACTGTGAAATGTTGACATCTCATGAGATTTTTGGCAAATGTTTTTTATCAGGGCACCCTGGGCCCCAAAAGGTTGTTAACTGC
>R-201 snake_contigs.fa.23
CACCATATTCAGTGGAATGTAACCCACCTTTACAGACCTGTACAACTGCAATCTGATAATAACTTATCTAAAATAATATTCCTTAACCTAACTGGGACAT
>L-202 snake_contigs.fa.23
GCTCATTTCATTTGCACATCTTCATAATATTTTAAGTTTTAATCCTGTGGTTGTTAGTAGTCTTACATGTTTTTTATGAGTGGAAAAAATACATTAAAAA
>R-202 snake_contigs.fa.23
AACAGTGGATGGTTTATTCTGCTTTTACTCTTCCCCATGCTAATTTATGTCTTGGACAGAAATAGGCAACCTGTAGCCCAACCAGCTATTCTTTGACTCA
>L-203 snake_contigs.fa.23
TCATGCCTCGCCATTCATTACGCTGGCAATGACTGATGGATGCTGATGTTCACAACACCTGAGAGCTGATGTAAAAGTGTGGAACTGGGTCAGAGGAAAT
>R-203 snake_contigs.fa.23
AAGCCAAAGTAAGTACACTATATGGATTTTTTTAAAAAAATAAAATAGTACAAGCATTAGAAAATTAGTCTGGTTCTCTACTGCTCTCTAGTGCCAGTAT
>L-204 snake_contigs.fa.23
AAAAAAAATACACATTCAATTAATTGATTCCAAGCTTTCCTTCCCTGTTGTTGAACATACTCTTAAAACAGTTGTTTATCCTCCAGGTATACTACATATC
>R-204 snake_contigs.fa.23
CCATCCTTGGTTTACACCTTCAGCACTGCACATTTAGATTGTCTGACACACCAACAGCAGAAAGAAGAGTGGTGCGGGCAGGCCTCTATGGCAAAAATCT
>L-205 snake_contigs.fa.23
TCCCTTCAATTTCCGGTACTGGAAAAAAAATAGAAGCCATCTTATATTAATCAGTGTGTTCAAGAATAAACTGCATGTTTATTTAGACGTTAAGTTCCAA
>R-205 snake_contigs.fa.23
GCAAACATGAGAGGTTTATAATGGAAAACAGCATCTTGCTTGGATGGCCTATAGAATTCCATGAAAGCAGAGAGTGTACAGTAAAAGTCACTGGAAGTAC
>L-206 snake_contigs.fa.23
CCTAAATGTACAGTGATGTTACTATAATCACCTATTCAAAGGTGCAACTGAAGATAGACATTGAATTACAACCAGTGTGAGAATTCCCAGAAGAGCAGCT
>R-206 snake_contigs.fa.23
TCTGCCTGGCACAGGAAGGTGGTGTGTTGAAATTGAAGACAGGATTTGCAGGTGCATGGCATGCGTTATTTTCGGGTTTTATCTTTTGGAGGGTGCTCCC
>L-207 snake_contigs.fa.23
CCCACAGATGATGATGTAGCTGCAGCAGTCTTCTGTCATGCTTTTATTTCATTTTTCACTCCATTTTAATCCAATTTATCTCAAGAATCTTAGCTGACTC
>R-207 snake_contigs.fa.23
AGTTTGCGGGCAGACTTGGCAGTGTGGATTCTTTTTGGGGGCACAGATAAGTTTTTCCTGTTGCCCTAGAGTGTTTTCATAGATAGAAAACACTTGGAAT
>L-208 snake_contigs.fa.23
GGCCTCACTTGTGCTTTAGAATGTCGCCTGAGGATCGTCAACAGAGTTGGCTCTAATCCGGCAAAAGGAGAAAGGAGATGGAGGGAACACCATTTCCAGA
>R-208 snake_contigs.fa.23
TGGATTGATTTTAAGGCTATACAATTCTATTTTTCCATAATGATTTAAAGTCTGTCTGATTTTTTTTTTAAGGTTTAAATGAGGTAAGGTTGTTATAGTA
>L-209 snake_contigs.fa.23
GTGTTAAGCATAAAAGTAACATAGATGGAGTGATATTATGGCTTATATGAATCTATCCTTTTTATTATTTGGGATTAAGATGTATCCTACTGTTTTTAAA
>R-209 snake_contigs.fa.23
GACTTGGAGCAGAAGATTCAGATTCTCCTCTACCCTGAGCCACGAAAGCTCGGTCTTGGCTGAACCTCACAGGCTGGTCATGGTGAAAAGGTGGTGGGGT
>L-210 snake_contigs.fa.4
TGCCTGGACAATTCCCTGCAGTTTTCTTGGCAAGGTTTTTCAGAAGTGGTTTGCCATTACCTCCTTCCAAGAGCTGAGAGAAAGTGACTGGCCCAAGGTC
>R-210 snake_contigs.fa.4
TCCTATTGATAGGTTACTTGCCCAGCTAGGTGGCAGCATCTAGCCACCTTTGACTGGTCCCAGAAAGCTAAACAGGATCTCCTTGGGTAATAATTGGACG
>L-211 snake_contigs.fa.4
GGAGACTCTCATGAAATACCCCAAATATAGAGAAGAGTAGCAAATCAAAAAGATATTGCAAAAGGTAGTAGTAGCAAACCACTTTTGTATTGCTTTCAAG
>R-211 snake_contigs.fa.4
CTTAAGTTGTGCTATATATATTCACATTCATTCAGTGGCCCTTGAAAGCTCTAGTGAACTCATCCCAAGCCTTCTCTGCCTGACCAGATCTCATGTCCTT
>L-212 snake_contigs.fa.4
GAATATTTGTTTCAAACCATTTTGCTCAGCAGGTCTGTTGTGGTCCTTGGAAACTCTTGAAGGAAGGCATTTTCTAAGACTCCTCTGCCCTGCAATGAAC
>R-212 snake_contigs.fa.4
TTAAAGGCCTTTTTGTGACATTGAATTGGCATAATCAAGTTACTACCGTAAAGAGAGTTTTTTTTCTTACAGACTATATGGCTAGTTTTGCTTTCTGCAT
>L-213 snake_contigs.fa.4
TAACCCAAAAGTTTTGCATTGCTAACAGTTATCATAAGATGGGCCTTATTGTCTCTACCTCTGCACAAGTCACCAACCCTCATGGATTTCAAAGAGCTGA
>R-213 snake_contigs.fa.4
GCCGCCCCAGCCTTCTCCGTGTAGAAACTCTGATTGGTGGGATATGGTGCTTGCGTATGGCTTGCTCTGTTAGCCAGCAGAGGATACCTTATCCTTTTAC
>L-214 snake_contigs.fa.4
CTTGCCTTTATCCCTTTGGCTTGTCTAATCCCCTTTTAAAGCAATCTACGCTGGTGGTTATTGCCAGATTTTGTGGAAGCGAATTCTGAAACTTAACTGT
>R-214 snake_contigs.fa.4
ATTGAATCCAGATATTGATGCTGCATATTTAAAAGGGTGGGATAGTATGTTGTGTTTGGGAACACTGTGATTTCATTGATGGAGAATCTCTCCTCAAAAA
>L-215 snake_contigs.fa.4
ATCCCCTTCTCCTTAGAATTGTACAGAGACATAGCACAACTTCCCTATACTTCCACAGAGGTAACATTACTACTATTTTCCATTTGCGGCCATTATTCCA
>R-215 snake_contigs.fa.4
ATCTGTCTTGCATGTGAGAAAATTAACATTTCCTAGAAGGATATAACGTAAGCTTTTACTGAAGCTATAGTTTTGAACTATAGACAAAAGCTTTTGTCTT
>L-216 snake_contigs.fa.4
CCTCAAACATTTAGGGCTTTTCCTTTGTCAAACCACTTATGGCTCCTGTTTCAGTTTGAGGGAAACAGAATCCCAAACATTAATTCTGATTCTTTTTCTT
>R-216 snake_contigs.fa.4
CATCAAGGATACCTAGGGTATCCAGGGAAGAGGGAGCCAAAATCTGTACAAGGGCAAGCCTGGCATCTTAATCAGAGTCCTACCCCGTGGACACCCATGA
>L-217 snake_contigs.fa.4
GGATATTCATGTGGTTTAGGGTGAGATTACCAAAGCAGAGTTATTTTCTCTCTCTATCAAATGCAAGTTTTGAAATGAAGTTGATTTTGTTCCAATGAAC
>R-217 snake_contigs.fa.4
GTGTCACAGGGAATACCATGGCTTGCACAATTCTAATCTTTGTAGGTGTAGATGCATCATGGCATTTGAATATTTTTTCCAAGGGCAAAGCTATCTAAAC
>L-218 snake_contigs.fa.4
TGTTGCCCATTAGTTCATTATAGTGGCAAATTTCACAAGCTCATTAAGTTAAAGGGAACCAAACAATTGTTCTCTGAGAATCTTTTCTAATGCCTATCTC
>R-218 snake_contigs.fa.4
TCAGAGACATTCGTGGAAATAAAGAGGATATTCAGACTGGCAGTTTGCTTTGTAAGGTGCCAAGTTCCCATTTTTAGTAATTTTTTTTTTTTAATGAAAA
>L-219 snake_contigs.fa.4
ATTCAGGTGTGGCCAGGAGCCCGTTGGACACCAAGGGAAGCATATGAAGGTTCACTGGTTCCTCAGGCACCATACTGGAGACCCAGGCTATATATAAATA
>R-219 snake_contigs.fa.4
TAGAATGAACCCATCATTAAGTGCTTTAGAATGAATACTAAATACTTTCTTGTTTACTTTGGGTTCTAACTGAGTTAGGATGTTACCGGAGCCATTATGT
>L-220 snake_contigs.fa.4
TTATCAGAAGTGCAATCTGTGGCCTTCAAAATTGTGTGTGACCCCTGAGCTCCTTCAGAATTTGCTGCCAAATTATATATGGTTGGCAGATCTGGGAATA
>R-220 snake_contigs.fa.4
CAGAGTAGCTGCTAGGAAAACTTGCAATGGAGCACCTGACAAAGTTTACCCTAGGAGATAACTTGTAATTATTTTAAATTAATTAATATTGTTGCATAGT
>L-221 snake_contigs.fa.4
CTAAAATCATATTTGCCTGTGTTGCAGCAGCATCACCCAGCTGCCTTATTAAGATTGCTTAATTTGGAGAAGCAGTCAAACCTGAAAACTTTTCCCAGTT
>R-221 snake_contigs.fa.4
GAGTGACCATTCAAAGGGCCTCCCAGTCCAGGAAAGGGTGTGACTGGCGCACAACATGAAGTTGCTCAAAGGCCTTCCTGGCCACGACTGCCACCTGCCA
>L-222 snake_contigs.fa.4
TCGTTTTGAGGCCTTCAGCTGCACTTTCCTGTTTTCAGGCTTCTTATGGAGGAGTTGGTCAACTTTATAGAGCGAGTGCCAAAGGCTCAGTCTGCCTCCT
>R-222 snake_contigs.fa.4
ATTCATTTGGGGTTGTGCTGAAGGCAAATCTCCTTCCCCCTGCAACATCTTCTCAGCATCCATAGTCTCATTCTCTAAACAGAGGATATCATCACATCAG
>L-223 snake_contigs.fa.4
CTATGTCTATACTTGGAAATGGGTGTACATTTGTTTACGTACAAGTACATGCCTTGGTTACTTCATGTTTGGATTACTGTATGTGGTTATCTTCAGAAAC
>R-223 snake_contigs.fa.4
AATGTCTCAGAATTGAGTTGTTGTTCCTTGAATTAGGATTGATTCTCACAATGCTGACATTTAACTTCTGTTGGCGTGCCATGAATTGGTTCTTTGCTGC
>L-224 snake_contigs.fa.4
TTAATGGTGCCATGTGGAACTAGGCGTACATGCCTTCAACATTCTCCTGAGAATGTGGCACCCTGTACATGTCACCAGTGACTTCGGGAACTCAGCAGGA
>R-224 snake_contigs.fa.4
CTCACACAAGGAATTATATGGGTGGAAAAAGAAGTTCATCTCCATGCAAGAGAAGCATAACCTATTTGAAAGGCAAGTAAGGAAAAATAGGAAATGGGCA
>L-225 snake_contigs.fa.4
TTGGGTGATAGAACCAGAAGAGATTCCGTTAGGATCTGAGCTAGAACAACAGAAAGAAAACTGGACGTCAACAAGATATGAGTTTCCGTATCTCAGGCAG
>R-225 snake_contigs.fa.4
GAGCGTTGATAGCTATTGCTCCATATCCCATGAAGCTCGACACAGATTGCCCTGCATCTTTGTCTGAGTCATACTGGATCCTGCTTAACCCTCTGGTCTA
>L-226 snake_contigs.fa.4
CATAGAAAACCTCTGCCTAAGGACTTGGTGTGCAGAAATCTCATTGTCACCCCTTATCTTCTAGGGAACACCTCACCTGGAGTTCTCCCACCTAACCTTA
>R-226 snake_contigs.fa.4
AACATTTATAATTATGTAACCCCAATGCCAGTGAAGAGCTTCACTCATATCTCCAGTCTTGAACAGGTAACAAATAATCCAGATTTCTCTGTAAATAGCA
>L-227 snake_contigs.fa.4
GATGAATTTAGGAGCTACTGTATCTCAGCAAACTTCTATAATGTTATGCTTAAAATGCTAGATATGTATAATGTTTTTATGTTGAAAAAAGTCTTTCTGT
>R-227 snake_contigs.fa.4
CATACTAGAAATGTAATAAAATAAAGACTAGACTTTCACCTCATTTCATTAGATGTAAATTGGCACTAGTTGAGAATCACAGCGGTTGTGCTCCATTTCA
>L-228 snake_contigs.fa.4
GCCTATTCTTTTTTCTCCTTGTGATCTCCTCCTCTGGAAATTTAGCAGATAAGTCCAGAATTTTATTACACTGGCAATCCTAATCCAATGTGCTTCTATC
>R-228 snake_contigs.fa.4
TCCTCACTCCTTACAACACATCCACAGGTGCCACATCTTTGCAGAGGAGTGAAATTCCCCTTCTTCAGTGGTTTGTGTTGGTTGGATTTAAATAGTAGGC
>L-229 snake_contigs.fa.4
ACATGGCAATTCCCCTTTTTCCCCACCCATGGGCAATATTCTGCATGGATTGGAGAAATCCTAGGAAAATATATGTAGAACATTTCTTCTGTTTGGAGGT
>R-229 snake_contigs.fa.4
GCTTATTGCTAGATACTATAGATGAGCCATGCAGTAACAATCTAACAGTTTATTCTTTATTATAAGTCCCATGCTATAAATCTTGTTAGCTTTCCTGTTT
>L-230 snake_contigs.fa.4
AAATGTAACGATTTCCCTGTACTCTCATATAAGAGAGAAAGGAAGTGAATGCCACATATTCCACAACGTAAGACTGCTGCCAGCCTCCACTGATATCACT
>R-230 snake_contigs.fa.4
ATAGGGCAGCCCAGAAGATTTATCAAAAGTCTTTTAAAGTATATTATTTTGAAGGCTGACTCAGAGAATCAATGCCAGCACCTTGAGTCAATAGAAGATG
>L-231 snake_contigs.fa.4
AAATTATGACTATTGAATCCTGCATGACTATTATGTGTATTTCCCACAGCCAATTCAATGATACTTTTACTGGCTTATTGGCATTTTCATTTGACAAGCA
>R-231 snake_contigs.fa.4
TTGTAATCATACTTATATTTGCTTCAAAGGAAATTGGAAGCTTCTTTCTATTTCTTTTTTCCTTCTGCACTTTTCTTTCTCTTTTTCTTTCCTTGTTTTC
>L-232 snake_contigs.fa.19
ATGCGAAGAGGGGACTCGCTGAAAAAGGCCCTGATGCTGGGAAAGACTGAAGGCAAAAGGAGAAGGGGACAGCAGAGGGTGGGATGGTTAGATAGCATCA
>R-232 snake_contigs.fa.19
GTGTGGAGGCTTTCAGAGCTGGGCATCACCGTCTTTCTCGCACAACCCTCAGGCTGCTTTTCTCCTGAACCTGGGGGCTTTCTTCCAAGGGTCTGTCTGC
>L-233 snake_contigs.fa.19
TCCAGTCTGTGTGCTGCATTAGGGATTCCGAATGCCAGCTTGGGAGCTCTGCCAACTGCATCACATGGGAGAAGACAGAATCTACCTCAAGTGAACTTCC
>R-233 snake_contigs.fa.19
AGTCCTGACTGTAGATTGCCTTAAAGGGCGTGAATCCTGTGCTCTGATGGACAGAGTTGTTGTATGCAATTTCAGTGAAGGGCAACAAATCCACCCAATT
>L-234 snake_contigs.fa.19
ATCTTGCTGATAATTGATAAAGCACCTTAAATATTGCTCTAATATTGAGTTAACTTGTTCAGTACCCCCATCTGTCTGGGGGTGGTAGGAGGAGCTTAAA
>R-234 snake_contigs.fa.19
GGCCAAAGCTAACAAAATGAATTTCAATAAAGAGAAATGCAAGATACTACATTTAGGCAGAAAAAATGAAAGGCATAAATATAGGATGGGTGACACATGG
>L-235 snake_contigs.fa.19
CTTGACAGTAGCACGTGTGAAAGGGATTTAGGAGTCTTAGTAGACGACAAGTTGAATATGAGTCAGCAGTGTGATGTGGCAGCTAAAAAAGCCAATGCTA
>R-235 snake_contigs.fa.19
TCTATTTCAGTCAAAACATCTTTGTGTTGCTGCACCCAGTTATCTCATTGCTGGGTAACTGACAGCTCATGTTTCAGGTCAGTAGGCGGCACTGGCGCGG
>L-236 snake_contigs.fa.19
TCTGGGCTGCCACCCTCCTGGTCACAGCCACCAATCCATTTGCAGGGGAAATCACGGGTTCAATTACCTCCTCCCTCTGGCTATCATATTGTGGCTTACA
>R-236 snake_contigs.fa.19
AATTATATCATCTAAATACACAAGGATCCCTTTATATAAAAATTCATGTAAAACTTCATTAATTAAGTTCATAAAGCAACCTGCTGCCCCTTTTAATCCG
>L-237 snake_contigs.fa.19
AACGGAATCATGAGGTATTCAAAAGCCCCCAGCTGGCAATTAAATGCTGTCTTCCACTCATCTCCTTTGATCCTTACCCGGAAATAAGTTTCCCTTAGAT
>R-237 snake_contigs.fa.19
ACTGGGTTTGCTAATCTCCCCACTCGGAGTCTCAGTCCCATCACCACAGTGGGGTGGATCAATGAGCGGGTGCACCCAGAGTCAATCAATCCCACAAGGT
>L-238 snake_contigs.fa.19
CGGTGCTCCTTCCGGAATGCATCAAAGTAATTTTAGCTTCTATCAGGAAACTGGGACTGGGGCCACTCACCAGACCGGTCATGCGCCCTCTCTCTTTGGT
>R-238 snake_contigs.fa.19
AATTGTCTCCCCACCTGTCCATGTAGCCGTGTACTAGATTCAGGAACCACTGCAGCTGCTGTGGGTTTCCGTTGTGCTTAATTTTCAACTCTTTTCTGCT
>L-239 snake_contigs.fa.19
CGCTTCCCTTTTGGTTGGTCTGCTCATTGGCTTGGGCAAGGCGGTTTTGGGACGGTTGCCACCTGGGGTTCTGCTGAACGATACGCTGCTGCCAGGGGAC
>R-239 snake_contigs.fa.19
ATCAAGAAATTTCCCTTTAGTCATAACATCCCCAGTTCCCAAGCGAGCGATCCCTCCCCATGAGAAGTAGGTGTGATATCTTGCAGTGGCTTGGCGAAGC
>L-240 snake_contigs.fa.19
CGCTGAGGTGCCAAAGAGATCCTTTCAAGTCCCATCTAACTGGTCAAGCTTTCACGTGTCAGCTCGACTAGGGTCTGCTAAGTTACGGCATGACAGGCAA
>R-240 snake_contigs.fa.19
CCCTGTGCAAGGGATGAAGTGGGTTTGTTTGGAGAATAAGTCTGTGACTACCCAAATCACCATTTTCCTTTTGTTTTCAGGTAGCTCGACTATGAAGTCC
>L-241 snake_contigs.fa.19
ATGGCAGTCTGTTTCCATGGTCTTGCAGGGCTTGCCATGTTCTGCAATAGACCTTTAGGCTTGCCCCCAGCTCTTTTTGCCATTGCACACATGGGGCAGT
>R-241 snake_contigs.fa.19
AAAGGCATCCTGACACTTGACTGTTAGCACTGTTCCCAGCCTTTTCACTACTTTTTGGGGGGCCCTTCCCTTTCGTTTTCAGTAGGTCAGTGAGAGGCAG
>L-242 snake_contigs.fa.19
AGCAATTTGCACAAAGTTCAGGATAAATTGCCAGTAGAAATTAGCAAACCCTAAGAAGCTCTGGAGTTGCCTCCTGGTTCTGGGAGGCTCCCAATTTACA
>R-242 snake_contigs.fa.19
TCCAAACACTGTTCATAAATCATGGTATTCATCAGGGATTAAGTCCATCTCCTCCCTTCCCAACATCTCATTGAGTTCCTCCACAGCCACCACTCTTTCC
>L-243 snake_contigs.fa.19
ACAGCTGGAGCTGTGTAAGGAGCCAGCCTGCCCCTCCCCTCAGATTTGAAAATGAATCTGATGTCGGGGAGGGAAACAAAACTTACCCAGAGTTTCAAAT
>R-243 snake_contigs.fa.19
CTCAAGCCTTGCCTAGCTCCTTGCCAGTGTACCAGCTCAGCCTTGTAGATCCAGTCCAGAGTGGCACAAGAAGTGCCTTCCAGCCCAGTATTGAGAATCT
>L-244 snake_contigs.fa.19
AGTCCAGCTTCCAGGATCTAGCCTTGGAATTCTAGATCAGCCTGAACCAGGGGTGCAATTCCAGTCTAGCCTTGTGAATTCTTCTCAGCTCAGTCCAGCC
>R-244 snake_contigs.fa.19
TATTTCAGACCCATCAAGCTGGGTAAAGATGTTGGGATTCTCTAGCTTTTCTAACTTAAGTCCCAGTCTAGTTGCTATGGCTGGGTGAATTAAGCAGCAG
>L-245 snake_contigs.fa.19
GTACAACCTGCATCAACCAAGGCAATGAGAGCAACCTTCTCTTTGCCTGTTAAAGTCTCTAGGCATACCCCAACTGCCATGGTTGGGCAGCCACCACTCA
>R-245 snake_contigs.fa.19
GAAGATCCAGTCTGCCTAAAAGCATCATGGATTATTGTTTTCTAGAAGGTTAAACTAACCTTGTCTTAAGCTTCCAAGTTTGTGCTGCAAAGGAATGGTA
>L-246 snake_contigs.fa.19
CTCTGCAAGTCTCACTCAGGTGAGAAAGGGAGGAGGATATCTAAATAATATATCCTCTCCTAGCATCTAATTCCATTCCCACAGTTTTCTCCCTCATATC
>R-246 snake_contigs.fa.19
TGATGCAGGGTAAAAGGACACTGTGTCAGCCGCTTGAAGTAGACCAGACATGAACACCAAAGGCGTGAATGCTAAAACTACTTTTATATAAAGTTACAGT
>L-247 snake_contigs.fa.19
AACAGAATTTTGCAGCTCTGAATGTGCCTCTCTCCTCTCTGCCTTTATCCCAAAGACAGCTAGGGAGGGTTCAGCCTGAGACGCTTTCTCAAATTACAGT
>R-247 snake_contigs.fa.19
TAACACAGCTCATGTCCCTGGCCTTGTCTGTATCTCTCTATTTTGTACAGAGATGCTCTTGGCATGCCTCTTGTTTTCAACATCCTTTTAGCTATCTACA
>L-248 snake_contigs.fa.19
ATATAAAACATGTAAAAAAAGTCTATTGCTTTTGTAAAAATAGATGGGCTTCTCCATGATCCCTACTGATGAAAACAGGACCCTTAGCTACTAATTTCAA
>R-248 snake_contigs.fa.19
AAAAACACAGCTTATATTAAGGTATCACAAAAATGCTCTCTAATTTTAAAAAAAGACAGCAACACTGACCCCATAACAGATTTTTCTCCACCCATTAAAA
>L-249 snake_contigs.fa.19
TGTTTTCCTAATATCTGGCAAGTGAGGAACATAAAGCAACAAACCTACTAGTTTATATGAAAAACAAATGAGGAAATCCATAGAATCATGCTGTATGTCA
>R-249 snake_contigs.fa.19
ATGATAATAATAATAATCATAATAATAATAATACAGAATATTCCATGGGATTTGAAGCAGGGAGGCCTGTGTATCCCAATCTGGATACAAAAATCCTCCC
>L-250 snake_contigs.fa.19
TGGACTAGGAAATCAAAAGGATTAGAGAATCAAAACCTGATCTAATCCTTTGTAGAGTAGAAGATAAGTCTAAGTAAGGGCAGGCTGGATTCACACAACA
>R-250 snake_contigs.fa.19
GTAGAGTAGTAGTAAATAGCTGCAGTTCAGTAGATACGGTCACTAAATTGTCCCCTTGATAGTCAACTTTACTTCACATACCGAAGTTCTGTACAAAATC
>L-251 snake_contigs.fa.19
CATCCTAAGTATATTAACTGAAGTATATATTAGTTGTCAAAGAAAATTCAAATTTCTAGTAGAAACACATTGATTTATTTTGTTTACACTTAGGGGTATA
>R-251 snake_contigs.fa.19
ATAAATAGCCAGCAAACTTCACTCCCCTGTGCATTGATGATGTCACCTAGCCTGGTAATGAAACATCTACACGAAGAAACACAAGCTCAGAAAACATCAA
>L-252 snake_contigs.fa.2
CCTTTTGGAGAACGGTATCTACTCAATATGTATACTGAAGGAGGAACATAAAACAACCCCATTTTAGCATGATTTGTTAAATGTGTTGCCGCTGCTTGCT
>R-252 snake_contigs.fa.2
TTTATGGATCATTTACCTACCAAAAGTCAGTATATCGTGGAAACCTTACTGTAAGTGTTTTTGTGATTTTCTATGTTGCTAAATATCTGATCACTCAAGC
>L-253 snake_contigs.fa.2
ATATTAGAGAGTGCCAATTTTATTTTCCTAGGCCTTCAAGTAAGATCTCATCTGCTAGTTTCCTTTTTTAAAATAATTATTTCTTCTACATGTGTATCTT
>R-253 snake_contigs.fa.2
CCTTCATTGCCCTTCATCTCTGTGATCTTTCATTCAAAAGTCTTCTGGTGATGATTTTTAAAAATTGTTTCAGTGTAACATCTCAAGAGAGATCTGCTAA
>L-254 snake_contigs.fa.2
CATGCCTTTATTCACAGGTAGGATTCTGGTTGGGGTTTGAAAACTGAATGAATCAAAACCCCACCAAAACACCCTGTTATCTTGGATCTTGGCTGAAGGA
>R-254 snake_contigs.fa.2
GCAGCACTGAGACAGCATTGGTTGCATTTGTGGATGATCTGTGGAGGGCTCACAGTAGGAGTGTTATATCCATCTCTCCTGGATCTCTCAGTACCATCAA
>L-255 snake_contigs.fa.2
CCATGGTATCCTTGACCAGCTGAGGGGGCACTGTTTTGCAGTGGTTCTCCCTCTGTGGTGAGTTCCATTCAGTTTTGGTTGGGTGGGCTAAGCCCTAAGC
>R-255 snake_contigs.fa.2
CATCTCACAGACCTAGGAAGCATGCCTTCTCTGTGGCATTGGGAACATCCTTCCCTCTGAGATCTGGCAGGCCCCCACCTTCCTAGCCTTCCAGAAGGCC
>L-256 snake_contigs.fa.2
TTGAAGAGATGGCTGTTCTTGCAAGTGTTGGGGCACAGTGAGACTAGAGCCTAGTAAAGTTGAAGGTAGAGCGTGGGTAGGTGTTGCCTTTGGAGTTTTT
>R-256 snake_contigs.fa.2
GACCTGTCATACCCACCCAGCATGTACCCTGAAAAAAACCTGGTAATGATCCTCAAGGCTTCTGAAGTGAAGGAGGAAGAGAACCCATATTCTGTAATGG
>L-257 snake_contigs.fa.2
CCTCCTCTTTCAAGTCCAGTTAGCACCCTTGTTATTGGCTTTCTGGAAACTGTTGAAAATTGAATTGTTCTAGAGGGCATTTGGAGATTGAATAATATCA
>R-257 snake_contigs.fa.2
TTCTTTCTTTCTTTCTTTCTTTCTTTCTTTCTGCAGAAGGCTTCTAATGCAACAAGCAATTATTCCTGGGAGACCAGGGTTGGGGGGGTAGAAAGGAAGT
>L-258 snake_contigs.fa.2
GATTGTCAACAATTTCTTCTTCCTTTATTTTTGCAGTCTCTCAAAGTTTTCCAGAATGCTCCAACAATCAGAAGGACAGCCTAGAAGATGGCACTGAGAG
>R-258 snake_contigs.fa.2
GTGAGAGAGGGACTGGGCTGACAAGAATAAGATGAATGACCCTCTAGAGACAGTGGGTTTGCATACTAGTTTCCAGCATCTTTTCATCCCTTTGTATCTT
>L-259 snake_contigs.fa.2
CTTTTGGTTCACATGCAGATTAACTCTGACCAAGTTCTTACCAAATACTCTTCCCCCACCTTTGCTTTGGAAGGTAGACAGGAGCATCTAAATATTTATG
>R-259 snake_contigs.fa.2
AGATAAGGAACTATGCATACAGAAGTTCTTTGTATTTATTTTGGGAGTTTGCAACATGTTTCCTATTTTAATATAATTATCCATTGAATAATGGTTTTTG
>L-260 snake_contigs.fa.2
CAGATACATATTTGGACGAAAACCTTTTGACCAGTGCAAAACCTAAGTTGTACAGATAGGTTGAACATATTGCATTAAAACAGTGGAACTGAAATGATGC
>R-260 snake_contigs.fa.2
TCTTCGTTACGATACAATACTTAATGTCATTTAAAATAAATTTGCCACATGTTCATTGTTTAGGGTAATAGACACTTTTAATGTATATATTTAAAGCATA
>L-261 snake_contigs.fa.3
TGTTTATCTAAGACATCTCCCAATCTGAATCAAATTACCCAATAAATGCTATAAAAATTACAAAAAGATAAAGGGTGCAGCAGCATTCTTTATAGCAAAT
>R-261 snake_contigs.fa.3
TAAGGATCATTTTAAAATGCACAGCTACCATTTTGCTTTGATAAATATTTATCTTGGAGGGAGAGTTTCTTAAATGGGTACCTACAATGTTATGTGAGTA
>L-262 snake_contigs.fa.3
AAATCTCATCTAAGATAGAGGTGCTAGGCCCTCATTAAGTCCTTCAGACACAGGTTCAGGACAGTAGATCAACATTTGCTTTGCTTTAAGATATACAGAG
>R-262 snake_contigs.fa.3
TCTGGGTAGCACCTTTGTCAGCCTTTACCATGCTATGATGCCACTCGACTTCCCAGTCCAGTCTGCGATCTTTCTCTTCCTCACGGGGCCCTTGCCATTC
>L-263 snake_contigs.fa.3
CTCCCTCTTCCCTTCCTGAGTTCAACAGAGAGTGGCAGAAAGTTGGGTTTTTTCCCCTTTCTTCTTTAATATTTTGCTACGAAGGATGCTGTGCAATGAA
>R-263 snake_contigs.fa.3
TTTCCCCTGGTCATCCAAATGCATCAGCACATACTCAAAACTGGCAGATTGTTGGGTGATGTAATTGGTCAGGAAAATGGAATCTTCCTGGATTTTTGTC
>L-264 snake_contigs.fa.3
ACTCAACCACCATAACGTCCAGCCCTAGCTTGATGAACCACAGAGTAGCCCTGCAGACTCTCAGGTCTCCCAGGCAAATGACACATCAGCATGTTCATCT
>R-264 snake_contigs.fa.3
AAAAGGCCATTTGTGCTTGCCACTGCTCAGCTTTCCTGGACAGTTTCAGTGATAAAAAGCAGTTTCAGTCCCATGCATTGAGAGGTGAGAAAAGTGTGGA
>L-265 snake_contigs.fa.3
CCGGAAGGCAGACCTTTTCAGTGAAAGCCACAACAGTGTGGACTATACTGTCCAAGGAGATGTACCGCCTCACCCTGGCATTCCAAAAGGCCCTGAAGAT
>R-265 snake_contigs.fa.3
CTGCCTAAGGACATATATGTGTAGGAATCTTTGATAAGACTCCTTAAAGCAACTATGTCTGTTTTCAGGCATGCATGGAAGCCTTTAAAAAAATGCAGCT
>L-266 snake_contigs.fa.3
GCTTTAAAGAGGTCTGTACTGCTGCTCCCACGTGTTCCAAAGCACCTTTTCCCAAACCATTTCAAAAGATGCCCAGTCCTACCATGAATCTTTTCAAAAT
>R-266 snake_contigs.fa.3
AAATCATTTGCAAAGTACTTGTCTCATCCCACATACTGTTTGACTGCTTCAGGACATCTGCAAAAAGTTGAATCCTAACTGATTATTGTAGCCATTTCTA
>L-267 snake_contigs.fa.3
ACTTTCAGGGCTCCTCCCCCCCCTTTCTCAATGACACTTCTCAAATGTTCCTCTGAATATTCTTTTGCCAGGCACATGTTCATCGTGGCTATAATAACAG
>R-267 snake_contigs.fa.3
TTGGAACATTTTCTTAATTTAAATTTTTAATCTATGACAATCCATTCCTGAAAAACTTGCTGACCTCTGCTGAAGACAAATGGTTTTTAGCTCGAGCATG
>L-268 snake_contigs.fa.3
AAGGTTGGGGGGTGGAGGGGGAACAGAGGCTGAAAAGGAGTTGCTTGTTGAAGCTTACTCTCAAGCACCCATAGTAGGGCATAATCAAGGAAGCAAGAAT
>R-268 snake_contigs.fa.3
CGCCTCATGCATTCTAATTTTAAGTGAACCTCTCAATTTAGGAGGGAAAAGAGAGAAGAGTGAAATAGGAACAGCAAATTACTTCCTAGTGTCTGTTTAT
>L-269 snake_contigs.fa.3
ATTGCCTCATAAGAACTTGTCGGTCTTTTTCAAGCCAGCAAAGGAGGAGGTGGGAGAGAGAGAGGAGGTTTTGCATCCAGAGTCTGCTGGGTGCTAATTC
>R-269 snake_contigs.fa.3
AGTGTTTCCCCTTGTAAGTGTCAGTAAGATAATTATGTTACTGAGGTCGTGGGAGTCATATGATTTTGCTTTTGGGTGCATAATTAATGACACAAAGTTC
>L-270 snake_contigs.fa.3
CATGTCAGGAAAAGAGGCTTAGGGGAAAAGAAAAAAGAAAAAAACACTTCCTGCCACAAAACTCCAGGTTATTAGGTTGGTATAAGGGTGCTACGTGCAA
>R-270 snake_contigs.fa.3
GACAAAGCCTGTTGAAGTCAAGTATATCTATCCATCTACATATCTTTGGAGAAAAGGAAAAGACTTCAAGGGAGGACCTTGTTGAAGTCGAGGCAGCATT
>L-271 snake_contigs.fa.3
TCTCCCAAAATCACTCTGGACATTAATTTAAATAAGTAGTAGATATTTCACCTGCTGAAGTCATAGCTGTTGATTCATTTGCGTGGGAGAAGAGAAACTC
>R-271 snake_contigs.fa.3
ATCTAATTTAAGCCAGAATTCCATTTCCATGTAATGATAGCCACATTACTCATCGTTCCCACTGTATTCTCTACAGATGAAATCTCATGATCCAGATGCC
>L-272 snake_contigs.fa.3
ATAAACAAACAGCAAAAACACTATGGCGTGTGACTGCAGGTTGGGAGGGCTTAAAAGAAAAAGAAAAACTAAACAATGATTCAGTGTTAGTTCATTGATT
>R-272 snake_contigs.fa.3
CCGTGCAACTACAGCTGTGAGTGGGGTTCTCAATTGTGCAAGGATCCTATGGAAGAAACAACTTCAACTTGTTGTATTTCTTTTGCATTCCCACCATTCC
>L-273 snake_contigs.fa.3
AAATCTAAACACCACCCTTTGCTCCCCTTTCAAGCCTCCCAGGCAAAGAAATACTTAGTAGCAGCAGTGTCACAACAGTAACATGTAGTGTTACACATTG
>R-273 snake_contigs.fa.3
TTCATTAGCATATCCCACTGATAAATCTTTGTCCTCACTATGTTGCATGTAATCTGTGGATTACTGATGCTTCCTTCAATAATCTGAGCGTTGATTTTTG
>L-274 snake_contigs.fa.3
TGGTTGGGTTTGCACATGATGCTAAAGCGTAAACTGTGGTTAACAGACCACAAGGGCAGGTTTTACACAAAACACTAAGCCAAAACCAAATAAGCCATAT
>R-274 snake_contigs.fa.3
CTTCAACATTTCAAGTGGTAAGGAAATAGCCCGAGGCTTTTCTCTCCCTCCCCACCAAATGTTACACCTGACAATCCTGTAGATCCTGTTTATTGAAGAT
>L-275 snake_contigs.fa.3
TACATCAGAAGAGGTAAATCTGAATTAAATTAAGACTATAAATAATGCAGATTTATTCACACTCCCTATTTATCTCCATATAAGCAGCTGAAAAGTAGCT
>R-275 snake_contigs.fa.3
TGTCTTTCTGTCTGCTGGGGGAAATTTAAAGCATATTTCTCAAATGTGGGTTCTTGGGAGCAGGGTGGTGGTGGTATAACTTATTTTAACAGTTTGAAGT
>L-276 snake_contigs.fa.3
GGATCTCGTCTTAATATATGAGGGGAACTTCTTTTGTTTTGCTTCTCTCTATTCTAAGGTCAAGGTACTTACTGCTCCCATTTTGTATTGTCAGTACCCC
>R-276 snake_contigs.fa.3
AGTTCCATAAAGACAGCAGTGTGGCCCAATATGAATTTTACATTTTATATTTAGTTTGGCAGTCAGTCACTGCAATCAGCACATGTCCTACCAGAAGCCA
>L-277 snake_contigs.fa.3
TAAGAACTGAGGGAGTGGGTTAAGTGCATAAATACATTAATGTTATGGTTTTGATGCAAAGCCCTTGTCTCTTCAGTTGCTTTCTATATTTGCTAATCTT
>R-277 snake_contigs.fa.3
TGGGTCTCTTAAAGCAGGAGCACCTTTTCTTTGGGCTTGAGCAAAAATCTGAAAAATGACAGGCTGCTTTAATGAACAGCAGAAGTTCTTTGCTCACGTG
>L-278 snake_contigs.fa.3
AAATCCAGAGCACTTCTGAATCATTTTCAAAGCATGCAAAGGGTAGGAATGACTCCTTATTTAAATGAATAACTCTATTCGCTAATTAAGCTTTGTAGAA
>R-278 snake_contigs.fa.3
ACACGTTTTGGGAGGCCAAAAGCTGCTGCCCAAGTAAGGCAAAGGCAGAAAGGGCAGAAATGTCATCAGAAGTAAAGGGTCAGAGGGGCAGGGGTTTCCT
>L-279 snake_contigs.fa.3
AACCAATGATGATTTTGTGATGGTCACTGTCAATATCACTTATCACCGTCTCTACCTCCTGCATATCATTTCTGTTTGACCTCTCTAATACTATGAATGT
>R-279 snake_contigs.fa.3
AAGTCCACACACCTTCAAATTGCCGAGGTTGAGAAACACTGTTGTAGGTTCTAAAAGTTAACTCTTGCTGACCACAGCCGATGGAGAAGAAAGGAGAATG
>L-280 snake_contigs.fa.3
GGAAAATGATTGTGGGGAGAGGACAGGAGCCATAGCAGCTGTAGATTCTATGACCTGCTCTGAACTGAATCTTTTCTGATGAAGGACGGGATAAATGTAT
>R-280 snake_contigs.fa.3
CCTACAAGGCTTTCTTAATTTTTATTACTTTTTTAATCTCCTTAGGTCAACCTATTCTAGGATTCTTCTTCTTCTTCTTCTCCTCCTCCTCCTCCCCCTC
>L-281 snake_contigs.fa.3
CCCTCCCCTCCCCCTCCCCCTCCTTTTTTGAAGCCTGTCAAATTCAAGTCCAACAATGATTGAAGACCCAATTACTCTTGCCCTCTATGAGCGGATTGCC
>R-281 snake_contigs.fa.3
CCCGTTTCTCACCCTGGAAAGGGAGGGCCTCCCCCTCACACCCAACGACCACAGTCCAACTGCAGTGCTCAGTACAGACACACAAGCATGCATCTTGAAG
>L-282 snake_contigs.fa.3
AGTTGCACACGTTTTGCTTCACGCTCGGAACGGTTCGAACAGGTGCTTTGAGATCAGAAGCTTTTATGTCTAAAACCTTTTGCCCATGCCTAAAAACAAG
>R-282 snake_contigs.fa.3
TAGGGCAGGGGAAGACCATCCTGCACAGTCTGAAGGCTTCCAATCCACTTTGTTTGGAGAAAAGTCCCATCCCCAACCTAGCAAGTAACTAAGCATTTGT
>L-283 snake_contigs.fa.3
TGATTTAGAATGGAACTAGATATATACAGCAACAATGAGAGGCTTCATCTTTGTCACTGCACCTGTCAAATTCTATTGCAAATGTTCATGATCAGGAATG
>R-283 snake_contigs.fa.3
TGGGACAGAGACTGCATTGGTCACATTTGTGGAGCAGGATGGAGGAAGTGCACCCATCCTGGCTCTCCTGGATCTCTCGGTGGCTTTTGATACCGTCAAC
>L-284 snake_contigs.fa.3
CATGGTATCCTTTTGGGGTGGCTCAGGGAGTTGGGGGTGGGCAGTGTAGTTTTGCACTGGTTTGCCTCCTTCCTCCAGGGCCATTCCCAATCAGTGGTGA
>R-284 snake_contigs.fa.3
CAGAGAGGGCATGCTTCGGACCCCTTCAACAAAATAATTCCATCTGGTGGGGTCCAGGAGGCGGGCATTCTCTGCAGTGATGCCCGCTTTGTGGAATATC
>L-285 snake_contigs.fa.3
TTGCCTACAGAGCTGAGACAGGTTGCCTCGCTCCCGATCTTCCAGAAAGACTTGAAGACTTGGTTTAGCTGCCTTTCATGGGACAGGAATGCTAATAGTT
>R-285 snake_contigs.fa.3
TAATACAGTAGTGGCAAAATATTCCATACAGAAGATCCCAAGTTCTGAAATCCTAGGCTAAAGTCTTCCATTTGAAAAAGGGTTAAATAGCAGGACAGTG
>L-286 snake_contigs.fa.34
CCTCCTCCTTCCTCCTCCTCCTTCTCTTCTTCCTCCTTCTTCCTCCTCCTCCTTTTCCTTCTCCTCCTCCTCCTCCTCTTCCTCCTCCTCCTCCCCCTCC
>R-286 snake_contigs.fa.34
TTGTCATTTGCCATAGAATCGCCTTGCTGCACCTCAAATAGTTCAAAGAGAGCAGGTGGGTAGGAACAGGCTTCAACTCTGCACTGAAATGCAACAGGTC
>L-287 snake_contigs.fa.34
CATTGGACACCTTTGTACTGGTCGTTACAATTCATCCTAACCTACCTAACAGGGCTGTTGTGAAGATAAAACTAGAGAATTGTGTACTCTGCCTTAAACT
>R-287 snake_contigs.fa.34
AACTTCTCTGACACCAGTTTTTAGCTGGAAATGCTGCAGTTCTGTAGAGCCAGGGGATGGAAACTCATACCTCAATCCTCTTCCAGGGTCCTATGCTTCA
>L-288 snake_contigs.fa.34
GCCCTCCCAGTAGGTCCTGTAAGGGGAATGATGTCTTGACTGCTTTGCAGCTTCGTCTCATAACCCAGTTGAAACAGTTCTGGTCAAAGTACACATCTCT
>R-288 snake_contigs.fa.34
TAATTTGTCCTTCTATCTAATGCTACTATATACACTGTGTGTTTCCCCTCTTTCCTCATTTTGTGTACAAGCTACATTTAAAAAAAAGAATATCCCTCTT
>L-289 snake_contigs.fa.46
AATGGTGTGTGTGTGCTGAAGATAGATATAAAAATTAGATTTCATTGGGCATTACTGAAACTAAATCTAAAGAACAATAGGTTGGGGAAGGCTGTTATAA
>R-289 snake_contigs.fa.46
TAAGTGTGCCACAACTCTCCTATCCCTTCCTTGCCTGCCTTTTTTCCCCCCATTCCTGCTACAGGCAATCAGGATTGAGTATGATAAGGTGACATGTTAT
>L-290 snake_contigs.fa.46
ACTAACAGTTGAGGATAGGAAAATTGAAAAACATTAGAAAGGGGGAAGGAAGAGTATGTTTGGATGTCCAAAATCCAACAGAAACATTCTGCACTGCTGC
>R-290 snake_contigs.fa.46
CCTGGGTTCAAGTTTAAAGAGTAATAACAAAAAGGATAGAAAGTGTGCAGAGAACGGCAAGAAAGATGGTAAGAGCCTTGGAAGCTAAATCCTGTGATGA
>L-291 snake_contigs.fa.46
GTATGAAGAGCGATTAAAAGAACTTAGCCTAAAGAAGAGAAGGCTAAGGAGAGAAATGATAACAAACTTCCAGAACATGAAGAGATTTCACAGGACATTG
>R-291 snake_contigs.fa.46
CTGTTTGTCACAGGGAAATTATTAAGATTGATGCAGAGAGTATGATTATTTGAAGTACAACATAGCTTTTAGAATTACAGAATTAGCAGCTATTAATTAC
>L-292 snake_contigs.fa.46
CTAAAACATAGTCATGCTAGCATCTAAAGCCAAAAAGAAATAAATATAATAAAATAATTTATTAGGCACATCTGCTAAACTGCTCACAGCAAGAGAACTT
>R-292 snake_contigs.fa.46
AAGAAGAAGAAGAAGAAGAAGAAGAAGAAGAAACCTGCACCCAAAATAACAAATACTTATCCTTTGCTGTAGGAACACAATTTACTGATTCTCCTCAACT
>L-293 snake_contigs.fa.46
TGTAATAAGTAGCTATTTATAATGAAATCAGGAAACACTCACTGACCATGCATATCTCATGCTCAAAAATAGGAGATTTTTGTCATATATAAAAGTGATC
>R-293 snake_contigs.fa.46
AACCACTTCCCTCACTAGATTTTCTTTCCCCTTGGAAGCTGGATGTATTAAGTGCTTCTTCTTGACCTCTCTGGTTGTGGGTGGTTCTTTTGTTTTCTGG
>L-294 snake_contigs.fa.46
CAGCTGGAGTTGAGGAGATCTATCCTGTCCTCTTCCTTCTCTTGACTAAGGACAGCAAGAGGGAATTTCCATTTCTTCCAGTTCTTCATATTTCCCTCTA
>R-294 snake_contigs.fa.46
TGTCTTCCAGGGTGGCTGTATTGACCTTACATTTGAATACAGCCACTCTGGAAGACATACATGAGGTCCCCTCACCAAACTTTGTCCAGACTGAAGAAGC
>L-295 snake_contigs.fa.46
TACTTGGACAAGCAGAGAAACGTTTCAACCCAAAAATATTTAAAATGATGTATGTGTTCCTTCTGAGGTTCCCTGTAAAAGAGAGCCACAAAGTAGCATG
>R-295 snake_contigs.fa.46
CTACTGTTTGGTTGTACAAAGACTGGCACTTTTGTTTTTTGATAATTTACTACATCTTGTTCCTTTAGGCAACAGGAAGCCAATGCCCTCACTGTTCTTT
>L-296 snake_contigs.fa.46
TCATTCCTGCCTGGGAGACAGACAAAATTACTACATCATCTGCATATAGCAAGGCTGGAATTGCATGAACAACTAACATTGGAAAGTGATGATTAGATGA
>R-296 snake_contigs.fa.46
CAGGTATTTGGCAGATGGAACCTTAGGGACTACTCATAGGAGAGCAGTTGTTAGGCACCAGAACCAAGCAGAGTTCTTAACCTTAGCTGCTGCAATTGAT
>L-297 snake_contigs.fa.46
CTCCTCCAATCCTCTCTCAGCGCTTGTTCTTTCTTATATTTTATAAGTACTTTATAGGACTTCTTATGCTCTCTGGGTGATTGAAATGAACCTAACAAAT
>R-297 snake_contigs.fa.46
AGATTGAGTCATTATCATGGGAGAGTCAGTTGGTGTTCAGTACCTCAACTGATGATTTTATTAGTCCCACAGGGTCTCCAAAAACAGCAGATCAAGAGCT
>L-298 snake_contigs.fa.46
TGCTTTGCGGCAACAGAGACCAGGGAGAGACATGAGCTCACAGATGGAACTAGCTCACCTGGTGCAGAATCTGATGTCTTTGAGGTTGGGGAGTAGCCTT
>R-298 snake_contigs.fa.46
ATTTAAATTGCAGGAGCAAGTCAGCTGTGATGAGGTAACTTCTTTAACTGCTTGCCCACCTCTGTCAGCAGTTACATTAACAACTTTATTGGCTTGTGAT
>L-299 snake_contigs.fa.49
AATATGAGTTCCCCCTCCCCTTAATTTGGTCCCTGTGAGCTTTTTTTTCTTTTATGCAAGTTAGTGGAGTTGAAGTTTCTAAAACACACCTCAGACCTGA
>R-299 snake_contigs.fa.49
AAATTGATATTTATTTATTCATTAATTTGGGTTGTCTCTATTGAATGGAAGCATTGGCTGATATTTTTACATACAGCTTCTGCTGAATGATTCATCTTTG
>L-300 snake_contigs.fa.49
CCCTGGAGAATGACTACTGCTCCACTGTCAAACAGCAGAAGAACCAGCCTCTGTAAAGAAGTCCATGCAAGAAACATGATGGGGGGAAACTCCCTGGCCA
>R-300 snake_contigs.fa.49
GATCAGCATTACCTCCTTGGTCCTAGGAGGTAACCCTTCAAAATAAAATCAGAAAAATCTTAGAAACTTTCTTGTGTTAGGATTAGCAGGCGAGCAGACC
>L-301 snake_contigs.fa.49
TTTGGTTCTGGATTTGATATACCCCATTAGTGTGCTGAGGATAGCTTGCTATGTTGAATCTTGTTAGGTGGGTTTTCTTGTATTCATAAAAGCGTGGTTG
>R-301 snake_contigs.fa.49
CTAATCTGGTGGGGGAATGCTGAGCAAGATGACTGCAAGTGGTGGTGAGAAACCACAATATTTTCTGGTACACATTTTTCCACTTTCTGACACTCCTCTT
>L-302 snake_contigs.fa.49
TCTTTTTTGGACCCTCTCTTCCTTCTTGTCCAAGCAACAGCCTGCCAAGAAGAGAATAGAAATCTCTTATCAGAGGTCATATTGATCAATTGTCAAATAA
>R-302 snake_contigs.fa.49
TTCAAGTCTTTGTGCAGCCTTAGTATTAATCTTAACATTGACTCCAAGATGGCCACCACTGCTTCCTGTTCAAGCAGGTGCTACAATCAGCTTGCCATGG
>L-303 snake_contigs.fa.49
GTAACTCTTGAGTTCCCCTTCACAATAAGTCAGGCTGCTCAATTCCAAGGGGCAGTTGAGAGGAAAGGTGGGCTTTGGGCTCTCCACTGACAGCCCATCC
>R-303 snake_contigs.fa.49
TGGGAAAAGGTAGGCAAAATCTAAATCCAATTAACTGAAATATATCTAGCAGTTTTCTACCATTCCACATATGCTGTCTTAACAAACTTCTTGCAAACTT
>L-304 snake_contigs.fa.49
GTACAGTACTCTATTATTTAATCTCCATATTTCCAACAACATTCTGAGTGATAGTGGCTTGTCTAACATTTGAGAACCGCAGTTCCAGAGACTGTGGTCT
>R-304 snake_contigs.fa.49
AAGCTGGGACTAAGCAATGGGAGCTCAACCCATTGCGTGGATTTGAACCGCCAACCTTCTGATTGGCAAGCTCAGCAGCTCAGCGGTTTAACAAAATGAC
>L-305 snake_contigs.fa.49
TTTTTAAAAAAGCTGAAGATTTCAAAACTGAACGCACTATTGAATGAACAAAATCCCAGAATCTTTGTAGAATAGTGGTATAGGAAGAGTAATCATAGAT
>R-305 snake_contigs.fa.49
ACAGCGTTCCCCATTTGGAGGGGACTTTGCAGAGCAACACATGGTTTTTTAAACTAGTAATTTAATCACACTGCATGGTTTATTACTCCTTTAATTTATG
>L-306 snake_contigs.fa.49
TCCCTGGAGAGGCAGTAACAGGGTGTACATCTCTCAGGGTAGCCATGTGAATGCCTGCCAAGGCAAGGGCCTTGTTGCTCATTTTCTTATAATCCTGGCA
>R-306 snake_contigs.fa.49
GAAATACTGTACAGTAGAGATGTCAACATCCAAGATACTTTAGAAGATATTCTCTTCTAAAAATACTAGAAATTAGAGCAGTACTCCAGTCATTACCAGG
>L-307 snake_contigs.fa.49
TCAGAAGGCTATGGGATTTGATGGAATATTCCAGAAATATGGCAAGCAACAGAAGAAATAAAGTTTCTAACTAAGCTATGCAAGCAAAGCTGGAGAACAA
>R-307 snake_contigs.fa.49
GTAGAGTAGCCATGAAGACCTTAGAAAAGATATTTAGATGCCATTATATCTCTACAGCTATAGGGACCAGAATAGTTCAGGAATCACATTCCCTGTGACA
>L-308 snake_contigs.fa.49
CTCTATGGAAGCAATAGTTGGACTCTGAAGAAGTAGGATAGAAAAAGTATTGATGCTTTCGAAAATTGTGTTGGAGAAAACTAAGAATACCATGGACATC
>R-308 snake_contigs.fa.49
GCAGCATTGCTTTTCTCTTCCTCTGAATCCAAAGCCTTTGCATAACCCAAATAAGTGAAAGTCATGAAACCTGTCCTGCCTAATTATAGGTTACTTGGCT
>L-309 snake_contigs.fa.17
TATTATTCTTAAATTGGCTTTATCATTTGCCACAGCAGGAAAGTGATATGAGGACCTGGGAAGCTTATCTGACAGCCTCCCACCTAGTTTAGGTCCTACA
>R-309 snake_contigs.fa.17
AACACAGTTAAAGCAAGAAAAAAATAGAGTCTCTCTTGATTCAAATTCAGTTTTGGGTTACTAGTTTTTTTGATAGCAATAGGATTGTTACTGCATCCTC
>L-310 snake_contigs.fa.17
CCTTTTTCAACTTTCGCTTATAAACTAGATCCCTGGAATTTCCTGTCAGTCTACCAATCAAATATTCACTATATCCAACTCTGCTTAACAGCACCTAGAT
>R-310 snake_contigs.fa.17
TTATACATACTGTATATTTCAAACAGAATAAATTTTACTTTCACACACACCCTACAATTTACACTCCAACCAGAAGATGGCAGCAGAAAAACTTCTGTAA
>L-311 snake_contigs.fa.17
TTCTTTTGGCCTCTGGTAGAACTAAACTAGCAGGAATTGCTAAACTAGGTCCAATCTACTAATGTAATTCAAAACTGCCTATCTTAGGCATAAGCACATC
>R-311 snake_contigs.fa.17
ATGGTCTCCTGGTTTCTAGTCTGATGCCTTAACCACTACACCACTACAACGGGCTCTCAATTTTGGCTGTAATGCTAAATAAATACCTTATCATGGGAGC
>L-312 snake_contigs.fa.17
AAACAAATGAAAGATGAATTCAAATTTATTGGGAACGGAAAAAGAAATAAAACAAATGTAATCCTTGTTGTCACAAAAATATGATGAAATTTCAAGGATT
>R-312 snake_contigs.fa.17
CATTATAATCCCTGGTCATTTTCCTATAAACCTTAAATCTATGGTTTGAAGTGGCATTATGAACCATACATACAGTACCCATAAAAACAGACACACAGAT
>L-313 snake_contigs.fa.17
ATGTTGCCGATACTACCATATCACTATGCTAATACTAAAAGCAATTTAAAAATGAGAGCTGTATAGAAATATCTGTTTCAGATATCATATTCAGTGTGAT
>R-313 snake_contigs.fa.17
ACTTCAACATGGACAAGAATCATCGCCCATACTGAAGATCTGGTTTGCTTGATCAGGAAAACATTTAAGGACACTATATTTACAAAGAACAAGCCATGCA
>L-314 snake_contigs.fa.17
GTGACTTGCTGCAAATCTGGAAGTGCAGTGTCTGAGAAGAGAATTGGACATTCCTGGTTAAAGCAATCAAGAAAGCCTAATATACCACAGGTCTGCCATC
>R-314 snake_contigs.fa.17
GTAGTTGAGAGTTATGGAAGTCATGAATACAAGTACTAATAATTTGACAGAACACCATCTATGGGACAGAGTTCCTTTTAAAATTGAACATATTTATTTT
>L-315 snake_contigs.fa.17
TGCATATATATTTTGTATGTGAGTGTGTGTGTGTGCCTTCGAGTCAGTGTTGACTCCTGGAGACTGCGTGGACAGTTTTATGCCCTGTCCTGCAGTTTTC
>R-315 snake_contigs.fa.17
TACTGTAGGTTTTAAAAGTAACTCACCAAGATATTTGCAACTGGTTTGAAAAATTTTCTTGGAAGACATTCTTGGAAGATGACAAGTTTTTCTATTCTTG
>L-316 snake_contigs.fa.17
TTAGGAAAATGAGGATGGGTGTATGATAGTAGAGAAAAGAATGAAGATGTGCTACATTATTGGTTTTCACCCTACTAGTTTACTGTAAAGAAATAAGAGA
>R-316 snake_contigs.fa.17
ATCTTTTCATGTTTTTACCTATACTTTGAAAATATAATAAAGTTTTAATAAAAAAAAGAATGACATCAGAAAATTATTCATTAATAAAAAAGTTTCTTGG
>L-317 snake_contigs.fa.41
ACAGTCAATAATTTTCCAAGCTGCAAGTAAGAAAACTGTATAATTTGTGAACGATGTGAACAATCTAACAAACAGCCACAGCTACTCAGTTCTTCCTTAA
>R-317 snake_contigs.fa.41
TTCACAAAATTTTAAAAAAAAGCCTAAATCAAACCATCTATATTTTGATTTAACCCAACATATGAATTCATTTTGTCTGGTTCCCCATTATTTTTGTCTC
>L-318 snake_contigs.fa.41
CCAATCCCCAGACACAGGCACTTTTCTCTCTCCCCCTCTTTTCCCTTTTAACTTATACAAGAATTCTGCAGAACAAAGCTCAGTCATATCTGGCATCTTT
>R-318 snake_contigs.fa.41
GTTGCTTGCGCTTAATTGGAAAAGCATGAAAACCTGAGACCTGAGGCTTCACTCATGCAAAAAGTCCCTGCTGTCAAAATAAGGTGCATAAGCTTGCCAA
>L-319 snake_contigs.fa.41
GTATTGAAGCTGAATTCTTATCCCCAAGAAACTGCAGCAGTTTCCAGAATGCTTTGAAATCCACTTTCCGGGACAGTAAATCAGCTTGCTGGCATTAGAA
>R-319 snake_contigs.fa.41
TGCTTGATGTGGGCATAGTGGAAACTTACATATCAAAAAAGAGGATGGTATATAAAACAGGGACAAGAGAATACCCATACCCATACCCATACCCATACCC
>L-320 snake_contigs.fa.41
ATATCCATATCCATATCCATATCCATATCCATATCCATATCCATATCCATATCCATGCATGCTACTAATTTCTACACCCAGACACATATTTAGACATAAA
>R-320 snake_contigs.fa.41
TTTGAAATAGCTGGCCAGTACAGAAGAGAGTGAAGTTTTATTCTGGTTCCAATCTTTTCTGGAAGGACAACCTAAAATACTGGGTAAATACTGGGGACCT
>L-321 snake_contigs.fa.41
ATCATGGTCTTTCACCTGTCAAGTACTGTATCTTAGAGCTCCATTTTGTCTTTTACACTGTTCCACATCTCAATGAAGCTTCAGGGGAAGTATTTGAAGG
>R-321 snake_contigs.fa.41
TCAGATTGCCCGGTGGAGCTATCCGTTAAAAAAGAAATGGTGACTGGATGGCTGGGTGGCTGGGGAAAGTCACTTCAGAAACTCACAGCCAGAAGAGGAT
>L-322 snake_contigs.fa.41
AAAGGGTCAGGGAACAGCTAAAGGATTAAATTAAAGGAAATGGTCTCATAGGAAACAAGAAGAATCAACTGGAGCCACAAGTTTGCTAGTAGAGAACACA
>R-322 snake_contigs.fa.41
ATGCAGCAACTGAACCAATTTCCCCCTTTACAAGCATCTGTTCTACACGTGTGTGACAGATTGTCTTTGTCTCTTGTCCAGCAACATATGTGTGAACTTA
>L-323 snake_contigs.fa.41
ACTTTCCCCAGAGAATGGAGGAATACAGAAGGAATCAGCAAGAAGTTTTGTTGGAGGCAAAGGCAAGATTGCATCCTGTCAAAACATAGCTTATTCTCTT
>R-323 snake_contigs.fa.41
AGATTCTGTTATCTATCCACCAGGCTACTCAACACAACAGCCCAACCTTTCAGATGTACTAGAAAAACAATTCTTTCTGATTGAGAATTCTTGGAGTTCC
>L-324 snake_contigs.fa.41
AGTCTTGATATATTTAAAAGGCAGGTGGTTGGAGAAGATTGCATTAAAGAATGTAATTCAGTGAATCAATCTCTGATGCAATAAGACTTTCAAATGCACA
>R-324 snake_contigs.fa.41
TTAAAAGGAACAGGGGTAGAGACTAAATACATATGTTACTTATGTAGTATCAAAACCGCCCAAATCCTCAAACCATTAATCCTGAAGTTATCATAACATA
>L-325 snake_contigs.fa.41
AATAAGGTTTATTTGCAGCAGGACCAACTGTAACCTGAATCTTCCTACCCATTTAAAAAAATAAATACACAAAGGCAAACAACTGATTAATGATACATAC
>R-325 snake_contigs.fa.41
AGGGCAATTACATGCTCCTTAACTTCACTGGATATTGCATTATTATATATTGTTTCTAAATAAATGACATTAAAGTTTTTAGGTTCACATGCCATATTCC
>L-326 snake_contigs.fa.31
AATCACTTGGGCCAGGGGGCAGGGCGGGGACCGCTCATTACTGTGTCTGGAAATTATCCATGCCTAAAAGGTGTGTCACCAACCTGAAAAGTTTGGAAAG
>R-326 snake_contigs.fa.31
TTTCTTGCAGCAGTCATTAAGTGAATCACCATGGTCGTTAAGTGAACTGTGTGGTCATTAAGCGAATCACGCAGTTCCCCATTGATTTTGCTCGCCAGAA
>L-327 snake_contigs.fa.31
GCTGGCCAGGAAGGTCGAAAATGGCGATCACATGACCATGGGAAGCTGCGACAGTCATAAATGCGAACCAATTGCCAAGCACCCAAATTGTGATCACCTG
>R-327 snake_contigs.fa.31
CAAAACTTTGCTTTCTGTTTTGCAAAATTCTGCTTTGTAGGCTTGACAACTGAACTTTAAAAATGGGTTAGATGAGGGGTTGCCAACGTACCAGTCATCA
>L-328 snake_contigs.fa.31
GGATGGCAATATGCATCGTTTATGGCTGCATTACTGGAACATGTAGGGCTTGGGACTGCCCTTAAGGACAGCTTGGAAGGTTCTGTTGGTGCAGAAAGCT
>R-328 snake_contigs.fa.31
CATCGGTAAGCAACGCAGTCGAAAAGCACAACGTCACATGACTGCACCGACTTATGACAGCAGTTGCGGCAGTCCCAGTTGTCGTCATTAGGCGAATCCT
>L-329 snake_contigs.fa.26
AATGCTAAATTATGAGTTCCAACACATTTCACCAAGACTCCTCCAGATGTACTAGGAAACATCCCACAATTTAGCCATAGTGACCAGGTTTCCAAGGTCA
>R-329 snake_contigs.fa.26
ATCTTGGCAAAAAGCCTGCCCCCCAACATGGTCAAAGCCTACCCTGTATTACAACAAAGCCTCCTGCTTTCGATCAGCCACACAGAATATGGTCAGCTAT
>L-330 snake_contigs.fa.26
CAATAGAGTGTGCACTAATCATGGTAGGTGTGCAGATTCCTTACATAAATGGGGTAAGATACCATCTCCAAGGTGTGACTGTGGGGCTGACAGGCAAACT
>R-330 snake_contigs.fa.26
TTCTGCCCAAGAGAAAGAAAAGGTTTATGACTTTGAAATCTTGATTGTTGTTCTAAATATCAATGGAACTTTTTATGATGAGATTTCTCATGTGATTTTT
>L-331 snake_contigs.fa.26
TACAATGAGGCTGTGGCCTCGTCTTTGACATAATAATGCAAGCAATGATTTCGGAATGGGGGAAGTCAACAGAGACATGGCTAGAAATTATTTCTACTAT
>R-331 snake_contigs.fa.26
AGGGCAAAGGCTAATAGAGTTTTGTCAAGAGAACACCCTGGCCATAGCAAACACTTTTTCAACAACACAAGAGAAGATTCTTCACATAGACTTCACCAGA
>L-332 snake_contigs.fa.32
AGCGGCTGGATGTTCGGCTGAGGTTCTGTGAACTCAGCCATTAGATGCATAATTAATGTCGCAGAGTAAAACAATTACTAAGCTCTTCCACACATCTGCT
>R-332 snake_contigs.fa.32
CTTACGACCGGTGTTCACACTTACGACCATCGTAGTCATGTGATCACAATTTGGGCTTTTGGCAACCGGTTCACATTTACGACACACACAGCATCCTGTG
>L-333 snake_contigs.fa.32
GTCCCGTGATCGCCATTTTCAACCTTCCCCGCTGGCTTCCGGCAAGCAAAATCGATGGGGAATCGCGTTATTCACTTAACAACCACATGGTTAATGGCCG
>R-333 snake_contigs.fa.32
ATTTTGTTGCAAACCGTGGTGATTCAATAGAAGAATTATGTAGCTCAGGGTTGAACTGTGGAGTCCTTGGTGCCCTCTGAGCTTGGTGGTTTGCTTGCAG
>L-334 snake_contigs.fa.32
ACGTTTTATTACCTGACTAGGTAGCATCATCAGTGCGAGGGAGTGTGGGGTTTACAGTGTCTAGTCTCTCCTTAGGCACCAAGCCAGCTGGGTGACCTTG
>R-334 snake_contigs.fa.32
CGTTTGTGTCATATTGCAGCAGCCCCCCAAAATGACTATCTTTGCAGTGAAGGAAAACCAACTATCAAATAGCTTTTACTATCGAGAATTTTTTCTTAAC
>L-335 snake_contigs.fa.33
AGATTAAAGGCAGTCAACGCAAAGCAGGAGGGTCCATCTGCATTCTGCTTTCAAGAGGTTCGTTAGGAATAAGAGCTGCTTTTATCCCATTCCAATGAGG
>R-335 snake_contigs.fa.33
GTGATCATTAAGAAAAAAAACTGGAAGCCAATATGTACATGCTTGGAGAAACATACCCCAAAAGGATACCAATTCTGGACCTTTTTGTTTTTAAAAAACT
>L-336 snake_contigs.fa.33
CTCAAACTCATACAGGAGTGGGGCAAACTGAACAGAGAAAAGGAGGAAATGGAACATAGATAAGAGTGGCACAAATGAAAAAAGAAAAAGAAAAAAATGA
>R-336 snake_contigs.fa.33
CCTGGCTGAAATTTCTGAATGGTCTTCTAGGGACTACTTCTAAGTTGCTGTTCAGTGCTGATGGAAACAGGATGCACAGTTCAAGGTAAGTCTGAAGGCT
>L-337 snake_contigs.fa.25
GTGTAGACTGAACCTGGGTTTTGTATGCATGGCAGGCGAAGGAGTCTGAGCCTGACACCAAGTTTATTGGGCCATTCCCAATAACTAAAGTCATAAATCC
>R-337 snake_contigs.fa.25
CACCATGGAAAGTTGCAGTACCTCATGCAATGGAAACACTTCCCCCCTACACACATGAGCCAACATGTTCATGCAGTGTATCTGGTGAAGCAGTTCCACA
>L-338 snake_contigs.fa.48
TCCTACAACAGAAAGGTGGAAGGTCATAGCAGCTGGGAAATTATCCAATAGGAAGAGGTGGTAACCAGCAGTCCAGACTCAGGGCCTGTTGTCAAAATGT
>R-338 snake_contigs.fa.48
CTACCAAGCTGTAAAAGTGATGGGGAAGTCTTGAGGTGGGAAATATCTAGCAGGCTTGGAGCAAATCATTGAAGGGAAAAATCAATGACATATTGATTTG
>L-339 snake_contigs.fa.28
ACCCATCTTAAAGCTGCCAAGGTTGAGAAACACTGGTCTGGATGCTTAATATATTTACATTATTTCTTAATTTGCAGGAGGGAAAAACACAGCACATCAC
>R-339 snake_contigs.fa.28
GGAGCTCTTCCTTATTCACAGCCTGCATTAGCCCCTTGGCTGAGGCCTGATTGAGTCTCTTGGGCGTCACAGAAAAGCTGGCGACTGAAGGCTGGACACA
>L-340 snake_contigs.fa.56
CAAGAAACTGCCAAGTGATTTCTGATATTTAATTACTGCAATATGCTAACAAAATATTCAATAATATATCATTGGTCCCAGGAAGCAGTGCTTAATTTAT
>R-340 snake_contigs.fa.56
AGTAATATTCAAGTCTGTGGACTGTTAAGGCCATTCAAAAAAATGTTTTTCCTTCTTCCCTGTAGGCACTTGATTTCAAGATATCTTTTAGAATGTTGTC
>L-341 snake_contigs.fa.56
TCCTGAAATATCCAACCTTTTTTCAGTTTAATTTTCCTTTAGTCTCTGTATGACATTCTGCACTTTGTAAATATTCAGCTGTATCCATTCTTCCTTCCAC
>R-341 snake_contigs.fa.56
AAATCAGTTGGAAGGATGGCCAAATTTCCGCACCTACTACATTCTGTTTTCTTATTTTGAATCTTTAACTGACTGTACATCGATTATATTCGTGTATTCA
>L-342 snake_contigs.fa.56
AACCTACAAAAAGCTGTTGTGTTTAACTTTGTTACATGTTGTATAAGTTTCTGTTTACTTAGGATTAATCATGCTCAAACTTTTGAAAGCAATCATACAT
>R-342 snake_contigs.fa.56
CCTCGCTGACTTACTTTGTTCTGCTCTTCATTCTACTCTCTGTGCTCTTCCATTGGGAGGGGGTGGCAATTTTGAGTCTTCATCTGTGAGCAGCGGCAGC
>L-343 snake_contigs.fa.56
TGTCCCCATTGATCGCTGGCCAGTCCTGCCTCCTCTGTGTGCTCAGGCAGCTGTTTATCCGGTGACCCCAGAGCTGACTGCTTGTCCTCCAAGGCCACTT
>R-343 snake_contigs.fa.56
AACTCAGTGCTGGAATCCAGAGCCCCATGTATTCCATTAGTTGGCTTAGGAGAAACACAGTTTTGTTTCCAGTCAATTAAACAATGTCGTCTTGTGGAAC
>L-344 snake_contigs.fa.13
TTGTTTCCAAGACCATTAGTCATTCCACATGACATGGAACTGTTGCTTTGTGGTCACACAGTAATGAATACAGTGGAATATCTACTGCGCTTACACTGTG
>R-344 snake_contigs.fa.13
CCCTTCATTCCTGGCTCCTAGGAGGCTATTTAAAACCTTCCTTTTTAAACAGGTGTTTGATGCCTTTGTGGCCAATGGAAAAGAGAGATGGGCATCCTTT
>L-345 snake_contigs.fa.13
AGATTGTTATATTGCACTGAGTGTGATTAGAGAATCCTGTTCAGGGTTATGAGATGACAGCAACATAAAAATTATGTGAGCAAATAAATAAATAAATAAA
>R-345 snake_contigs.fa.13
CCTGAGAACTGGGTACATCATAAGATCCTGGTCATAGTACTATTTTTCCTCATCTGAGAATACCAAAACTAAATAAAGCAAGACTCCCAGATTACAAGTA
>L-346 snake_contigs.fa.1
TACAGTGATCCTCCTCCGCCACCGCCGCTTCCTGTCGCCGCTCCCACTGGATGCCTTTCTCCAAAGCGGCGCAGTCTTCGGTAGTTCCCCCTCCTCTTCC
>R-346 snake_contigs.fa.1
CCGCTTTTGCCCTCCTCCCTTCCAATTTTTTTTATTCTGTACAGAAATTCCGTACGCGAGCGCACGAGAAAGAAACTGAAGAAACTTGCTACTTCACAGA
>L-347 snake_contigs.fa.1
TCCTGTGTTGGGGCGGGGCTCGGTCACATGGTGCTAACGGGTGGGGGAGAGTCCTGATCGGGTTGCGCTGCCTTTAAGGCGCAGGCGCGCTGCGTTTTCC
>R-347 snake_contigs.fa.1
CAACTGGCTCAAATTCGAGATTTCTTTCCTGGCCGGGAGGGATCCGAGTATCCAGACCGCCCCTTGCGCTTCCGCGCAAAAGCCGCCGCGGCCGTCCCCT
>L-348 snake_contigs.fa.1
TCTCGCTTCCTCGAGGGAGGAAGGTTAGCCTAGCAGCCGTATCCGCCTGCTCTTTAGTAAATCCTATTGAGATGAATGAGCCGTTCCGCCAAGAAACCGC
>R-348 snake_contigs.fa.1
TATGCCATTAGAGAGCATTTAATCGTTTTGACATTGAATCAGAATGATGTCATTCTTTCCCAAGAATTAATGCTTGTATTGATGATGTACACTGTTATTT
>L-349 snake_contigs.fa.21
ATATATATATATATATATATGTTGCCCGAATTAGAAATAATTTTTTAAATAAATCGTGATCTCCCAGGGAGCCCCTAGTGACCTCTTGTGGAATCCTAGG
>R-349 snake_contigs.fa.21
CCGAAACCCTCCCCGCGACCCGAGTTCAATCCCGGTGGAAGCCGGATTCTCTGGTAGCCGGCTCAGGTCCACTCAGCCTTCCATCCTTCCAAGGTCAGTA
>L-350 snake_contigs.fa.21
AAATGAGTACCCAGCTCGCTGGGGAAAGGTGATGACTGTGGAAAGCAGTGGCAAACTGCCTATAGTCTACACCCCTCTATAGTCTGCTGTCACGAAAGTG
>R-350 snake_contigs.fa.21
ACCCAGTTGTGGTGGGATGGATGGTACCACTTCAGCCTGCAGCAGGGGGAGTTATTGCTTGCTCTGTATAGAGAGCTCACTTTAAGTATAAATTAATATG
