# Supplementary material for: Assemblathon 2: evaluating de novo methods of genome assembly in three vertebrate species
Source: Gigascience. 2013 Jul 22;2:10. doi: 10.1186/2047-217X-2-10 (PMC3844414; doi:10.1186/2047-217X-2-10)
Supplement: Additional file 9 — Bird and snake Validated Fosmid Region (VFR) data. The validated regions of the bird and snake Fosmids are available as two FASTA-formatted files. This dataset also includes two FASTA files that represent the 100 nt 'tag' sequences that were extracted from the VFRs. [file 2047-217X-2-10-S9.gz › snake_VFRs.fa]

>snake_contigs.fa.1
TACAGTGATCCTCCTCCGCCACCGCCGCTTCCTGTCGCCGCTCCCACTGG
ATGCCTTTCTCCAAAGCGGCGCAGTCTTCGGTAGTTCCCCCTCCTCTTCC
TCGCCACACACGCAGACGTTGGTCGCGGCTCCCTTTCCTCGGCGCTGCTG
CCCCCTGGTCTGTCTCCGCGGCGGGGAGGGAGGCGGGGAGGCAGGCAAAG
GGGCGGCGGACTTGGCCGTTTCCCGAGGAGTCTCCGCTGCTGCCGCCGCG
TATTGTAAGGCTGTTCCCGGCCACCGGCGGTGCTTCCGTTGTTGTTGTTC
CCGCCGCCGCTGCTGCTGCTGCTGCTGCTGGCAGTGCCGCCTCGTCTCCC
GCGCCGCCTTGCCTCCCTCCCCTCCCGCTTCTGCCGCTTGCTTGAGGCTG
ACGACTCTCAGCCCCGCCGCTGCCGCCGCCGTGGTGCCTTCTCCTCCTCC
TCCTCCCGCCTCCTCCTCTTCAGTTCGCTCTGGAGTTCGCTTCAGTTCAG
GCGGCGCTGGCGGCGGCGGCGGCAAGCAACGACGGCGGGAAGGGGAGGGG
ACACAAGGGCAGGGAGGGGGCAGCGGGGGAGCAGAGGCGGGGCGGCCGTT
AATCAGCGACGGCAACGGTAGTGGTGGCGGCGGCGCCACTTGGCAGATTC
ACTCCGCCCCGCCCCTCCAGCTTGCCTGTGAGCGACAGGGGACTCGGTTG
ACGGCCGGCGGTGAGCGGAAGGGAGCGCGCCCTTCACACCTACACAAACG
CCCGTGTGATACGCCTGGGCTTTGAAGTGACGGGGCGCGCGCGCGCGCCT
CCGAAAGCTCGCGCCGCTGCCTCGTACTACTTTTACGCGCGAGATGGTTG
CGCTCGGCGCGCGTGCGCGCGCTTCGTCCTTTTTTCTCCCTCCGTTTCTC
CCGCTTTTGCCCTCCTCCCTTCCAATTTTTTTTATTCTGTACAGAAATTC
CGTACGCGAGCGCACGAGAAAGAAACTGAAGAAACTTGCTACTTCACAGA
TCCTGTGTTGGGGCGGGGCTCGGTCACATGGTGCTAACGGGTGGGGGAGA
GTCCTGATCGGGTTGCGCTGCCTTTAAGGCGCAGGCGCGCTGCGTTTTCC
GACACCCGCGTGTCGTACGAGTGTGCGCGCCCGCGCGCGCTTTCAATTGT
GTCGCGGCGGCCGCTTTATTGAGGTGTAGGATTGGAATAGGAGAGGCGGG
GTTGAAGTGAGTATTGTGCGCTTGCGCAAAAGGGGAGAGGGAAACAGACA
GACAAACGAAGGGCCGGGGGTGCAACAAGAAGGGGTGGCGTTCGTCTGTC
TCTTCTAGCGGCCGCGAGGGTAAGGAGAGCGCGGCTACTGAGCAAAGCGG
CTTCTCGGCGGAGAACGGAGCTGGAAGCGGAGAAGCCTAGGCGTTTCCCC
GTGCAAAGTTTAGCTCACCCATTCACTCAGGAGGCCTTCTCCTGCTGCAC
GCGGGATGTCCCACGTCCGCGCACATACGGCGGGAAGTAGATGCCTTTAC
ACTGGATGGTGGTCCGGACCTCTGACGGTGCAGACATAGCCGCCTTGCAC
TTCTTGAGCGCCTGGCTAGGAAGTTGGGCAGCAGCTGCTCGCTTTCCTTC
CCTGCTTCATCCGTCTACTTGGGCAGCTCCGTCCTTCCTCTGCACGCCAC
CGCCGCTTCAGAGGTCCAGGGGCTTGGGCGCGGTGGCGTGTGCGAGCGCC
CTTTGGGGATCTCCGTGAAAAGCTGTCTACCTGTGCCGGGCTTGGCTCTT
GACCTAGGCACATTTTCCCGCAGGAAGCTCTACCTAGTGCCTGGGCTGAC
ACAGTGTTACTTTTAATGCGTTTCCTTAAGTAGTCGGCAGGGCTTCACTG
CCGGAGCAGAAAGGCGGGAAAACGCTCTTTAGTATTACAAAGATCCCGAA
CAACTGGCTCAAATTCGAGATTTCTTTCCTGGCCGGGAGGGATCCGAGTA
TCCAGACCGCCCCTTGCGCTTCCGCGCAAAAGCCGCCGCGGCCGTCCCCT
TCTCGCTTCCTCGAGGGAGGAAGGTTAGCCTAGCAGCCGTATCCGCCTGC
TCTTTAGTAAATCCTATTGAGATGAATGAGCCGTTCCGCCAAGAAACCGC
TGTAGGGCTGCTGCCTTCGCACCGCCTGGAAGTCCCCGTGAAAGCCTAAC
GCTTCCTGTGCTCGCGAGTATCTTTGGGAACCAACTTCCCGCCCAGGACC
AGAAGCACGAATAAGGTCCTTCGAGGGCCGCAGGGTCAGCCGACCTTGTG
CCATCGAATCTGCCCCTTATTTTCACTGATTTCGAGGTAGTCCAGAGAGA
AGACATGCCCCCCCCTTCTTCTTTTTTTTCCCCTTCCTTTTCAACCCTTG
TTAAATACTTTCAGGCTATCGGTCAACTAAGTAACCAGATTTTTTTTTCC
GACCTGAAACACCCATATTTTCATCGCTTTCCCCTGCAAAACTTTTATCA
CTGCATTATTAAGTTTCATCTTTGTTCTTTCCATATGTACCATGTAGTTT
ACAGCTGCCTGGATACTGGTTTTTCTTTCTTCAAAACTGAATAAGAAAAC
GGGAGGGCGGGGCTTATGAAAAGATATGGAAGGGGTGTTCTTGTAAAAGA
CATAGTTAGGTTTTATTATTGATGTAGCCTAGTGCTAGACCCATATTTCA
GAAAGTCCAACTGATTTCAAAATGGCCAAGCACCTGCCACCCATTTATTT
GGAAGAATAGCCCACTTCCTTTAACAACTGGTCTTACTCCCCATGGAAGC
TTAAATTAGTAGTTCTATTGGCAGTATGTTTCACTGAAACTGATGCATAA
AAACACAATAACAAATACTGGTGACTTCCCTTGTCTGCTTCTCTGTATTT
TAACAAGGATATTGATAAAATTGACTACATGGAGCAGTGCCAATGAAAAA
TATGCCATTAGAGAGCATTTAATCGTTTTGACATTGAATCAGAATGATGT
CATTCTTTCCCAAGAATTAATGCTTGTATTGATGATGTACACTGTTATTT
TTACCTTAAACATCTGTTCTAAAATTTAGAGAAAAGTAATCTAGTTTATT
CAATATTGATTATGTGGGTTTTTTGTTTGTTTGTTTTTTAAGGAGTGGAA
GAAAAAATTTGGCTGAATTACAGAGATTTTTTTTTTTTCCTTTTGGAGAA
CGGTATCTACTCAATATGTATACTGAAGGAGGAACATAAAACAACCCCAT
>snake_contigs.fa.2
CCTTTTGGAGAACGGTATCTACTCAATATGTATACTGAAGGAGGAACATA
AAACAACCCCATTTTAGCATGATTTGTTAAATGTGTTGCCGCTGCTTGCT
ACTCTCAGATCTTGAAAACTAGGTCTATCGCAGCCCAATGCTAAACCCGT
TTCCTTAGAAGTTCAACTGACTTTAGTGCACTTCTTAGTATTTTGGAGTA
TTGCCTGATGATTTAAAGATAAGAATTAACAGTGAATGGGCTGATCTCAT
CCCATCTGCTTTGGCACCGCTTCGCTGGCCGTTCTTTTGCACAGTTAGAG
GTGCTTAAGAGGCCTGAAGTGGCAAGCAGAAAAATGTCTTCAGAGCAGTA
TTTCAGACTGGCTGATTTGATTAGAACAATTAATGAACATGACTTAGGAA
ACAGGCTCTTTTTACTTATTGTTGCTTTTTTATTAGAGCTATAGGCATAT
TCTTTTACTTTCTTTCATGTAGATTTCCTCCTTACATATGTGCACAGCCC
ACACAGTTCTCATTTTCTTTTCAAGAGGATTCCAAGGCTTCCGAGAGTCT
TGTTTAATATTCTCACTAGGCAGCTGCCCAGATTGCCATGGGATTAGCCT
GTTCTTCCCATTGAAATAGCAACAAAAGGGAGACATGGTTCCCCATGTGA
CCTGTTGCACTGCATCAAATCTGATGATCACATATCCCTGGGTGTGACCA
AATTCACAGCTTTGTTCCCTTAGTTTCCTTCCTTTCCTTACTCTAAAAAA
GAATGTTGCTATAGTGTGTAATCATTTTTTTTTTAAGCCTACCAGCTAGC
TGACATAGTAATAGTGGTAGACTACACTGCATGAGGGCTACTTCATGTTC
TGAGTTATCATACTCTACTTTCTTTTAAGTATTTTTCAACCAATTCTTTA
TTTATGGATCATTTACCTACCAAAAGTCAGTATATCGTGGAAACCTTACT
GTAAGTGTTTTTGTGATTTTCTATGTTGCTAAATATCTGATCACTCAAGC
ATATTAGAGAGTGCCAATTTTATTTTCCTAGGCCTTCAAGTAAGATCTCA
TCTGCTAGTTTCCTTTTTTAAAATAATTATTTCTTCTACATGTGTATCTT
AAAGATACCCTAGAACAACGGTTCTCAAACATTTTGGTCTCGGGACCCCA
TTACATTCTTACAAATGATTGAGGACCCCAAAGAGCTTTGGTATATGTGG
GTTATATCTATCGATATTTACTGCATTAGAAATTAAAATTGAGAAAATTT
AAAATATTTATTTGACTTCGCGGATCCCCTGAAAGGATCTCAGGGACCCC
CAGGGGTCCCAGATGACACTTAAAGTACTGCTGCTCTAGAACAATGTTTC
TTGAATTTTTCAAGGCTAGAGAATATCAACATTTTTAATGAGGAATCCTA
TGTTTCTTTTTAAAAAAACTAAAGAAATATTGAAATAAAATGTATTGTAA
TGGTATTTATTTTTCCTTATATTTCATACATCAGTTATAAAACTTAATGG
GATGTATGATGTGTGTGTGTGTGTGTTGTGCCTTCACATCAGTTTTTGAC
TCCTAGCGACTGCCTGGACAAGTCCCTGCAGTTTTCTTGGCAAGTTTTTC
AGAAGTGGTTTGCCATTGCCTCCTTCCTAGGGCTGAGAAAGAATGACTGG
CCCAAGGTTACCCAGCTGGCTTTGTGCCTAAGGCAGGACTAGAACTCATG
GTCTCCAAGTTTCTAGCCTGATGTCTTAACCACTACACCAAACTGGCTGT
ATAAGCTTGTATAAGAAAACATATTTCATCAATATCAGATTTATTAAAAA
AAAAGTCTTAGCATTAATATTTGGCCTGCTTCAATATTGGTTTGTATTGA
ATAGTGAAAACCCACTTTAACAAGGATACGTTGAAGAAAAGGTAGTAAGA
CCTTCATTGCCCTTCATCTCTGTGATCTTTCATTCAAAAGTCTTCTGGTG
ATGATTTTTAAAAATTGTTTCAGTGTAACATCTCAAGAGAGATCTGCTAA
CATGCCTTTATTCACAGGTAGGATTCTGGTTGGGGTTTGAAAACTGAATG
AATCAAAACCCCACCAAAACACCCTGTTATCTTGGATCTTGGCTGAAGGA
AAGTATCCTCAGTTCGGAGTGACAACAGTTACAGTGTATTTAGTATACTC
ACCCTAAGTTAAGAAAACTTTTCACTTTACTCTTTTGTCTTCTTAGTTGT
GTTCAGATAATAAACATATCACAGTAGTTTTCAGTTCTTTCAGGCCCTTG
GCATCAGCGTAAGAGCTCTTCAGACTGTTGTACAGAGAACACTGGGGTTG
TAGATTCTTAGAGGGATGTGGCAGACTAGGACAAAGAAGTGGTCAACGCT
TATTTGAGGGGCAGGATGCTGCTACCTGCCTTAGAGGAAACATGCCCCCT
TTGCAAGAAGCCCCCTTGGATCTAACAATTTTTGGCAACTAGTACCTGGT
CTACCCCCTTCTAAAAGTGTGGTGAGGAGCCAGCTACAGATTACCATCAA
ATAAAGTTATTGGGATCCCTTTGAGCCTGGATTCAGACATCGAAATTGTA
TGGAAACAGCTTTGGTTGCTCTAATTCATGACCTTACATATAAGGACCTG
GAGAGGAGAGTGCATCTCCTAGATCTTTTAGACTCTCAGTGACATTTGTT
ATCCTAACCCATGTTAGCTCTCCTGCTAGACTGCCTGCAAGCATTGGAAG
TTGGGAGTCCCATGCTTCAAGGTTTATATCCTCTGCTCAAGAGGCCATCC
TTGGTCCCAACCTTGTTCAACAATTTTTGTCCAGTCTCCGACCTTCACAG
TTTAGGGAATGTTGTTGAGGGATGGTAGCCACTCAGCTTGAGAGATTCCT
GGATGAAGCAGATTATTTGGACTGTTTTCAGTCAGGGTTCAGGCTGGGCT
GCAGCACTGAGACAGCATTGGTTGCATTTGTGGATGATCTGTGGAGGGCT
CACAGTAGGAGTGTTATATCCATCTCTCCTGGATCTCTCAGTACCATCAA
CCATGGTATCCTTGACCAGCTGAGGGGGCACTGTTTTGCAGTGGTTCTCC
CTCTGTGGTGAGTTCCATTCAGTTTTGGTTGGGTGGGCTAAGCCCTAAGC
CCCACAACATGGTATGCCTGAGGACTTGGGTCTCTTGCCCCTCCTTTTCA
ACATCTACATGAGACTGTTGTGGTAGGTCATCCAAGTGGTACAGGTTGCA
TTATCATTGGTATGATTATGATACCTAGTTATATATCTCCACCCCTGGTC
AACCAAGCAATGCTGTCCTGGTGTTGGCCCAGAGGTTGGAGGCTGTAAGG
GTCTGGATGGGGAGGAACCAACTTGGACTTGACCCTAGCAAGACAGAGTA
GCTTTGGGGTTTTGGTCCCCCTGGTTCTGGTGAAGTGTCATTTCTGACTG
GCCAGAGTAGCACTCCCTTGGACAGAGCTGGGGCACAACTTTTGGGTTCT
GGACTCATGGCTTCTGCTGAAGGAGCAGATGGCAGCCATAGCCAAGGGGG
TATTCACACAGATTCATCTTGTGTACCAGTTGCACCCATTCCTGGACCAG
GAGGCCTTGCTCACAGTCACGCTTTGGTCACTTCCTGGTCGGGTTACTGT
AATGCACTCTACATGAGGCTGCCTTTGAAGAGCATCTGGAAATCACAACT
GGTCCAAAATGCAGTGGTGCATGCAGTTCTGAGTGTTCTATAGTTTGCCC
ATATTATGTTGCAGCTGTGCGAGTTCCCCTGGCTTCCAGTCTCTTTCCAG
GTGCAATTCAAGGTGCTGGTTATCACCTTTGAGGCCCTGAATGGCACAGA
ACCAGGTTATTTGTGGGACTGACTCTCCTGTAGGGTATCTGCCCATTCTA
CCAGGTCTGATAAGGTGGATGCATACCAAGTTCCTTCCCTTAAATGCTGT
CATCTCACAGACCTAGGAAGCATGCCTTCTCTGTGGCATTGGGAACATCC
TTCCCTCTGAGATCTGGCAGGCCCCCACCTTCCTAGCCTTCCAGAAGGCC
TTGAAGAGATGGCTGTTCTTGCAAGTGTTGGGGCACAGTGAGACTAGAGC
CTAGTAAAGTTGAAGGTAGAGCGTGGGTAGGTGTTGCCTTTGGAGTTTTT
GTTGTGGATTTTATGTTTATATTGTTGTTCTGTGAGCTGCCTAGTGTTAT
GGAAAATAAGATGGATGGCTATGTAAGTCAAATAAAATAAGGGTTCCACG
CAAGAACAGTGCGGGAAGAGAGGTCATCTTAGTGGGTGCTCAGCTATAGG
GTCCCCAGGGTTCACTTCTCTCTCCCCTACTGTTTAATATCTGGATGAAA
ATCCTCAGAAGGGTATGTGTCAATTTGGGGTGCGAGATCACAGTAATGAT
GATACAGAAGTTTACATCTCCATTTCAGACTAAGCTGGAGATGTCGTAGA
AGTCTAGAGGTCTACAAGCTGTTGAAGTCTGGACATAACATAGATTCAGT
TTGTCTAGATGTCTGTCTGTCAGTCTGATAATAAGTCTGAATAGGGTAGT
ATTCTTCTTGAAAAAGCAGGTCCACAAGTTGGGGGATCTCGTGAACGCAC
AGCTACTGCTAGGTAGGTGGAAGGCCATGGGCAGGTGGGTCTTTGCCCTG
TTTCAGCTGGTGTGCCACTTGTGGCTCTACCTAGAGCAGGAAGTCCTAAC
AATAGTGACTCATGAACTTATTGGCCATTTGAATTACAGCTCTACATTCA
GCTGCCTTTGAAGACTATCTGGAAACTGCAGTTGGTCCAAAATGCAGTGG
CCCATATGGTGAATCAGAATTGTCATAATCCTAAATGACCTATAATGTGG
TGACTGCATTGGTTAATAATAGGTTGACAGGTATAATTCAAGGTGCAGGT
TTTAACTCAAATAGCTTGACACTTATAGGACTGTCTTCTCCATGTAAAGT
GACCTGTCATACCCACCCAGCATGTACCCTGAAAAAAACCTGGTAATGAT
CCTCAAGGCTTCTGAAGTGAAGGAGGAAGAGAACCCATATTCTGTAATGG
CCTCCTCTTTCAAGTCCAGTTAGCACCCTTGTTATTGGCTTTCTGGAAAC
TGTTGAAAATTGAATTGTTCTAGAGGGCATTTGGAGATTGAATAATATCA
TCATGGTACTCATTTACACATGTTGCATTATTGCATTTTTATAGTCTGGA
TTTTATTTTAATGTTGTATACATTTTAATGTTGTTATTAAAGTAAACTGC
CAGGAGTCAATATAGATTGTTGCAATATAAAAGACCATCAATCAATCAAT
CAGTCAATTGCCCTCCTTTGGATCTTTTAAAATATTCATCTCTATGCATG
AAAATGAAAATGCAAGCATGCAAACAAGGTTTTTCCAAACCTTGTAATAA
AGTGTTGTGTTCAGAATCCAGTAATTAACACTCTCATTCTTTTTTCTACA
CATATTGATTTTCCTGGGAAAAGCTGTGGGACCTGTGCTGGATAAAGGTA
TTTCATGAAGATTCAAAAAGTTGTGACAACTGTAGCTATGCTGCAACATA
AAGTTAATCTCTAAAGGCTTCTCTCTGAAGGACTCTGGCCAGAACAAAAA
CAAGTTCTATTTTAAACAAAACTAAACTTTTTTAAAAAATACTATATGCC
ATCCATTGAAAACAATATCCCCAAGCATTGAGGTTCTATTTTTCAATCAC
ACACACACACAAAATGCAAGGATAATTTTTTGCTCCCCATCAGAAACAAG
TATCATTTAAAAAGACAAAAAAACTAAAGCTATGGCTTTAATCTAGAGCC
TTCCCCTTATAGATGGATTCTTTCTTTCTTTCTTTCCTTCTTTTCTTTCT
TTCCTTCTTTCTTTCTTTCCTTCTTTCTTTCTTTCCTTCTTTCTTTCTTT
CTTTCCTTCTTTCTTTCTTTCTTTCTTTCTTTCTTTCTTTCTTTCTTTCT
TTCTTTCTTTCTTTCTTTCTTTCTTTCTTTCTGCAGAAGGCTTCTAATGC
AACAAGCAATTATTCCTGGGAGACCAGGGTTGGGGGGGTAGAAAGGAAGT
GATTGTCAACAATTTCTTCTTCCTTTATTTTTGCAGTCTCTCAAAGTTTT
CCAGAATGCTCCAACAATCAGAAGGACAGCCTAGAAGATGGCACTGAGAG
AAGCAGACAGATGGGGGAATCAACAGCACCATTGTTTTCCCTCATGAATT
AGAGGTTCTTGTACCAATACTTCTGCTGGCATGGAAAAATCTGGAAAACA
AATCCAGTTGTTTATAGAGAAAACAATAGGACTTCCTGGATAAATAATTT
TTCCATCAATTGACTTGATAAAGTAAAACATCTATTTAAAGAGCTTTTTT
TTAATATATAGTGTTGCAGGAAAAAAAAACTTCACGCATACCTTCATTGA
CTCCATTTCTAGAAAATTTTCATTTTCAAGACAATATTTACATATTAGTT
CATTGTTCTGGGTAAATTATAAAAAATAAGCTTTCTATCATGGGCAAATT
TTCATTGCACTTTTATTTAGATACCATGAGAACTTCATTGTTTTTTTTCT
TTTTTCATTCTGTAAAATAGTAAAATGACAGGCATCTGTAAATTGTGTTT
GAAGCAACATTCTAAGTGCTTTTTACTTCCTTTACAATCTTTAGTGGATC
CTAACTTTTATGAATTTTGATTTGCGGGGGGTAACATTACTAGGTAAAGG
TACTTGTTAGAAAAGATATATACAGTAAAACTGCTGCCTACGTCCAAATT
GTAAAGTATCTTCCTGAAACAGCCTAGATCCTCCATCATAGATAGCTGTG
CTGGCTGACAAATCAGTGAGTCCCAATTTCAATTCATCTGGAGGGCACCA
GGTTAGGAAAGGGTGCCTCACATGAAGGAACAAAATATGCATTTCTCTTG
CCACATTCTCTTTGCAAAGCTGTTGCTCATGTGCAGAATCCAACTAGGCA
GTGAGAGAGGGACTGGGCTGACAAGAATAAGATGAATGACCCTCTAGAGA
CAGTGGGTTTGCATACTAGTTTCCAGCATCTTTTCATCCCTTTGTATCTT
CTTTTGGTTCACATGCAGATTAACTCTGACCAAGTTCTTACCAAATACTC
TTCCCCCACCTTTGCTTTGGAAGGTAGACAGGAGCATCTAAATATTTATG
AGGTCCTTCCCTCCCCCTCATTTATGATGCACTGTTGTTGAAGGTTGAAG
AATTACGTTAATGAATGCATGCCTGCACACACAGACATAGAAACCAAGCA
AAGGGGGAAAACACAGACAAAGCTTTGTCAGCTCTAATGTCTGCACTTAC
GAAACAGTTCCCATGGAAAAAGAGAGGGCAGACAAATTTACAATCTTTTG
CCAAGAGAAAAGATTGTTGGGCAAATATAAAAGCTGAAAATGTCCTCCAT
TGCAAATGCATCTTGAATCTGTTCAGGGAAAAAAAGTACAACCTGTTAAT
ATAATTCTAGTAAAACTGTCTCTGGTTTGGTCTGTCCAATAATGAGAGAA
AAGTCCAATCGTGTGTGAGAAAATACATTCTTAAAAGTAAGGAGTCAATA
ATATAGGTTTGTTTAGCTTGTAGAATATCTTAGTTGTCTTTAAAGATGGT
ATACACATTAATATTGCTGGACAAGTGTAATCCTATAACTCCTCCCTTCC
TCATGTAATGTGAGAATCTGACCCATAGATTAAAGATACAGCAATTCCAG
TCAAACCTATTTAAAACACTTTCCAAGGGCCTCAGTTCTGAGTAGATATG
TCTGCTGTCCTCATCTACTGAATACTCCAGCTTCTCTGTGTTCTTCACTT
CATATATCTCAGGCCTCTCTACTCCATTCAAAACTCCATTGGTGGCTGAG
GATAGCCTAACTTGTCAATCAAATTAGGTGACACCACAACTTTATCTTCA
TTGCCTTCTCATTTATATCTAGCATGAATTCTTTCACAGAGCACATTCTT
AGATAAGGAACTATGCATACAGAAGTTCTTTGTATTTATTTTGGGAGTTT
GCAACATGTTTCCTATTTTAATATAATTATCCATTGAATAATGGTTTTTG
CAGATACATATTTGGACGAAAACCTTTTGACCAGTGCAAAACCTAAGTTG
TACAGATAGGTTGAACATATTGCATTAAAACAGTGGAACTGAAATGATGC
TTAATCAATTGTTCAAGATCAATCTTACCTATCTTTTATCATCACTGCCC
TACCCACCAACCCATTTCTTTTATTTCCTTCCAGTAGCAGGAAGCTGAGG
AATTTTACTCTTTCCTTAATGCAAGAACATGAAATTTTAAAACATGCATT
CCAAGTTACCATTTAAACACTTGTTAGGCATGGCAGAACATTCACTGCCG
CTCGAAATGCAGTAGGATTTTAACTAACTCCTCCTGTTTATATTTATGTC
TTTGGGGATTTCAAAGACTGTTACCCTAATAAATATGTACCAGTTTTCAT
TGTAGTTTGTTTTCAAGTTGTCTAATTTCATATGTAGTTGGATCCACTAA
AGTGATCTACATTTCATTTATTCAAAGCCTATCATTTACATCAGTCTCAA
TATTGACATTACCATTTTCATTTACCATGCTAAGGACTTTCCTGAATGAA
AAATCACTTCAAGCTAGATTAAGTTTCAGTATAATGTGGCACACGGGGGG
TTTGCAGCAAGAGCAACAACAAGCTAGCTTCCTGATGAGTGAAAGTAAAG
AATAAAAGACATATCCAGATGATACACAGTATAATGATCAAGTACAAAAT
TTTTGTGGTTGGGACCTTCAGGGCTGTTACAAGAAATCAGCAAATTGTCT
TTGGAGATTCTCTGCTTCAGCTTTCTTCAACCTGGGCAGCTTCCACATGA
GTGACCAACTCCCAGAATTCTCAGCATCACACTGGTTGGGAATGTTGGGA
GCTGAAGGCCATATATATTTATAGAAAAGAGCCAGGTTAGGTTACACTAT
TCTTCGTTACGATACAATACTTAATGTCATTTAAAATAAATTTGCCACAT
GTTCATTGTTTAGGGTAATAGACACTTTTAATGTATATATTTAAAGCATA
CTGAGATTTTTCTTCACTAAATCGTGTAGAATTGGTTGGCTCACTCCTGA
CTTGAATTAAGATTGTTAATTAATAATCTAAATTTATTTAAGCCACACTG
TAGTTTTCCCAGTTTCATTTTGGACAATGCTTTTCATTAGCCTTTTCCAT
AAATTTGAAATAAAATGCTTTTTCTTAATCTTGGAAGCTTGCACCACCCT
CATACTTCGGTATTATTTCTCTATCAAAAGACAATTCAACCTTACAAATA
ACACAAGTGGAATGTGTTTGCATAATGCAGTTCTACTAATGTCAGTGCTG
AGAAGCCGAGTGCTAATTACATGATCTAATTTTGTGTTTGTTTTGGGGGG
GGGGGG
>snake_contigs.fa.3
TGTTTATCTAAGACATCTCCCAATCTGAATCAAATTACCCAATAAATGCT
ATAAAAATTACAAAAAGATAAAGGGTGCAGCAGCATTCTTTATAGCAAAT
ATCACGTCAGGAATGTATTATTGAAAACGCATCTAAACAAAAATATTAAC
TGAATTCTAAAGATAAATTTAAAAATGGGCTCACTAGAATTCATGTAGAA
AGAAGGTCCATAGGTTGGACACAATTGCCCTTGTGTTTTATTTCTTTATG
GTTAAACCCCACCTTTCGTTGTGTGTGCGTCTTAGCCAGGTATCCTGAGA
ATCCAGGAACATTGGATGGAATGCGGGTTGGCCACTCCTGTTTTAAAGAA
ATGTAAAGCATCTCAATATGCACAGCCTTAACTGAGCAGCTGCAACTGGT
CTCCACTCATCTAAGTTGGGGCTTCCTCTCAGAGGAAATTCACACACCCC
ACTAGATGATAATTTATTTAGTTTTGAGTTAGCATGTTACTGTATGCTAA
TCACTGTGCCTTATAAAACATAGAAACCGGCATTTAGAGCTTAATGAATT
CTGTGAGCCCAGATAGTTGTCTAGTCTGTAAATTGTGATTAAACCATGGC
TTAGTGCAATATGCTCATTGTGCTTTCCTTGCTGCCTTTTACATCTGAAA
TTGTTACTTTCTTTTTCTGAAATTCCGAATTTAAGGTAGTAATGCTCCTG
GGTGCCATACCTGATCATACTGGCTTATAGGAATTTACAGCAGTTATTTC
TAAAAGTAATAGGAAGCATACAAGGGGGGTTTAGTTTATGCTCAAATTGT
CCTTTGGGCAGAAATGCTTGCTTGATAGATTGTGTAAGGCATGTCGGCAC
AAATAGTTTGACTAATATTGTTACAGGGTCACATAAAAATAAGTAACATT
TAAGGATCATTTTAAAATGCACAGCTACCATTTTGCTTTGATAAATATTT
ATCTTGGAGGGAGAGTTTCTTAAATGGGTACCTACAATGTTATGTGAGTA
AAATCTCATCTAAGATAGAGGTGCTAGGCCCTCATTAAGTCCTTCAGACA
CAGGTTCAGGACAGTAGATCAACATTTGCTTTGCTTTAAGATATACAGAG
CAAACCCATCCTTAGTCATGCAAGTCTTAAAGATATCAATAAATGTTTCC
TTTTTTAATAAGTCCAGCATAATAAAATGTAACTCTTCTGAAACCTAATT
TAGATTAAATTATCAGACACAAATATGTAAACCTCAACACCAGTTAGAAT
CAGTTTATGTAATGAAATGACTAAATTTTAGGTAACTGCATTTGGTGCAA
GAGATTTTGCCCCAACTCCTTTAGAAGGATCGAATGATATGCTCTCACAT
GCTACATCTACCATTCCCCCAGTTTTATAGAATGGAATTTAACAGGCTAA
AATGTGGCAGATGAAGGCAATATAAAGAAATGTATATGGTGGCAATATTA
TACCTTAATTATGGTTATAATTTGAAAATAATAGGAAGTGAATAGCCATA
AACGCCGTGGCCTTGGGCTATATAAGACATATAAACATTTAAAGCAGTAG
CAGCCCACAAATGGAGTTGTAATGATAATTGCCGCTAAATAATTTCTAAC
ATGACAGATAATCATTAAATATACAGTATGTGTTGTGATCAAATTAATGG
TAATTAATTTAACTTCATTTGAACTCTGCCTGCTGTCTTGTCCTGCAGTG
TTGTCAATTACAGAAATACTGTTGCTCTTCCATCTTTTTTTCATGGACGT
ATATTGTGTCACATTTTTCCTAATTCATTTTTACCTGGGCTGCCATTGCA
GAATAAGTAATGGAATCTATATTCCCAGAGAGTATCTAAGTCCATAAAAC
AGAAGATTCCTTGGGTGCCATGCATCACAGAGATCTCTCGCAAGATGCCT
TCTGGGTAGCACCTTTGTCAGCCTTTACCATGCTATGATGCCACTCGACT
TCCCAGTCCAGTCTGCGATCTTTCTCTTCCTCACGGGGCCCTTGCCATTC
CTCCCTCTTCCCTTCCTGAGTTCAACAGAGAGTGGCAGAAAGTTGGGTTT
TTTCCCCTTTCTTCTTTAATATTTTGCTACGAAGGATGCTGTGCAATGAA
AATTCCAGCCGGGGCTAGCATTTCCAAATTGTCTCTGCGGGTAGGTGCAC
GTGTAGTTGCTGTGTTCTGTATAGATGCAATGGATAGAGGGAAGTAAGTA
CTTTTTGCCATTTCCACTCATCCCTTGCTGCGGAGTAGACTTCAAATGAA
CCTCCAAATGGGACTCAGTCAGTGCTCAATCTGATCCTTACTTTACTTGC
ACTCTAGCTGTTGTGCTTTCCATTTCATCACGCTCAGCTCCCTGGTAAAC
CAACAGATTTATCTAGCTCTGGACAAGGGAAGGAGGTGCTTAGGAAATCA
TGATGTCATCTGTCTGGGCCATATCTATATTCCACATATCACTCAAGGCT
TCAACAGTGTCACCAGCAGATGGAGTGAGAAAGTTCCTAAGCTCATTCAG
GAAACCACCTTGAACCACCAGACACCTCAGTTGGGTCATTTTAATTGGCC
CTCCATCCTTGTAGAGATTTATACAGGCTGTCATCTAAACCTGACCAGGA
AGTGTTCTGTCCATGATAAAAGAGTCGTATAGAACATCCCCACTTCTAGA
TCACCAGCTTCCTCCAAGCAGCATGCCAAATTCAGTGTATGCCCTGCTGC
ATGTGGGACACCCTATACCAATTGGAACAGGTCCATGATCATGTCAAGGA
AGATACATGATCTTCACATGGACACTAAAATTCCCCAGGACAAGAAGCCT
AGAGTAAGTCAATGCCATTCCTGAGATCACCCCAGGTAGCTCGGCAAAAT
AAAGTGATAGGCACTGGGTTAGAGAGTACATTAGCAGTATTCTTTTTTTT
TTTCCCCTGGTCATCCAAATGCATCAGCACATACTCAAAACTGGCAGATT
GTTGGGTGATGTAATTGGTCAGGAAAATGGAATCTTCCTGGATTTTTGTC
ACTCAACCACCATAACGTCCAGCCCTAGCTTGATGAACCACAGAGTAGCC
CTGCAGACTCTCAGGTCTCCCAGGCAAATGACACATCAGCATGTTCATCT
AGGACCTATCAACAGCTGATTTGACATTTAGCATAGCAGAAAAATTATTG
TTTCACTCCAAATATTTTTTGTTAATTAATCCAAATCCAGGATGACATTT
TGGGATGACAGAGGAACAGTTCATTCAGAATGTTTAGCCTAGTAGTTCTG
CACCCAGAAAGACTATTAAATGGACCTAAGCACTACATGTGTATGCCAAC
AGACATGCCATCTATTTCGTTTGGAGTGAAAAACATCTAACATCTACTCT
TAAAGGGTATTGCATTTTTTTGTTTTGCTTTGTTCTGTTTTTTAATCTTC
TAACTATATCCAAGCACGGGTCTTTAAGCCTTGCAATGAACCAATCTATT
ATCTCAAACTTCTAAATCCAGACTTCCTCTCCTTAAAATCTGAAATGGCA
CCTTATTGGGCAGAAAACTGTCAGCAGTTTGTGGGTTGGAGGTGATGGGA
ATTGTAATGCAGTACAGAGAACCACCTGGAGGACACCAGATTGGGAAGGT
GTTCATAAGGTTATAGTGTTTTGAACTAATGTCAGAGAAAGAAATTTCCC
TGATTTTTTAAAACATTTCTAATCCAGTTTGATGTAAATTTACTGTAGAC
ATTATTTTACAGGAGAGAGGTAGCAAAATGTGATTTAATAACAAGGAGAC
TCAAGTGTCCTGTTTTATTTTTATTTTTGGTAGCATTTTACTATCACTAT
TAAAGAAGAATCCCATCCTTGAAAAATTATTGGAGTATTTCCTATTCCTC
TGGAGAAATTCAAATAAATTACCCAGTTCTCCAGTTTGATGGAGAATTTC
AAAAGGCCATTTGTGCTTGCCACTGCTCAGCTTTCCTGGACAGTTTCAGT
GATAAAAAGCAGTTTCAGTCCCATGCATTGAGAGGTGAGAAAAGTGTGGA
CCGGAAGGCAGACCTTTTCAGTGAAAGCCACAACAGTGTGGACTATACTG
TCCAAGGAGATGTACCGCCTCACCCTGGCATTCCAAAAGGCCCTGAAGAT
GCTTCTTTTTCTGCAGGCTAATCAGATGGCTAATCTGATATTGACTGGGT
GGCAACTGAGTGTTTTGTTCTTGAAGCTAGAGTGATTGGAGCTGTGTTTG
GAGGGGGGGGGGGCAGACATGATTTTATGAAGCAAATCTTTACTTGGTCA
ATCACTCCAGAGTCTATAATTAATCCTTCATTTATCCATGCCATTGATGG
GAGCCTTTAGCTCTTTCCACAAGTAAGGACTGCATCAGTTTGAGACTGGT
GCTGTGCTACTACTGTATGTGTTCACACAGCTACAGTGGAGACATGGTTC
TCTTCACCAAAGCAAAGATACAGTGCAATTTGCTTCAATAAAACCTTTTG
CTTTGTCTTCTTGCCTCCTGTCTGTCATTTGTGTAAGCCAAAAGTGGCTT
CTGGGCAGATGCTATACCTGAGCAGAAAGGTGAGCAGCATGCCCTACCTT
AGCATTTGCCAAAGCAGAAGGAGCTGTGCGGTGTGCTCTTCAATGGAGCA
GCCTTTCTGAGAGCTGCTCTGAAGCAGCAGAAAGAGAAGTAACATGGCCA
TTCCACTTCATCTGTAGAAGCCAGGAGGCCGTATTCCTTCATGAGGAAAC
CTCAAGGAAGCGCTCTTTGAAGATTTCCATAGCCCCAACAAGCAGAAGTA
GAGCTCACAACTGAAGTCCAGTTCCCCTCAGAACAAAGGACACTCAGACA
GTAGCAAAAGATGGGACTTGGAATAGATAGGCATGGTGTCAGCATCTCAC
TGCAGCATCCCTGATTCTTATTTGAAAAAAGGTTATATAGCTAGAGATGG
CTGCCTAAGGACATATATGTGTAGGAATCTTTGATAAGACTCCTTAAAGC
AACTATGTCTGTTTTCAGGCATGCATGGAAGCCTTTAAAAAAATGCAGCT
GCTTTAAAGAGGTCTGTACTGCTGCTCCCACGTGTTCCAAAGCACCTTTT
CCCAAACCATTTCAAAAGATGCCCAGTCCTACCATGAATCTTTTCAAAAT
CCATGGGGTTCTAATAACTGTTCCAAGTTCTCATCTCAGGGCAAAAGTGA
GGTATAAATAATTATGCTTGCATTCTTTTCCAAGTTAAATGTAGATAATA
TGCATTTGATGCTTCACCTTCATTCTACCCAATATGAGATAGTCCTAAAA
TCAAAGTTCTTTTTAAAGTTTGTTTTGACTCAGGCCTTTTATGATGTCTT
AAGCAATTCACTGCATCTTTTCATTAGATAAAAGATTTACACCTGAATTT
GAGTCAATGGTACCATCAGGCTGCTAACAGGTGGTAGCCTAGGGTTCTGC
TCAGCCCAGAGAATGAAGCAGTGGGGGCAGGAGGAAGAACCAAACTGGCA
CTGTATAAATATTTGGAAGGGCGGTGCTGAAGAGTGAGTTGGTCCAGAAA
AATCTTAGTGTGAATTCTGCATATTACCCTCTAAAGATGGTAATAATCTG
TAACAACAGTATGCCTGAATCTAAAATGTTCCAACAGCAACAATGCATAT
CATTAACAATTAGACAATACTCCCTTTCGACCTTTGCATATCCATGTACA
GCGGTGGATACATATAAATAATCTTTCTCACACAGGTTAATTTGAGACCA
TATTACGTTGTTTCTAAGGTTCTATAGCCCTTGCCATTCAGCAGGCTGTA
CTGGGTTGAGTATTTTGGTGGAAGATCTTCATAACCAATGTTGCTACAAT
TGGATTAATTACTGCTGCAAAAGGGAGGCATAATTTAAACAGCATTCACC
CAGAGAACCATCCAAAGTTACCTGATGTAATGCCATCTAAACAGGTGTAT
AAATCATTTGCAAAGTACTTGTCTCATCCCACATACTGTTTGACTGCTTC
AGGACATCTGCAAAAAGTTGAATCCTAACTGATTATTGTAGCCATTTCTA
ACTTTCAGGGCTCCTCCCCCCCCTTTCTCAATGACACTTCTCAAATGTTC
CTCTGAATATTCTTTTGCCAGGCACATGTTCATCGTGGCTATAATAACAG
ATGGAGTTTTATGCTCAACTGGCTTTTTTTCTAGTTGATCAAACTGGAAA
GCCAGGCAAGATGGAAATTTGCTGAAATTCAGATTTCTTCCTGCAGTTTT
ACAGATATTATATGTTATCATTCACTGATTATGCGAGGTCCCCAGTCTCT
GGCATCTGTTTGCTGCATATGGAGGTAAACTTTCCTTTTTCAAAAACATC
AGTGCATGATAGAATACAGATGCATATCTAAAATAAAGAACAGTAATATT
TATATATACTGTATATGTATGTAAGTGTATGTGTGTTTGATGTTTACAGC
TGTCTCCATTCTAGTCCCCCAATTTGAGATTCAGTGCAGATAAATGAGGA
TATGTTAAGCAGAAGTAGACAAACCCATGTCTTCAGAAGCTTTAGATAAA
TTCCTTTTGCCCTAATCCTCATGGCCAATGACAAGAAGCTATGGGAGTTT
TAGTCCAAAACAACTGGAAGGTGCCGGTTGGTCTACTTCTGGGTTAGGCT
AAGGAACCTCAAATTCTGCCTTACTTGGATGACACCAAAAAGGATAATTT
AGGTCCTTCTTCTAATCTTTAGCATGCTAATAGCTCTCAGTTACTTGCAA
TCTCTGTGCATTCTCTGACTGCAATTCTTAATTGACATTACAGTATCTGC
ATGTGTCAAGGAGCCCATGACATTCTCCATGGACAGATGGTGTCCATGTA
ACCCAAAACTGAAATAGAGAAATTGACAGAAATCTTGTGAGATTTCAGGG
GAGAAATTAGAATTATTGCATGAGATTCTGTGAGTTCTTAAGGGTAGGTT
TTGGAACATTTTCTTAATTTAAATTTTTAATCTATGACAATCCATTCCTG
AAAAACTTGCTGACCTCTGCTGAAGACAAATGGTTTTTAGCTCGAGCATG
AAGGTTGGGGGGTGGAGGGGGAACAGAGGCTGAAAAGGAGTTGCTTGTTG
AAGCTTACTCTCAAGCACCCATAGTAGGGCATAATCAAGGAAGCAAGAAT
TCACTGATTTCAATAAGATGTTTTCATGCAAGGATTTGGAGTAAAGTACA
GAATCTTAAAAACTGTGATAGAAACTTCCACCCCTCCTTTATTAGCAAGT
TCATTCAGGCAGAGACTCTCCTCATGTTCTGAATCTTTTCTTCCTTGGCT
TTATGTAACCAAGACAGAGTTGCCTTTTATGAGATTAACTGCTAAGAAAC
TCGTAACCATTAGTCGTTTATGTCTAAACTTCTTCCCAGTGCTTTCTCAG
CCTCTCCTTGATCTCTCACAGTTATCTAGTAAGTTCATAGTACCAGCAAA
ATTCACAGTAGATCATTTAGCCATTATGTATCATCAAGTGACCTCCTTAG
AAGCTTTTTGAAGAGACAGTCCAGGTATGTATTGTACAATCAAAGGTGGG
GTATATACCTAATAAAGAAATACAGTCAACTATGACTTCCATTTTGTAAT
CCTATCACGTTTTCAATCTACCACCTCGGTCTTTATATACCCAAATGACC
TAGAAATAAGCCCCATTAAACTCAGTGTGATGTCAGTCACAGCCCTGAAC
CATACGGTACCTGCTTTAGCTCAACCTTCCTTAACCAGGTGACTTCCACG
TGTGGTGGGTCTGCAGTTCTGTGAGCCCCAACATGTATGAAACAATCAGG
GAAAGCTTTTTTAGCTACTTAGGGTTTTTCTCCTATTCACCCAACACTTA
TTCTATATCTCTCATTCTATTTTTCTCTTAAAATGTACGTAATAAAGCAA
ATGCAGTTCAAAAGGACTGTATAGAAACCGTAGCTATTGTCCATTGCTTA
CGCCTCATGCATTCTAATTTTAAGTGAACCTCTCAATTTAGGAGGGAAAA
GAGAGAAGAGTGAAATAGGAACAGCAAATTACTTCCTAGTGTCTGTTTAT
ATTGCCTCATAAGAACTTGTCGGTCTTTTTCAAGCCAGCAAAGGAGGAGG
TGGGAGAGAGAGAGGAGGTTTTGCATCCAGAGTCTGCTGGGTGCTAATTC
AACTCGGCAATAAGATGAAAGTTGGTCTCCTGCTAGTTTTAACATCAGAG
GATTGGAATGTGGCCTACTTAGCATAAAAGTCAAACAATTTGCTTGCAAT
AGATTGCTTTTCACTTCTAGATCTGCTAAATAAATAGAAAACTAATTAAC
AGTGAGGTACGGCAGATATAGCAGGTTTGAAATTCATTACAGCTCTGGCA
ACAACTGCAAGAATCAAGAAGTAATACTTCGTCTGATGAATCTTCCTTTG
CCTGGAGATAGAAGCAAAATGTGGAACTCCGAGGTTTCTTCTACTTTCCC
CACTGTTGCCTTTTACAGAAACCATTAAAATTCGCTACTGAAAGCCCAGA
TACGCTTCGTATTTTACCACCCACCAAATTGTTTAGAAGATGGTGTTTCT
TACTCCCAAAGTATATCTGCTTCTTCTTTAGTTTTATCCTTTTTGTGTGC
GCGTGTGTGATTTTTATTTTTTCTTGGGGTTCCTTTTTCTGCAAAACTCT
TTCAGGATAAATGATAGATGATAGATAGGTATAGATATTGATAGATGATA
GAAGATTGATAGATGGACAGACTCACAGACATATACGGATATATTTTTCC
ATGTAGTTTTTTCTTTCTTCTGATAGAGAATGACCACATCCTTGTCCTCT
ATAGCAATCAAAGGTTTCTAATAGTAAACCACATTTAAAAATGTAGAAGT
GACATGGACAGCCATTCCCTTTTACACGCATTTAACTAGATGGAATGCCT
GTCTCCAGATTTGCATAACCAGATTTGGCAGTATTAATTAACAATAAAGC
AGTGTTTCCCCTTGTAAGTGTCAGTAAGATAATTATGTTACTGAGGTCGT
GGGAGTCATATGATTTTGCTTTTGGGTGCATAATTAATGACACAAAGTTC
CATGTCAGGAAAAGAGGCTTAGGGGAAAAGAAAAAAGAAAAAAACACTTC
CTGCCACAAAACTCCAGGTTATTAGGTTGGTATAAGGGTGCTACGTGCAA
AAATGTAGAAGGGATCTATGTGTGCTCTGTCCTACAGATTCTGTGGGACA
GGTTTCATTGATATGCAAGAAACACCAGAGTCATTTTAGATATTTGGTCC
TAGGAATATTTTTGCCACACTTCGCATAACTCCATTTCAAGTGGCCATTA
TGAAAGCAAAGTACTGTACATAAATATGCATGAAAGATTATTATTGCCAT
GAGATGATACTTAAAAGGGTCAAGTGTCTCTTATTCGTTTACTTGCTGAA
AGACAGGAAGGTGAGTGCTGTATATCCTTTGGCACAAGCTATTCAGATTT
GTTTTACTGACTGCAGTTTAGTTTTCCACAAAATGTTCATGTATGCCCAT
GGAGGGCTTTTCCATCCACTGCTCCATCCCCAGGCTCCATGCTTGATTAA
ATAAAAATGGAGGGCCCAGCTCTTGAGCTAAACTGTCTAATCCAAATGGG
GTGAGATGAATATTTTTTTTAAAAAAAATCTAGCTGGAAACAACAGTGTT
CTTCACATTCACAATCAATCTTATCTCCATTACGACTTTGCATGTTCAAA
AGGACTTTTACCCAAAATCATCATGGGTCTAGTTCAAATTAGCCCTTGCC
CTTTCCTCACTTTTTATATTTCAGATTATTGTATGTTCTTGCATTCTTTC
CTTATATGGGTAAATGTGTTGGTTCAGATCTCTGTCTAGTGTACCACAGC
CCCTGGCTTCCCATCCCTTCTGGCTTCATAGGTTTGATTGTTAGTTTGGT
TATAGGATGACCGAAAGTGCCGAACAGGTTGAAGGCTGTATGAATCTCTT
GACAAAGCCTGTTGAAGTCAAGTATATCTATCCATCTACATATCTTTGGA
GAAAAGGAAAAGACTTCAAGGGAGGACCTTGTTGAAGTCGAGGCAGCATT
TCTCCCAAAATCACTCTGGACATTAATTTAAATAAGTAGTAGATATTTCA
CCTGCTGAAGTCATAGCTGTTGATTCATTTGCGTGGGAGAAGAGAAACTC
CCAAGCTGTTCCAGACTCAGTCTCTAAGTCCTGGAAGACTGAAGATGCAA
TGGAAAGTAAAATAAAAAAGAGTGGGGTAGCCCAGATTTCCACAGTAACT
GTCCTTTACTATACTTTAATTGCAATGTCTATAGCTAAGGATGTGCAGAT
TGAAAGAAGCTCAGCTCCCTTCAGTAGCCATGTCAATAAAGCAGGATTCC
AGATTGTCAGTGTTTTTATTATTTTTAATTAACAGTAAAATCTGTATCTG
ATAACTTCTTTAATTGTTTAACATACAGAGTTGTTCTCTTCCCCAATTCA
TGTTGCTGTTAACATAAACTGCCTTTTTTAAAATGCCTATTTCCCAGATG
AGACTCTTACATCAATTTCCTGGATGTACTGTAGAAATTTTAAACATATA
TATCCCCATGTAATTTTTTTTCTTTTCTTCACAATGCTGCTATTTATATC
CAGCATCTTTTAGAAAAGTATATTGTTTCTCAGTTGTGTTTTTGTAGATT
GTTGTTCATAAGTAGATTGTCTCTAGTGGACCTCTGATTAACTCTAGTTT
CAAGTCCATTGTGACTCGGTTGTACCAATCTACTCCTAACAAGATCCAGG
GTGGATTTCTTTGGCTTCTTGTTTAGTGGGTACCAGTTTGGAGAGAATGA
GCTAAAGAGCAGGAAAGACATGGCATCTGGGTAAATGGGCACTTCCATGG
TACTGGAATAATGGAGACAATTTATCCTGGAGCAAAGAGTTTCCTGACCA
CTTCTGTCCCATTTTAGTCTCCCATGGTAATGGAAGTGATCTGGTGTTTC
ATCTAATTTAAGCCAGAATTCCATTTCCATGTAATGATAGCCACATTACT
CATCGTTCCCACTGTATTCTCTACAGATGAAATCTCATGATCCAGATGCC
ATAAACAAACAGCAAAAACACTATGGCGTGTGACTGCAGGTTGGGAGGGC
TTAAAAGAAAAAGAAAAACTAAACAATGATTCAGTGTTAGTTCATTGATT
GCAGCCAGAGCACACAATGAAAGTGAGGTTACCTACACTTTTCCCATCAA
ATGTACAGCCAGCCAGGGAGAAATGGGAGAAAAAAATTACTAAAAATTGT
ATTATTTTCAAGAGTCTGTTTTCAGGGGGGTATTGGTTTCCTTAGAGAAA
TAATAATAAAAAAGATTCATCTAGCCCAAGAACCATTTGTCAGTGTCAAG
ATTCAACCTATGTCTGTGAAAAGCAATAAGAAAGAACTTTTCTCCAGACT
TGAGCTCAGTCGTTGAACATATAAAGTTCAAGAGCTGTCTATCCTGCTGA
ATAACTAGCGCTAGCTAACTGTATCTCAGACCAAGGACAAGGACCTCCAG
GGGCATGGAATGGCTTCTAAGGAACCATCATTTGTTAATTACTATACTTT
TCTCCTGTTCCATGGTACCTTTTCATTGGGTTGTCAGGCAGAAGCCAAAC
AACACACAAGAATGAGGGCATCGCCCCTTGGCTCATAGAAGGTTCAAATA
CCCTGCTGAGAATATTCCTCCAACCACATATATTTCTAGCTACAGCAGTA
TAGGGCAAAGTTAACACATGGCACTAAATGTTTGGTTTAGGCTTATCTTG
ATGTGTGAATTCAGCCAACTCTGGTTAATTCAACATGAACTGATTAAGTA
AACTATATTTATTATGCTATGACAGCCCAGTCTGTGTCTGTTGTTACAAC
CAATTTAAATGGGTATATATCCTAGAAGCACACAAGTCTGCAGTATGAAG
AACTTCTTTACGATGGGTGAGTATTAAGAGACCCATTTAGGCATTATGGT
CCGTGCAACTACAGCTGTGAGTGGGGTTCTCAATTGTGCAAGGATCCTAT
GGAAGAAACAACTTCAACTTGTTGTATTTCTTTTGCATTCCCACCATTCC
AAATCTAAACACCACCCTTTGCTCCCCTTTCAAGCCTCCCAGGCAAAGAA
ATACTTAGTAGCAGCAGTGTCACAACAGTAACATGTAGTGTTACACATTG
AAAAGCCAGAACAATGTAATAGGGAAGCCTAGGTTGACTATTCCTTGGAG
AGGGAATATTATGAATGTCATATTGAGCTCCTGGAGGAAAGGCAGGATAT
AATCTAAGACACAAGCATATGATCTCAGACCAAAGTGCTGGATATTTCAC
TCTTTGTCATCTGCCTTCTTTGGAATGTGAGCATTGGTAGAAACAAAGAA
ACTCCATTACTCCATTTCATGAGTTTGCAAAAGTTATAAAAGCTAGAAGA
GTGCTTCTTATTGGTGGTTCTTATTATATGAATGTGTGTTGTGCACATAC
ATGTCTCTCTCTCTCTCTCTCACTCAGAAATAAGTTAAGCACTTGTATTA
GGCTGTCTTATATTATCAGGGCATGGGAGTTAGAAGTGGATGGGCATGTA
ATCCTTTGGGCTGTTGGTTTTTTCAAAGTGCTGGATACATCAGACTCCTC
TACTGTGGGGGACTGGGGTGATTTTCCAAAGGCTTACATTATCAGCAGCA
GTCTTCTCCAAACATTTATACCTGCACTACAACTTCCATCATAAGGTTGT
GCTGAGTGGGGATTATTGGACTTTTGGTCCAAGCTGCTGGAAGAATCTTT
AGTAGCTTAGAGCTAGAGGTGCTTTGAAAAGGAGAGACTAGTAACTTCTT
GAACAAGCTGGATATGAGTAAGCTCTTCAGAGCTGGTGCAGTTCCCTTTC
CTCTGTGCCAGTTCAGTCATATGCTTTGTGAACAATTGAAAAATTTAATC
AAAGGATTGGTAAACCTTCAGAGCTATCAACGTTTTAGCCAGGATGCCAG
TTCATTAGCATATCCCACTGATAAATCTTTGTCCTCACTATGTTGCATGT
AATCTGTGGATTACTGATGCTTCCTTCAATAATCTGAGCGTTGATTTTTG
TGGTTGGGTTTGCACATGATGCTAAAGCGTAAACTGTGGTTAACAGACCA
CAAGGGCAGGTTTTACACAAAACACTAAGCCAAAACCAAATAAGCCATAT
TGTGGTTCAGTGTGATGTGTAAACCCAGTCCATGTCACTCTAACAATTCC
TTTATAGTAGCTTGGCAGAAAACCCAGTTCTACAGTAATAGGCCCATCCA
GCAGTGCTGGCCTGGTCATGAGATAAGGGGAAGTGGCTCACTTCAGATGG
CAGCCTGTATTAGTGACAGAAGAGAACTCTGCATGCAAGAAATAATGCAG
CAAAGCTTTGGTTGCCTCCAGCAGCACACACGTGTGGACGTGTGTGTACG
TGTGAGTGTGTGTGCACATCTCCATATGTACCACTTAGACTCCAGGTCAA
GTAGTGAAATGTCTTGAGGCAGAACTATCTAAGAGTCTCCCACTTGTCCA
AGAAGTCTAATAATCCTGCTCTTGAATAATTGACCATCCTTTGACCTATA
TAAACAATAAATAGCTATTTACCTTGGCTGCAATCAATAACCTGTCTACG
CAAGAGCTATCCTATGACCCATTTCCCATTTCTCTGGTTTGTGTGAGCGT
CTCTTGACTATATGCTGAGTTCCTGCTCAGGATACCTTTTTGTATTTATT
CAGTATGATAGCATCCACAGCTTTTTAAAAGCAGCAAAACTCAATTTGCA
GAAATGTATTTTAATTTTCTGTACTTGAGATACAATCCAACTCTGTTAAA
CCCAGAAGTGGTGGTTGGGGACTGACACCAAGTGGAAAGCAAATTGTAGC
TAATCATAAATATCTAAAGCAGAGGCGTACTCATTTCCTTTACTACAAAA
AACACACCCCTTAATCGCAAAGTCAGTGACTTCAGTGACTTTAGCGCTGA
CTTCAACATTTCAAGTGGTAAGGAAATAGCCCGAGGCTTTTCTCTCCCTC
CCCACCAAATGTTACACCTGACAATCCTGTAGATCCTGTTTATTGAAGAT
TACATCAGAAGAGGTAAATCTGAATTAAATTAAGACTATAAATAATGCAG
ATTTATTCACACTCCCTATTTATCTCCATATAAGCAGCTGAAAAGTAGCT
GAAGAGGTCTTCATCGTGCAGGAGATTGATTTGGGTCACGAATGAATGAA
GAAACAAATGAAAATAATCTGATACATTAACATGTATCTGCCTATGAGTA
GAAACACTCTCTTATTCATTTGAATAAGTTGCCTTCAAAGTGCTTTCTGA
CCAAGTATTCTTGATCATGAACAATCCAATATCGTGAGGGTATTACTAAC
CTGGAGTCCTTTCTTAAAGAATGAAAAAATGTCACCAAGCCAATGAACCT
GATTCCGGTACTCAGTAACTGTACTCACTAACGAGGCTGTCAAGTGATGT
GAACTTGAAGAGAGGTGATGGGTTGATGGAGTCATTCTTGTACATCAGAT
TTAGCTGCCTGCCACTCCACTTTCTAGAACCAGGTTTTGGAGAATAAGGT
GGATTTACACCCTTGAATATGGGGGGGGGGGAAGCATAAACTACCTAGGA
ACTTTCTTGTCTTTTGTACAAAGGCACCACAGTTAGAGATAGAGCAAGGA
GAAAGAAAGTTGCATCGCCTTAACTTTGCAGTATGTCATATAGGCCTCTC
CTTGCAAAATTGTCTGTCTTTCCTGTAATATACTTGGGGGAAAAAATCCC
ATGACTCTAATTCCTGTCTCATGGAAAGAAAGACCAGCTGTTTTTTGCAG
CTCCTTGCAGCAAACCTCCCTTATCACATGAGCTGACATGGAAAAACTGT
TGACGCTGGCACTAGATGCATTTTAGGGAAATGAGATGTCGACATCTCAG
TCCCTCGGAGGAAGAAAAGGGAAAGGAATCTTGCAAGCTTTCATGCTGTG
TGTCTTTCTGTCTGCTGGGGGAAATTTAAAGCATATTTCTCAAATGTGGG
TTCTTGGGAGCAGGGTGGTGGTGGTATAACTTATTTTAACAGTTTGAAGT
GGATCTCGTCTTAATATATGAGGGGAACTTCTTTTGTTTTGCTTCTCTCT
ATTCTAAGGTCAAGGTACTTACTGCTCCCATTTTGTATTGTCAGTACCCC
CAATTAGAGAGATCAAATGCTTCATCTATATATTGAGTTATGTGGTTGAA
TTGATCTATTTCTTGCTTGAGAAGACCACTGAATAATATCATGAGGTGAG
CAGGTTAAACCCAGTCATCTGCTTTTGCTGTGGTGCATCCCTGACCACAG
ATTAACCACTGGTGGGTTTCTGAAATCATTCAGTAGGTTGCAGGCAGAGA
GACCTAGTTCCTGTTGATCATTGAGTTGCTCATTACCTGGGATCAACCGG
CTTCTATATTCGCTCTCTTCCATTCAGCCTCCTGGCCAGCTAGATTACCC
CACAGGAACAAGAAAATTGCAGGCGGGGCAAGAGGGGGGCCTCTTGATGG
TCTCCTTTTGTTATTTGTTATCGGTATAAATATCCTATTTCTGGATACAG
AGGATCCACATAGGTAGCTTTTGTGTGTTAAATGTGTGTTTTTACTCAAA
AAGCTGTGTATGCACTTTAAATTACACATTTGGCACTGAAGAAAGAAATG
GCTGGAGGGGTATCATGTTTCATCCTTCTATTAAAAAAAATTCACATGTA
AAAATTGCCATCTATTTCAAAACAGGCCTTGCATCTGATTTTTTTCCCCC
AAAGAAGCTTGCTATCTGAATTTTTCCCCAAAGAAGCTTTTGCCTAACAA
AAGAAGCCATTTAGCTGTATATATCTAAAGCAGAGATGTACAGCCTTAAT
TTCCAGCCCTATAATGGGTTGTTTCAGGCTGTATCAATGACAGGATTAAG
ACTCCTGTTTCCCATGCATTATGATCCCGACCCAGACTGGGCCACTCTTC
AGTTCCATAAAGACAGCAGTGTGGCCCAATATGAATTTTACATTTTATAT
TTAGTTTGGCAGTCAGTCACTGCAATCAGCACATGTCCTACCAGAAGCCA
TAAGAACTGAGGGAGTGGGTTAAGTGCATAAATACATTAATGTTATGGTT
TTGATGCAAAGCCCTTGTCTCTTCAGTTGCTTTCTATATTTGCTAATCTT
GGAACACAAGAAGGTATGGTCCAGACCAGTGCTTCTCAACCTTGGTAACT
TTAAGATGGGTAAACTTCAACCACCAGAATTCCCCAGCCAGCTGGGAATT
GAAGTCCACCCATCTTAAAGTTGCCAAGGTTGAGAAGCACTGGTCTAGAT
GTACCTTGAAATTAGGAAAACGGGATTTGGTTAAGTCTGAGCAGGCAAGG
ATATTATGAATGAGAACACCAAGCCATCTAAATAGAACACCATTCCCTTT
TAGTCTCCTTGCCACACATTTTGTTTCTCCTGATCACTACCTTTTTAAAC
CTCTTAATCCTCCTCCTTTAGAGTTTGTCATAAATATGGTCCCTTACTTT
TTACTCCAAAGGTGCATATTTTGTGGCCACAAGTCTGCATGAGGAGACTT
GAATGTGGATTTGAGTGTGGACCACAGAGATACCCAATGCAATGACCCAA
TTGTCAAAGGAATTCCATTTTATTCTAATGAAATCAAATTTTGTGTTTTG
TCCTGATCCCACCCACTTTTTGAAGTTTGGCCTCTAAGACCCTGCCCAAA
AGCCAAGCATGACCCTCTATCCAGAAAAAGTTCCTTTAAATGAATCACCG
TACTCATTTAGTTTAATTAATTTCATTCATTTGGGCTATGGCTATTTCAA
AAATGATTTGAAGGAGTTCTTTAGACCTCAGGAGAGCACAGAATCTCTCT
GTTGCTCATAAAGCAGCCCAACCTTTTTTAAAGACTTCCTTGTGAAACTG
AAAGAAAGGGGCCACTGCTTAAGGGAATCTATGGAAACTATGGAAGTTAA
TGGGTCTCTTAAAGCAGGAGCACCTTTTCTTTGGGCTTGAGCAAAAATCT
GAAAAATGACAGGCTGCTTTAATGAACAGCAGAAGTTCTTTGCTCACGTG
AAATCCAGAGCACTTCTGAATCATTTTCAAAGCATGCAAAGGGTAGGAAT
GACTCCTTATTTAAATGAATAACTCTATTCGCTAATTAAGCTTTGTAGAA
TAATCTTTAACTGTACCTTGGTTCAGAAATAAATCTCAGGACAGTAGTCA
TAAATATTTGAAAACTATATGACAAGATTAAAACAGAATCCATGAAATAA
AAATAGAATACATTTGACAATGATAACTTTTCAGTTATCTGAGAAGTTGA
TAAGATAAAATGCCCAAGTAAATGAATAAGCTGTAAAAAAGTGTTTTCTC
TTGGAATAAAAAAGAATAGTGTTAGCACCAGACATAACGCCAAAGTTATG
GGGCTACCACAGAGAAGGCCTGTTGTGTGTGTGGAAGAAGGTCGCCCTTT
TCAGGGAGAAAAGTGTATGTGCAGTTTAGAAGTGTTGACTTTGCCTTTGA
AGAGATCACGCAAAGAACCACCCTGAATATTGGACTTTTATGTGAGGGGT
TTGGAGTAGCCATTTTACTTTGGTAGGATTCTTCTGTAGTGAACAGCAAT
AAACATTACAGAATGCAACCGTCTTGGAGTGGTGCTTCCCAAGGCCCTCT
CTTTTGTCCACTGCCTTTTAAGGATTCAGGTGCATCTACCAAACTTTGAC
CAGGTCAGGGAACAAGATCTTCCCTTGCAATGCACAGCCTTCCGCAAGTA
GCCGCAAGGATAGCGTATGGCAATAACAGGATGCAAATCTTGCCCTTATG
TATCCCGATGTCGAATGCAAGTATGCATTTTGTGGGGTTTGCTTTGTGAT
ATCACGATGCATTTTGTTACATATCCTCCCCCCCCCACCCCCGCCCCACT
GAAGCCCACATTGGGCAACCAGCAAATCTAGGAAAAGATCCATTAGTGAC
ACACGTTTTGGGAGGCCAAAAGCTGCTGCCCAAGTAAGGCAAAGGCAGAA
AGGGCAGAAATGTCATCAGAAGTAAAGGGTCAGAGGGGCAGGGGTTTCCT
AACCAATGATGATTTTGTGATGGTCACTGTCAATATCACTTATCACCGTC
TCTACCTCCTGCATATCATTTCTGTTTGACCTCTCTAATACTATGAATGT
ATATTTACTTCTTCCTCAGGATGATACTCCATTTTACTTCAGTACATATT
TACTAGCAGAATATGTGAAGATTCTCTTTCTTTACATAGGATATAAAGAA
CCATATAGTAAGACTGGAGAAGCAGAATAGGGACACCTCTTTAATTTCAT
TCTTTTTTTCACATGCACGTGCGCGCGCACGCACACACACACACACACAC
ACACACCATTTAATAGTAGTAATATTTTCTGGCAGGAAGGAAGCCCTATC
ATTTCCTTTTATTTGGAAGTGTCAGCATTTGTCCATCTCCTCCTTGCTGG
GAAAAAGGTAATCCACTTCTCCTCAGTGACTGCTCTGTAAAATCAAATCT
TTCCAAGGTTCAGTAGCTAGACTTTCAAGTAAGTCAAGCCAAGGTGCACT
GAATGGAAATCAACCTTGCCATAATAACTCTGCAAGTGCTGCATCTCTGG
CTCAGATGCAGACTTTTGCAGGTCTTCAAGAAGTTCTGCCAATTTCACAG
ATAACACCAAAGCTTTAACATGTACAGTTCGATGGAGATTACCTCTGAGT
AGATACACATATACATAGAACATCTGAGTACATAAGAAGGTAGGCTGACA
TTCAGAGATCTATCCTGGGGTACAGTGGGGTTACCAGAATGCAAACAACT
TTGCTGTTGGGTTCTTGTCCCTTTCTTCCAGGGTCCCACATTTCTTCCTT
GTAGGTCAATGTTTCTGAACCTTGGCACCTTGAAGATGTGTGGACTTCAA
CCCCCAGAATTCCCCAGCCAGCCAAGCTGGCTGGAGAACTCTAGAAGCTG
AAGTCCACACACCTTCAAATTGCCGAGGTTGAGAAACACTGTTGTAGGTT
CTAAAAGTTAACTCTTGCTGACCACAGCCGATGGAGAAGAAAGGAGAATG
GGAAAATGATTGTGGGGAGAGGACAGGAGCCATAGCAGCTGTAGATTCTA
TGACCTGCTCTGAACTGAATCTTTTCTGATGAAGGACGGGATAAATGTAT
TCAACTATATAGATTATTTTAAACCTTGGGTGGAAAACTAGATGTCTCTG
GCTGAAGTTTGGCTACAGGTCCTAAAGTCTTTTACTGGTGGCCAGGCTGA
CTGGGGTGAAGGTATTGGGAGTCCCACATCTCTAGGGTAATTGGAGAAAT
CAAAAATGTTGTAAAGGATTGTGTGGCTGCTTGTGTTGTAATCTGGCAAC
TACAGACATCTTGGTGGTACCCTACTGGCCACCTCCTCATCATTATTATA
ACGTTGATCAAATTGTTACCAAAGTGCTCTCATTGTTAAAGTGCTGTTAC
CCAGAACTGTAGAAATAAGGGATATGCACAAAAAAGAACCCATGTTTCAT
TTTGAATTTAGAATAAAATAATCCTATTCAAAATGTTCCATCATTACTTC
TTTTTTCTGTCAGAACAAAACTTGAAACAGGTTGGGTGTTCCAGCTGTAA
GAAAAAAAAGGGAACCTGGGATTAACTGTTGCTCTCTTATTTTTCACCCT
TAGTGTATGCTGAATGCTACCTACCACAGAGACTGCAGAAAATTCAGCCT
AGGACATGATTTTTTAAAACACTTTTTGAAAGTATTAAAATAAAACTCCA
TAAGAGGCAATGGGAACAAAGCTCTGCTCTCAGCAACCTAAAATAAAAAA
TGTTTCAGTTAGCATCTGTTATCAAAAAAGCCCCCTTAACAGAAAGAACA
GATATTTTAAAACCAAATCTTTTAGGCTGCTCAGCCAACAGATTATAAAA
CAAACAGAGGAACTAAACTATTTAACATTCTTTTCAATTACTATATCTAT
CCTACAAGGCTTTCTTAATTTTTATTACTTTTTTAATCTCCTTAGGTCAA
CCTATTCTAGGATTCTTCTTCTTCTTCTTCTCCTCCTCCTCCTCCCCCTC
CCCTCCCCTCCCCCTCCCCCTCCTTTTTTGAAGCCTGTCAAATTCAAGTC
CAACAATGATTGAAGACCCAATTACTCTTGCCCTCTATGAGCGGATTGCC
TATAGACATTGTATGGACAAGTATAATGAAATTTGCAACTCATTTATACA
AAATACAGTAGGTTAAAGATGAATGATTGTTACATAAATGTATTAGAAAT
AAATATACAGTATATGCACTCAAATAATATTCACATTAGATAAGGATACA
TAGAACTGTAACTGTTGTAACAATATACTTTGTTCTTTTCTGTTATTCAC
TTTTTAAAAGCATTTTTAAGCATTTCTCTTTTTTTGAAAATGAACTTATC
TGCATTATAATTATTCTTGTGTTTTTCTTTAATTGTTATTACTTTAAAAG
CAATATAAATAAATAAATAAATAAATAAATAAAGTACAAGTCCAACAATG
TTGTAACCTGAGATTATATCGTGTGCAGAGTGTTCTTGCACATCAAAGTG
CCAGTAACTTGGAAGGCCGCAAACAAGCAGCAGTAACCAGCTCTTTCCTG
CTAAGCCATCTGCTTAATTGCTTCTTTCCTCAACACTCCAACTGCCTGAA
CACCCCATCCAGTCTGAACTAAACAAAGCAGGGACATGTCTGGGCCCTTC
TACTGCCCGGGCTAGGCTAAAAAAAGGGGAAACAAACCAGACCAATCACA
AGTCACAAAACAACTGTACTGATATAGTGAAGCACCACTCCGAGACGTCT
GCAGTCTCTAATGTTTATTGCTTTTCACTACAGAAGAACCCTACCAAAGT
AACATGGCTTCTTCAATTCCCCCCATATAACCCTATCGCATTCAGGGCCG
TTCCCTGCGTGACCTCTTCGTAGGCAGTGCCAAAAACTCCACACTACGCA
CCCGTTTCTCACCCTGGAAAGGGAGGGCCTCCCCCTCACACCCAACGACC
ACAGTCCAACTGCAGTGCTCAGTACAGACACACAAGCATGCATCTTGAAG
AGTTGCACACGTTTTGCTTCACGCTCGGAACGGTTCGAACAGGTGCTTTG
AGATCAGAAGCTTTTATGTCTAAAACCTTTTGCCCATGCCTAAAAACAAG
GGCTGGAGTTTTACTTCAGTGATGGGTGGAGAGTTGTCAATGGAAGCAAT
GAACACCAATGGCGGTTAAAGCAATTCTCACGTCATCTGTAAAAGAAAAA
GAAAGCTGTAATGCCATATATTACAACGTAAGCACCAAACAAGGCCCGTG
AATCTTCTCACCGAGAAAGCAGATATGATTATGAGGCTTCAGCGGCTGCC
CAGAGACATAACTGTTCATTCTACTCTTTTAGTATCATGTTAAAGTTTTC
ACTTGGGGTCCATGAGTGCAGAGGTTTTGGCTACTTGAAGTTCAGTGTCA
AGAGCTACTCATCTGAGTGTTACTGTTGCTTCGGAAGAGCACTGCTTCCT
GTGGAAGGAGGAGGAGAGTTTCGCCACTAAATGTGAGGGTCTGCTTTCTG
CGCTGCCACTGTGTGTTGGGTGCAAGGCTGGCTTTCTGGAGGTGCTTTCC
CCGTGCTGCCAGCTATGAATAGAAACTGCCGTCATCATCTTATTCTTAAC
AAACCTTCATAAGAGCAAGCAAAGACAATGTCTGCTCAGAATAGGGGAAA
TCCCACCAGAAATGACAAGAATAATTTTTCAATTCGCTTTATTTTACTTT
CGGGGGACCTCTAGCGATCACTCTAGAGTTGTAGTTCCAGGGAACTGTGG
TCTGCTTTGGGCCCAAGTTTGGAATGATCTACTGACTGTTCATTGGCTGA
AAGATGAACAATGGCTGAAAAGATCTCCTTGGGAGAAGCTTGGGTCCCTG
GCAAGATATAGATTGAGAAAAGGTTCCTCTGCGTTGCATGCTGTTTCTGT
TAGGGCAGGGGAAGACCATCCTGCACAGTCTGAAGGCTTCCAATCCACTT
TGTTTGGAGAAAAGTCCCATCCCCAACCTAGCAAGTAACTAAGCATTTGT
TGATTTAGAATGGAACTAGATATATACAGCAACAATGAGAGGCTTCATCT
TTGTCACTGCACCTGTCAAATTCTATTGCAAATGTTCATGATCAGGAATG
AGCCTTGGACAGAATCGCACCTGTGCAACCTCTCTTGCCCTGTTCATCCC
ATCACTCCCCATGGTATATGGAGGAGTTGAGGGTTTTGAAGAGGGTTAAG
GGACATCTGGAGCACCGCTGGAGGAAGACAAAGACTGAATCTGACCAATC
ACAATGTAGAGCCACTATTAGGGCCTACCTTGTGGCAGTAAGAGTGGTGA
AATGGGAGTATTTCTCCACTCTTATTGTGTCCGCAGAATGCTGCCCAACA
GCCCTGTTTTAAGATTACGAGATCTCTTTTGGGTCAGGTGGACTCAATGA
CCCATTTACAGGGCTGTTTGAAAGAATTTGCAGAGCATCTGCAGGATAAA
ATCGCTCAGATTCATTCTAAGTTGGACTCTAGGTATGAAGCAGAGTCTGA
GGAGATGCTTAGGGAATGTCTTTGCCCTGTTATCTGGGAACAGTTTGATT
GTTGGGCCTGAGGAAGTGGACAGGATTCTCTGGAGTGTTAATGCCACCAC
ATGCCATCTGGACCCTTGCTCTTCCTGGCTGGTAAAATCAGCCCAGGAGG
TGACCTGCGGTTGGGTCCAGGTGATGGTTAATACATCCTTGAGTGAGGGG
GTGTCCCTTTAAGGAGGCGCTGGTGTACCCCCTCCTCAAGAAACCATCAC
TGGACATTACTATTCTGGGCAATTTTCGCCTAGTCTCCCACCTTCCCTTT
TTGGGGAAGGTGGTTGAGAAAGGGGGGGGTTGCAACTCCAGAGGATTCTG
GAACAAACGGATTATCTGGACCCCTTTCAGTCAGGTTTCAGGCCAGGATA
TGGGACAGAGACTGCATTGGTCACATTTGTGGAGCAGGATGGAGGAAGTG
CACCCATCCTGGCTCTCCTGGATCTCTCGGTGGCTTTTGATACCGTCAAC
CATGGTATCCTTTTGGGGTGGCTCAGGGAGTTGGGGGTGGGCAGTGTAGT
TTTGCACTGGTTTGCCTCCTTCCTCCAGGGCCATTCCCAATCAGTGGTGA
TAGGAGAGGAGAGATCTGGGCCTCGGACCCTACTTTGTGGGATGCCCCAG
GGTTTGGTTCTCTCTCCTTACCTGTTTAACATCTACATGAAGCCACTGGG
TGGGATCATCCATCAGCATGGGATGAGCTATCATCAGTATGCTGATGATA
CTCAGTTATATATCTCCATCCTGGGTGAAGTAAGTGATGCAGTCAACACC
CTATCTCAGTGCCTTGGGGGCTGTGGCTGTCTGGATAGGGAACAACAGGC
TTCAACTGAACCCTGGTAAGATGGAGTGGCTGTGGATTGATAGCTCTTCG
GCATCCAGGAAGTTGTCATCTTTGGAGCTGGATGGGGTGGCACTGCCCCA
TTCGGAGCCAGTGCAGAACTTGGGGGTCCTCCTGGACTCTCGACTCCTGC
TCGAAGAGCCTTTGCTCTCGACTCCTGCTTGAATGGCCTTTGCACAGGTT
CGGGTTGTGCACCAGTTGCTCCCATTCCTGGACCAAGATGCCCTCCGTAC
AGTCACTCATGCCCTTGTCATCTCCCATATAGGCTACTGCAATGCGCTCT
ACATGGGGCTACCCTTGAAGAGTATCCAGAAGCTTCAGCTGGTCCAAAAT
GTGGCCGTACGGATGGTTACTGGGGCAGTGAATTCCACCCATGTAACACC
ACTGCTGCATGAGCTCCATTGGGTGCCAGTTTGCTTCCAGGTCCAATTCA
AGGTGTTGGTTATCACCTTTAAAGCCCTACAGGGCATGGGACCAGGATAC
ATGAGGAACCGTCTCATCCCCATAGCATCGACATGCCCCATCTGGTCATG
CAGAGAGGGCATGCTTCGGACCCCTTCAACAAAATAATTCCATCTGGTGG
GGTCCAGGAGGCGGGCATTCTCTGCAGTGATGCCCGCTTTGTGGAATATC
TTGCCTACAGAGCTGAGACAGGTTGCCTCGCTCCCGATCTTCCAGAAAGA
CTTGAAGACTTGGTTTAGCTGCCTTTCATGGGACAGGAATGCTAATAGTT
CCTCCTGGGGTTGGTTGATACCATGAAATCTGCACTGTGATTACATCTTT
TATACTTGGATTTTATATACATTTATATTCATGTATATAAATATAAATTT
ATTGTGGTTGTAATTTTAAGTATGCTTTAAATGGTTTTATTGTAAACCTC
CAGAGTTCCCCAGTTGGGGGAGATGGGCGGTGATATAAGTTTGAATAATA
AATAAATAAATAAATAAATAAGATATGATGCACAGAGCTTTCAACTTGTT
TTCTTGGACACATGCACTGTGTTAAGTATAGTTGTCCAAAGACAGTGAGG
TTTGGAACAAAGAAGGCAAGCCACCCCACTACAGGTCCTTCCAACATTGA
TGATTCTGAACATCAGATATCATGAGATATGCAAGCTGGTAGGGAGAGAT
GAGAGAGAATCCACGATTGCATTTTTCCATGTCTCCTTGGAGCTCTCCAT
CTGGCCATGGATATCGTCCCCATATTGAAGGTAGCTGCAATCTAAAGTTG
CAATCTCATATGTGCTTCTTTTGGAGAAAACCCACTAAACACAGTTGTAT
GTATTTCTGGGTAGACAAATGTGAGTCTGAGTAAACAAGTGTGATTACTC
TATGAGTAATCAATGTCCAGGATCCAGCATAGATAAAACACAGCCTTACT
CAAGCTCCTATCAAAGCTAGCATCTTTTTTAGTCATCCCAGGTCACTTAG
TGAATTTATGGCGAGTTAAGGGTTTAGTCAGCTGCAAGTACTCTGCCTTA
TACTAATAACGTAGCATTGTTTGGGGGAGGAGTTATACCTGAGAAGTACA
TAATACAGTAGTGGCAAAATATTCCATACAGAAGATCCCAAGTTCTGAAA
TCCTAGGCTAAAGTCTTCCATTTGAAAAAGGGTTAAATAGCAGGACAGTG
GCAGAGACTCCTGGCTGAGATCCTGGAGAAAGTTACTATCACTACCAGGC
CAATCAATTCTGCTCGATGAGCAGGTGGCAGTCATGGCCAGGAGGAACTT
TATTCAACTTAGGGTTGTGCATCAGTTACACTCCTTCCTAGACTGAGAGG
CCCTTTGAACGGTCACTCATGCCCTAGTTATCTCCCATATAGATTACTGT
AATGCGCTCTACATGGGGCTACCCTTGAAGAATATCTGGAAGCTACAGCT
GGTCCAGAATGCAGCCGCACGGGTAATTTTAGGTGCACCAAGATCTGCAC
GTATAACACCCTTACTGTGCAAGCTTCACTGGGTTCCAGTCTGCTTCCAG
GTCCAATTCAAGGTGTTGGTTATGACCTTTAAAGCCCTACAGGGCATGGG
ACCAGGATACATGA
>snake_contigs.fa.4
TGCCTGGACAATTCCCTGCAGTTTTCTTGGCAAGGTTTTTCAGAAGTGGT
TTGCCATTACCTCCTTCCAAGAGCTGAGAGAAAGTGACTGGCCCAAGGTC
GCCCAGCTGGCTTTGTGCCTAAAGCGGAACTAGAACTCAAGTCTCCTGGT
TTCTAAGCAGAATCTTGTAAACTGCCAGGAATCTTGCTGGAGTGCAGTAG
TCTAGAGGAATAATTTTATTTATTATTCTTACAGACTACTGCACTTCAGC
AAGATAATCACTATAGTCATGAACTCCTATTTTTATGCTGCCACTTTCCT
CCTCCCTTTTTAGTATGCAATGACATGCCAGGATAGTTTGGGGTAATTAT
ATTTATCTCTTGGGAGACTATTGTTAATAGGCTTGTAATAGTTCATGATC
CTAATCTAGAGTTCTAAGTTAGTTTACAAACCTTACTTTCTTTGGAATTT
TTCCCCTCTCAAATCATCATAAGAAACTGATTCATTAATAACTTCCTGAG
TTAAAATGATAAAAGGATGGAAGATGTAGTTAATGTAATTTTCATATTTT
TTAAAAAAGGTTTGATATATATATATTTTCTATATATAATTGAGCTCTTC
TGGAATTTGATTTAAGGTAAATAGGATAAGCTATAATCTGAAGGCTGCAG
CTTTCCATTGATCATATAGCGTCTGTAATATATTTTAATAAAGTATTATT
GAAAATTCCTAGAGTACCAAATTCATTGGTGGAAGGTATATTTATGAACC
TATTTAATAAGGAAGTTTAATAGCAGAAAGTGATTAGGTTGAAATGTTGC
AAATGATTTAAAAATGGGGAAATTGACTGTTCTGTATAATTCTCAAAATG
TAGCAAGCTGCTGTTTCATATCTTTAGGGAAATGTATCTTTCCAATTTAA
TCCTATTGATAGGTTACTTGCCCAGCTAGGTGGCAGCATCTAGCCACCTT
TGACTGGTCCCAGAAAGCTAAACAGGATCTCCTTGGGTAATAATTGGACG
GGAGACTCTCATGAAATACCCCAAATATAGAGAAGAGTAGCAAATCAAAA
AGATATTGCAAAAGGTAGTAGTAGCAAACCACTTTTGTATTGCTTTCAAG
AAAATAACATGGACATATCTGTGAAATTACTAAAGGCCAAGTCATATTTA
CCTTAGTTTACTGAATATCTCAGTAAAGCATTCACCTGGTTAACTCATGC
TTCCAACATGCATCCTGAGGTAGTACTCCAGTAGAAAGAAAACATCATTT
AGTGAATTCAGCTGAAAATATAAATTAGTGTTTTTCAAACTTGGCAACTT
TAAGATGGGAGTTGAAGTTCATACATCTTAAAGTTGCCAAATTTGAAAAA
ACATTGATGTAAATCTAGCTGTTGGTCAAGCTGCTGATACAGCAATTTTT
TCTTAAATGCTTACTTAATGTTATTATTTTGTAGTGTATACAGTATTAGT
GTTTTATATGCAGATCTCAGAAAATGGGTGCTGATTTCATCATAAAATGC
ATTAAAACTGCTTTTTACTTTCCTACAGTCCAAGGCTATCCAAGCTCCCA
GGATGGATCTTAAAAGATGGAAGCGTTTTCTTAGACAAGGTAATGTACCA
ATGGGATTGGACTCCCATGAACTTAACTAATTAGGCAATGAAACCAAGTC
CAAGCAAAATTAATATAACAAAGCTGAGAAGAAAACAGCTGTCATCAGAA
AGAGTAGCGTTTTCGAATCATTTGAGCTGTGGAAATCAAATATACTACAA
AATATCTTCCCTCCATTTGCTTTTTTCAGTTGCCACTCTTGGAAACGATA
CCTTGTTTGATTAATATTCCCTGGTCTTGTATCTTGTAACCAATGAAAAG
TGCATTGGAACAATTGCAGTTCCTTAATCTTGAGTTTTTCCAAGGTATTG
CTTAAGTTGTGCTATATATATTCACATTCATTCAGTGGCCCTTGAAAGCT
CTAGTGAACTCATCCCAAGCCTTCTCTGCCTGACCAGATCTCATGTCCTT
GAATATTTGTTTCAAACCATTTTGCTCAGCAGGTCTGTTGTGGTCCTTGG
AAACTCTTGAAGGAAGGCATTTTCTAAGACTCCTCTGCCCTGCAATGAAC
CTCTCAAGAGCCTGAGGAAGAAGATGCAGCTTTGCAAAATATTTTAAGTT
TGGGACATCTGTGGGTTCCTCCTTTATCAGGAAAATGGGTAGTCATCTCC
CTGTTGCATCAAGAAGTGATTAGCAAAAGGATCAAGGAATCTTTGCCCTA
ATTAACTTAAGAGATAAAAAGGATGCTAAAGTAAACTTATCCAGTGACCA
AGATTTCTGTAACCTAAACCCCTGTTTTTCCTAGCTTTTTTGAATGTGTG
TAACTGCTTAGGGCTTGACAGATATGACCCTTGAAGGTTCTGGAAGATTT
GTTCTAATTCCATTTGTTCTAATTTTCCTTTGTCCTGCATATCACATGAT
ACTCATAGTGGCTCTGGCAGGCTCATCCCAACTTTTTCTGTCCAGGTAGG
ATAAACCCTTGGAAGTTCTGGGAATTGCCAGCCAAGCTTCCTTTGTCCAG
GAGAAACTGCTGTCCTCCCAGTTTAACAAGAAGTGAATATGGAAGCCAGA
GTGCAACACACCACAAGTGAAACCCACCAACCAATTCTCAAAAATATAGA
GGTGTCAGATTTTCTCTCTGTCATCACTGATCCCTAAAAACAAGTCTTAA
CAGCAACAACCAAAAAAACATAAAAATGGGTGGATTTCTCTCTGTTTCTC
TTTTCCACCTGTCAAGGAATCTTCATGTTTTGTTTAAGAATGGGAAACAG
CTCTATGAAGTAGGAAGATACATTTAGTCTCTGCAACTGACTCTCAGATT
CCTTCTTTAAATTGTAAGTGAATGCAGGCTTCATGGCTTGAACAAAGATC
TTAAAGGCCTTTTTGTGACATTGAATTGGCATAATCAAGTTACTACCGTA
AAGAGAGTTTTTTTTCTTACAGACTATATGGCTAGTTTTGCTTTCTGCAT
TAACCCAAAAGTTTTGCATTGCTAACAGTTATCATAAGATGGGCCTTATT
GTCTCTACCTCTGCACAAGTCACCAACCCTCATGGATTTCAAAGAGCTGA
GGAGGACACAGTGGGGACAGATGTTTACAGCTCAATAGCAGGCTTCTCTG
TGTAACTGAGAGCCCTCATTTGCTCTTCATCCACTACGAAGATACTTTAT
CTAGGTGTTTTATTCCTGCACTGAATATTGAGGGAACTTATGATGATCTC
CTACACGAAAACTGCAAAATCTTTAGTATCCCTGACAACAATAAAATATA
TGGGAATATTCAGACTAGACAGCAGGGATTACCCTTATACAGTAATTTAA
AAGACTATAGATTGGGCAGTTCCTCTTAATTTTGCAAACATCTTTAATTT
ATTAGTCAATGCTTTATTTTTGTGGCACTTCCAAGTATCTAGATCATGTT
TCTCAAGCTCAGCAACTTTAAAATGTGTAGACTTCAGCTCCCAGAATTGG
CTGGGGGATTCTGGGAATTGACATCCACATATCTTCAAGTTGCTGAGCTT
GAGAAACACTGATCTAGAGCATGTCACAGGCATTATGTTGTTGTGATACT
TGTAGACATCTTGTAACAGTTACTTTCTGACCCCAAATGAAAGTGAGTGG
CTTGCTAGGACTACATATTCACCTCAGAAGAGAGGTTTGTACAGTACTAT
GGACTTCCTCCTGACTAGTCCCTCAATTTATTAGGTGCGGTGTACAGCAA
CTTACATCTTTACTACAAATGTGCCTTTTGTTTTTGTGCATGCTCCTTTC
TTTCAGCTTGCAGAGAAGGATTTTGTAAATGTAAGGGAGCATTAAAAATG
TGATTTTTTTTTCTTTGTGACTTATAGCCTGAAGTGGTTCAGTTTACTCT
GCCGCCCCAGCCTTCTCCGTGTAGAAACTCTGATTGGTGGGATATGGTGC
TTGCGTATGGCTTGCTCTGTTAGCCAGCAGAGGATACCTTATCCTTTTAC
CTTGCCTTTATCCCTTTGGCTTGTCTAATCCCCTTTTAAAGCAATCTACG
CTGGTGGTTATTGCCAGATTTTGTGGAAGCGAATTCTGAAACTTAACTGT
GCCTTTTCAAGTAAGGACTTCCATTGTTCTTAAATCTCATCCCAGTTAGT
TTGTTGGATGACTCTGAGTCCTGTGACACAGGGAGACAAACCTCTCCCTA
TCCCTTTTGAAAATGTCCTTGTGGGGCAGGGGGAGCAACAATGTGTAAGT
TGTAGATGTGGGTGCCCATTTATATCCCACTTTTCAAGCTCAAGGCAGCT
ACCCAGCAATCCCTGAGACTGGTTTGGTGGAGAATGAGAGCATGACTGGC
TCAAGTCACCCCACAAATTTTCATGGCTGAAGTTCACATTGAACTTGGGT
CTTCCCAGCCCTAGTCCAACACCTTGACCATGACACCTTACTGGCTCTCC
AGGGACTCTGTTCCTTGAGAGAAACCAAAGCTGCACATAGTAACAAGTTT
AAAATTAGGACTTCCAGAGCAACTGGATTTAGCCCTGATACTGACCATTA
TGCTTGCTTAGAATGACAAATGACTTCCCCAGTTCTGTGCAAAGAGTGGA
GTTAGGCTTAAAGGGGAGCACTATGTCTTGTAAGGAGAATGTTGGTCTTT
GCTGCATTTTGGATACAGTTGTTTTAAATCCAAGGAAAGCATTGCAATTC
TCCTTGCGTACCCATCATTCACCTTGTAACTTCTCTTGATAAAGTTAAGC
GCTTTCTGTCAGATATAATCGGTGATGTGTTATAACTTGGCAAAATTGTT
AAGAGTTTCTTAAAAACTCTTAACTACCCAGAGTTCCCTGGTATGGAGGA
GATGGGCGGTGATATAAATTTAATAAATAAAAAAAATAAAAAAAATAAAA
ATTGAATCCAGATATTGATGCTGCATATTTAAAAGGGTGGGATAGTATGT
TGTGTTTGGGAACACTGTGATTTCATTGATGGAGAATCTCTCCTCAAAAA
ATCCCCTTCTCCTTAGAATTGTACAGAGACATAGCACAACTTCCCTATAC
TTCCACAGAGGTAACATTACTACTATTTTCCATTTGCGGCCATTATTCCA
TTTCAGACATATTTGCATGTGCCTCAACCGATGATCCAGATGTTAAAGAA
AGGGGCACAGACTGCTTGAATTAGCCTGAAAGCAAAGTATCTGGAATATT
TATGTGGTGATACTTTGCTAAGGAATTGACAGCACAAGTTCAGTTTTGAA
AGCCAAGTGAATGAAAAGTGGGGCTTTGCTAAGTAGAGAAAGCAAAGAAC
CTAGAGCCAAGGAATAAAAATAAGAAAAAATGAGACTGAGGTAATCTTCA
AGCCCAGACAGAGTCCTTGGTTAAAAATGGATCACATGTTGGCAATTGGG
CCTTTGCTGATGTCCAGTGTTGATTATCTCTAAAGCCAGATCAAGGAAGA
AAGTTTGGATTGGCACTTGCCCAGTGGAACTGCATTTCCCAAGATATATT
TACCTCACTTAGTGGTTATCTGGCTAACTGGTCAATTATTTTTTAATTTT
CTTTTAAAATGTTATAATACTATCTATCCATTAACACAGTTTTGAATGTC
GTCATTGCCTGTTTGCTTATAGTTAAATTTCTGTTTTCTCTCTGCCCCAT
TTCCTAGGAGCTGAAAGACTGTTCTGGCCGTATCTTTGTGGACTCTGTTC
CTGAGTTTTGTTTGCCGGAGGTGGGTCGTCTTAAGGGACATAATTGAAAA
TACTTCTCTTAGCGGCTTTGCTAGTTAATAGTGGAACCATTGGTGCCTGG
TCATAACTATTTTGTTATCCCAGAGAGATCTGATCCCACAGCTTGCCAGT
TCTGTGTTCATGTCAAAGGGGCATCTGGTCAGTTAGGGGAGTTCCAGACC
ATCTGTCTTGCATGTGAGAAAATTAACATTTCCTAGAAGGATATAACGTA
AGCTTTTACTGAAGCTATAGTTTTGAACTATAGACAAAAGCTTTTGTCTT
CCTCAAACATTTAGGGCTTTTCCTTTGTCAAACCACTTATGGCTCCTGTT
TCAGTTTGAGGGAAACAGAATCCCAAACATTAATTCTGATTCTTTTTCTT
TCCCCTAAAACCAGCTTATGAGTCTGCTCACACCAATTTATAATATAATA
AAATAATAGGTCCCAACTTTTTATATATCCTAATTTTCAAAACGGCTCAC
AGATCCCATAATCTTGGAAAGTCTTTCAGCAGCCCTGTGAGGTAGACTAA
TTTATTAATCTTACCATAATCGATCATGCCCATATTGTAAAGTTCAGTTG
TGGAATTCAGACTGAGATGGTTGCTTTCCTCGGCTCATCCAGCAGCCCAG
AGCTACAGTTCAAAGAATGAAATGCCTGCTTTTGCCTACAGAAGCTCCCA
GGTTCAATTTCTGGTGTCCCTTGCTAAAAAAGATCACTTTCTGAATACAG
GGAAATATTTTTTCCTATCTAAGACCTAAGAGAACTCCTGCCGTTATTAA
ACACCCCAGTGTTTCCTTTAGTATAGCGTTAAATTCATTTGTTTAGGCTG
TCATTATATCCTCATTAAAGAGTGAGTCCTACCGAAATTAGTAATACTTA
GTCCTAGTAGATGTGCCTAAGATTGCGTTGTTAATGCCTTTCCATTCATG
AATCTTTCTCTTCTTTTATTGCACTTTGCATAATGTTGCTTGCCTCCAAA
AGCAGTAGTGTACTGTGTATGGGTGCATGTACATATATATGTATGTTCCA
ATGGAAATTGCTTTTTTGATTGCTTTGCCCCATTATTTTTTTTCAGAGTG
TGCTAGGTTACAGTATGCCTTGTGCTAGTGCTCCTTCCCTTAACTGATAT
AGAGCTGTTCATGGGCCTCTGTTTATTTCTGACTAACGGCTTCTTCTGGC
CATCAAGGATACCTAGGGTATCCAGGGAAGAGGGAGCCAAAATCTGTACA
AGGGCAAGCCTGGCATCTTAATCAGAGTCCTACCCCGTGGACACCCATGA
GGATATTCATGTGGTTTAGGGTGAGATTACCAAAGCAGAGTTATTTTCTC
TCTCTATCAAATGCAAGTTTTGAAATGAAGTTGATTTTGTTCCAATGAAC
TTTTCACCCCTCTTAAATAAAACCTTCCTGTCAATCTATTCCGTCTGTCA
ATCATCCCACCTTTAAAGGCAGAATTACACAATCAGAGAGCCCAGTGGCA
AATTGCAGCTCCTAAAAGCTTTGAGTATAGCCCTCAGAAACCTCTAGAAG
CTGTTACCAAACTGTAATTTTTAACATGGCAAATTATTAAACACATGTCT
AGAGAGTAATCTGGTTAATTAGATTTATTTTAATTAAATTAAAATGTAAA
TGAAATGAAAACAAAATAATTTTTGTCCCAGCCTTACCCATTACACTCTG
TGACACCTGGCATGTATTTTGCCTCCAGGCTAGAGAAAGTTCTGCACCCC
TGTTTGACCTTCCTTTTGATTGATTGATTGATTGATTGATTATGTGCTAT
CAAGTCATTTTTGACTCCTAGTAACCACATAGATAGATTTTCTCCATGAT
GATCAATCCCTGATCTGTTCTTTCAAGTCTCCCAATGGTGCACTCATCGC
CACTGTAACTGAGTCCATCTATCTTGCTGCTGGTCATCCTCTTCTCTTCT
CTTCCACCTTTTCCAGCATTAGAGCCTTTTCCAGAGAGCTGGATCTTCAC
ATAATGTGTCTGAAATAGGATAATTTGAGCCTGATTATTTGTGCCTCAAG
TGAGAACTCTGGGTTGATTTGTTTGATGATCCATTGGTTTGTTTTCTTGG
CTGTCCACGGTATTCTCAGGAGTCTTCTCCAACACCAAAATTCAAAAGCA
TCAATATTCTTCCTATCTTTCCTTTAAAGTCCAACTTTTACTTCCATGGA
GTGTCACAGGGAATACCATGGCTTGCACAATTCTAATCTTTGTAGGTGTA
GATGCATCATGGCATTTGAATATTTTTTCCAAGGGCAAAGCTATCTAAAC
TGTTGCCCATTAGTTCATTATAGTGGCAAATTTCACAAGCTCATTAAGTT
AAAGGGAACCAAACAATTGTTCTCTGAGAATCTTTTCTAATGCCTATCTC
TCCATTTCTAGCCATGATGCTGCACTGTATTAATTTTAGCATTATCCATG
GGTACAATTTTAATCTCAACATAAAAAGGAACCCCCAGGTCAGTAATTAG
TTATTAGGAGACATTTGGTTTTTAAACAGCCAAGCTGATTGATTTCTTTA
CCATTATCTTCCAATCAATAAGTTGGAATTTGTGTACGGATAATTTTTCT
GCTTGATGACTATTGAATTTTGTTAGTTGTTCCATAATAAGTTAGAGGTT
AAGCTTCTGGTAAATTTTCCAGATTGAGTCCACCAATATCCTAGCCTTAC
CTGTAAATATTTCTTATTACAGGAAGCAAAATCTTTTTCTTCAGCCTTGT
AAATCCATTTTATCTGATTCTATTCCTATACTCAGAGAATGGTCTGAAAA
CTATTAAAATCATTTCCAACCTTGAAACCAGACAGGTTTTAGAGCTAGCA
ATAAGAAGACAAGAATTAATTTCAGAGGCTGTAGACAAAGAAAACGTAAC
TGGAGCCTGAAATTGGGCCTTCCAGCTGCGTCTCCACTTTTTGAGGGCTT
TCTAGAGATCTACTTTTCCTCTAGCATGGAATTATTTACTATAATTATAG
TCCAACAAAGTAGAAGGGCACTGCCTTGGAGTATTATTAATCTTTGTTTT
ACTGTTGCAAACCACCCAGAGTTTGAGGCTGTGTATTATCCCTTCCTATC
TTTCATCTTTTTTCTGGGCAGGAGGTCTTCCTCCCATACAAAATGTAGAG
CCATCATTTTTATTTTCTAAGAAAGCTTATGAAGTGCAGCTCCTGGTGGC
TCAGAGACATTCGTGGAAATAAAGAGGATATTCAGACTGGCAGTTTGCTT
TGTAAGGTGCCAAGTTCCCATTTTTAGTAATTTTTTTTTTTTAATGAAAA
ATTCAGGTGTGGCCAGGAGCCCGTTGGACACCAAGGGAAGCATATGAAGG
TTCACTGGTTCCTCAGGCACCATACTGGAGACCCAGGCTATATATAAATA
AGGTGAAGAACCAGATGAGTCTTCATTTCTTATACAGAACAGTAGGGTTA
TATAAATAGGAACCAACAGTAATCTGAAGACGTATTCTGTCCATATTAGA
ACTCTCATATGAATGGTGGGCAAGATTTCTTTAATCAATCCAACTGTTGT
TTTGGAGGGGTACATGTATGAATGGTGTATGGGGAAGGCCAAGTTTAAAA
ATCTATTTTTCCAAATAATTTCTGGGTCATATTTTCAGATGGAACTGATT
GACCTGTCTACAGTGGATGTGATCCTGATCTCCAATTACCACTGCATGAT
GGCCTTGCCCTACATCACAGAACATACTGGGTTCACTGGAACTGTGTATG
CCACTGAGCCAACAGTGCAGATAGGCAGGTAAGAAAAAGCCACTTAATGA
AAGAAAAAGCCACAGATGTAGTCATATCTAATCCTTTGTCTTCCACTGCT
GAAAGAAGTGGTGAAGATGGAGAGAAAGTGTAAAGAACAGCATAGGAACG
TTGCTTCTAATGAACTTGAACTTTTAACTGGGTTGAAAGTAAGCCAAGGA
AGTCTAAACATGTTTAAGTCCTTGTTTCCAAAATGTAAATCAGTCCAGAC
TTGTGCATTTGGCAAAGTTATTTGAGTGGTGCAGCACTGAGGAAAGGTGC
CCATGGAAAATTATGGTGCTACCACCAAGATGAAAGAGGAACAGAAAAGG
ATCTCTGACAGTCCCCAAATTTTGGAAGCTGCTAAAGACAATTATTGGAT
CCAAGAGGGAGGGCTGCCTAGCACTCACTGTGCTTGAATCATAAAATCTT
TAGAATGAACCCATCATTAAGTGCTTTAGAATGAATACTAAATACTTTCT
TGTTTACTTTGGGTTCTAACTGAGTTAGGATGTTACCGGAGCCATTATGT
TTATCAGAAGTGCAATCTGTGGCCTTCAAAATTGTGTGTGACCCCTGAGC
TCCTTCAGAATTTGCTGCCAAATTATATATGGTTGGCAGATCTGGGAATA
AATTAAAATATGGGGAATAGCACTTTTTAAGTACCACAATTTCAAATACG
ATTACATAGAAATTAAGATTAGTTTTTGTCCTTGTCCCACCCCACTTTTT
AGAGTGCATTTTCTGGCACATGATTCAGTGGCCCACTGTATCTCTTAGCT
CAAAGAGCTACAGATGAGATGCTTGCTTTTATTAGTAAATTAGAGACATG
TGCAAGTCAGATGTGTCTCTCTGGGCAAATACAGCGATTAGTTGATTCAA
GAGAAGAAAAGAACAGGTGCTGCCTGTGTTCTCTGTCACTTCTAGGATTC
AGAAAAAGAGACCAAAAACTCGTTGACTCTAAACTTGAATTTGGGATGTG
GCAAAACAAAGGCTAAGTTTAAAGACTTAAAGTTAGTTTGAGTGGATAGT
GCAAAAACCATGCTATGATGGACAAAAACTATTGACATGGAAAAAAATAT
CGAATGCTGATGCCTAGGTGGTACTCTTCTCCTAAGAGTAGGAGTGTTTC
AGGATTGGATAATTTTTCACATCTGGACTTTATATTGGCCAATTTACTGG
TACTGTCACAATTTTGATGGCTGGTAGTGATTTGACAGTCAGATAAACAT
TGGTATCTATCTATAGTTCCATGGGAGTAATTCCACTTAATTTAATCAAT
GGAGGAAACAGGTAGAGAATTAGACTCTGACCCTTCAACAGTCATCTGGC
GTCTCTTATTCCTGGCAGCCTCTGCTGCCTTTTCTAGAACAGATGAATTC
TGTAACCAATGTGCCAGGTTGACGGTAATAAAACTAAATGAAACAAGCTA
CAGAGTAGCTGCTAGGAAAACTTGCAATGGAGCACCTGACAAAGTTTACC
CTAGGAGATAACTTGTAATTATTTTAAATTAATTAATATTGTTGCATAGT
CTAAAATCATATTTGCCTGTGTTGCAGCAGCATCACCCAGCTGCCTTATT
AAGATTGCTTAATTTGGAGAAGCAGTCAAACCTGAAAACTTTTCCCAGTT
TGAAAAACTAAGCTGTGCATGATTCAGCAGTTTGGAAAATCTTCAGAAGC
TTATTCTAGTGTGTCATTTCAACCTGCTGGGTTTTCATTTTACTTATTTG
TTTATTAAATTTTGCCACCACCCATCTCCCCTCGAAGGAGGGACTCTGGG
CGGTTTACAAAAGCGATAAAAAACATTAAAATATCAAAACATGAATAAAT
ATCAAATACAATATAAACATAAGTGTAATATAAAATTCAGATGATGACTA
TGATACTGCTTGCGTATATCCAGAGGGCCATTTTAGGGCACCAACCATTT
TCAGGAGTGATTTCGTTCCTCTCCACCCCAGGCCAGGTGGCAGAACCAAG
TCTTTAGCTGTTTTTGAAAGGCCACCAGAGATGGAATCTGCCTTATCTCT
GCGGGAAGGGTGTTCCAAAGTGCAGGAGCCACTGAAGAGAAGGCCCGCTT
CCTGGACCCCGCGAGGTGGAATTCTCGTACGGACGGGGTCCATAACATGC
CCTCTCTGCATGATCGGGTGGGACGGGTTGATGCAGTGGGGATGAGATGG
TCCCTCAGGTACCCTGGACCCATGCCATGAAGGGCTTTAAAGGTGATAAC
CAACACCTTGAATTGCACTCAGAAGCAAACTGGTATCCAGTGCAGCTCAC
AAAGCAACAGTGTAACGTGGGCCAATTTAGGGGCACCAAGAATTGCCCGT
GCAGCTGCATTTTGGACCAGCTGTAGCTTCTGGATACTCTTCAAGGATAG
CCCCATGTAGAGCACATTGCTGTAGTCCATATGGGAGATGACAAGGGCAT
GAGTGACCATTCAAAGGGCCTCCCAGTCCAGGAAAGGGTGTGACTGGCGC
ACAACATGAAGTTGCTCAAAGGCCTTCCTGGCCACGACTGCCACCTGCCA
TCGTTTTGAGGCCTTCAGCTGCACTTTCCTGTTTTCAGGCTTCTTATGGA
GGAGTTGGTCAACTTTATAGAGCGAGTGCCAAAGGCTCAGTCTGCCTCCT
TGTGGAAGAATAAGGATGTGCAACGGTAAGTTCACTGACTTCCCCATCTT
CCTCTTCCACCTCCTTTTGAACAGTGTCTCTGAGAGGACAGTCATTCTTT
TATAGTTAATGTCCTCATCCTATCCTCAGCCCTCAGATTCTGGCCAGCAT
CAGGCAAGCTTGTCTGGAGAAGGATTTCCCAAGGCAGGGCAGCAGCAAAG
AAAAATGTGCCAGGCTGTATGAGGGCATATTCAGTCTGAGTGATTGAAGC
AAGAGTTCAGATTCTAGCAGTGCAGAGTGAAGTTCTGGTCCTACGGGATG
GAGCAGGGGTCCACAACCTTTCCTCGCCCAAGCAACACTGGGAGATCTTA
CAAAGAGGGCCAGCCTCAAAAAGAAAAAGAAACCCAAATATTGTGGGAGA
CCTCATGCAATTTTTGACAATTTTAATTTTGGGGAGGCTACATGATCAAA
TCATGGGCAGCTACAGGGCAGATCTCTAGAGTAAAACAAGGCCTTGCTCT
GTTTCCTGAAGGGTCAGAGAAGGCAAAGGTTCGAAAAAGCTAGCTCAAAT
GTTGCTTCAGGAAAAAAACGGTTTATGTTGGGGCCAAAAAAGGGCTTCAG
GTCAATCTCAAGGTTAGTTAGAAGGTCCTGAGGTGTCCATATGCTATTGA
TCTATCAACTTCAGTGCCGCAGTCTCTAGATTTGGATTTCAGTGCCGCAG
TTCCTTCCAGGCTGGAATCTTTAGGTCCAAGGAGAGCAGTGCAACCTGCA
GAAGGTAGGAAGGCAATAGACAGGTTGAGCCCTTGATTCAACAGAAAGAG
ATTCATTTGGGGTTGTGCTGAAGGCAAATCTCCTTCCCCCTGCAACATCT
TCTCAGCATCCATAGTCTCATTCTCTAAACAGAGGATATCATCACATCAG
CTATGTCTATACTTGGAAATGGGTGTACATTTGTTTACGTACAAGTACAT
GCCTTGGTTACTTCATGTTTGGATTACTGTATGTGGTTATCTTCAGAAAC
TTTATCTGGTCTAGGATGTTGCAACCTAACTTAACTAGGGTTGATTGTAA
GTAGCATGAAGGTCTCTTGTTAAAACAATTTTACTGACTCCTAAAGGCTG
ATGATAACTCCTAAAGCCCTATACTACTTGGGATCGGACTCTCTGAAAGA
TACCTCTCTTTAGAAGCCTCCCCAAGCATTTAGTCAGAAGAAGCTGTTTT
CTCAGCCCCACAACCATCAGCAAGATTGCATAAAGGGCCTTTTCAGTGGC
TGCTCCCTAGCTCAGAAACTTCCTACCAAAAGAGTTCAAGCTAATTCCCT
CTCAGCAGAAAAAAAGATACTATTTTGGAAGGCTTCAGTCCTGCAAGCGG
ATTAGGTGATTAAGTTGACTATATATTGGGTGTCCTTTTAAATGAGTTTT
TAATTATATTATTTCAGAGGCCTGAGGACCAGACATAAGTAGCATTTAAA
ACTATAGCATCTAGCAGTTGGATATCTAAGCAATGTCTTGTTCTCATGTC
AATATGTCCATTTAATAAAATGTAATATATTTCTTTGTTAGATTTATATT
CCACCTTTCCCCCCCTGTACTTGCACTGTGTATGCTTGACAAGGATTGGT
TTCAATGGCAGCTTACATATTGTATGTATGAATTAGTAGCATTCTCTCTT
TAAAACGTCTCTCCTCCCCTCTCACTCCCCCTGGAAAAATCTAGAGCTTA
AAACCAGAAGCACCGTACAGCACTGTCCACAGTTTCAGTCAGGTAGATCA
ACCGAAGGCATTGCTGGCTAAATTCCTCTATCTGTGTATTCTGCTAGTGT
AATGTCTCAGAATTGAGTTGTTGTTCCTTGAATTAGGATTGATTCTCACA
ATGCTGACATTTAACTTCTGTTGGCGTGCCATGAATTGGTTCTTTGCTGC
TTAATGGTGCCATGTGGAACTAGGCGTACATGCCTTCAACATTCTCCTGA
GAATGTGGCACCCTGTACATGTCACCAGTGACTTCGGGAACTCAGCAGGA
TCAGTGCCCATAAATCAGCAGGGATTTCCCTACAGTCTTGTTCTCAGAAC
TGTTTTCATCAATGGCAACCACGAATAGCTTTAGTCTTACTGTGTGTTAC
GGCCTTTGACCATACTAGAGCCTCTTTCCTAAGAGCAATGATGTCTATAA
AAGACAAAGCTAACATGACTGTGTTTTTTGTTTTCAGTTAGTTGTGGTGA
TTGTGCTAGACTGCTGATGATACCCACACTCTCTCTGTCTCTCATAACTG
CTAAAAGTGTCGCTTTATTGCACTGATCATTTGCAGCTTAGCTGCTTCAG
TCCTAAATAGGTTGCATACAATTGAGTCACTATGTTTATTATATAAAGCT
GTAAGCTTTGGAGTTGAGATGGTGAGATAGCATCACCGATGTAATGAACA
TGAATTTGAGTAAACTCCAGGAGACAATGGAGGACAGGAAGGCCTGGCGT
GCTGTGGTCCGTGGGGTCATGAAGAGTCGGACATGACTTAACGACTGAAC
AAAGCTTTGGAGTACTTGAAACAAAATGCCTTGCAGAAAATATACTAAGT
GCAGTGGAATAGTTTATGTTTCTACCCCATTACTCTGTGCAATGTGAGCC
AACTGCTGACAGCATCAAACCCCATTGAGGTTTTCTAAATCAAATGATGT
CATAATGGATTATAATAAGGTAATGCTTTTCATTCCCCCTCTTCAATAAT
GGCACATTCTCAGTAAATGTTGGAGAAATTCGTTGGAGAGCTGAAGGGGA
CACATTGGGATCTTACGTAAGTGCAGGATTGGCCACTTGACTAACCTCAT
CTCACACAAGGAATTATATGGGTGGAAAAAGAAGTTCATCTCCATGCAAG
AGAAGCATAACCTATTTGAAAGGCAAGTAAGGAAAAATAGGAAATGGGCA
TTGGGTGATAGAACCAGAAGAGATTCCGTTAGGATCTGAGCTAGAACAAC
AGAAAGAAAACTGGACGTCAACAAGATATGAGTTTCCGTATCTCAGGCAG
AATTCTTAGTATAATCTTCTGTGCCTTCTGGCCTGAAGATGTTGGTCTCC
CATCAACATTAAATGTCTGTCTGTCTGTCTGTCTGTCTCAAATTTTGCCA
CTCCCCATCACCCCTCAGAAGAGGGACTTGTGTCTTCTGTCTTCAGATAA
GCCCAAAATTGAGAAATTATCATGGAGAATATAGTCAAGATCCAACAGGA
GGTGAGAAATTGGAAAACCAGAATCAGAAAGCATTCTTAAAGCTTCCACT
GATTATAATCCTTTGTTGAAATACCATCGCTCTTCATGGAGAGATATTGC
AATCTGCAATATAGTGTTCAAGGTCTTGATTTGTAGTCCTCCACTTAACC
AGATATAACTTAATTTTACCAAATAGAAAACACCAAATCAGTGCTGGACT
CTAGTTCCCATGAGATTTCAGCCAAGCCAGAATACTGCTGAGGGCATGAA
ATCAGAGCAGAGTGTAAGGAAAAAAGTTGGTGAGCCAGAAATCAGTAATT
CCCAAGCAAGAAAGAACTATGATATGAAAACTGAGCACATGCTTCTCAAT
TTCAAGGCTGTGAAGAGAAAGACCAAATTTCTGCTGACTCACCCTCCCCC
CTCCAAAAAAAACCAGGAGCAAAAGCCCTAGAATTTAAAAACTGGATCAT
ATACATTTACATAAGCTTTGATTTTGTGTATTGCAGAAGACACATCTCCT
GTGTCATGTGCCTTCATTCTTGTCTGCAATAAAGCAAAGCTAGTTGTATT
GTATCAGTGAACCTCTGCCATAAGTTCATGAATATGAGGTTAAATGTCTG
GAGCGTTGATAGCTATTGCTCCATATCCCATGAAGCTCGACACAGATTGC
CCTGCATCTTTGTCTGAGTCATACTGGATCCTGCTTAACCCTCTGGTCTA
CATAGAAAACCTCTGCCTAAGGACTTGGTGTGCAGAAATCTCATTGTCAC
CCCTTATCTTCTAGGGAACACCTCACCTGGAGTTCTCCCACCTAACCTTA
GTATGTGACAGAGATAGGGCTCTCAAGCCCTGTGTTTCTGGCAAACAAAA
GAAGAAATAAAAAGAATATGTACATTTCTCTCCCCAACCAATACCCACTG
GAACCATCCCCAGAGAAAGGAGGAGAACCACTGTAAAACGGTGTCCCCAA
TCCCCAAACCATGGAGCCAGCTCAAAAGAATATTGTGGCTAACAGTATCA
AAAGCCACCAAGAGATCAAGGAGCACAAAGATGGATGCCCACCACTATCC
CGGCTCTGCCACAGGTCATCTAAAAGCGTGACCAAAGCTGTCTCTGTACT
AAATGCTTGCCTGAAACCTGACTGAAATTAGAATTAAAAATACAATCAAA
ATACTTAATCATATGCAATAATCCCATGTCACGGCTAAATAGTCTACATA
TCTGGCTGCTGGTCCCCACAAGGATTTCCGAGCAAGAAAAAGCAGCATGA
ACACATATGTCATATGAAATAAATAAAATCCCATGTAACATGTTTCTTAA
GATGATTTGATGTCTGAAACTAAAGTCTCCTTAGTGCCTCACCATGGAAG
TGACTTAGAAAGTCACTTCAAAATACAATTCTCTCATTCGTAGAACCAAA
TGATTGGTCTGTTATGGATCAGAAGGTTGTTCAAGGTCACAGAGTGGAGT
ATAAGGCATATACCATAAAGCAATTTTCACAGTGGAGAGAAATAATCCTG
GAATCCCCCAATGATCTACATTTTTAACTTATAAATGTTCTGGAATTTGG
AGGGAATTTGGAGGGAAAGAATTAAGTGACCAAGTCTGCTGGTATCACCA
AACATTTATAATTATGTAACCCCAATGCCAGTGAAGAGCTTCACTCATAT
CTCCAGTCTTGAACAGGTAACAAATAATCCAGATTTCTCTGTAAATAGCA
GATGAATTTAGGAGCTACTGTATCTCAGCAAACTTCTATAATGTTATGCT
TAAAATGCTAGATATGTATAATGTTTTTATGTTGAAAAAAGTCTTTCTGT
TCCTTATGTTTCTATTATTTCTCAAAAGAGGACAAAATGTTCCTTGCTGG
GATATATTGGAATGGCAGTTCACATGCTATATGCGCATGGCAATCTTGGC
AGAAGCCATCATTAATGCTTCCTTTGGTATCTTAAATTATGGGAAGAAGG
TCATTGACCCAACAGCTTCCCCAATAAATTAAGTTCTTTTAAATAAGCAA
AACTTGACCAATTTCCATAAATCATTGGAAATGAGCTGGAATGAGCTTTT
GATTTAGCATCTGTTTAATATACAAAATAAGGAGCCTATTCTTCTTCTAC
TCTTTGGCAGTTCTCACTGCATTCCTGCCTGGGTTCCTAGTACTGCAAGA
GATTTATGTCCCAGGAGACAACCATTCTTTTTATGTGCTATGAAGCTGTC
ATTTGCCGTTTCTTGTATGTTTTTCTCTCACTTTCTCAGTATTTTTAAAT
ACTGGCTTTTCTAGGGAGCAAAATAATAACAATAATCATAATAATATCAA
AAGCCACAGAACTGGTTCCTTTCCAGGTGTCTTGTGAATGTCCTTACCTT
CCAGATAAGTTGGATTACAATTCCTGGTGGCAAGACTGGATGTCGAACCT
GGATTGGCCACCCCCACCCCCCAGTGAGATCACTATATGTATATCAGAGG
ATGGGGTTTGGTAGTGCCAGTCCAGTTCAGCTGTGGACCTTTGAATCAGC
CATGTTCTTGCTCTCTGAAGCTGTTTTATCTTACAAGGCATTGAGACAAC
ATCATTGGGGTGAAAACCACAGCTAATGTTTGAATTTCTCAAAAATAAAG
CATACTAGAAATGTAATAAAATAAAGACTAGACTTTCACCTCATTTCATT
AGATGTAAATTGGCACTAGTTGAGAATCACAGCGGTTGTGCTCCATTTCA
GCCTATTCTTTTTTCTCCTTGTGATCTCCTCCTCTGGAAATTTAGCAGAT
AAGTCCAGAATTTTATTACACTGGCAATCCTAATCCAATGTGCTTCTATC
CAGGATGCTTCCTGCACCCCTGAAGGATGCTGTTGAAGTTGCAACATGGA
GAAGATGCTACAATATGCAGGAAGTTAACTCTGCACTCAGTAAGATTCAA
CTAGTGGGATATTCCCAGAAAATTGTGAGTTTCTCCAAATAAAGGATCTG
GGGAAAAATCTGTAGCTTGCTTCTTTCCTCCTGTTTCCATTTTATCATAG
AAGGGTTATCTGTTCTCTGTATTAAAATCTGGATGGAATAAAAATCTGCC
AGACCCATAGATTCTTTCTCCTTGCCCAAAGAACTTTGGTTATAATCTGC
TGCTGCTGCTGCTTTCACTTTTTTTTTTCTGTGTTCCTTTAAAAAAAATA
ATTTCCATATCATTGTCTTAAATATAAACACTGAATTAATTGTAGAAAGA
AAGAGAAAACAGTTTCAATTATAGTCAATGAAGATGTAAGCCCAAAATCC
TGTTCTCACAGAAACCCACGGAAAGTTTCTGGGAAAAACCAGAAGCAGAT
AACGCGTTCCTTAGCATTCTCCAGTTCTTGGTTATCCAACATTTGTCTTT
CATGGATGTATTGCCTTTGAACATGGAGATCAGCTCAGTCATCTAAGGTT
ACATCTCACTATAAAAACAGTATGTGCAGAAATTATTTTCTGGGATAGTT
TCATTCAGAATTCAATTGTTTTCTTCTCCCTTCCTCCCACAGGAGCTTTT
TGGTGCAGTACAAGTCTCTCCTCTCAGTTCTGGATATGCACTGGGCAGCT
CCAATTGGGTCATCCAGTCACATTATGAGAAGGTTTCCTACGTCTCAGGA
TCCTCACTCCTTACAACACATCCACAGGTGCCACATCTTTGCAGAGGAGT
GAAATTCCCCTTCTTCAGTGGTTTGTGTTGGTTGGATTTAAATAGTAGGC
ACATGGCAATTCCCCTTTTTCCCCACCCATGGGCAATATTCTGCATGGAT
TGGAGAAATCCTAGGAAAATATATGTAGAACATTTCTTCTGTTTGGAGGT
ATTTACACAGAGGGTAAGCAGTGGTCTGTTAGGAATTCTGTTCTTGTATC
CTACATTGAGCAGAGAATTGGTTGATCTTTAGAGTTGCTTGCAACTGGGA
ATTGCTGGTAATGTAAGTAGATCCAAAGTGATTCTGTTTGTTTTGTTTAT
ATCTGACCTTGCAACTCAATTTGAGCATTCAAGGCAACTAAAATCAAAAT
GAAAAATGAAAATAATTCAGGGATATTGAATGTAATGTAAAATGAAAATT
ATTCAGGAAAATAATTCAGGGAATTAAAACAAACGCATACATTAAAATAA
ATGTGATGCTTGTTGGGGTTGGGGCAAGAAAACATCCCAACTTCACTAAT
GCTGTGGAGGTTTTATGAGATGGCAGCGACTGAACTGAAGGCTTCTCAGG
GTTGTGGTGATCAAATTGACCCCATGTATGGCTCCTGTTGGGAAAAAAAT
GTGTTGGGAATGATTAGGAATAGAATAAAAAAAAACTGCTACTGTCACCA
TTCCTGTATGCAAATCTGAAGTGTGACCACAGTTAGAATACTTTTCATAA
TTCTAATCACTGCATTTGAGAAAGAATATTTAGAGCTAGAAAAGGTGCAG
AAAAGAGCAACCCAAATGATTAAGAACCTAAAACAGAAGGAAGAAACCTG
CTGCTTTTTAGATGTTTTGGATTATGGTTGCCACATTCTTAAACCACTAA
CCATGCTGACAAGGGCTGATGTGGAGTTGTGGTCCCAGATGCCTAGAGGG
ATCAGATGGTCCATGCTTGCTGTAGGCTAAAGTTTTTAATGTGTATTTGG
GCTTATTGCTAGATACTATAGATGAGCCATGCAGTAACAATCTAACAGTT
TATTCTTTATTATAAGTCCCATGCTATAAATCTTGTTAGCTTTCCTGTTT
AAATGTAACGATTTCCCTGTACTCTCATATAAGAGAGAAAGGAAGTGAAT
GCCACATATTCCACAACGTAAGACTGCTGCCAGCCTCCACTGATATCACT
GTTGGAACTATCTTTTTTGAAGAAATGATAGCCAAACTGCCTGCCAGCTT
GTCCACCCTCCTCATCTAAGGGCAAGTCTTCATTGTGCTATAGTTGTCCT
TTCCAGTACATTAATTCTCATAAGATCCATAATTTGTCTCCATAGTCATT
GCCTTATATGGCTTTCAAGGGAAACAAAGCAATATAGGATGCAGGTCTTT
TAACTGTTTACTGCCCCGAGAAGTTGGACCTGTGACAAACTGTGGGAGAA
TACAAAATGCAAAGTATTCTGTTCTATTGCCTCTCCCCACTGGGGTCCTT
CCTCCCTCCCCAACCAATCTATCAGCACACTGGGAACTGGTTGGGCTGTT
TAGAGTTGTTCTAGGACTTTTTTTTTTTTCCCTGAAACTTGCTATCCTCC
AAATGTGGAGTTCCTAGAAGTCTGCTGACACTTCTGTCTTGTGCATGGGG
TTGAGGGGAGAGGAGGTTATTTTGGTTGCCATAAGCAATGGCACTTGCAG
CTTGAACTTCACAGGAACCCTCCGTTTTCAAAGAAAGTATACTATAGAAT
CATATTCCTGGAGCCAAAAAGGATTGTTGATTTCAGTTTTCTAGAAGCAT
CAAGATGCCCACTGTTTAATAGACTAAGATTAATTTTTGGTCTTTCCTGA
AACTCAGAAGCTGTTTTCTATTTGAAATTTGAAGTGAACAGTTTCTAGAA
GGACACTTTTCCTCAATACAGCTCCCAGCACCAATAACTTATGAAAATTG
ACTTTTGACTTAGAAAGCAAAGTTGGAGCTGATAATGGTAAGGGAAGGAG
ATAGGGCAGCCCAGAAGATTTATCAAAAGTCTTTTAAAGTATATTATTTT
GAAGGCTGACTCAGAGAATCAATGCCAGCACCTTGAGTCAATAGAAGATG
AAATTATGACTATTGAATCCTGCATGACTATTATGTGTATTTCCCACAGC
CAATTCAATGATACTTTTACTGGCTTATTGGCATTTTCATTTGACAAGCA
TCTCATGGCTACTGCATTTTGTTGCGTGTTTGTTTTTAGAAAGCATGTCC
AAAGTATTTTTTTCCCCATCCACTGTCACACTGCTTGTTTATTCTTGCCT
TTTGCCCAGCCTTCCACCACTGGGACAGAGATACTTTTTTGAAACAGTCT
AGACAAAATTGTCCAGGAGATGTCTGTCAGCATTTAAAACCCTAGACACT
GGCGAAGTATACATAGGTGGATGCCAATTATTGCTGGAAGCTGCAATAAA
CAACTGGTGTTTCATATCCAGTTTGTTTGTCAAAGCCATGACAGGGCAGA
AGTATAACTGAGAAGGTTCAAAAATATCTTAGTTCCTAAGATACTACTCA
ATGAGAAAAGTTGTAACTCAGCGTCACATCTATATGACACACATTTCTTG
GGCTCAGGTTCCTTGTCATGTGCTTTATTATTTGGATTTGAAATAATAAG
TTTTTGTATGTGTGTAGCCAGCTAGCTCAATATATTTGCAAAACAGAAGC
TCATTGTCAACTTCAAATTTTTAATTAGCAAGTCCAGGGTCTGCAACTTC
TTTAGGAGGACCACAGGCTGTCACAGTGATGGTTGGTGAAGATGTTGGAA
CTTGTGGAGATGGCTAAACTGACTTCTTTGATTAGAGAAAAAACAGTATC
TACATTTATGGCTGACTGGAAACCCTTTATAGACTTTTTGCATGAAACAG
AAAAAAAACACACTCATGATTTGTGGTTTTGATGATTAGGAAAAAAAATG
GATAATAGAAAAAAGTGAGCTTTTTTCTAATCATAGAGTAAGAGATGATT
TTGTAATCATACTTATATTTGCTTCAAAGGAAATTGGAAGCTTCTTTCTA
TTTCTTTTTTCCTTCTGCACTTTTCTTTCTCTTTTTCTTTCCTTGTTTTC
TTTATTATGTATTAGTTTGTGTTAGTTTTTATGTTCTCTTTAAAACTTAT
AATAAAATTTATATATATAAAAAAAGAGGACCACTGGCTATGCCCAGCAT
TTGAGTAGCATGTGGGGAGCTGCCCTTTAAAATGTGGATAGAGCCAGGCA
ATTAGTAAAGTTAATTCCAATAAACATAATGAAAAGTAAACGTTGCTTGC
TGGGTCTTTAATCATTTCCCCTTTCTATAATACTAACAAAGTATAATTCA
GCAGCAGCTTTTGGAGGAACCCTGGGGGCTGCATGCAGATCTGGTTAGTC
AAGTTATGGATCTCTATACTAAAGGGTGATCCTTTGTAAACTTCCCAAAG
CCACCACTCTGTCACAAATGAGACACAGGGATCCTTTCATTGTATTAGCC
TGAGTATTTCTTGTCACCAAATACTTGTGGGATTGCCTGTCCCCACTGGT
TTCTGTCTGCCCTACAGATCCAGCAAGGTGGGCATGCTTTTGGTTGCTTC
AGTACAACAGTGTCACCTGGTAGGACCTAGGAAGCGTGCCTTCTCTGTCA
TGGTGCCTCCCCACTGAGATTTGAATGACCTTGACCCATTAGCCTTCTGG
AAGGCCATGAAGACCTGGCTTTTCCCCAGGCATTGGGTCTGGCTGTTAGT
ATAGCCCTGCATGCGTATGTTATTAGAGCAATTTTTAAGGGCCCTTGCCT
GTTTTTTTTTT
>snake_contigs.fa.5
AATGGGTTCTGTTTGTTTATTGTGTTTCTATCTTTTTCTTCGCCTTCTAG
AGTTCCACTGGTTAAGATGGACAGCTGTGTAAATGTGTTTAATAAATAAA
TGTTTCTTTTCAAATTTGCCTTTCAGCCCATGGACCAGGCTTCTCTTAAG
AACAGTGACGTTCTCCTCCTGACCGGACTCACCCAGATTCCCACTGCCAA
TCCAGATGGAATGGTGGGAGAATTCTGCAGTAACCTTGGTAGGTGGCTGG
GCAGTGGTCTTGCTTGCTTTGTAATCTGACTTGTAACCCATGCAGGAAAT
ACCTCTGAAATTCCTGGGGCCTGAGGAACTGCTGCTTCTCTCTCCTTCTG
TGGCATAACATCAGCAGTTTTTTCACAGGGTGCCTTTGTCTCTCTCACAA
ATACAGTAAGTGAGAGATGCAAGTTGTACCTTTGGGGAGGGGAAAAACTG
TTTTGGTATAATGAGGTTAAATTGTTTGCTCCTGTTTGTTCTCTGCTAAA
CAGCGGCAACTTTGCTGCCAATAAGTTCTGTTTTGATGAAGCTCTGAGCC
AGATCTCCCATTCTGTGTTAACACCGTCTTCTGTTTAGCTAATTTAAAGT
CTGCTTGCAGTCTTTGGGAACTTTATTTCCCTTTGCGGTCTATCCCCTTC
CCTGTGCTTGATCCCTGAACAGTGTGCAGAAGCAAGAAGCAGCAGGACCT
GAAATCCGTAAACGTAGCCTGTCTTTGATCAACAGTGGCCACGTGTCCAC
AGTTTTAGAGGCTGGCCTTCATGCTGCACCTCTGCATAATATGGAACCAA
TCCCTGCTCTCTTCCCCAGCTTTAGGTTTAACAGCAAGAAATCTTGGAGG
CTGTAATTGAATAGTGGACTTCACAGTTTCCGTGGAAAATGTCCCAGATT
CAGTTAAGACTGAGGAGAGTGATCTAAAAATGTATTGGGAAAACTGCCAG
CATAGAGAATGCTCAGTTGGATGGATCAGGGATTTAGCTTTATAAGATTC
AGCTTCCTGAGTTTGTAAGACTATATGTGGATCTATCTTACTAGTTTAGT
TGCTTCACAGTCCTTTGTCTCTCTGCTGTGCTGTGGGGGAACAAAGGTGG
AGGGAGGTGTAATGGGCTTGACTGAGACATTCTGTGCTCCTTGAAAAAAA
AATCCCTGCTGAATCAGAGCAGTGCATATTCAGTTCTGCAGTGACCAGCC
AATTGTCTCTGGGAAGCTCACGAGCAGGACATGAGTGCAGTATTCTGCCC
TCTCTTTTGCTCTCTACAGTGCCAAAACAGTGAAGTCTCCTACCACCTTT
TTTCAAGCTTAGCCATCGTGCATCCCACAGTTGCAAGTCTTTGGGTTGCT
CTTCTGAACCTGGCAGTTTTACTTACTGATTTTATATAATTATAAAATTA
TTAACATTTATATAATCATATTTTATATAATTTAGATGTCCAAGACTGTC
CAACTCGACAGCAGCTCTGTTATAAATTAAAAACAAAACCACAGTACATC
AAAACAGAAAAAGTCAAAGATCTGTTTAAGGGATAGCCTATTCAAACATC
TAGGGAGATGCTATTCCAGAGGGCAGGCATCACGACGGAAGGCCTCCTTC
TTAGCCCCATCAGATGGCCTTATTTGACCAATGGAACGCAAAGTGTGTCC
ACTTTATCGGATCTTACGGGATGGGCAAAAACAATGGTAGAAAGGCTGGC
CCTCAGATATCCAGACCCTGTACCATGAAAATTTTCTAGGTGACAACCAT
CCACCTAGAATTGTGCCCAGAAACTCACAGGTAATGGGTACAACTCACAT
AGCGGAGGTGTTACATGGGCATACCAAGGTGCATCTATAGCTGCGTATGT
TCGTGCTTTCTGGACCAGCTGGAGCTTCTGAGTGGTCTTCAAGGGCAGTC
CCAGGTAGAGGGCATTGCAGTAATCCACATGCAAGATGACATGGCATGAG
TGACCCTGAGAAGGGACTGTTACTCCAAACCTGCCGTTGATCCTGAAGTT
ACTCCCAAGTATATGCTGAGGATTCCACTTTACGCTCCAGAATGCTTCCA
AAGCACCTGGGTGACTCATTCCCATTCCTCACTCTTTCTCAGAAGTTCAA
GGTTTGAGGAAAGAGCTGGAATTTCACTCACTGCAACCTTTCAGAGGAGC
TAAGTGCATCTGAAACACACAGCAAATTCAAAGGGAAGGGAAGGAAGATT
GTTGGTGGGTAGAGATCTGATAGCTGCAGTGGTTATTTCTGTGCGAACCC
TCAGTAGGCCAGAACTTCAGTAGCCATAGGGAGGAGAGCTTTTACAAGGG
CATATTTCCCCATTAGAATTTGGTTTGATTTCTTTTGTTAGGGTTTGGTT
TTTATTTCTGCTGCTATTCTCACCTCTCCCACTGCAATTCAGTAGATAAG
GCAAGATATGAGTCGCAATAAAGTTTGGGTGGAAGTGGCAGGAATGGGGC
AGAGGAGACTGTCCAGTATAAAATGCTTTGGTGAAATAAAATAATCTGTT
CTCCTCTCTGTGGGGAAAGGGGGCTCTAAGTATTGATTGCAATCAGAAGA
GAATTAAACACATTTGAATCTCATCATTTCAATAATATTAAACATTCTTA
AATCTATTTTGGGTTTTGTCCTTGGATTTTTATTTAAGGGACTGATGTTA
TGTGTGTGTGCAGGTATGTCTTTTTAATTAATTCATATTTCTCCTAATGG
TATTAATTATTATGCCCAACATATGTAGTCCAGATTGGCTTTTTATTTTT
TATTTTGATTTAAGCAATGGCTTTTGAGTGATTGTTTTTATTATGGACCC
TTGTCTCCATTTGCATACGGTAATTGTGTCCTCTGCTGATTGTTACAACG
CTTGGCAAGGACAACCAAACTTATCAACAATTCCCCATAATTTCCATTTA
TAAAACTGGTATGGTCTTCACTTCTTTTCTCTCTTTTTTTTTTCTCCCAT
GGTTTATAGATAGGTATCGCCACAGCTGTGATTACAAATTTAGAATTAGC
TAGCAAATTAACTTTCACTGTCGACAAAGCTGATAATTGTTGAGTTGTAC
AATGTGGTGGGTGTGAACAGTATAATTTCACAGCTTGCCTGAAATGTTCT
GTATGATTGGGGGGGGCAGCATTTTATTTGCCCAGTTCTATAGCCTCTTT
TTTTTTTTTTATCAAATGGTGTCACAGCAGCTTGCAAGAAAATAGAGTTA
CTAAAATAATAACAAATATAATTAGATCCTCCTAGGTGGGAAGAGTTGTA
AAATAATTTTCCGTTTAGGTTGCCAGTCCTACTTAGTTCTGGTATGTTTC
TGTTCACTTTTGAGCTTGCTAAGCATTGTCTGTCTGTTTCTGTATTGTTG
TAACTGTTATACAGCTCCAGGTGGCATACATGATACTCCTATCTCCTCTT
GTTTGCACAGCGACAACCCTGTGCGGTGGGTTGTGCTGAGAGAGACTGAC
TGGCCCAAACTCACCCAGCCGGCTCTGCCTAACAGAGAAGTAGAACTCAC
CGCCTCCTGGTTTCTAGCCCAGCACCTGTAGCTCCACACCAGACTGCTGT
AGCTCCAGTCCCCAGTCCAGCTCTGTACTGAAAGGGCTGACCAGGGTCTG
CACTGTCCAGTTCCCGTAGGCTCTGTTCTCAGATGCTTCCCTGCGGCTGA
ATTCCTTATAGAGAACCTTGTACAGGTAGTCCTCAACTTACGATCACAAT
TGGGACTGGAATTTCCATCATAAGCAATTGCAGTCATAAGTCAAGTCACC
GTGTGACCGTACCCGATTTTACGACCATTTTTACAACGGCTATTAAGCGA
ATCACTGTGGCTGTTAAGTAAATCCAGCTTCCCTGATGGGCGGTTTTTTG
CCAGAAAATGGCAAAAAAGTCACAAAATGCGATCATGTGACCGTGGGATG
CTGCAACCGGTCATAGATGCAAGCTGTTTGCCAAGCGCCCAAACTGCGAT
CATGTGACCGCAGGGGGGGGTGATGTCTTGTGATGCTCAGAAGTGCTTTA
CAGGCCATAAAGCAATCGTTCCAAGGCTGTCGTAACTTCAGACCATCATT
AAACGAACGATCATAACGAACGACCACAGCACCTCCCTGCCAGCAATCAA
CACCTAGATAGGCAAAGATTAACACCCAGCAACCTTCACCCAGATCAGCA
AAGGTTAACACCTAGTAACCTTCACCCAGATCAGCAAAGGTTAACACCCA
ACAACCTTCACCCAGATCAGCAAAGGTTAACACCCAGCAACCTTCACCCA
GATCACCAAAGGTTAACACCCAGCAACCTTCACCCAGATCAGCAAAGATT
AACACCAGGACTAGTATTGAACAACACAATAGACCCTAATCAAAGGACTA
TTGACACAGCCCAAGGTGAGAA
>snake_contigs.fa.6
TCTCTACTTGTCACTGGAGAAGACCCTGAGAGACAATGACAAAATCTGGC
ATAGTACAGGAACAGATTAGCATCATACACATGTACTTACATACCCATCA
GCATAAAAGCTTAAGGTCTGCATACTCTCAATGAGTGTTTTCTGCTGATA
TTCAAAGACATCTAGAAACAAATACTGGTGGTCCTCATTTAAAGACTACT
CGTTCAGCAACCGTTCGAACCTGTGACAGCGCTAAATAAGTAGTACTTAT
GACTGGTCCTCTAAGGTCCAGCTGTCACAGAGCCCCCGTAGTCACAAGAT
TGTGATCTGGGTGCTCGGCAAGTGGCCTGGACTTCCAACCACTGCAGCAT
CCCACAGTGACATGATTATGATTTGTGACTTTCCCTGCTGGCTTCCCACA
AACAAAGTCAATGGGGAAGCTGGCAGGAAGTTGGAAGCTGCAATCACGTG
AGGTCCTTGCTTAACGACCCATAGTGATTCACTTAAGACAGTAATCAGGG
ATTGCCAGAAATGCTGTTACTAAGTGGTCTAGTCACATGATGTTGTGCTT
TATGACATCACTTAGCAACAGAAATTCTGGTCCCAATTGCTGTTGTTAAG
TGAGGACTACTTGTATTCTATTTACAACAAACAAATGTATATTTCAATGA
CACATTGAAGCAGGAGGAATTCCAATAAGCAAATCTAGTGTGTATCTGAA
CTGATAATTCACTGAAGAATAAGATGTTAAACTGTAATTTTATAAAATAT
AAAATTGTGGGAACAATCAGATATGTTTCCTTTTCCTTTTATTTTTATCC
TGAGTATTTTGATAACACATTTACATGCTGTGGGTCCCCACCCTAACAGA
GATAGTTGGAGCAGGGCCCCAGAAATGTGTCTCCTTTGCTGTGGCTCCCT
TCCTCTGGAACAGCTTGCCTTTGGTCAGGAGGTTCCCTCCCTGTTTAATA
TTCAGAAAGAAGCAGTTAAAAACTGCTTTTCCACCAAGACTTCCAGGAAT
TGAAAGCCAGTTTGGCCTAGTGGTTAAGGCAACGAGCTGGAAACCAGGAG
ACTGAGAGTTCTAGTCCCGCCTCACTCGTGAAAGCTGGCTGGGTGACTTG
GGCCAGTCATTCTCTCTCAGCCCAACTCACCTCACAGGGTTGTTGTTGTG
GGGAAAATAGGAGGAGGAAGGAGTATTAGGTATGTTCACTGTCCTGAGTT
ATTTATAAAAATAATAAAGGCAGGATAAAATTAAAATAAAAAATAAAAAT
AAAAAATATTTTATCCTGTTCTGATGGAATTAGCTAGCTGGTATATGGGA
AGTAATTATTATATTTGATGTTATGGTGGTCTGTTTTACTTTTACTTTAC
CATTTTCAAAAAAATATATATATTCTGGCGTTTTAAGTTTAAGTTTCCTA
TATATATAGACTGAAGTACCATACAAGGTTAAATCTATAAATAATTAATG
CACAATGTATCCTTTCATCTACATTTATTGTACCAGCTACATAAAGTAGT
TCTTATACTGAAGGAAATGTTTAAATTAATTTGTACATTATAATGTGCCC
AACTACTAGTGAAGTAGGCCACAATATAATTTAACAAATGCTGTTTGGGT
TTACAGTACAATTCTATGCAAATTTATTCAGAAGTAAGACTCTGAGCAAC
AAGGAGAATAAATAAAAGAATCTGGAAGACCACAGGTTTTATGATTGCCT
GAACTCCCATAGCTTGTACAAAAAGAGAGACTGGGGAGAAGTTATTCAAA
ATAATGAAGAAAGGAATATACACTCCTCTTTTTCTCATTTTTAAAGTGTT
GGTCTTCATTTCAGATTTTTAGCAAAAAATTTAATAAAATTATTATTTTA
GTCAATAATAATTATTTATCATTAATCAATAATAATTATTTCTTATTTGA
TATCATGAAATTGCATTATTCCCAGCATTTGTTCATAGCATTCTATCCAT
ATTCCTGAAAATGGTTGACCACAATGAAATACTCTCATGATGTTGGACTT
GCTCACATTTTGAAGGAGTACTGAAGGAGTATTGTACATTTTTCAGGCAA
TAGTGTGAATGTGTATTCTGGTAAGGCATACTCATTTATCTAAGAGAAAC
ATATTTAGTAGGAGCACACATTTCCAAGTGAATAAGAGAGCAACTATGCA
GTTACGTGTTTATGGGTATAACTAAAAAAATCAGAGTGGTTCAAAAATCG
AAGTCCTATTTGCGGTCTCATTAAAATATATCTAAATATTTGCAATGTTT
AGATGCTTATTTACAAGCATTTATTTATGAAGCGAGCTGAGAAGATAATG
TGACTCAAAATTTAAATCCTGATGAGAAGGATACTGCATGATTTTTAGCC
AAAGTTTTAAGAGCAGATAATAATATTGTCTTAAGTTCACAGATAGAAAC
ACCATACAGTTCTGAGATTTGTACTGTTTCAAGGACTAGATCTACTAGGC
AGTTCTTTAAAGACTTATGTGAGGATGATATAAATATAAATTGATTATAC
TCATCTATTTTATTTATAAATATTTTAGCTCATTTCTCTGTGGAAACATG
GTTAGAACAGCTTACTATTTTTAAGATGCACATGAATAGAAGATAAGTTT
AAAATAATCATAATGGCCAACAAAATAGAAGCAGAGCAGTTAACTATTTT
TTTAAAGCTTTTAATAAGAATAGCTGCAGGACCACTGCAATATAATCATA
TTCAATGTGCTTATAAAAATGAGTAATAATAGAGTCAGGTGGGTCTTCTT
CAAGTCTCCTAATTCTTAATGCCGCACTGTAAAAGCCCTGCTGCTCTTAT
TCATCAACTGCATCACAGATATGAAAAGTAGAAATTCACTGGATATTCTA
AATATCTTGATAGAGTTGAATATTAGTCTTTAAAATTCTTTGTATTGTTG
TATTGTATGTATTTGAATCCAAAATTTTCTGGCTTTTTCACAAGTCCACC
AAGCTTTAAAAAATGACCCTTCAAGTTGTCCACATTTCCAACATAAATTT
GAAGTACCTTTATACATTCTAGATAATTTTTCTGGAGTCATATACCAACA
GTACATCATTTTATAAAAAAATCTCTTTTAAATTATAATGTGAATTTCAA
TCCTTTCAACCATGTTTTCCCACTGTTCCAACAATATAACCAAAGTTCTT
AGCCCATTTTATTGTACACTTTTTCACTTGTTCTTCCTCCATTTCAAATT
TCAGCAAGTTTATACATTTTAGCAATTACATGTTCATTATTTGTACATAA
TTCAACTTCAAAATTCTGTCTTCTGCTACTCAACTCCAAAAACTTAAAAT
GCAACACATGAACTCTCTTTTCCATATCTCATCTCTTATAAACAAAACCT
TTAAAACATTGTCATCCAGTCCTAGTTGGCAAAAATCCTTTAAAAATTAC
CAAAGATAACAACCCATCTATTTTAACCTTAATTAAATAAACCAACTTGA
TATTCTTTCTCCTAACAATCTTTAGTCCCTTCAGATAATGTCCTAACATC
TGCTTTCCTTTCATGTTTTCTTTGTCCCTTCTTACAAAATCATTGACAAT
TTTCACAAGTCCCCTTTGTAGATCCAGGATAAAAAGGTTATCCACATTGC
TCTTCTGGTTTAGTATTTGTATGTCTTTTTCAGCCAGTTTTATTTGTGTA
TCCAGTATTTAATCTTTTTGTATATCCAATATTTCATCTTTTTCCATCTC
TTTCTTATAGCCTGTCCTTTTTAAATCCACATTTAAATCAATTTCAGTAT
TTTCTGATAAAACTTATTCCTCTTCCATGAAACCATCTAGTCTATCTATA
ATAGCAGATAACTTTAAAATTAATTTCTGAGCCCAATATTCATAAATCTC
TCTCGATGGATCAATTGATGCATGTATCTCCTTCTGGTGCCCTCTAGTGT
CCAACCTTCAAAGTCATCTTATCAGTATTTTTCCCAAATGTATAAACATA
GACAGTTTCCCATGGGAAGGATTCTTATAGTTAATTTCAAACACTTAATT
CAAGTCCATCTGAGTGCTTAATCCATTTAAAACTTTCTAAAATTAACACT
TTAATCACCCTTTTGCTCTATATTCCAAAAATTGTTTTTCAAATACTTAA
ACTCATAATTAAAACTTCTTTCTTAAGGGATTGAAGAAAATTTACCCAGT
GAATCTAATAAAACTAGTTGTTCCAAAGGTTGTCAATTTTTAAAAAGCAG
TAAAAAAAAATTAAATCAAAAGCGATTAACAGATGAGGCTCAGCCAAACC
TTGAATCCATATAGGCTACATTGGTGGCTATGAGCTTAGTGGAATCCCGT
AACGCCCAGTCATTCACAGGCCAACCTCAAAAACCTTGGTTCCTGCCATC
TGCTCATGAAAAAACAGCTGTCTGGAGTACATATAGGCAATTTCAAGATC
TGTCCTTTCTCTGGAGAGATTTCAACCATCCGGATCCAGCATCTGGCTGC
CATTTTCAGCCATAATGTTGTCCCTCTCTTCCAGGGATGTCAGTTCACCA
TGTCCTCCCTGGAAGTTCAACAACATTCATTTCTTTATGCGGCCTTTGGG
AAAAAAAAACTTTTCCAGGAATCACTTTCAAGTACTAAAAATGAATCACA
GTGTAATCTCCTGTGAACAGAGGAAACTATTTGAAAACACAATCAAAAGA
AAACTTTAGATCTCAAATCTTAAGTAAAAATATTAACAATACTAACTATA
ACTGGATTCAAAAACATTCAGGTCTATAAAATTAATACTAATTTCAAATG
TCATTGACAGATACAGGAAGAGATATGTTAGCAGATTTTATGACGATTGG
CTTACAGTTTACCATGCTGAGTATCAAAACCACAAATGTTTCACTTACCT
CTCTGGTAATGGCTCATTCAAGAGCTGATCATAGTCAAGCTTTTTAAATT
GTAGGAGTGTGGGGGAGACCAAACTGATGTAGTCTAAGAATTGTCACACA
TTTCTGTTCTTTTTAGACTCAAAATAATTATTTTTATTTTACTTATTTTT
TATTTTATTTATTTTCTATCCCACCTTTATTATTTTTATAAATAACTCAA
GGTGGGGAATGTACCTATTACTCCTTCCTCCTCCTATTTTCTCCACAACA
ACAACCCTGTGAGGTAGGTTGGGCTGAGAGAGAGTGACTGGCCCAAGGTC
ACCCAGCCAGCTTTCATGCCTAAGGCGGGAGTAGAACTCTCAGTCTCCTG
GTTTCTAGCCCACTGCCTTAACCACTAGACAAAACTCTCTCTCTCTCTCT
ACAATTGTACCATAGTTGTTATTCAATATTAAAATAAAGGCCATTAGGTT
TGAATTTAGCAGGTTTCCTTTTCTGTCCTATAAAAGCACAGAAGCAACTT
TTTCTATGCTATTGTGTTCTCAACCAGACTGAATTTATCAATTTCTTGGG
GAAAGGGGGCTTCTCTCAAACAATGCAAGCAGGTGAAATTTTTATCTCCC
ACAGAAGATTGAACCTTCAAAGGAATACAGGAAATGGTAAAGACAGAGGC
CTCCATTCCAAGCTCACTCTCTTTAGGTATTGTTCCTTTCTGCTCACCTC
TCTGCAAAATTTACTGATTTTAATTTCTTAAGGCTGCCTTTTTTCCCTCA
TGCTATAAAATAAATAAATGTTAAATGGCCACTGAACCATGGTGTGATAA
TACCCAACAGACAGAAGGAAGAATGTCACTAATGACTCAGCAATTCAAAT
AAATTCTGTGATGCTAATATAAGGCTGTAGTGACTCACCAATTTGTCTGT
GATAGTCACTTGCTTTACTCAAGAATGTACACTGAAGAAATGAATTTAGG
TTCAAATTAATTAGCAGCTCTCTTAGCTAACTTAAAGTAACCAACTGAAC
TTTTTCTTCTTGTACTACCCAGTTGCTCCAATACTGACATAACTGTTCAA
AATGGAATAGTTGCCATATATTTTAATGTTAAATATATTTCAGCCAAATT
AAGCAAAAGTAAAACCAGTCATCTAATACTTTAGAAATAAGTATGAGATG
ACTGGTTTTAATTTTGCTTATACATATACATATACATATACATATACATA
TACATATACATATACATATACATATACATAGTAAATAACTGCTGTTATTA
GTTATGAGAACATGAAACAGACAGCAAACTTATCCCAAATTATAACAGAT
GTGATCTGCAGTTGTCAGCCCTTCAAGGTGGTCCTGACGAGGAAACCAAA
ACCAAGAATACTAATACTACCTTTATTGTAACAGAGTCTTGTGAGGCTGA
GAGCATTTTGCCCTTCTCTGCCTTTTTGTTCCAGAGAACTAGGGAGGGCC
ACTTCTGAGATGCTTTCTCCATATCCATTCCTGCTTTGGACTCAGATTTT
TCTTGCCAGACCACTGCCTAATCTGTGGCTGTTCCTCCTCTCTCTCAAGG
TTATTCTCACAGCCCATTACAGCACTACCCAAAGGGAATATATAATTATT
TTATAAATGTGTATATAAACCAATTATTTAAACCTTTGCTACAATATATT
ACAGTATGTACTGATAAAAAGAGTCAAAGGAATTTAAAGCTGTAAAGTGA
GTGACTGAAATCTTTGGTGGGGGAAAAAGAAACCTTTCCAATGAAATACT
TCCATTGCTTCCAAGAAATTTTATTATATTCTTTTTATGCTGATACCCCC
AATAATTCAAATATACTAAACAACAAAAGAGTCTTGTAGATCTTAAAAGT
ACAGGCAAATATTCTTCTTCTTCCCAGTTACCTGGGAATAAGGCCCATCT
AGTGTGACTTCTAAGCTGCTTATCATTGCAATTCTAAACACATTTATTTA
GAAGTAAGCCTCATTTAAGACATGGGAACTTTCTTTTGGTTAAATTCACA
TAACCACTGAAAATCCTGTTGAACACAATGAAATTTTAGTTGCCTGCTTG
CATGCAGAATACTAGCCTCTGGCAGGGATAAGCAATTTAGGTTGTGTTAG
AGATTGATGAACCACAGTGTCATTCATCACTGTCCATGTTTCTTAGGGAT
GATGTTATAGCTATATGAGTTACAGTTCATCCACCTCTGGAATGCTAAGG
TTGTTGACATGTGGCTTAATGCTACCAAAGGAATAAGGCCTTAAACCAAA
TGCCTCATCATCTATATCAGGCTTGTGCAGTATTCTTTTAGAAAGATAAA
CTGTTGAAGGACACATATTGGCAGTGAATCAATGGCTGTCCTCCTGAGTT
CCTAGGGACCATGCTTGTCAGAGTCTTAATAACAGTAGCAGAAGGATTCT
GTTATTAAGTGAAAGGTTAGAGACATGGTTACATGTTGTCGGAAGACCCT
AATCTTTATTGCATTTGAGATGGGTCCAGCACTGATTAGTTGGAATGCTA
GAGTAGGTCAGACTGTTCAGGTGCTTAGAGACTGATAAAACAGATTCAGT
TATGGAGAGGAAAGGCTTTATTTTGCCTGAAAATAAAACTTCACACAGAG
ACAAGGTGAAACCTGAAAAATTGAGACACAGTCCCTGGACAAAGCAAAGG
ACAGGAAATCAAGTTGCTTAGAAATAGCTTTGGCTCAGGGCTTCTGGTGG
GGGGCATGGCTGATTGGACAGCTGTGTCCATGAGCTCCACAGACAGAACT
GACAATGCAGCATTTTTTTGGGCATAGGCAGGCTCTTTCCCGAAGCCCAG
AGCATTTTCGCAGACAAAGAAAGTGCTCGGAATCATCCCATCTGCCCTCC
AGAATGGCGACTTGCAGTCAAAGGATTGCAAACAGCATCTGCGATAATCT
GGTAAGAGCCACTGGGAGGCCGGGACGCCACCATTTCCAAGCTGTACTGT
AGTCTTAAAGAGACACTAAGTTGAGTCACCTCATTTCTAAATCACTATAT
ATATATATATATA
>snake_contigs.fa.7
TACAGCAGAAAGAGTGTGTTCTAGTCTCCACATTTAAATCAGCTTTGTAA
ACATCCCTGTCAATTACTTTTAACTTGAACCAGACACAGTAATAGGCAGA
TAAACTATTTGATGGCTCATTATCTCAAAGCTTTTAAAACACCTGATATA
AACTTAGATAAAAATAAATTTAGACTGGTCAGTAGCAGGGTGTTCATTGC
CACTTACAGTAAGTATTTTGCTTCTGAGGAAACAGGGGAAGGGGAAAAAC
ACACACACACCCCGAGAGACAAAATACAGATATCTGGTACACAGTGACTG
AAGGAAATGTTATTTAAATAGTAAGAAAAGGAACTAAGATAAATTATTCT
TACCATTTTTCTCGGGCAAAAGTGAAAGGCAAGCTTGAAAAGTTGTATCT
TTCAGACTGTGTTGTTACAAAATCCAAAGCTTTTCAGAATGAGAATTTTC
TGTGAGAAGGCTAATATTTATTTGGTAATAAGCGTTAGATTTTTTTTTTT
TTAATTCAGTTGGGCTTATTTTTATGTAGTCGTACACTGGAAAACTTCTT
TCTGCTGTAACCTGTGGCTTCTTAAATTTTATTTCAAAATTAGTAGATTA
AGTAACAAGTAATATTTATTTATTTATATTTCAAATTTCTATGACTGCCC
ATCCCTCCCAAGGGGGACTCTTGCAGGACATTAGCTTCAGTACCAGCCCA
ATTGCATCACATAATCAATTTCACATTCACTACAAATATTTGGGTACTCA
GTTAACAACACAACATCATCAGCATAGAAAAGTATACATACATTTACCTC
AGTAATCAACATACCTCTAGAGTCACTGTAACCATCCCTTATGCTTTATT
ACATAAAAATGTTTAACTGCCAAGGGTCAACATTGAACCATTTGCCAAAA
AATTCCCTTTTTTTTTTTCACATGCATGTTTTACTTCCATCACACAGTAT
ACCATTCCTGTTGCACTGAGCAATCATCATTCAACTCCAAATTCATCAAA
ATTCATTACTCAAGCCTGTTCAATTTTATAGTAGTTTAATAGCATTTAAC
ATCCAGGGCAGGAGCAGTGAATTGACAAAAATTGGCAAAGGCTACACAAA
CTCCAGGTAGGGAAAGCAAAATGTCTGGTTCCAAATCAGCTGTGACACTT
TAGGAGACCTCAACGTCAAGCATTCACCAAAGATGTAAAAGGCTATCTTT
CCGACTAAAGGGTGACCCTACCCTAACGCAGCTGGCATTTAAATGGGAAT
TAGAACAGTGTAGGTTGCCTGCTGTTCCTTGTTCTTCCTCTATGCTCCAG
GGATCAGATGCAGATTAGATCTAATCTTCTGCTGAACTCCTTGTGTGAAA
AGGTGATCAGAATTACAGGCACAATTAGGGGAGGTATGGCAAACTGAAGA
CTGCTCTGTGAAAGCAGAGCTAATGACTGCAGCAAAGACCAAAGAACCAA
TGAGTAGACCAGCTCCTTGGAACCTCTCCAGATAAGGAGAGGATGGAAGG
TCACCCACATGTGCTCTGGATGGGTGCTTTTCATGAGGAGACCACAGAAC
AGAGGTTTTCTGTGGGTTTGAGTTCCAGGAGACAACAGGATTAGCCATCT
CACTTGCAACTGTAGTGGAGCCTTTTAAAGGACACTAAGTTCACAAACCT
TACTTTCTAATCACTTTTGGAAATTGCCTATTAATTATCTTAAAGGTATT
AGAGACTTTCGGAACAACAAGTTTGAAAAGTCATCATTGGGTGAGTATCT
TCAACTCTGAACAAAAGAAAAAATAATTATAAGCTTAAGAACTTAAAGAA
TTTGAAATAAGCAGCAAAAAACTAAATACGATTTTGATCTAAGAAAGTTA
TAAAAGGATTAAGGGTCCAGATAAATTCAGAATATTGACTTTTACTATAA
GATTTTGGAATTAAGTATAAAAAATGAACAACTTCTTGTGGGAAACAGAT
TTATTTTGGCTGTCCTGGCTATTGCAAGTCATAACAAAAGATAAGTGATG
ATTTTAGAAACTGGATACCAGAGGATACTGAAGATTTTAAGCAGAAGAAA
AAAATATATAAGCCTGTTGATGTCAGTTAATACTGGGATTTACAAAATGA
CACAAAACATTTTAACATGAGAAATATTAAAGGAGATCTTTGAAGAATGG
AGCCAGAAGTTAGTAACTACAATATCAACACTGTCAGTAATGATGTTTGC
TTCTATGGATATACTATGTCTAAAAGATGTTAATGAAGGAAAGACAGATA
TGGAACAAATTTTATTTGATAAGATAGAGAAAGTACAGAATGTGGAACAA
CCAATGACAGGCCAAGATAATGATTTGGAAAAGGATGCTTTACTGGATAT
ACAAAAGAAACCGACTAAAGTTTTAAGAATTAAAAGGGAAATACAAATGA
TAAACTAAGGGAATGACCTGGAAAATGTTTTCTTATGGATTTACAAAAGA
GGCTTGTTAAAGAAGAAGTCTGTGTAATGGGATGAAGAAGAATTGAAGAG
AAATCAAATCTTGCAACAATATTCTATTGAATTAAAGATTAAGACTATTA
GAAGTAAAGAAAAAGAATATAAAGTTGGTTTATTTGATCAAGACATTTTT
TGCAATGTTCTGGCAACCCTTTATGGACTTTTTGCTGATACCAGGATTGA
AAAGTTGATGTTTTATGGATTTGCTTATAGATAAGGAATGGGATATGGGA
TGAAGAGATATCTGTTTAACCTTATTGGGATGAAGAGTTATTAAATCTAT
ACTTGTGATGAAAGTTGGAAGTCACTTCTTTATATATTTTTTCTTTTTCT
TTATTACATTTTCTCTTTTCTTTTTCTTTCTTTTTCTTTTTTCCTGCACT
TTTTCTTCTTTTTTTCCATTCTCTTCTCTTTAAGTTTAGTTTGTATTAGT
TTTTACTATTGTAATTAAGTTCTTGATAAAAATTATACTAAAAATAAAGA
ATTGCAGGCACAATTGTGGGAAGTGGGGCAGAATAAAAGGGCAGCTGAGG
AATGCAGGGATCATGTCAAGGAAAAAAAATTGTGGTGGGAGATCTAGTTA
CCAAGGCAAATAGTGGCGGGAGAAACTGACACTCTGAGAGTAAAGTAATC
CTGCAATCCTACCTATGTTTTTCTGGAAGTAAATCCCATGGCATCTCATG
GGGCACTTCTGAGAAGATATGCACAGGGCTATTGTCTACTGGCTGTCAGA
ACTGGCTGTTGTCTAACTTGGGTAACACCCCTGCAGTGTGTCTGGTTGAG
CTGGAATTGTGATCTATGGAGAAAACCCAATAAGAGAAAATCAAATACTT
CAGAATTTTTCTGTTCATATCTGTAAGTTCTGTTTACTACTTTAAGATCC
CATATATTTTATTTTTAATTATTTCAAATATCAAAGTATAGAACTTATAT
ATAGCTTCAACAGTAACCATTCTTGCTATATGATGAGAGCTGTCACTGTA
AATATAACACTAAGTTTAACTGCATGTGTATGTATGTATGTGTCTGTCTA
TCTCCGTAGTAAATTATGCCGATAACTGTACTTATATGGCAAAAACTCTA
CATAATAAGAAGCATTCTAAATTACTTGCGTAAATTGTCTTGAATGATGG
CTGTTCTGTACACAGATAATGGCCAATTGAGTATCCTTGAGAGTGCATGC
CAAGTTCTTAAAAATCAACTTCAGATAGGGTTTTGCAGAACCAAAATTTC
ATGAGTGGCCATTATGAGAGCACACATAAAAAAAAAAAAAAGTCACAGGC
CTTTTTTCAATACATCATAATGAAAAATGTCAAAATAGTTGCCTATACTA
AGGTTTCCCAGTAATTTCTCAGTAATTTTGTTCTGCTTGTGCTATAATTG
ACTGTAGCTCCAAGTGCTAGGTTGTTGCATGGCTAGTATCTGATTATGGA
AAGAACAGTTCCCAAACATGAATGTTTTAATCTTGGATACCCAAAACTTT
ACTTTTTAACACCATGATTGCATTTCTCTTGTTCATATCATTTAATTTAA
CATGCATATCAAGATATGTATTAACTGAACCAAATTACATGTCTGATACG
TACTAAATTCTAGAGGCATGAATGAAGAGACTTCTTCAAGCTTCTTTCTC
AGATTAATGAAACAATTGCTAGGATCTCAAATAATTCTATAATTCTCCTA
TACCTTGCAAATAGACTGGAAATATACTGTATGGAAGCAACTTCTATTCA
GAAAAAATAATGCCTTCACAATGAGCATTGACAGCATAAAGAGAAAATCC
TTATTGCATATATAACCGTTAAATAGAGTTTATAGATCATGACCTGCAAG
GGTGTGGTTGATCATAATCTGGTACTGTTATAATAGGTAGAATTCTTTAT
TTTGTCCAGTGTATGTTTGATGTTCTGATTTTAGTGCTTCCAATATATAT
ATATATATATATTTTGCCTTTGAGTCCATTTTGACTGCTGGTGACTACAT
GGGCACTCTGTGCAGTTTTCTAGGCAACATTTTCAGGAGTGGTTTGCCCT
TGCCTTCTTCCTAGTCCTAAAATAAAGTGATTGGCTCAAAGTCACCCAGT
TGGCTTTCTTGCCTAAAGCAGGGCTAGAAGTAAGATCTTCTCATTTCCTA
ATCCAGCTTCTTAACTACTAGACCAAACTGGCTGGAGCTGCATGCAAAGT
CAAGGAGTCTGTTTTCCATTTAATCCGGCTTCAGACATGAAGAACATGCA
AGAGATAAAAGGCAAGACTTAATATCATCAATCTGCATTATCTACATTAT
TGATAAAATAGCTGGTTGAAAGCAAAACTATCCAGGCAAGCCTTCTTCCC
CAGAGACTCCGTTTCGATTTGTGTTTCTTTCTTTGTCCACCAAGCCTTGA
GTGAGTTGCTGTTTTCACCCAGCAACTGTGTGCAGATGAACTCTTGAGGT
GACCAGGGAGAGCTGAGTTTAGGAACCACCTTTTTGAGGTGTCTGGAGGT
GCTCCCCTGTCAAATGGTAAGCTTTGTGGTTATTTCGTTATAGAGTTTTA
TTGCATTTTATTATATTTTGCATTTTGCTTTTTGCTGGAAACCTGTATGA
TATTTTATAAATTTGTATAATTTTAATTATTATTGGAGACCAATATTTTT
ATATCTTTTTACTTCTGCCATGGGGAAAAGGGAAAAGAAGTATCGTTCAC
ATTCAACCTCACAGATTTCAGGGAAACCATTTAAACAGCTTAAAGTTGAC
AACTATCTAAAAGGAAAATTGCTATCTGCTGTAGGTAATCAATCCCCCTC
TCCTTCTCTGGATAGCCTCACTAATAGATACGATCACCTGGAGTGGGATT
TACAAGAAGAGGTAGAGAGTTTTCAACCATCAGAGCTCTCTGTTTCTATT
CCTGGGGAAACTTCTCCCTCACAGATTGCAGCCATTTACCCAGCGGCTGC
AAAGTTTATGAAAGAGGAAGAGGATATGAAGAATTTGAAAAATGAAAATG
TTACAGACTTCGTAGCAAGACAATGTCTGCTGACAGCTGAAATGGTACTT
TCAACTTTTGAGCTCTTATCCACAATTGGCAATGAAGTGGATTCTTTGAA
AGAGATGGTAATTAAGCTCAATAGCACTCATACAAATAGTAGTGCTGAGG
CAGACAAAATAAGTTCATTTAAAGATAAATGTGCCTCAAAACCAGATTTT
ACTAAGAATGGTCCATATCTCGATATAAATAAAAGACCAGGAATTAAATC
AAGTGATTTAAAATCATATCCAGAGAAGAGGGTGAGGCAAGATAATTCCT
GGCAGGAAATTATAGAAGAACAACAGCTGAACTCTAACTGCTATTTACAG
CCAAAGCAAATTACCTTACAGGTTGCAAACAGTAGAGTAAACAGAGGAAG
GTGGGTAACTAGAAGTACAGTTACTCTTTCCTTTAGTCAACTTTTACGTT
GTGAAAGACAGCTGATTGACCTTCAATTGGTTGAATGGCTGCCATCAAGG
AAGGAGTTTAAATGAATATTCTTAACATTTAAACATCCCAGCATTCCCAG
CATGCTGTTCAAAATGAAAACCTTCTTAAGAACATTTGATATTTTCCCAT
TACGTGTGTTTCACACAGAAGGAGTCAGACCTCTAATAACTCATGCAGAA
AATAAGAGTGCATATGTTTTAAAATCCAGCAAAGAAAAAGCCGGTGCCTC
TAAGGATGTTCCACCTGCGTCCTTGAGAAGAGATAGCCTGAGTAAACAAT
TTACATCTCTCTCAGAAAACCAACTTCTTGAAGATCCTGTAGAGATGAAT
TTGATTAACTCCTTCAGCACCCTGCCAGAGGCTGAACAAATGGATATCGT
AAAAAGGCTAGATAAGTTGAAAGATTTATTGGTAACAATACAGCAAGCTA
CAAAACCTTTAATAGACTTGGTTTCTCCAACTGTCCAAGAAAATAGTGTA
TATTCCGGAGAATCACATGTGTCACCTTTTACTTTAATAAGGAATATAGG
TATGGAAAAAAATAAAGAGCTATTTAGAGTAGACCCTTTTATCTCTCCTC
TGTTTCCTGATAATACTCCATCTTATACAGAAAATCACACATGTGAAAAT
AATTCTCTGTCAGATAGACAAGAGGAAGTAAGAGGTAACCCAGTATCCTA
CATTACACCAATAAGAGTAGGTCTGAGTACCAAGGATTTTATTTCCAACC
CAACATCTTTATAAATGAGCCCCGCAGGTGTTAGACCTACAGTATATGAA
GGAGAAGTTCAAAATGGGTTGTGGAAAGAACTTAAGGCTGAAACATCCTC
ACCACCTAGTGGGGAATTTTCTTTTTTGGATGTTGATTCTATTTTGACCT
CACAACCTGTAAAAGTATTTCACCAAAATTACCTTACACCCCAATCTCTA
TTGGCATCTCTTCATCAACGAGACAATGGTGAAGGTAGACAACTTACAAA
TCAGTGTGTCTTCTTTGATACAGAAGGCATTTTAGACAACATCACCCCTG
TTGATTGACTAAAAGCCGCATGCCCTTCAATTCGAAATTTTAAGTCTCCA
ACTGGGTCTTCTACCAATACTAATTGTAAGATCTTTATCCACCTATTGAC
TTGGAACATTGCTGGTTGGAAAAATCGCGCGTCTGGAGGAGACTTGTTGG
AATTTCTCTCTGGCTTTGATCTTATAGCTCTTCAAGAAACTTGGCTGACC
AAAAAGGAAGAAAGGATTCATATACCAGGATTTAACTCCTGGTCAGTCCT
GGCAGTGAAATACAAGACTAAAGGGAGGGCATCGGGAGGTTTGTCTATAC
TTGCCAAGGCAGAGTTGGGATGGCAAGGCCAGGAACTGGTGCTTGGTTTT
GACTCCCCTTACTACTTAGCAGTTAAATTTTCATATGAAGCAGCTGTTGT
AGTATTAGTGAACATCTATCTGCCACCATATATGTCTTCTCGCTTTTCCC
CCAACATTTGGGTGAATCCAGAAAATTTAGGAAAAGAATGAAATATAAAT
GGCAGATAAATGGGGAGCCTATAGAACAAGTGAATTCTTTCACTTACCTG
AGAGTGGTTTTTACTGATACTGGAGCCTGGGATAATCATTTCAGAAGGAC
CGCAGGGAGGGCTGAGGTTTGTGCCAAAACACTATCCAAACTGTATAATT
ATAAATATCCTGGCACTCTGAACCCTATTTTGAAAGTATATAGAGCAAAA
ATTGTCCCAATGCGGACTTATGGTGCGGAAATATGAGGTCTTACAAAATC
TGCCGCACTTGAATATGTTCAAACTCAATTTTTAAGAAGCACATTGGGAG
TTGATAAAAATAAGTCAGCCCCCACGATCAGAGCAGAAACAGGTATCCAT
GCCATACACAGTCATACAGTAATAAAGGTCTATTCTTATTGGCAGAAGGT
CCATTTAATGGACCATGATAGGCTTCCCAAATTATGCCTACTTGAACAAA
TAAGTATGGATCTTCCCACATCCTGGCTAAAACTTCTTACCAAAGTTATT
TCACAATACGGACTTTCCATTCAACAGGTACTTATAACTGCCCCACAGGC
AAAGGATATTTTTAAACAGCGTGCCCTGTATATCAGTGCTCAAATTGACA
TGGAGGCACTGGCTAAAAATGGTTCATTAAAATGATTAGCTAAGAATAAA
ACTATTTTTAAATTCGAAAAATACCTGTTGATGAGTTTAACACAAAATCT
GAGAAGGGCTTATTCCAGAGCTAGGTTTGAACTGTTGGATTCCATGGTTA
AATATGGACGTTTTCATCATTTGCCGTATGATGAGAGATCTTGTTTATGT
GGGGATCCAGCCATAGAAGATATTGCCCATGTCTTGTTCGATTGTAAATT
ATATGACTTACCTAGGTTTAAATTTTTGTTACTTTTGTTGAAAAGAACAG
CCCACTGGGACTCTAACTACAGATTATCTTATTTTCTCTTAGGCACTAAT
ATTTTTATTGTGAACTGGACTGCCAAGTTCGTGGACAAGGCAGCTCAGCT
GAGAGCCCGTTATATTGAACAGATTGGAGTGTCATGCAGGGGCAATGGTT
TTATCTGAATTTTTATTTATTGTACTAGCCATACTTGTATCGTATTGCAT
TTAGTATTATTTCACGGTATTTTATCATCATATTTTTTACATTATATTGG
AATATTTTATTGTACTTTTATTGGTTTTGCTAGTTTGGCTGGACTTTGTA
TATTTGCTGTTTTCTTTCATTTCTGATATGGTCATAAGACTAATCAATAA
GGTTGTATTATTATTATTACTAGACCAAACTCTCTCTCACTTTCCATTAA
GGTGTATGTAGAAATCAGTGGTTAGGTTTACATTACAGTTCTTAAAGCTA
GATGATGAAGCTTACTCCACAAACTACGATTTGAGTTTTATAATAATACC
ACCTCTATTCTTATGTTTACTAACACAATTTAACTTTTGTCATTTTTTTT
CAAACTTACTGGTTTTTTATTAACAACATGCTAGAATACTTAGCAAGGGT
AATCTTGCTTCATTCCATCTACCGTACAGATTACCTGGACATAGTACCTC
ATAAACTTTCAAACCCCCCAAAAGCTTTTACATGGTATCTATCAGATGTG
GCACAAACACCCACCTTTTATTTTATATTCATTCTTGAAGATGCAGCATC
CTACAAATGTTTACAATGACTATTGCCCAGTTTCTAAATATTACTGTCCA
CCTTTCTCAGCTAGAACATGAGCTACAAATAGCTGCCTTTGGGTCCTCAT
GTCTCATTTAACAGAGGACCCTACAAAACCTAGGACAGGCTCTACCAATT
GTTCTATAAAATAGAAAAAAATGCCAGATAAGCATTAAGTTGCTTTTTAA
TATGTTATCCAGTAATTTCTATAAGAGCATCCCTAGATGCTGAACTATAG
GGCACTGTAGATCTGAGTAAATGGTCATTAAATTCAGGCTGCAACTGATC
TGATGCATCAGCATCTGTACATGTGATTCAGCTCCTTTATTCCTTCCACT
TTCCTAGTTTGTGTGCAAAGTGTGTTTGCTATGTCTCCTACCCATCTCAT
ATTGTCTTTTGCTTTCTTGATAGAAGTCTTTGCAGCAAGGAAATGTGCTG
CTCTACTCTGCAGGGTGGAGAGAATGGTCATAAATAGTGTTTTAATCATC
TGATGAAACTTCAAACAGCCCTGAAGAATTGATGTGTACATTTACTGTGA
GAGACCCATATTATTATGACACACTATACATGAATACCATCTTTATGCTG
TTTTCTGGCTGTTTATGACAATGATAAAAGGTTTGAAACTTTATGCAAAT
CATATAAGTAGTCTTTCAATCCATGCGAGAGGAGAAAGCAACAGGATTGC
ATCGCTGCCCCTGCTTCTGGCCTTCACAGATGAAAGTCTGTACAGTCTGT
TTTCATTTTGGCACCTCCATACGATTTGGAACACTAGAGATTTTGTCAAA
TAAGCCTGAATATTGTAGAGCATATAATCAGACAGAGGCATCTGTACCAA
TATACTGTACAATTATGTCAAAATGATACTTATGCCATGACAACATTGTG
CAAATGACATGATAATGTAATCACATCACATTGTCTGACACAAATATATA
ACTTGCATCATTTGCATGGTAACATCATGATGCTTTATCATTTATTTAAA
TTATTTATATGACCTCCCATCTCACAACAGTGACTCTGAGTGGCATAGAA
AGAGTAATATCCAACAATTAAAACAATATCTCTTGGCGCCTCAGATAAAT
GACACCTTCCAATCATAAAAAGGTCTAGCCTAACCTCCTGGCCTGAATGC
CTGGTCTTCAGAGCCTTACAAAAGGCCAATATGGTCAGGACCATCTGGAA
CTGTGGGGGTGGGGTGCATGGCTTCGGTGACCAACAAGATGACATTTTTT
AATAGAGGGGACCCAGAGCATGCCCTCTCTGCTAGATCTGGTGGGTCAAG
CAGAAACAATGGGAGAAAGGTGGTGCTGCAAATAGCTTGGCCCTATGGTA
TGCAGGGATTTATACATGACAACTAGCACCTAAAATTGCATCCAGAAGCC
TACTGGGAGCCAGTGCAGTGGTGTTATGTGGGCATATCGAAAGATGCGAA
AAACTTCCTGCACTGCTGCATTCTGGACCAGTTGCAGCTTCTGAATGTTC
TTCAAAGGCAGCCCCATGTAGAGTGCATTACAATAATCCAAATGGGAGGT
GACTAAGGAATGAGTCAACGTGAGCAAAGCTTCCCAGTCCTAACTAAGTT
AGACAGAATGAAAACATTATACATTTTTACGAGCTTTGTAAAAAGCAGAT
AAATTTATAGGTGAAGTAAATAAACTGGCTTAGTGTATTGTGTGAAGACA
ACAATATTCTGCCAATACACAGAAGTTTTATCTTATTATCAGGAAAAGTT
TTGAAATATGTATTTGAATAGGTTTGTAAAAGTAGAAATTACACAGAACA
TGTGATGTATTTTCTAACTGGAAGAATTAGATTACTATAATATTTAAGCA
AGTCACAACAGTATGTGATGTTTATGGTTAAAAATAAATGAGCATATACA
TAAACACACACATTCGTATATATTTCAAAAGCTTCTGAAAGCCATTTCAA
AGTTGAGTAAGTGATAATCCAATTTACCTAATGAGTCATAGTCATATAGT
ACAGAACTAAGCTTGTGTTAAAAAAAACAATTGTTTTTGGTGGGAAGCAC
AATATTATCAGGAATAATCCTATTGGAATATATTTGGATTATTTGGAAGA
GAGTCCTGTATTGTTGGTCTGTGATCCTCTCACTTCTTCATTCGGATTAT
TATTTCTCTCTAGTATTTTTTTATATATATATATATATTTCTTTAGAATT
CACCCATTTTATCTTTGGATTGACATTAATTGATGTGTTATCTAAAACAG
AGATTCCTCTAAATAAACTGAAAAAAAGTCAGAACTATACAGCTGGCCTA
GAATAACTACTATCTCAAAAAATCCAAGATCTGTATCTAAAACACTATCA
CATTTTTCCTTGCTATCCGTAAAAATTGTGACTTCTTTCATTCTTTTTGA
AAAAAAAATGCAAGAAATATATAGGATGAAAACACATGTGCACAGACAAG
ACACATTACAGATAGTCTTCACTTAACAATGGTAATTGAGCTTGGAATTT
CTGTGATGGAATGTGTTCCTGGAGGGGGGTGATGTGGTGGATTTCAGAGC
TAGTGCTCCTTCCCAAGAGGGAGGGGGCACATTCTGGAGAGAGAAAAGAT
TGCACAGTCCAGGTTCTGCTGGTGGGAAGGTTAAGAGGTCCAAGGTAACT
CTGCCTTAGAGCCATTGCTGAATATTTACCCATAGGTCAGTTAGAGTACC
TTTAGTCTGGCAAGATTCTGTTTTATGGCAAGAGCAATAAAGAACTAGAG
TTGGAAATCTGGCTCAGCGTGGTTCTTCACCTGTTCCCCCGACAATTTCC
ATCGCTAAGCCACATGGTTATAAAGTGAGATGGCATCACTTAGCGATGGC
AATCCTAGCAATTCCCCTTGCCGTTGTTAAGTGAATTTTACCTGTCGTTA
ACCTGAGCACCCACCCCAATCCAAGCCACTGCGGGCTTGGTTCCTCCAAA
CCCCGAACACTGCCTTCAACTCTCCCCTGCCTATCTCTCCCCCCATGTCT
GCCCTTTTGGAAACCCTGCACCCTGCCTTGTGGGGCAGCAAGCCCAGCCA
CACAGCAGGAGGCCACCTATCCTATCCCACCTGTGCAGTGTGAGACCACC
AATAGCAAACTCCAGCCTCCCCAGCCTTCCCAGTGTCCTGACATAGAGCG
AAGCACCATGCTGAGATGGATTGCAAATCTCTAGTGTTTGTTGCTCTACT
ATAATAGACAGAAAATCCTACCAAAGTGAAAGGCAGTAGTAAATCTCCAC
ATAAAAGGCCAGAATTTAAGGCGGTTCCTTCTGTGATCTCTAAACTATGC
ATGCATTTTTCCCCCTGGAGAGGAAGGTCCCCTTCTCTTCACCTTCAGTA
CCCACAACACCCAGCTACCTCTTCCCCGCACCTACCGTTTGCCTTTTTTG
CCTAGCAGAAGCGCCTGGCTGCCATTGCTGAGTCCTTTTTGGACCCAGCT
TCTCTGGCAAACGTTTCTTCCATGTGGTTCCCTTCAGAATACTATCTTCT
CAGCTTCAATATAAGAAGGCTCTGAGAAGACAGCGTAAGCTGGAGCTTGC
TATTGGTGGCCTTGCGCCATGTGGCTGGGCTTCCCGCCCCACAAGACAGG
GTGTAGGGCTTCCAAAAAGGCAGAGATGGGGGGGAGATAGGTGGGTGGGG
GGAGTTGAAGCACTCCCGCAGTCATAAATGCAGGTGGGCTGCCAAGCACC
CGAATTTTGATCAGGTGACTGCGGGGGCGCTGCAACAGTCATAGTTTCAG
GCACAGGTTGTAAGGCCATTTTTTCAGCACCATTGTAATTTCAAATGGTT
ACTGAATGAATGGTTAAGTGAAAACTACCTGTATATCTATTTTAAAATTT
TCTTTGTTTTTCCAAATTAAATATTGTCTAGATACGTTATTTGTGCATCT
TCTGATATTGTAAATGTTAATTCTTATTCTGAGATTTTAAAAGTTCCATG
ATTGAAACTTGCTGAATTTAGAAAACATGCAAGTGTCACTTTCCTGTTAC
TATTCCAAGACATGCAGAAGTCCCAATGGATTAATATAAATGGTTACATG
AAAATGTCCCATTATAGCTTTGCATTAAATATCTTAAAAAATGGTCTAAG
AATATAGAGATGATTAAACCCAACTGAAATCCTAATTCCAATAAGAGAGA
AAAGGCAATATAATGCCTCATTAGCTGCTACTATTAGGGCTGATCACCTC
TGTTGATGCAACAGAGGTTCTGGTACGAGAGTTTCTGAGCAGCATAGCCT
ATTTTTGAACAATATGTAGCCTAGCACAACAAGCAAGACCAGAGTCGTCA
GCTTTATATATGAAGTTAGCCTATAAAAGCATATAAGAACAGTCTTGCTG
CATTAGGCTTCGGGCCTATGAAGTCCAGCAACCTGTTTTGCCAATTTTTT
TTAACTGGCTTGCCTGCTTTCTTAACTCTCTTATCAATAGCAGATTCATG
AATGATCTCTCCGTTGCTCAAAGCAAACCTTATCTGATTTCCTAAATTGG
ACTGCACCTTTCAATAGGAGCTCAGACAACTTTGCTTTAAGAATAACAGT
AAGAAATAAAAATGAAATAATTATATAATTAACATCATCTTTTCTTATAT
TATAATTCTATAATATAACATCATCTTAAGGAAGCAAAATATAAGGTTAT
TATCTGTAGCATATACCGACAGTTACTCATTATAGCAAACCTAATCATAG
TTAATGCCCCAAATTACTGAAGCTAAATCAAATCACACTTATTTTCTTAA
AATAAAACTTGTTTCTGTGTTTTGGAGCACTAACAATGCTCCAACTAATG
CACTAACTAATGTGAGAACCTTAATAAGATTGAAAGAGCTAAACAGAAGT
AAATGAATTTTAAGGTATGGCAATATAAATTCTTCTTATTTCTTTTCATT
CACTATATAGATTCCAACATGTACTGTATTCTGCTCTAGTCAGATGGGAA
TCCTATAAACAAGGTAGATTTAATTATCTTAGTTGCTCATTTAATTATGA
ACTGCAGATTCTTCACTTCTTTGGATTTCAAAGTAGTATCTCACAATAGA
GTATGACTCATTTATTGTCCAGGAAACTTTCCATGAACATAGTTGCATGC
CACCAGTACTGTATCTCATTTCTTAGTTGAATATGCATTCATTAAACAAA
CTTATGTTCAGACCATAATTCTGCAAAAGAAGACTTTCAGGTTCATTTAA
AGTAATACTTGGTTCAAGTCATGGCTCTAAGCAACCTTTTTTGGTCCAAA
GCTTGCCCAATTAAAAACTGACCAGACTAACAGTAACTGAATATAGCTAA
TGCTGAAACTCAGTCATTTTGGCCTTAAAATTTATTACTATTATCCCATA
TGTGTAAGAAGTCCAGAGGTGTAGGAAGAGAGGGTGAGTCATTATTCTAC
ATTCGTAGCGAAATGGGGCCTAGTGTGGGGAAGGGTTTTCAGTAGTTGTT
CATGGCTACTGTTCATATGTTCATAGCAGAACACTGAAATTATGATCATA
TTTATAAAAAACATACATATGAAGGATAGGACGCCTAATCTATACTATTT
AACTGAAAAAAATAATTACGATACACTTGCAAATCCAGATAAAAACTCCA
TATATTCCAGGAAGGATCCACATACAGTTTAATTAGAACTCATTTAAAAT
GAGTTGATATCCATGGGGAGCCGGGGGG
>snake_contigs.fa.8
GAGAGGAATGGTTCACTGGAGTTCAGGAAGGGGTCTAATCCTACTTATGA
TGTAGACTTTCATGACAAGAAAGACTTTCATCACAAAAATACCTTCTGGA
TATTGGATCTCTTCAATGTGTGTGCATGCAGGCATGTATATGTATATACA
TACACACACTGTGTGTGTGTGTGTATGCATGCTTATCCTATAAGAGATGG
CAGGATTGGCAAGTTTCAAGTCCCATCAACCAAACAGTGTCCTCTTATGG
GACCTAAAAAGTGTGCTTTCTTTGTCACTGATCCTATCCTCTAGAACAGC
ATTCCCATCCTCCAACCCAAGATCAGTATGGCCCAACCCTACTGCTTTTT
AGGAAGGTTTTAAAAAACTGGCTTTTCTATCAGGCCCTGGGCCAGGATGA
TTTTTGAATCCTGATAAGCAACATTATAGTTTAATTCTCTTCATATTTCC
CTAATGTGGTCTTTTTGTTACTGTTTTTTTCCGTTTATTTTTGTGGTTTA
TTTTTAAACCTTTATAGGTCCCTTTGAATGGCTTGTGACCTGGCAGCTTA
TATATTGAAATAATCTTCATCATTAGGAGAAAAAAGCAGAGCAGTGGAGC
AGTCTGTCCATAAAGAAATGGAATACTCAGAAAGTATCTGCTAATATCTG
GCCAGTATGTTCCACTTTCAAGATAAAAGAAAGTGCTTCCAGCTGTTCGG
ACGGAATAAAAATGTTGCATGTTAATCTCAGTGGAAATGCATAATGTTTC
TAGGCTAGTTTTTCCATCTTTTCCAACCAGCCAGTATAAAATGAGGCCTT
TCACTCCCACCCTTGGCCATCAAATCTAAATTGTAAGACTTTTGAAATCT
CAGCTAGGCTGAGAAGCTTATGTGGCTGAAAGAGCTTCAGAAAGCACAGA
TCTGGGATGTTTTTCTTCTTAGATAATGAAAATAGTCTTTATAAGGACAG
TCATCCTCCTGAGAAAGTATGATCCAGCAAATTTGGAGAAGTGCTGTTCT
GGTGCTTTATAAATGGGTATGCTCCACATTGAGGTGTGCAGTTTGCAAGT
AAATATGGGCCCTTCAATGTTAATAGAGTTCCTTAAGATTCAAAGCTTAA
TGTATGCTTACTCAGACTAGCACATGAAAACTCTGGGTATTGCAGCCCCA
GAATATCTGGAGAGACAGATTAGAAAATCATCCCAAAGTGATTATGATCA
CTGAATAGATAACAGTGTAGTGTGACTGAACACATAATCACACAGATCCC
CATAAATAAAGGGTAGTTTTCCTGTTAAAATGTTTGTTTTAAAAATATAA
ATATAAATATTATTGTAGTTATAATTTGTCAATCTAATTCTGTTACAAAT
TTTTGTGCCAGAATATAAAATCTGGTTGTCCTTACTCTTGCAAATGGCCT
GCAGACATATTAAACATACCTGCTCTTCTACATTTCCCTTGTTAAGGTTC
TCTTCCTATCTTGCAAATGATTTTAAAACAATGAGCACCACCTTGTGGAG
AGAATTTTTTTTGTATTCACAAGTATTAAGACAATGTGGTACACCTCTAG
AATTAATGGGTGTGAATTCTGTCTTAATGGGAAAAAAAACAGTAACCTAG
CTGATTTATTAGATAAAGCTGTAATAACAAGGAGCTATATGTACATTCGA
AGCGAATCTTTGTAGCTCAGGGTTGACCTGTGGAGTTCTTGGTGCTCTCT
GAGCCTTGTGGTTTTCCTGCAGACGTTTCATTGCCTGGCTAGGCAACATC
TTCAGTGCAAAAGGGGATTGGGCTTTGCTTTCTGTTTATATACTATGGTT
ATTTTACTTGTGTTGGTGGGGGTGTTGTTCACACTGCAGCAACCCAGAAC
ACACTGCAACAACCCAGAACTCCAGAAAAAGGAAACAGACCACTTATACA
ACATCTTCCAGCAAAATGGATACCCACGCAACTTTATCAAAAAGTGCCTG
ACCACTCAACCCAGCACAGCAAAACCAACAGAAACATCTCGGAAACTACC
AACAGACTATTACAACCACATGGCATCACCGTAGCACATAAACCAACCAA
AACTCTACAGAAAATCTTAAGTAACCCAAAAGACCCAGTAACCCAAGTAG
ATAAAACAGGAGTTATCTACAATGTATAGTATATGGACTGTAGCAGCCAC
TATGTGGGACAAATGGGAAGAAGACAGACAGGAAGAAGACTAGTAGAGCG
CATCCATGAACACCAGCTAGCGGTCAGAAGTCATGATGAAAACTCCTTAA
TCTCACAATACATGGACAAACTTAACCATACTTTCAACTGGGAAACTCTG
AGCATTTTAAACCAAGCCAAGTCCAAAAACCCTAGAGAATTCCTGGAAGC
TTGGCACTCAGACAAAGCAGCCATCAACAGACACATAGAGGTTAACAACA
TTTACATACCATTCATGAAAGACAACAGAAAAGCCAAGAGACCAGAGCAC
CTCCCTGCCAGCAATCTACACCCAGATAGGCAAAGATTAACACCAGGATT
AGTAGACCCTAATCAAAGAACTATTAACTCAGTCAAGCAGCAAACAACAG
CCTAATCAAAGAACTCTCAAGGTGAGAACAACACCCCCACCAACACAAGC
AAAACAACCACAGTATATAAACAGAAAGCAAAGCCCAATCCCCTTTTGCA
CTGAAGATGTTGCCTGGCCGGGCAATGAAATGTCTGCAGGAAAACCACAA
GGCTCAGAGAGCACCAAGAACTCCACTATATGTACATTATTTACAAAATA
CCTTTTTAGAAAGACAAGATCATATATATAAGAATTGGTTCACATATACA
TTTTACATAATTTGATTTCTTTACATCTTAAGTATATTTGATTACTAGCA
AAATGTGTTAACTGATTTCATTAAAAAAAAAACAAACTATATTTAGGATC
ACATTTTATGGTAGCAAAATGCTTATACATTAGTTTTTCAAGTTATCTCT
TGAGTTTGCTTTCACCAAACAATATTCATTTATGTCATCTGCAAGGTGAA
AGATGCGCATACCATGAAATGAACATATGGTACTTGCCCTGTATTTTCAT
CTTCCATGTAGAATAAAATCAGCTTTATGGAATACACAAACCAAGCTAAC
AGTTGTGCAGGTGGATTGCATGTTGAGGTGGGTGGAAGACTTGCCTTGCA
TTGCACAATGGGGATGCAGTTCTGTGTTTCAGTCCAAATTTAAGAGGCTA
AAAACTGCTTTGTATGCTTCCCACCACCACTTACGTACTTATGCCTTTGG
TTTTTCATATCTAAATGTAGGACTCTATATTTGTCTATGCTGAAATTCAT
CTAGCTGGTTTTTACCCAGTGTTCCAGCTTGTCAAGTTCATCTTGAATCT
TGATATGATCCTCTATGATATTTGCTGTCTCTTCTATCTTTGGATCATTT
GCAGATTTGCTAACCATATATTCTAACCTGTTATCCAAGTCATTTATAAA
TATGTTGAACATCACAGGGCCTAGAATGGAGCCAGGAGGTTTCCCCTTGG
CACTTCTCTCCAGCTTGACATGGAGCCATTGATGTACACTTACAGTGTAT
TCAAGCAGCCATGTATCCATCTAACGGTATCATTGTTCAGCCTTCATTTT
CCCATATTCTCTCCCATAATGCTTTGCTGAAATTCAGGTACACTATGTCT
ACTACATGGTCCGTGAACTGGTCAGTCCATCTAAAAAGGAAATCAGGTTG
ATATGACATGATTTATTCTTGATAAACTCATGCTGGCTGTTGTGTGTGTG
GAAGGAGGGCCTCCTTCCACACACACAACACTGGATTTTTCCAAGCAATG
CATTCTTTTCTAAGTGCTCACACGTGACTGCTTAATAATTTGTTCCAAAA
AATTTGCCTGGTTTTGACATTAAGTTGACTTGTCGATAGTAACTTGGGTC
TTCCTTTTCCCCCTTTTTTGAAGACATGAGCAGCACATTGTTGGACCCAG
GGTTTTTTCCTCATTTAAACTATTCTGATGTTCAATAATCCATATTTAAC
CCAGGCAGTAAAGAAGATAGTGGCACTGTAGTTCCAAGAATTCTTAGAAG
AAATGTATTTTCTAAAGCCTTTAAGACATGCTTGTTCTGGATGTTCTGAC
ATTTCCTCTTAAGAAATAGTTCCACAATTTATGATCTTCCTGGATTTTAA
AAATGAATTTGTTAGATTTCTATCCTACATTTCTTTCAGGAGCTCAAGGC
AACTTACATGGGAATATATTTTCAATTTATCCCTACAAAAGCAACTTTGT
GAGGCTGGTTGAGTTCATAATCCTTCACTGGCCTAAATCCATCTTTAACA
CTGGACAACCACTGAACATCTATAGCAGTGGGGGATTATCAATTATCAAT
TTTTGGCTCATACACCACTTGCACCTCTATTTTAATTCCTTTAAAAAAGA
AAAGTTCACACTTCCATTATATGCTTGCTGATTTTTGTATCCAGAGCTAA
ACAAGGTCAAAAGTATCAATTCAGGATCACATCCAGTCCAGACATTGTAC
AGGCTCTATTTAGGAATATGGTATCTGTTAATACAGATACAGATACAGTA
GGGGCACACCTACAGCCTATAGGCTGCCTGGTAACCCCTCAGCTCCTCTT
TTTTGGCTCCCATAGACTCCCAGAATGGGCAAAACCAAAACTTTTGGCTT
ATTATTGGAGAGGGAGTGTTAAAGGGCAAAATACCTCTTGAATTCCCATT
TTTACATAGGAAAGTTAAGGGATAAAATAGAAGTCTTAAGCCCTGAAATA
CTTATTATAGCCTTAATCTCCCTCCACATGATCAAAATGGCCAAAAATTA
GTGATGACATGATGTTACTGGTCATATCCTTTTGGCCCTCAGAGATCTGC
AAAAAAGTCAAACACCCTTGTGCTTACCAGGTATGTTGGACCTACAATAT
CCAAAATCTCCAGACACAATTCTAAGCAATTACAAGGGAATATGCCAATA
CAACTGAAGAGGGCCAGCTTAGAAAAGGCTGCTTATCCTCATTTCTCTTA
ATGCCAAGGAGCATGAGGAGGAAGCATCTAACGTTCAACTGACTTTAATT
TTATTGAAAGTTTCTATATACTACAGCTCTTACTCTTCTTTAAAAGGTAA
ATCAATGGTGCTAGAATGTAATAGATTTAGCAAATATAGTATAGGTAGAA
GAGATAACTGTATAACATATGGGGCAGTATAATCTACAATTTTGCTGAGT
CTAATTTAAGGAAGTTTTGGAAAGGACTGAGAATAGGTGAAACTTACAAT
CTGCATTTTATTAGAGGCTTCAATTTCAGAGATAATGGATTTATATAAAG
TTGAGGAAATGAAAAAAATCTACTTTCACATCTGCCACAAGATGGCAGTC
ACTAGAAGGTTTAATTCAAATGGAAGCATTTATAAATACATTGAGAGCTG
TATTAATAAGGCTAGAATATATGTGATTATCAGAGGAAAAAGGGCCCTTG
TATATGCAGAATTTTCTGATAAGCCAAGCATTAGCATCATGTTGCTTGTA
AAAATTATACATATGCAGAGAAAATCCACTAAGAAATTCAATTTTCTTCA
GTAATAACACTGCAAATCTTTATTTTAAAGCTGCCTTGTAGAATCAGGGA
GACTATGATGAATATGAGCATGTAACTTCCTATATTTGTGTATATTACAG
TCAGTAGCTAAGCTGCTAATTTAATTCCTTAGTTCTTCTAATTATACAAT
ACAATACAATACAATACAATACATATATACATACATATAAATAATTGGGG
AAGATATTGTTGGACTCTCAACTACCATCAGCCAAAGTCAGAATAATAAC
TGGAATGGTAGGAGTTAGAATCTAGTCATATCTGAAGGGTCACAGGTTTC
CAGAAGGGAAAAGTCTGTGAGAATCACATCATGGAAAATTATAGAAAAAG
TTCCATAGCAGAAGTATAGTTACAGAATGTTTAATAAATGCATACAGGTG
AAAGTTACAGGTATTATGAACTACACAAGTTTAATTTGAATTTTACCATA
CTAAGGCTCAGTACAACCAGGATATAATCTGAGCCAGAATTTCCTGAACT
CAGTCTAGGAAGTGCAAAAGAACAAGGATAAATAGGATTGCAAACAGGCA
TAGGGACCAGATTTCATCTGAAAACCCTTTAGCCAAATTGAGTTGTGTTT
ACATAATGCAGAGTGTTTCAGAGCTTCAATTTTTCAAACCTGGTTATTTT
ATATATTTTTAATTATGGTCATATTGCATCATGGGAGTTATAGGTTTAAA
GGTATTTCTTTTGCAATTACTCCAAACTACTGTAACTGCTGGCACTGAAT
AAAACAGCCAACTTATTTAGGGAAGAAATAATTTCATTTGATGTCATAAG
GTAACTGTATTCTTAAGTAAAGTGTATACCTTTCCTTCACAATTAGACAT
GGTAGTATAGAAAATGAGGATGGGAAACTCTTTATAGCTGAGACTACACT
TTAATTTTTTTTCTATCTCCGAGGACCATAGTTACATGTCTGCTAATATG
GTGACATCACTGAGTGGATGGACTATTTTTGCCTTTTGGAATGCAGCGGG
TGTGTGTGTATTAAATGCAAAATAAGTAACTTTGGGGTTATAAAATCACA
TTGCAAAAAAAAAAAAAGGCTGATTAACAAATGTAGACAATGTGAGCTTG
TGGAGTTGCAAAATGGGATTTATTAATCTGGTAACATGATGATGTTCTAC
CAACATGGAATGTGGGTCAGTGATAGTGTCTGACAAAATCTGGATCTGGA
ACCTGATCTAATCTCATCCTTCAAAGATGCTGTGAACAAAATATCAGGTC
TCCTGGAAGACAAAACTTGTGAGAACCTGAGTCAAATGAAGCATAAATCA
GGCAACTTTTGGACTAGAAAGGATTGCTGAGCTAGGCTTGAATCAAATAT
TTCTTGGACTGGACTTCAAACCTTGCTTGAAGGAGTCATGATCTGATTTA
AAGAACCCAGATAAGTTCAATGGAAAGATAGATGCAAGAATGGATGTTGA
CATGTAACTTAAGTAATCAAAAGGTTGACATGTGAGTTAAGGCACAAAAA
GGACAATATGTCGCAGACAGAAACTACTTTGAAGCCAAAAAGCATGTGGA
TAGTATAGTGAGTTCCTCATAATGAAAATGAGTAATAAAATCTATGAATC
CTATTTATTTATAGCACCCTCATTTGACCAAGGAAGAATATAGATTTTGT
TAAAACTTATTGGAATGTATGGAACTAACAGAAATAATGTTAAGAAGAAT
TTACACTGTTGTTACATAAATACATTTAATTCTATGTTATTGCTGTGATA
CTTTTTTCACACAGCTCTCTTGTCATGAATAGAGAAATATACTGTACATT
TCTCTGTAAGTTCTATACTTATATGATGAATATTTTAATAGACACAAAGA
TACAAGTATGATTAATGTAGTTTCAGTAACTTTGGAAATTTGCTTTAGCT
TTTATTACCTTTGCAATGAATTAATGGAAATCAACACATATTAACTAACT
ATTGGTCTTATATTTTGTTTTATTGATATCTTGTTATTTTACAGGTATAT
ATTTATTTTATTTATATTTTTTGTTCTTGAAGAGAGAATTTCAGAGCCCT
CAAGTAATAAAGGCATCCTGATCTAGGTAATCTGATGAAAGAGGTTTTAG
AGTTAGCAAGTTGTATATTTTACCTAATAAAAAGAAAATCCATATGCAAA
CATAGCTCCTGTAGAAGCATAGAAGGAAATAATTTTGTAATCTCTGGGTC
TAATGATCTATCCATACAGTGTCAGTTTTATTTGATTAGGGATTAACCAA
CAATCAGTGAGAATTTAAAGTAAGCAATGAAATTTGGGGATGACATGAAA
AGCATGGTGGCCAATGGGTTAATGAGAGATCATAATATGTCGCAAAGATG
TAAAAATCCCAAACATATAAAAATTTGGGTGCTAGGGGACATTGCTAAAT
TATTCTAACTCTAGGTCTTTAGCTTCCCTCCCAAGATGGAGAGGCAAGTC
ATTCTATATCACTGTTTCTTGTGTTTATTCACAAATGTATTGTTTATATA
AGAGCACCACTGTTGAAATTGAGAGAATGTTAGATTTACACAAAGGTCTT
TGGGAAGCAAATTACTATTCTATCTCCAGCACCCAATCACACACATAGAA
CATTGCCAGTATTGTCATGAAAAACTGAAAATGGAAAATTACTGACCTAG
TCAACCTAAGTATTATCCAGAAATATGGATTTCCATTCTTAGACTTCTCT
ACCAACTGTGAAGAATTCTGGGAGTTGAAGTCAATACTGGAAGGAAAGCT
GTCAGGCTATTATTCCTTGTTTTTTCCCTTCCTTAAAGGAGATGTCATTC
TTACTAGAGCTTAGTGTTTAGTTGTAATTCAGTTACCATCTGATGTATTG
TCAGTGTGAACAAGAAACAGATGATATATACTGTAAGGACTCTGGTGTGG
AAAAAAAGTGTTTCTATCAGTGTTTGAATCTCTTGACCCATATTATCTCT
GGGTAACCCCCACACCCTCTCTATTTGCAGTTCCACCATGTTCTCACTGT
CCTATCCCCTAGCACTTGTTCTTTCTCCCTTCCTCCTCCTCCTCCCCTCC
CATCTTCTCAGGCTGCAAGCTGATAAGAAAGCAAATTGAGAAGGAAACTG
ATATATGGGAGAGGAAATGACAGAAACATGGACAACTGCATAGAGAGGGG
GGTAATTGGGCTGTGCACCCTGAACTTGGTCCTACCCTATCAACATTACT
GAGAGGAAGAATGTTCTTCTGGAAATACAAGTCAATAGGGAGCTGTGTGT
GGGGATTACTGGCTGAAAATGTTTTAGATCACACAACTAGGTGAGACTCC
TTTCAAATGTAAAATTTTCATGGTGCTGTTGATTCAGGCATTTCTTACAG
AAAGAAAATTATAATTATCCTCTAGGGTGCTGATTCTCACTTATCTATAT
ACATGTCAGCCTTGTGAGATAGTCCAGACAAGAAGTCCAGGAGTAAGATC
TTTATTGTAAGGTTACATTAAAAGAATCTTGCAAGTCTGTAAGAACGTCT
CTCCCCACTGGCCTTTACAATCCAAGAAGCTAGGGAGGCTCCCTTCTGAG
ACATTTGCTGTGCCTCCATTCCTTCTGTGGGCTCAGCTGCCTCTTATCTG
ACTGTTGTCTAGTCTGCGGCTCTTCCTTGTGTCTCCCAAGGTCATTCCCA
CATACCATTACAATACATACATACACATGTATATGCATATATGTGCGTGC
ACATTAATAGCTGTGGATTGTGAATGGATTGTTTCAGTATAATGTGCATA
TAGTTAAAAAATTATACAGATTTTGGAAGAGCAGTCATTGCTTAAGGAAA
AAGTGATAATTGTCATATTACAAATATATTTTATTTCACTGTAATCTTCC
AATCCATTGTAGTGGCTTGGTTCATTAGCTTTATTGTGTGTGTTTGTGTG
TCTCTGTGTATGTATGTGTCCAAGAGGCGTATGTTTAATTGACCTTCTGT
GAGATGAATCATAGATTACTTGTGCATGAATTACAGGATAACTCGATTCA
GTCCTTTTGTACATTTGACTGCAAGTCCGGTAGGGCATAATTTTGTATAA
GAAAGGGTCATAATGAAAGGGGAAGGCTGAGTCTATAAATACTTGACATT
GTTAATTGTTTTAAATATATTTGCTTTGTTACTTCACTGAAGAATTATGG
GAGCCTTTTTGGCACTGCAAAGCAATTTCTTAATAACTAAAATTATGATA
ACATTTAATAAAGCACTTTACAGTCATTTGTCTTTTTTGCACTATGCTGG
CCTTTGAAACTGATTGAATGATCTGAAAGAGGATGTTAATGAATATTCAA
ACTGCTCAGGGAACAAAGTTTCCAAAAGGTCTGTAAGAGAAGTCAGAAGG
CCTGAAAGAAGGTGGGTGGAAGGAAGAATGCCTATACTGATCTGTTGTTT
TTGTATGTTGCCCATTTGTAATTGTGTACGCAAGGACAACAAGCGGACAG
AGTAGGTTTTTTGAGTCAACTTGATGCATATCCTCCAAAAGGAATTGTGA
GATGCAAGCAGCCTGCATTGCTGAATGAACACTCTGGTAATTTTGCTGCA
AAATTAGCCCTTAGAAGCTGTGCTCAATATAGGAGGAGTGGCTCACTTTC
ACAGTGATTTGAACAACAAAGCTATTGTTTGGCTAAATGTTTCTAAAGAA
ACTCTATCAACACTGCTGATCAAAGCCAGTGCATGTTCCAGTTGAAACAA
ATTTCAAATAGCATACTGGAGAGCTAAAACGAGAATAATTTCATAAGGAT
AATGTGAAAAAGATTAGAGGAGTTATAAATCAACCCTATTCATGTGTGAA
TATAATTATATTTCACATAATATATTAGATGTGATTTCTTTATACCTTAG
GGTTTTATAGGCCATTTGTACACATTTAAAATTAGATGATTTCTTTTTTG
TTCTGTAGAGCTAGCGGTCCCCAGCTTCTAGTCCTTCAGAAATGTTGGAC
CTGTAACTTCCATCATCCCTGGCAAATAACAGGTTCAAAAATGCTTCTCT
AAGCCTTGAAGAAGACACTCCTGTAACTAGGCAGAAAGTATTAGAGAGCA
CTTATGCCTTTTTTACATTGCCACTGGCAATGGACATTCTCCAGGCAAGG
CCCAGTACATGTTATTTTTTACCATTTGGGGCAAGTGAGGAAAAAAAATT
CCCGTGGATCAAACTGACATCTATAGCTCGTACTGAATACAAACTACAGT
AATTCTGGATGTGAAACTCCAGTAGTAATATTAGACATTTCACATTAATT
CAGCACACAGAAGGCAGATTGAGGTCACATAGGAAATCAAGCTATAAAGA
CCCTGAATTCTGCTGGCCAGACTGGAGCCCAAACTATGTCACTATAAACA
GAAGAAAGAGCATAGCCTATCCAAGGAAGTCCAACATTTGCAGAAATGTA
AAGAAAAAGAGGAAGCTTGACTAACCAAAATGTGAAAACACACACACACA
CACAAAATAAAAATAACTGTGCATATGTGTTGCGTATGTGTAACTCATCC
TGCTTAAGATAAGGTAAAAAAAACATAAACACTGCGAAACAAAATCAGAG
ATCATCCTTCAGTTATCCCTTTCTTCCCTCATTTCTTTCACTACTTACCA
ATTATTCCTCCAGGGTCTTTCTAAGCCAAAGCTAATTCTTTCTTTTTTTT
AAAAAAAAAAAAAAGAATTCTATTAAGTTTGAAACAAAGATAAAAACCCT
AAAAAAAGAAAAAAAATACAAAAAGAAAGAAAAAAAAACTAAAGTGTGAA
ACACAAGAAAAAAGAATTTTGAAGATTACATGAAGAGATGACTTCCGACT
TTCAACAAGAATATACAGCAATTTCCATAATCAATCCCTTACTCTATATC
AAACCAAGATCACATTATTTCTATAAATCATTCCAGTAGCACATTAAAAA
AATCACTAAACACATTTGCTCCTTCCCCTTATATTAAAAGAAAAAGAAAA
ATATAAACCTCCAAATCAACCCCCCAAACAACATTTATTTAATTATTTCC
TTCCTACTACTATTCTATATATTTCTGTCCACTATAATAGAAATCAAATT
ATAAAAACATTTAAATTCCTTCCTGGACCAGGAGGCCCTTCGTACGGTCA
CTCATGCCCTCATAATCTCCCATATGGACTACTGTAATGCGCTCTACATG
GGGCTACCCTTGAAGAGTATCCAGAAGTTACAGCTGGTCCAAAATGCGGC
TGTGCAAGCAATTCTTAGTGCCCCTAGATTGACCCATGTTACACAGTTGC
TTCACAAGCTGCATTGGGTACCAGTTTGCTTCCGGGTGCAATTCAAGGTG
TTGGTTATCACCTTTAAAGCCCTTTATGGCATGGGTCCAGGGTACCTGAG
GGACTGTCTCATCCCCATTGTATCAGCCCATCCCACCCGATCATGCAGAG
AGGGCATTTTACAGACCCTGTCTGTACAAGAGTTCCATCTGGCGGGGTCC
AGGAGATGGGCCTTCTCTGCAGTGGCTCCTGCACTTTGGAACACCCTTCC
CCCAGAGATTAAGCACATCTCATTTCTGGTGGCCTTTAGAAAATAGCTAA
AGACTTGGTTCTGCCACCTGGCCTGGAGTGGAGAGGAGAATAATCACTCC
TGGAGATGCTTAGTGCCCTAAATGGCCCTCTGGCTATAGTCAAGCAATAT
TATAGCCATCCTCGTCATTTGGATTTTATATTGTGCTTATGTTTTATATT
GTATTGATATTTATTATGTATTTTGGGTATTTTAATGTTTTTATTGGTTT
TGTAAACCGCCCAGAATCTCTTCTTTGGGGGAAGATGGGTGCTGGCAAAA
TTAGATAGATAGATGATAGATAGATAGATAGATAGATAGATAGATAGATA
GATAGATAGATAGATAGATAGATAGTCTACTTTTCTAATTAATACTACAA
TAATCTTAACCCTATTAAACCTAAAACCAAGCAATTATTATTATATCTTG
TAAATCTTAAAATCAAACAATCCAGTAAATCTTAATCCAAATCATTAAAG
AAAAATGGAATCATACAAGCCTTAATATCAATATATTTTTTTATATATTT
TTTTACCCTACCTCATATTTACATATCTCCATATTACACACAGGGCATTT
TTCATGCAGGAATCAAACAGCCCAACTGCCCCCCTTAGAAACTCAGACTT
CTCAGCAAAAAGCCTCCCACAGAACACAGCCTCTTCTTTCCCATAACATT
CCATCAAAAAAAAAAACCCATTTGTAATTTGCAAGTCAGACTGTCCCTTT
AACCCCCTCAATACCAAAATGTAATCACTGCCTGGGATTTCAACAAAAGC
TTCAATTTCACTGTCAGTGGAAACATCACTATCTTTGGTAAAATCTTCAT
CTTCTTCCACAACGTCCTCATTTTAAAGCTGATATTTTCTGCAATGTCCC
AAATATCTTGCAAAATAGCTTGACAGGTATCATGAAAGATATGTTTAAAC
TCACAGCGAAGCTCACAATGGAACTCTGAAAAAGTCTCCTTGAAATCCTC
CATGTTTCAGACAGTAGATTATGGTGCCCCCTAGATACTTGCACTGGTGA
GAGCAGGAGTTAATGAGTTAATGGAAAATCTCTGAAAGTTGTTGACATAA
GAGAAAGTATGCTAACAAGCAGCTCCAGGGAAAGTGAACAGAAAGCTGAA
GATTCAAAACAGCAGATTCAATGTGTAGGAAAATATTAAATCCTTCAAAT
TTAATACAAAAATAATAACAGGGAGACAATTATTCTCAGTCCTTGTCAAT
ATACAAATGGGAAAACAAGCCAAAGCTTAAAAAAAAAAATAGAAAATTAA
TCCCCAAAATAAGAACAAGCACCAAAAGATATTGCTTCTCCTTGCTGTAG
AAAGTCTCTCTTAGGGTACATAATATATATATATATATAT
>snake_contigs.fa.9
GCGCCTAGTCGGAAAGTGGGCAGAGAAGAAGCAGCCCCGCCGTCGCTCGG
AGGGGGGGGCAGCAAGGTGCTCCGGGCCGGGCCCTTCCAAGCGGGCTGTC
TCCCCGTGCCTGCCCGAAGGAGGAACCCCCGAAGTCGCGGGGGCTGAGCG
GAGCCCGGCGCCGCAGAGGGCCGGGCGCTTCTGGTCCCGTGGCAGGAAAG
AGCCGAGAAAGCAGCCCCGGCGGAGCAGGTGCCCGCCCCCCTGTTCCCCA
CCAGCGGTCAGGCCTCGCCCAGCAAGAGCTATTTTTCCAGTTATAGTTCA
TTTCACAAGCACGTGCCTAGCCCAAGATTAAGGTTTCTCTGTTGCATCTC
CCCCTGCAAATAATCTTGTTTGTTCCCTAGTAAATCTCCATTTACCAATC
CTTCAGAGGTCTGATATTCTGAATTCCTCCTTAAGATGGCTGTCCATCAG
AGGCGCTCGCATGATCAGCCTTTGCTGCCCATCCAACATTCTGGGTGACT
TTGCAAGTTGTTGACTTTGTTTCTACCTTCCATGCAGTCAGTTCATCATA
CCAGATAGCAAAGCACTTTCCACTCTTCCCAAAAGATTATTTCTATTATT
TCTCTTCCCTCACCACCTCTATTCCTTTCACAGTTCAGACAGGTTCCAAA
TGCTGGGCTCACTCACAAACAGAGGGTTTGTGCTGCATTTACAGCAGAGA
AAACAGATGAATTGTGGTTGGTTGTGAAGGCTTGTTTCTTGCTCATTTCC
CATCCTTCCCAAGTTATCTGGGCAGGCCCATATTTTCAGTTTACTCAGAT
GATATGAGAAACAGGGAAGCTGAGAAGGTTGGGACCAAACTGGATGAAAT
TTTGCTGGCATCTATTCATTGGTCCAGACAAAACAATAAGAGAAACACAG
CAGGACAGAAGGAATGGCAGATGTAAATGATCTGTTTGTACTATAACCAA
AGCACTTGTTTTCTCATATGCCAATTCCAGAGCTGGGTAAAAGGTTAAGG
AAAGACTCCAAAGACTCCACCTTTAATTAAACACTTTCCACCATTCTTTA
ATTAACATTGTAATTTTTTCCAAATTCTAGCTGTTCCATGTTACATCTTC
CTCTCATTCTTGGGGCATGCAGATAATCTGCCAGGCACCTGCCTCAGATC
CAAGCCTGCACCAGGAAGCAAAGGATCCTGTCCTCCAACCAAGATAGTCC
TGCAGCAGCAGCAGGCAAATTGTCAGGAAAACATACCTCCTTCCTCATCT
GGAAAGGGAACCCATTTTTTAAACCGAATTCAGGACATGAGCTAAAAAAA
TGCCTGTGAATTTCAGGTATGTCTAATAGAACCTGAAGAATAAACTTAAG
TTAGCAGTGCCCATCTATCTGAAGAATAGCCTATCTTAACTGCATGAAGA
AAGCACTTGCATGTTCAGTCCCTGGCTGGCAGCATCTCCAGGAGAAAGTA
TTTCAGGATCAAAATACACAGTTCTAGGGAAGAGATCGTTTTTTTATTTA
TGTACTTATTTAAAGAGTTCATATGGCCATCCAGCTCAGACAATGTGACT
CTGGGCAGATTATAAAAAAAAACAACCAACAGCCAACAATAAATAATGGA
ATCAATAATAGACAACTTTGCTCACATTCATACCTTCTCCCAATGGGAAC
ATCAACACTTGGGGGAATAGCCATGATTTTAAGGCCTTTCTAAAGGTTAT
CAGAATAAGAGCCAACCAAATATCAGGGGGAAGATCATTCTAAAATTCAG
GTGCCATTACTGAAAAGACACACTGTCTCGGTCCAATCATGGCATTATTT
TAAGGAGGTTGCCCAAAACATGCCCACTCTTTTAGAGCAAAGGGGATGGG
CAGATTCCTTAGGGAGAGATGATCCGGCAAATAACGCAGGCTTGTGCCAT
GTAAGTTGATAACCAGCACCTTGAATTTCATCTGGAAGCTGGTAGGAGTC
ATTGCAGCTCATAAAATAATGATGCTACATGGGTGAAAAGAGGTGTTCCC
ATAACTACCTGCGCCACTGCATTCTGCAGCAGTCGCAGGTTCCAGATGGT
TTTCAAAGGCAGCCCTTTGTGGGCTGTGCTGCAAGAGTCCAGTCCAGAGG
TGAATAGGACATAAGTGACAATAAATTGTAAACTGCCCAGAGTCCCCCTT
GGGGGAGATGGGCGGTTATAGAAATTTGAAAAATAAATAAATAAATAGGG
CCTCCTGGTCCAAGACCATCGCAACTGACCCACAAGATGAAGTTTTGGGA
AAGGCTATCCTGGCCACAGTTGCCACCTGTTCTTCAAGCAGGAGCTGTGA
GTCCAGGAGGCCTGCCCCATACTGCATACTAGGTCTAAGGGAAGTGCAAC
CCTCTCAGAACCAAAGATAGAAGATCTCCTGTTCCACAATCCATGGGTCC
AAAACCCACAGCCACTCAGTCTTGGCAGGACTGAACCAAAGCCTATGTCA
GACTCAGCCTGCTTCACCTGACATCACACAGCTTCACAGACGCATGTCAC
GCAGACCCAAGAGACATTGACTGCGTGCTTATCTATTGGCAGCAACTTGA
AAGGATTCCTTTGCAGCTTCGCGAGCCTAGCCGAGCCAAACTGAGATATC
GCACCTCCTTATTATGAACTAATTGGGTTGTCAACAGGGGGAGGGAATTG
CTGCTTGGGAACAGGGAATGTTTTGGGTATGAAAATCACATAACCATGCT
TGCTTTACTTTTGAACAGTTTTGGCACGCTTTTCTCCATTCAGAGCTTTG
AACCAGTGTAATCAGTTTCTATTGCCTATAGTCTTAATAAATCAATTTAT
CCCCTTTCAAATGAAAGGATGAGAATTGTCATTGAGATTTTTAGCAACAG
CTGAACCTCACAGCCTATTCTTCCCCATCCAGACTGCCACAGCTTCCTGG
CACTGGGATAAAATGTTACAGCTACACTTGTTCAGCCAGGGGCAGAGATA
TACATCAGCAGATTGATGATCCTGTGCCCCATGCCAATGGATGACCTCTC
CCAGCAGCCTCATGTAGATGTTAAAAAATGGGGGCGGGTAGAATTCTGAG
GCACTGCACAAAGCAGGAGCCTAGGGCTAGACCATTGCCCCCCACAAACT
GACCAGAACTGGCTCCAGAGGAAGGAGGAGAACCATTGTAACACAGAACC
TCCTAATTCCACCCCCCAAACCAGTCCAGAAAGCTGATGGTATCAAAGGC
TGCTGAGAGATCAAGGAGGGTCAGGATGGATGCACTTCCCCATCCTGAGC
CCACCAACGGTCAACAACAAGCACCACCAAAACTTTCAGACTATGCCCCA
GCCTGAATCCCAACTGAAAATGGTCCAGATAATCCACTTCCTTCAAAATC
CTTTGGAGCTGCTATCCCACCACCTTCTTAATAGCCTTCCCCAGAAAGGG
AAGGTTGGAGACATGACAGAAGTTGTTCAAAACCATAAGATCCAGAGATG
GCTTCTTGAAGAGAAAGCAGACCACTTCCTCTTTCAGAGCCAGCAGTAGC
ACCCCATTTCCCAAGGAAGCATTGACCTCATGGATCCACCTACACATTCC
TCTCCTTGAGACCTTAAACCAACCTGGAGGGGCATGTATCTAAAACACAG
GTCATCAGACCAACAGCGCAAGGACCCTGTTCACTTCCTCAGGTTTGAAC
TCCTCCAAGATAACAGCACAAGATCAGCACCCTCAGTCACCCCCACAGGA
CCTGCAAAACTGGAGTCCAGCTCTCAGTGAAGCCAGAGAAACTTTAGCCA
CCAAATGTTGAGTATATTCCTTACAGTGACCCTGTAGGAATTCCCTTGAT
CCCCCGCTACTGAGGAGGGAGTGGGTTGCCCTAAACCTGGAGGACACTAT
ACAGTAACTAAGGACATTTCACTGCCCTTATGGCCATGAGGTAAGTGTGA
AGAAAGGCTCTTACTCATGTCTGGTCAGGATCACTCTTCGTCTTTCTCCA
GTGGCAATCTAAGTGTATCTTTGGCCACTTTTGCTAGTCCTCCCTGCTCA
GTTCTGTCCTACTAACTAGATGTTCTGTAAGCAGTTTGCCAATGTTTTAG
TGTATGTAGCTATGTTTGCGTAGCAGGACAATACAGGAGTGCTGTTAGTG
TATCACCCAGGCCATTACCTGAAGTCTCACTTCCTGGCTTAGACATATGC
TCTGAGGGGTGGTACTGCGTTACCTTAGGCTCTTTGTCCTGGGAAATTTC
GGTGTCCGTGTTGAGGTTGCCCAGTCAAGTATGGCTCAGCACTTTACGTC
CTTCATGACAACTGTGGTATATGGCTCCAAACATGCAGCAGGGCACGCAT
GAGATGCAGTTTTTCAGTCTGATGGAGCCAGCGATCTGAATGTGAAGCAG
CTTTGCATGACCCTGTCGTAGGCAGATCATTCCCTCATTGATTTTAGACT
GACAGCTGGCATGAACCTCTGCAGAGGTGAAGGACTAGTTAAAGTGATCT
GCCCCAGAGTTTCTGATGGATCTGGATAATTTTCTGAATCCGCTTGGGGA
ATTTCCCACAACATTTGTTGGGGAGACTGTCCATGCCGCAGCTAATCTGT
GGAATATGGAGGGGGCACAAGCATTGGACTATTGCTCCTAAGTGGCTTCT
TACCAAATCAGCCCTTGGTTTATTAGAGAGCTGAGAGTTGTGCAGTAGGT
AGGATGTAGCTGTGCTCCAAATGGAGTTGCTCTCCAGGTAGGTCCGACTG
GATTTCAGTAAGGCCCATCTGAACTCTGTGACAGTCCAGTTAGCCCAGAG
GACTTCCTTATCTGTTGCTAGTGCATGTCTGCACCAAACAGACCAATGTT
CTTCTCATGTAATGCATGGTATCCTCTTCACCAAGACATTAGAGGAAAGG
AATTAGGTAAATAATTGGCATCACTCTTGGCAGACAAAGTTGATCTGTTG
AAAGCTTTTCCAATATGGAGAGAAGTAGCAGGCAGAAGGCAACAAATAAA
ATAGCAAGCTGAAAAATGGAGCAGTTCTTACACTCCACAGGAATACCCTT
ACACCATGGTTTCTCAACCAGGGTTCCATGGAACCCTAGGGTTCTGCGAG
AGGTCACTAGGGGTTCCCTGGGAGATCACAATTCATTTTAAAAAATTATT
TCAAGTTCAGGCAACTTCACATTAAGAATTCACACTTCATTCTTCATTTT
TAGTTTAAGAACACTGTTCATGCATTTATACAGGCCTACCCATGAAAGAA
ATACAATGATTTTGTCACTTCTGGCCTATTGTGAGGATCAGCAGTTACAG
CTATTTCCAAACTCAATTCTCACTCTCCATAGGGAAAAGGACTAACTGGT
TTATTAGAAATATAGCAAACAATACTGATTATGCCGATGCGAAGCTCTGA
ATAAGGAAAAGCACGCCAAAACAGTTCAAAAGTACTCTAAACAATCAAGC
AATTTCCCCTTAGCCAAAACATCCCCCATTCCCAAGCGAGCGATCCCTCC
CCCTGTTAACAACCTCGTTTGTCCATGAAAAGCAGGTGCGATATCTCGCA
GCGGCTTGGCAAAGCTGCTGAGGTGCCAAAGAGACCCTTTCAAGTCCTGG
CTGTCCCATCAAACTTTCACGCGTCGACTTGACTTGGGTCTGTTACGTTA
CTGCATGGCAGGCAAAGCGGGCTGAGTCTGACACCTATATTTAAGCCTGG
ATGTGCAGGGGTTCCCCAAGGCCTGAAAAAATATTTCAAGGGGACCTCCA
GGGTCAAAAAGTTGAGAAAGGCTGCCTTACACACTTCACACACTTCTCAC
AGCTTATGCCCAGAGCAACTCTCTATTTTTGTAAGGATGGAAAACCCAGG
AGCAATGGTTAATTGTACCTGGATGCTCCAACTTTAAACAAGGTAATAAA
AAAGAAGTAGAAAGGGGAACAAATGAGGAAGGGGGGAAGAAACACAAGCC
CACAAGAAAACAAACAGGAAGCAGCACCTATTGGCGCCAACCAATACGAA
GCTGGAAGAGAGCACTCAACATGAAATAAAACTGAACTACAGAAGAAAAG
AAATTGAGAGGAAAGGGAGGAACAGAACAAGGACTGAATGCTTAAAGGAG
GGGTTTGGGGGAACAAGGAAGCCATTTGCAGCTTTAATGTGCTGTTGTTG
TTCAGTCGTTAAGTCGTGTCCGACTCTTCGTGACCCCATGGACCATCGCA
CGCCAGGCCTTCCTGTCCTCCACTGTCTCCCAGAGTTTACTCAAATTCAT
CTTCGTTACATCGGTGATGCTATCTAACCATCTCATCCTCTGCCGTCCCC
TTCTCCTTTTGCCTTCAATCAGGGGTCAGCATCAGGGTCTTTTCCAGAGA
GTCCTCTCTTCGCATTAGGTGACCAAAGTATTTGAGCTTCAGCTTCAGGA
TCTGTCCTTCCAATGAGCAGTCAGGGTGGATTTCCTTTAGGATTGACTGA
TTTGACCTCCTTGTAGTCCAAgggactctcaagagtcttctccagcacca
cagctcaaaaaagtattaattcttcggtgctcagccttccttacggtcca
ACTCTCACAGCCATACATTACTACTGGGAAAACCATAGCTTGAATTATAC
GGACCTTTGTCGGCAAGGTGATGTCTCTGCTTTTTAATACGCTGTCTAGG
TTTGCCATAGCTTTCCTCCCAAGGAGCAAGCGTCTTTTAATTTCATGGTT
GCAGTCACCGTCTGCAGTGATCTTGGAGCCCAAGAAAAAAAAATCTGTCC
CTGCTTCCATTTCTTCCCCTTCAATTTGCCAGGAAGTGATGGGGCCAGAT
GCCATGATCTTCGGTTTTTTTAATGTTGAGCTTCAAGCCAGCTTTTGCAC
TCTCCTCTTTCACCCTCATCAAGAGGCTCTTGAGTTCCTCTTCACTTTCT
GCCATTAGGGTGGTATGGTCTGCATATCTGAGGTGGTTGATATTTCTCCC
GGCAATCTTAACGCCGGCTTGTGACTCATCCAGCCTGGCATTTCTCATGA
AGCTTTAATGTAGCAGGATGCTAATCTAATAAAGAATTGCACATATCCCT
CATGGCTTATGCTACTGATTACTGAATTAGATCATAAAGATCTTGATCAT
TACAATTTTATAACTCAGAATGTTGGACTCTGACCAGCTGGTTTTTCATC
ACTGTTGTCATGGAATATTGTTACAATTCAGAAGACAGTTGGTCTGGCTG
TCTTGGACAGTTCTTAATCATGGAGGTTCATGTCCTTACTGTTGGAGGTC
CTGGCAAATCCAGCATGCCTCATTAGCATATGCTTCTGGAGGAAGCTGTT
TTGTAGCCGCGCCTACTTCCTCTCTCTCTCTCTGTCTCTTCTCTTCTTCC
ACAAATCAGGCAGCACACATGCTGTGCCCTTAGGCCATGCTTGGGCCTAC
AGCCATGAAGCTTGCCCCTCTCTCCACGCATCTCTGGCAGCTTTAGGGCC
AGAGGTCCAAACTGTTCAGGGACAAAAAGAAGAAAGAAACAAGGAACATT
GTATTTCTACTAAGATGACTCTAACTGCCTCGAATAAATGTAAGAACTCT
TTTGTACTTACTTTCTGTACCTGCAACATCTAAGTGTGTATTTTCTTTGT
GCTTGTGTCTTATCCAGGTGTAAGACTAACCTGGATCTGTCTAATATGCT
CATGGTCTGTGTTTTTAAACAATATTCTTTTTCTGTACATGAGCTTAGTG
TGAGAAACATGGCCCTTGTATCCTTATTCTGAGTAATCCACAGTACACGC
CGTTCGGATATACGTAAGAAACTTTAATAAAGTTCAGGAGATGAGCACAT
TTCAGGTCCTAAGGCACAAATAAGACCAAACCTCAAGATAAAAAGACAAA
AACCTTTCTGTTCTCCTCCTTCCCCATTGCTATAGCTACCAGCTACCCAT
TGCCATGACTACCAACAACTTTTATTACCCTTCCCAGTCAGAGGTGACAA
AATGCATGAAGGAGCCCCTTTTTACAACCCAGTGGAATGTCCTCTCATAC
TGGCCTGCTCTAAGCTAACTAAAACACTAACTAAAGAACTCCCCCCCC
>snake_contigs.fa.10
GGGGGGCAGTTAATGGGAAGGAAAGTGCTGCTTTTGAAAGGCACTTGCTA
AATGCAGGTAATCATCCCAGCATCTGGGATTAGACAAGCCTGACTGGTTG
TGTGTGTGTGTACGTGTGTGTCTAATTTTGCTACTCTCCCTCCGCCTTGG
TAGATGGGGATGAACGTCAAATCTCTCAACATGAATGTGATGTTGGTGAT
GTCTGGTTGTGAACTGGGAGCTTCAGCTTCTGAAATTGGGACATTATGAA
GGAACCAGACTGGGGTGTAGAGCAGACTTTGGCCCCAATGCCAAAGACAG
ACGGGAATGACTGCAAATGGTTGACATTTGCCAGGTTTAGAATAAATAAC
CCAGATCTGTTCAGAGAAGTTCCGAAATTCCCATTTCACCCAGGTCTGGT
CCTATGCTTCCTCTTGTTTATTAAGTTTGTCTGATTTTAGGGGAAGGATT
AATTAAGGTGCTTTTTTTTTTCTTTTTTCTCCCAAGTATAGACACATCCT
GGGCTTTAATTTCAGTGGCTCAATTTACTCTCCACAAATGTTGCGTGTTT
CCGAAGAGATCATTTCAAGGACAATGGCCATGGGTCTTCTCGGGGGTCGG
CCCCTAACTCACAAGTGCCAAGGTAGAGCCAAATCAACCAATAGATATTG
GTGATCACCAGTAAAAATAATGACACAGAGGTAATGGCTATCACCTCACT
TAATTATGCCATAGAAGTGATGGTTCATCTGCAAGAGCTTGGAACTCCAA
TGAGATTTGCAATAAATGCAAACTCAGAATTCTTTAATTCTAGGACTGCG
TTTGCAGGGAGAAAGAAGATAAGTGACATCATCCCTCCAAACGGTCACTC
ATGCCCTGGTCATCTCCTGCATAGACTACTGCAATGCCCTCTACATGGGG
CTACCCTTGAAGAGTATCCGGAAGCTTCAACTGGTGCAAAATGTGGCTGC
ATGAGCAGTTTTGGGAGTCCCTAGAAGGACACATATAACACCATTGTTCC
ATGAGCTGCATCGGGTACCAGTTTGCTTCCAAGTCCAATTCAAGGTGTTG
GTTATCACCTTTAAAACCCTACATGGCATGGGACCAGGCTACCTGAGGGA
CTGCCTCACCCCCGTTACATCGACCCGTCCTGTCCCACCAGGTCAGGCAG
AGGAGGCATGTTACAGACCCTGCCCATAAGAGACTGCAGATTGGCAGGGT
CCAGGAGGAGGGCCTTCTCTGCCGTGGCACCCACCCTCTGGAATAAGGTA
CCCCAAGAGGTAAGGCAGGCCCCCACTCTCCTGGCCTTCCAGAAGGGGGC
TAAAACCTGGGTATGCCACCTTGCCTGGGGTGGGAGGGGGGATAGCCGAT
CATGGGGTTGGTTGGCTCCCTGATGGGGCCAATGATAACATCACTATTCC
CCAACTTGAATTTTATATTATTTATTTTATATTTTTATATATATTTATAT
TGATATATTGTTTTAATGATATTTTATTCCTCTATTTCTAATTGTCTGTA
AACCGCCCAGAGTCGTCAAAGTGTGGGGAGAAATATGACAATAAATAAAA
AATATGTCTCATGATGTTATTGCATGAATGAATTGCATCATTATAGCTTC
CACCAGACCTCTGTTGGCCTCGGACAACTAGACACTGACCCATATTGGGG
TTGGTTCAGTATGGGATCAGTGTATTGTGTAGTTATAACCCATGGCTGAT
GCCTTGTTATTTCATGTAAACCCAGTCAATTGTGGATTATTCAGTCAATA
ATGATTAGATCATACCATGGCCTGGGACAGAGGTAGGCAACTTTCTGTCA
GCAGGGCACAGATTTCTATTATTATTATTATTATTACTATCATCATCATC
ATCATCATCATCTCCATCCTTTGCTTGAGAGCATGCACGGCCATGTAAAT
ATGTAAAAACAAAAATTGTGAGCTCTCATTGTTAAAGGTTTTGAAGGCCT
GGAGATGTGAATGTCAATGGCAAAAGCCTCACACAGTCGTTTTCTATGAT
TTTAAGCAAAGCAGAACTGAACTTGAGCAGCAGTACCTCTGGATATTTTG
GACTCTGTGCAAGCCCGTAATCTGCTATATCCAGCCCTGCCTTTACATCA
TGTGTGAACACAGCCATTGTGTTTCTGATATGAGGCACCAATGGATGGAA
CTGAACATTTTAATAAAAACGTCAATCCCACTAGGTAGACCAGACCAAAA
AATCAATTCCTTAGGAAGACCAGAACTCTGAGATGGGCTATGATAATAGA
ATCTTGCAAGACTGATTATGCTTTACCTCCTTCCCATTCTTACAATCCAG
TGGATCAGGGAAGCGTTTGCCTGAGCCACTTCTAAATATTATCTTGCTTC
CTAGGACTTAGAGAATGTTTCCACGCTCTTTGCCTAGGCAAGGTTCTTGC
ATATTTCTGCAAGGTCATCTCCCTTACTCTCTATAAAAGAAAAAGAAAAA
AGAAAATATCTAGATCCAAAGACTTCACGCCTGTGAGAAGACCATTCTCA
GGGGTCTCCTAAAAATGTGACCTTGAGGTAAATAAGGCAGGGGAGGCTGC
AGAACCTAAGAGCAATTCTGATCTGGGTCATATAACCAGGAGGAAGGGTC
TCTTAGAAAGTTGCTACCCAATTGTCCCTCCCATCAGGATTTTTTTTCTG
AATTTCTTTTCTCCACAGCCCCAGGCCTCACCCAGCCTATTTTGGAATTT
GATTTTTCATTGACCAGCTTCTACAGCAGTTTTGGTTCTATTCTGCTCAG
TTTTCAGAGAGTTATCCTGCTGAAAGCCAGACCAAATCCTGAACCCTCTT
CCACATTTAAGTAGGTTGCAGTTAGTGTGAGTTCAAACAGTATGAAACTC
AGTTTAGTGCTGTTTATAATTGATTCCAGGTCACGTTTAATGTGAGCCAA
AATTCAGGTAGTGCGAGGCTAGTGTCCCCACAGCTGAAGCTAATGGATGT
TCAGTTGCCATTGGGTCAATGTGGCTGATCTTCGTGTTCGCAAAACAGAG
AAAAGGAAAGTCCCATTTGAGGAAAGCTCAAAAAAGAAGAGGCTCGTTTT
GAAGAACTACAGCAGAATTCAGGAGATAGTAGGTGCACTTTGCATGTGGA
TTTATCCTTTTTTACTGTTTTCATTAATAAACATGTAAACATTTATGTTT
AAATTTTTTAATTGCTTATTTCCATCAAGCTGGAACCAATTACTCGATTT
TCCCTAGAAATATCACTTTGAATAGTGTGGATTCAAACAATGCAACCATT
TGTGGAATTAATGGAAACCTACCTGTATCCCACTGGGTTGAAAAGGATAA
AAAGCATCAGGAGCCATTTGATTTTGAGGTTCTCCCTCAAAGGTTAGTGC
CAGGCCTTTCATCCCCTGGTTAATGGCTGGGTACAACAATCATGCTAAAC
TATAGCAGGTTTTGTTTGATTTTGGCTCTGTAAACTGTGCTTAAGAGCTT
AGCATGTTGTGTGAACTCAGCCAGTTGTGGTTTATTGAGCAAATCACAGT
TAAACTAACCATGTTTTATTGTGATATATGAAGTGGTCATAATGTAAATC
TATTTAATTGATAGTGTATCATTCTACATTTTTCTCTATATTAATTTACA
CTTGCCCTCTTTGGAACAATTTTGTTCTTTTTTCCCCCTCTTTCTGAGAA
GCAATAGAAAGACATGAAGATTACAAGTACAGGACCACAGTATCTTGATT
TCAATGTTATGCATAGTAAAAGGGTCACCTGCAAAACTCAAATGCAAAGA
AGAAGAAATTACCTGGAATTTTGGAGGTGAACGAAAGAGATAAAACCTCA
AGTAAAATTTGCCCATAATTTGTATCTTCAGAAATGGCTGTATTCACCCA
AGAGACTTCACCTGGTCAGCTGCAAAACCAGGACTTGCGTTTGTTCAGCA
GTGCTGAGCCTGGTCTGGTTTAACTTTAGTTAGTTCTGCCTTAGAGTGTA
GGATGAGCCTGGGCCCTTTGGTGAGTTTATGGTTCAACCAATTGTGCAAA
TTCAGGGACCAGGTTCAACCACTGTCGTTGAGCCCACCCTTTGGAATAAG
TTACCCCCAGAGGTAAGACAGGCCCCCACTCTCCTGGCCTTCAGGAAAGG
GGTTAAAACCTGGTTATGCCACCTGACTTGGGGTGGGATGGATGATAGCC
ATGCATGGAGGTGGTTGGCACCATGATGGTGCCAATGGTAAGATCTTGAT
TTGCCGTCTTGTCTTTATATTTTATATCAGTATTTTTATATTTATATGTA
CATTGTATTTTTAATGATATGTTATTTTTATTATTGTAAACCGCCCAGAG
TTGTATATGAGTTGGGCAGTCGAGAAGTTAAATAAATAAATACATACATA
CATACATACATACATGTTACCTGAACAAAGCCATCAGCTTCCCTGGAAAG
CGCCATCTTTGAGTATATGTTATTTATTACCTTTTCCACCTCTTCTCCCT
TTTTCTTCTTTATTGCCCATTTCTAAAAAGTTTGCATGAGTTATTATGGG
TCCCCAGAAGTTTGAATGAATGAATGAACTTGCTTTCTTTCCCTCCATAA
TATTAATGTGGGTTTTTCCCTTCCTTTCTTCTCTAGTTTTCCTCACACAC
ACATACACACACAACCGCTTGTGGACAGACTCCAGGCTTCCTCCTCCCTT
TTCTCCATTAAATGACACACCACAAACCCCTTCCAACCCTGAGACCCTCT
GCAGGGAGCTGGTTTACAAGAAGAGCCCAACTGCTTTCCCAAACAAGCCA
CCCAAAGCACCACACATTTCCAGCTATACATAATCTAATATAACGTTACC
ATAGCGCCAATCAATAACTCAGCAGGCCAATGCCGAAAATTTTTTCTCTT
AAAGGAACAGCTTTCCACAGCCAGCTTCCCAGCTCTTCCAAGCTGACTCT
TGCAGAACAGCCCCAAACGTCTGGAGGGAACAAAATGGCAGCGTTTTCTG
GTTGCTCCTGGCCAACTCCAACCCAATGTCCTGTGACAGTGGATGGTGGC
CTTTGGTGACTCTTCAAGCTGATCATGAAAGGAAAACCCTTCAACTTAAA
TTCCTCCCAAGCATATTGAATCATAGAATTGTACAGCTGGAGAAGACCAT
GATGAGTATCTATTCCAGTGTTTTTCAAACTTGGCAAAGTTCAGATGTGT
GGACTTCAACTCCCAGAATTCCCCAGCCAGCCTGCAGTTGAAGTCCACGC
ATCGTAACCTTGCCAAGTTTGAAAAACATTGATCTTAGTTCAACCCTCAG
CAACGGACGGACAGTAACATAGAGATAGACTGCTCCTGTATCTGATCTGA
TTAGCTATTTAATTATTGAGACCTCTGGAATCAGAGGAAGAATCCATCTG
CCTTTCACAGAGTCCTACCAGATGTACAGGTGAAGTTGCAAGCAGGACAG
GAGGCCTTGGAAAAACACGGGAGATGCCAATGCATGAGAAGCCTTTTTTC
TCCAGTAGCACCTGATTGGCTGCATCCTGTGAGA
>snake_contigs.fa.11
ACTGATTTGACCTCCTTGCAGTCCAAGGGACTCTCAAGAGTCTTCTCCAG
CACCACAGCTCAAAAAAGTATTAATTCTTCGGTGCTCAGCCTTCCTTACG
GTCCAACTCTCACAGCCATACATTACTACTGGGAAAACCATAGCTTGGAT
TATACAGATCTTTGTCGGCAAGGTGATGTCTTTTCTTTTGATACCAGGAC
ACTAATGCTGTGCTACACCTCTCTGATTCTGGGATTAACTGGAAATAAAA
GTTTGGTCTAGTGCTTAAGGTGCTTGGCTAGAATCCAGGAGGCCGAGAGT
TCCAGTCCTGCCTGAGGCAGAAAAACCAGCTGGATGACCCTGGGCCAATC
ACTCCCTCTCAGCCCAACTCACCTCACAGGGTGACTGTTGTGGGGAAAAT
AAGAGGAGGAAGGAGTATTAGGTGTGTTTGGTGCCTTGAGTTATTTGTAA
AAATAATAAGGCAGGATAGAAAATAAAATTAAACTAATAAAATTAAAGCC
TTCCACAAGGCGGGGAAGAGAACAACCAGAGTAGAGGTGAGGAACCAGCA
CCGCACACCAGGTGCACCCCCAAGACCCTCCCTCATCCCTCCTCTGCCAG
GAGCTCAGGCTTTGAAAATGGCTCAGTGCCACCTGTGGTTTTGCAACTGG
GAACAGAAAGGATAATTGTCCTTGTATGCAACAAGGTTCCTGAGCAATGC
CTTGAACAGTAACCTGTCTTTTAAGAAAGATTAATGTGTGTGTGTATGTT
TATTGCACTTAGTGCTGAATTTGCTGATTTGCTGGACTTGATTAATTAAA
AGCTGAGTTGCCCAGCAGGTTAAATATGGTTAGCTTTAACCTTGGTTGCA
TTTTTCAGGGCTTAATGTGTTGTGCAAACCATTTGATTATTTTATGGTTC
TGTTGGGTCACCCCTCACATCCCAGGGGGAGAAGAGAGCGCGCAGTCTGG
AGTTTTTGGCGGTGCATACTAAGAGGACACGTAAGGAACCGCCCTAAGGT
TGTTTGGGATATAGAGGGGAAATTAGAGAAGCCATGTTACTTGGCAGGAT
TCTTCTGTAGTGAGAACAATAAACCATTAGAGATAACAGCCGTCTCGGAG
TGGTTACTCACTAAACAGTACAGGTTCAGTGTATTTAGAAAAAAGATTAA
TTCACTCACCAGATTTTGGTAGGTAAATACAATCAAGCACAGAAGAGGGA
GGGTGATCTGGCAATTCCAAAAAAAATCAGGAGGTAGTGGCCTTTGGAGA
TCCTTTGAAATTGAGCTTTTGACTATCAAAATTCATAAGGAAAGCGAACC
TTGAAGAGGAATTTCCAAAACATACAGGAGAGTTAAGTTGTTTGTAAAGA
GTTTGAAAAAAGGGAAAGGCGATCTAGGGAAAGGTTAAAGGATTCTGGCA
AATGTACATGAAGTCTCAGGTCCAACAGGAGGAGGGTTACACCGTTTCTG
AATGTCACAGGTTGAGTATTTGCGTTGCCCGTTTCAGTTGAACAGTTCAG
CGGGACTCCTCTTTCTGAGTTTGCTAGATTCTTCCCAGGCCACCTGGCAT
CTCCAGGCAAATGCAGGTGCCCATCTTGAAGGGTGTCAGACTCTGGTAAT
AGCCAGGCTGATCCATGGCAGCTCATCACTTGCTGTCCCATCTCCTTTCC
AGGATCTTTGTGAACCGGCGCTTGGCACTGGAGAAGATAAAATGCTTTGG
TTTTGATATGGACTATACCCTTGCAAGTAAGAGGTCTTGAACATTTAGTC
TGTGGAGTGCACGGTGTTGCGGAGGGAGGTGGGCGATAACCAGCTGCAGC
TTTTCAGGTGTTTGGGGCACTTTTCTGCTGAAAAGCTGCCTGACTGACAC
CGACTGACACATCCCTTGCGGTCTGGGTCTCTTCGTCCGTTAATAAGTTG
CAGACCTGTCTCCTCCCGATTTGGCCTGTTGGCCTGTGTGCTTCTGCGAT
AAGAACAGAAGGCCTGGTCTGGAGCTGATTCAGGGTCCCCAGTCTTTGGG
GGCTGGCGGGCACACTTGGGATTTTGAGGTGGGGGCCTCTGCAAAATAGC
TCGGGGTGGGGTTGCTCATTCACAAAATAAGTGACATGGAGGACACACCT
AATGGACCGAAATGCTACCTGCACCCCCCTCCAGCAAGTGGCTCGCTTTT
GTCCTTTGCTTCCCCCCCTCCCCATCCAGAATCACCAGCCTCCTCTCTTT
CAGTCAGTCATGGCTGCCTTAACCCACAGTTTATTATTTTTTTTAGATTT
TTTTTATCCCACCTTTATTATTTTTATAAATAACTCAAGGTGGGGAACAT
ACCCAGCATTCCTTCCTCCTCTATTTTCCCCACAACAACAACCTTGCAAG
GTGGGTTGGGCTGAGGGGGAGTGACTGGCCCAAGGTCACCCTGCCGGCTT
TCATGCCTAAGGCAGGACTAGAATGCACAGTCTCCCGGTTTCTAGCCTTG
TGCCTTAAGCACTAGACCCAACTAGCTCTGTTAACAAAATTTTTCATTCA
TTCATTCATTCATTCATAGACCAGTTCAACAAAGGACTGGGGTCTGTATA
CACTTTCAGTTAAAATAAAATGTATTTTATGTGACATGAAAATCCATCCA
GGAAACCTGTAAAGATGCATTCTCCTTGCTACAGGATAGAAAATCAGGCT
AAGAAAACTCAGCCCACCAGTCATGATGGCTAAATGGGATTTTTTTTATT
CAGGAAATTGCTGGGACCAAGAGCAGTCCTTGCAGGCTGCTTTTATATCA
TTCTGGCTGAGCTGTGTTCATGACCAGATGTCCATTTTGCAGATGGATTT
CAATTTTGGTGCTCTTTTGGACCCACTTTTTGATTTTTGAGATGACCATG
CAAGCAAGCACCAAGAGCAAAGCTCACTCAGAAAATGTTGGTTTTTTACA
CTTTCTGTGTTTCCTTTGGATTTGGTGACACAAAGATGCACCAGGAATGG
GAGGGGACTCTGCTCTTTTCCACTGCAGTGTACAAATCTCCGGACTATGA
AGAACTGGCCTTTGAGCTGTTGCTGGAGCGGCTGGTGTCCATTGGGTACC
CTCATGAAATCCTGGAGTATAAGTATGATCCCACTTTCCCTACCAGGTAA
TGAAAGACCCAGTTACTCTGTCCTTCCAGAATTGGAAGCTCAGTTGCTGT
TGGAGACTTTGATGCTGGATGTGAACTGCAGGAGGGAGCCAACCAGTGAT
CTTTCCTTTCCTTCCATTCTTCAGGGGCCTGATCTTTGATGCCCAGTTCG
GGAACTTGCTGAAGGTGGACTCCCATGGCAATCTGTTGGTGTGTGCACAC
GGCTTCCGCTTCCTCAAGGGGTATGTTCCCCATCCCTCCCTTCTTAGTTG
TGGGATTCATCTTCTGCTCCTGTCCTGAGACAACTGTAATTGATCATGTA
CAAAAAAATCTGTGTTAGCCCCTTCCTTTCCTGAAAGAAATCCCTTGGAG
CAGGGAACTGAGGGCCGCTGGTAGCTCACTTCCCTCCCTGTGATCTCTTC
CGAAGGGGCCAGCTGGCTTTCTTGGAGGAGCTCCTGTGAGCTGTTGGCCT
CTGGTGGCTGCTGGAAGATACTGCGTGGATCAAAGCAGGGGCCTTACACC
CTTGCAGGGGCTCCCGAGACAGACCTTTACTTTGTTTGGATTTAGGAGCT
ATGTGCCCATAACCTGGTTAACCACTACTACTTCATTGCCAGAAGTCAAG
TATGGATAGTGTGTGATGGTGAAAATGAAAGAAATTAAGAGGGACAGAGC
CTCCTTCCTCCACCCCTGGTTTGGCTGTGAGGCAGGTTTCAGAGCAGCCG
TTCCTTTGCATTGCTATTCTGGTTGCACTTTTTTTGGTTTTTTGGCAGAT
TGCAATTTTTGCCTCCAAAGTTCTACATGGTCCATTTTTAGTTTGGTAGC
AGAAACCTTCAGATATTTACAATGTCCCTAGCTAGGTACTGACTTTATTA
GAATCAGCCTAATACAAGTATTACCTAATTACAGATCTCAGTTTTTCCCT
CATGGTTTGGATTGGCTCAAATATTTCAAGATATTTCCCTAATATCAATC
TGTTACGTCACAAGGCTGGACGGTTGGGAACTTTAGCCCATCAGCTTCTT
TTCCCTGAAGGGGTGAGGCGGATTTGGCTTGAACCCACCTGGGAAAGATA
CAGGTTCTTGTGGTAATGATGACCTTTGGAGGTAGGTGAGTCTCTTGGCT
GGAACTCCTCTGTTGGGCCGTGATGAGCGCCTCAGAGCAGGTCCTGGAGC
GGCACTTGGTGGTTCACCCCCTTCTGCATCCGCGGCCTCCTCACCTGACT
CTGGTGGAGTCTCTGCCTGGGCTTCCATCTCCCTCTGGGTCAGAGCGGTG
GCTGTGTCTTCTGGCACTGGGCTGAGCATCTCAGGCTGGCAACGGCCTCT
GCTGGCTTCTGCTCAGCTGTCACCCTCTTGAGCATTGCGGCCTCTCTCCC
TCTCATCGAAGTACACCGCTCTGCGTATGTCCGCTCTCCCGCCTTTGGGT
TCAGGATCCTGTAGCCCTGGCTTCCTGGAGCATAGCCAGCCATGACCCCT
TCTTCAGCTCTGGGGTCAAGTTTGGATCTCTCTTCTTTTCGAAGGTGGGT
GTAAGCCTTGGATTCAAACACCCTCAGATGCTTCACCCTTGGTTTGTGCC
CATGCCATAGCTCAGAGGGCATTAGCCTGTTGGCTCTGGTTGGCAGTCTG
TTTTTCAAATGCATAGCTGCAATGATGGCATCTGCCCGCTGTTTGTCAGG
CAGATCTGCCTCTAGCAGCCTACGCCTTACTGTGCTGCTGCCCAAGGCTG
CGGGAGCATCTTCTGTAGAAGGCCCAAGCATGATGTCCCACATCTGGTGG
GTACAGGGATTCCCAGCCTCTTCTGACCAGCAGGTGGCAGGAGTGCTTCT
CGTGCTTCATTAGGGCCAGCTCAACTGGGGTTCTGGAGCTCTTCTGGAGC
TCCTCTGCTTCCTGCCAGTCCAGCCTCAAGGCAAACCAGAGAGGGAAGCT
GAGAGGGCAGATTTCACATTCCACGTGGATAAACGAGCTTGAGTAATTTT
TCCCATAAAAAGGCTAGGCATTAGGATTTTTTTCTAAAGCAAAGTGTGGA
GGGCATAACCAAAGTGCAAGTGGATGGGTAGAGAGAATATTTTTTCTGCT
GTAGAATCTAATAAGGAGGGCCAAGAGATTCAGAATGGAGGGAAGAAACC
CTTCCCCGGGGCACCAGGTGGATGAGTGGAGTCAGGGTCAGGCAGATTCA
GGGGGGAAGCGTGTAGCGCGCCTTTTCATTCAGAGGCGGCTGCTTTTGAA
GTCCGAAAGTCGGGCTTCCTGGAGGTTCTCCGTCCCTTTTCTCCTGTTTG
GGCCGCATCGCAGCCCCTCTTCCCTGACGCTCCTGTGCGCTTCTTCACAG
GAAGGAGGGGGGCAGAAAGGGAGGGGGCACTGTTCCCTCCGAACTGCCCC
AAGGCCTCTGCAGAACTTCCAGCAGATGTTGAATCGTACCCTGCCAGGGT
GCTGTGCCTCTGCCTCCTCCCATCTCCAGCAGCCAGAAACCCAGCCTGGA
GGTCAAGAGCAAAGGCCTGGGTCCCTGCCGAGGAACCAGACCTACCAAAG
ACGCAGCAGCCTGTTCGGGGGGCAGCGACCCCCATGGGAGAAGTTGTCCC
AAGGGAGCTGGGAAGAGGATTGCTGGACGGTTAGGAGTTCCTTTTACACG
TTCAGCAGAACTGGGGGCTTGGGACACAAAGCCTTAGCAACATGGGCCTT
CACTACAACTACAGCCCATCCCATTTAAGACCTTCTCTGTTTTTCTATTT
CTAGGAGCGAAATCTGGAATTATTACCCAAACAGGTTCATTCAGAGGGAC
GACACAAAACGTTTTCATACTCTAAACAGTTTGTTTAATTTGACAGGTAC
TTGCAAAGGGAGAGTTGGGGAAGAGGGAAAAAGGGCCGGCCTCGGGTCAG
GGCACTGCCTGTCCCCAAGGATGGCACAATCCGGCTGTTCCTTGGCTGGG
AGGGATATCTGGCACGGCCCTGTATTGATTTCTGTGGAAGCGCAGGAGCC
CAGAAGTGGCTAGCCACGGGGCTCACTTTTGGGGCGGTTCTTCTCAGCAG
AATTCGCCACTCCTGAAGAATATGGTAGGGTCTTTGGAGATGTTTTTCTG
TTTGGAACAAAAAACAAACAGTTGGTCCCCCCTTTTCAAATGATGAAGTG
GCCTGTAGTCTCCCAAGGACTTTTCCATTAGGTGCCACCAAACTCTTTGT
GGAAATTGGACAAAGGGTTTTAAGGAACGCCCAGTCTGACAGATAAGAAT
CCTAGTGAACACACCATAATTTTCTGATTGAAACTTGGTGACGGATTCCG
GTTTTCTCTTTCCCGATGGCTAACCTTATTTTGTGTAATAGAAGACATAT
GAGCCAGGGCGGGTTGGCAGTTTGATGTTTGTTAACTTCCCAGGCTAGGG
CTGGGGAAGAGGGACGGGCCCAAGGTCCACCAGGGAGCTTTAATGCCCAA
GGCAGGAGTAGAACTCGGATCTCCCTGCCCCTAGTACGGCACGTTCCCTG
CTAGATCACACTGGCTCTCATAGGTGTTTTTGTATGTAGAGAGAGAGAGA
GAGAGAGAGAGAGACCTACCTTGGCTGGTATGGCAGCTGGGGGCGGAGGG
CTGGGGGAGAGGAGCAGATCCATCTGAGTCTGCAGTGGCTGCTGCTGCTG
CGAGGGTACGCGTCTCGCCGGTTGCTTGCCCAGGCTGTATATTGATTAGT
TTGCTTGCTGAGGTTTTGGTGTCTGTGTGCATGCATTCTGTACACGCTCT
TGTGCCTGCTGATGTGGAGCTTTCAAAGTGTATTTTAAAAGGCGAAATGA
GCTGCAGTCGGTGACACGTGCTATTCGTGCAGCTGAGCAGCAACGGCCAT
CCCCGTGCAACGCTTGGGAACCCGTAAGGAAACTTAACAGCATAGCAATG
GATGGAACATGCAAAGGTGGGGGGGTTGTTCACTCACTGCAAAGTATAGA
GCCTAAGAGGACAAACGAAAGAGTAGGCTGTTCCTTGTCTTATCGGTTGG
CTCCAGGGTAAAAAGGAAAATTGTGTTAGCAGGAAACATCAGGCTCTTTG
CTGGGGGGGAGTTCGGTTTGCTTAAGCAGTCTTCCCTGCTACCAGTCTTC
CAATCTTTCTGCAAGCTGGTTAGCAGCGCTGGGCTGGGTCAGCTACGGCT
CTGCGCTGTGCTGCGGCTCAGGGCATTCTTGCAGCCTCAGAGCCGCGGTG
CTCCAAGAAGCCCCTGAGCCACGCAGTTTTGGGGCTGCTTGCCTCCCTAC
GAGGCAAGGTGCAGGGTGGCCAAAAGGGCAGAGATGGGGGGTGATGGGTG
GGTGGGGGGAGTTGAAGAGGAGGCAGTCCCTTAGCTTACTGAGCCTCGGG
G
>snake_contigs.fa.12
GGCGGCGGCGGCGGCGGCGGCGGCGGCACAAACTGTGAAAGCGCGCCTGC
CGCGATAAGCCTTTCCTCCCTGCGCGCTTCTCCGACGTGGGGAGACCCAC
GGGGGCGCCGAGAGCCGCCGCCGCGGCTCATTCTCTCCAGCAGGCGAGCC
AGCCCTGGAATGCTCTCTGGGATGACTTACATTGTGACCGGGATGAGGGA
AGCGCACTCCTCCTGGTCTTATTAGGCCTCTTGGCGACTTTTGGTATCAT
TGACCATGGGATCCTTTTGGGCTGTCTGTGAGGGCTGAGGAAGTAAGCAT
TGTTTTACAATGGCTCCACTCATTCTGTACTGGGCAGTTCCAATGTGTGT
TGGTGGGGGAAGAGAGGCTAGCCTGCTGGCCCCTTACTTGTGGGTTGCCA
CAGGAGTTGGTCCTGTGTCCCCTGCCTTTTGACATCTGTGTGAAGCTGCT
GGGAGAGGTCATCCAGTTGTCTGTGGTGTGGTATCATCAGTACTTTGGGA
GTACTCAGTTGTACATCATCAATGGACTGTGAGGGAGATGTTTGTTTGTT
TGTTCGATTATTTAATTTATTAAACAAATGTTTAAGGCCACCCCACTCAC
ACATGGTGACACCCTTTTGTAGTTCCTGGAGATTGTCAGGGTCTGGATGG
GACTGGATTGAAGTTGAACCCTGGCAAGTTGGAGTTGCTGCTGATGCATC
AAGCTCCTTTGTCATTGCACTACACATCAGGGAGTAGGTTCATAACTTGG
GCTCTTCTGATGAATGGCTCAGCAGGTGGAAGTTATGGCCAGTGGAGCCT
ATGTCCAGCTTTGGCTGGAGTGCCAGTTGCAGCCTTACCTTGGGCAGGAG
GATCTGGCTGCAGTAACTCATGCCCTTATAACCACCGAGTTAGACTATTG
TAATGTGTAGACTATATAGGAGTTGTTCTAAAAGGATATTTAGAAACCAT
GGTTGGTCCAAAATGCAGTGGCCCACATCTTTTTGGGCTCCTGTGTGCAT
TGGGAGCACACAGTAGTAGTTTTGTGGATCCTGCTTTGGTTGCCGATTGG
TTTCCAGGTCCAATTCAAGGTGCTAGTGTTGACCTAGTCCCGGTCCCACC
TCAGGCACGAAAGCCGGCTGGGCGACCCCGGGCCACTCCCTCCCCCTCAG
CCCAGCCCACCTCACAGGGTTGTTGTTGTGGGGAAAATAGGAGGAGGAAG
GAGTATTTCGTACATTCGCTGCCTTGAGTTGTTTATAAAAAATAATTAAG
GTGGGATATATATATAAATATAAATGTAAATGTAAATATTGCACCCCAGG
GAGATCAGACCGGCTCCCTTTTTGTTTGTCTTTCAGAAGCTCTGGAGACC
AAATTGTTTTGGAGGGCTTTCCCCTGATGTGAATGTTGCCATCTTTATTT
TTATTTATTTATTTATTTATATTTATTTTATTTATAGTTTAAGTTGTATT
TTTAGATTTTTATTGTTCTTGTAGTTGCTTTATTCCTACTGTGGATGTTT
TAATCAGTCTGTTCACCAAGCCACCCAGAGTCTCTACTGATTGTGGTGGT
ATAGAAATATGTTTAATAAATAAATACAGTAAATCATCATGGGTTTGTGT
GTGGGAGAGTCGTAACAGGCTCTGAAGAAATGGGAATCATTTGCGGCTTC
TGACTGCAGCTGTCCTTCCCACCACATGTGTTGAAAAACTGCAGTGCCCA
CGGTATCCTAGGAGGAAGAGCAGATCCAAGGACCAGCAGTGGCCAAACCC
CACCTCACTGGTTCCTTTTTTGCTACTGGGGTTGCATCCCCACTTTTTGT
CTCACCGGGCAGTGAGGAAGCAGGATGGCTGGGAGAAGGGAGAGCCAGAG
GTGTCCCACCGAAGACACTGGCGGGGCTGGTGCAAAGGGAAGAGTCTCTT
CTGCCGTTGTTGGGGTCCTTTTGGCGAAGGAGCAGGGGGACCAAACAGAA
GCCCAGAGTGGTGAGAACAGGCCCCAGCCTCCTCTGCCTCAGCAAAGGGC
CTGGTCCGGTGTCTTTTCAGTAGACTGACAGAGGCCTGAGGATAAATAGA
ATTTACTGGCATTTGGGAACCTGGTAGCTTATTCATTGCCTTTCCTGACT
CTACTTGCCTCTCACTGGCAGGAGCGGCATTGGCAGTTTTATTCTTCCTT
GGCTGCTTGCCCCCTCTGCTCTGCCGCCTCTAATGGCAGTGAATTCCTCG
AACCTCCTGTTGTCTGAAGATGAATTCCTTGTTCTGCCGACTCAGTGACT
GCTTTCCAGTGCTTGTGCCGGGACGTAAGATGCCTCTACCACCGAGGCAG
CCTCTAAGTGGGCTTCTGTTTCCCCGCCCGCCAGTGACATGGACTCCTTA
TCTGAGCATGCTTGTTTCTGTTTGTGAAAATCTCCATTGACCAAAGTCAT
AATGGGTATTGGAGGTCATTATCTATTGGCCTTTTCTGGTGACGGCGTTG
GTATATGGAAAATTGCAATTCAGAATGTGAGTGGAAAAGAGTAAGAACCA
ATGAAATAAAAGAAAGGAAGAAAATAGACATACAGTGTGTCAGAAATCAA
AGGAAAGGAAAGGCAGTCTGATGAGTGAAGACGTGGCTAAAGGGTATGCC
AGAATGTGTGAACTGGTATCACCCAGCTGTGGTGGGTGTGCATGAACACA
GAATCCGTTGGTTGGTAATAGTTGCATGCTGTGCTCCAGTGAATGATGAT
AATGGAAGAACCAGACATTATTTTGGAAACAACATGAGGGACTGAAAAGA
ATAGAAAAATGATTGGACCGTTAGGAGGCCCAAGAATAAATGAGAAGGGA
GACTGTGCGGTGACTGTGTGGAGCAGACTCAAAAAAGGGTGGTTTGTTTC
AGGTAAGCATTGCTCTATTCATACATGGCGAAAGAGTGAATATAAATCTA
AGAGCATATTTGTAATGAAAGGAGCAGATAATTAGTGAAGGACAGTAGGG
TTATAAGAGGTTCTGAATGTGAGAGGTAATTTTGGTAGAGTCGTAATTGG
ATTTTGGGGAAAGTGGACATGGGAAAAAAAGCAAAGCGAAAGAAATTAGA
GTGAAAGTAGAATTTATTATTATTATTATTATTATTATTATTATTATTAC
ATTTATATCACCGCCCATCTCCCCCCCAAGTAGGGACTTTGGGCAGTTCA
CAATAAAAACAGTTTAAAACAGTTTAAAATTCAATAAAAATCATAAATAA
TACAAATATACCAGACAGTGAAATCTCAGCAGCGACAGCACTGTTTCAGT
CCCGGGCCAGATGACGTCGGTCCAGGGCCAGACTACAGGGCTGGCCAGCC
AACCCTGGGAGCGGCTGTTACCCTCCCGCAGAACGTTTTGTTCTAACAAA
ACAGGAATGTTACACTCCTGCAGAAGGGCTGGAGGAAGAGGAACTTTGAG
TCCCAAGGGAAAAAATATAGGAAAGGAGATGTGGAAGCTGCTTGGAGCCT
AGTGAAAAAGTTGTTGCTGAGAGCCACAGAAGTGCCTGGTGCTGTGATGG
TGGGAAGGATGAAAAAACAGAAGCTTAGCAAGGCAGACTGATGGTGATGA
AATGAAACAGGCTGTGGATGAGAAGTAAAACGCACCGCTATAAAAATGAG
GATAAGAGGAAATATTGTATAACGTACAGTAAAGAAAAAGAGACTTGCAA
AGAATGTAGACAAAGAGCAAGGAAAGATTAAAATTAAAACAGGCAGATAA
AATGCAGAGAAATATAAAAATAAATTGAATACAGTGGGAATGGACTACTT
ACCACTGCAGGAAAGCAGTGACTGGGAATGCTCTGTTAAATGTGAACATA
TGTTAGATAGCAGATGCAGTATTATTGTCCCTTAAATTCTCCCTTTCAAT
ATGAGTATGTGTTAATTAAATAGTTGTAGTATTGTTTTCTTTATCTTTTT
TGATTGTATCTTTTATTATTGTTTATTTTTTGATGTTAGGTAAATACACT
GAGAGCTTTTGTAGCGAAGTCAAATTCCTTGTATACTTGGCCAATAAAGC
TTGCTTGCTTGCTTGCTTGCTTGCTTGCTTGCTTGCTTCCATCCATCCAT
CCATCCATCCATCCATCCATCCATCCATCCATCCATCTTAAGAAGAGGCT
GTGGTAAAACAAGAGGATATAAAGCCAAGAATGAACAGGTGGTCCGAGAG
GACTTCCCACGACCTGCACAGCAGGCGTTGGGTATTTCTTCCTCAGTCGT
GGAACTCTGAACACAGTAGTCCTGTGGAAAAGAAAATCAGAAGACTGAGG
CAGGGGAGGGGAGTGAGACAAAGGAATATTCTGCAACTGTGTCTGAACGT
GCTCGTAGCTGAGGAAACATTTCAACACTCTTACAGGTTCCACTAGGAAA
CACAGGAATAGCTGATTCTGGCAGCAGCACTGAGAACGTGGATGTTGTTG
TCAGGCTTCAGCTTGTTTGCTCCTTCTGAAAGTCCGCTCTGGCTCTGGCT
CTGGCTCTGGCTCTGGCTCTGGCTCTGGCTCTGGC
>snake_contigs.fa.13
TTGTTTCCAAGACCATTAGTCATTCCACATGACATGGAACTGTTGCTTTG
TGGTCACACAGTAATGAATACAGTGGAATATCTACTGCGCTTACACTGTG
GGAAAGTGATGCATTAGAATTATGGAAGAAATTCATCTGAAAAGTCACTT
GTGCTTTTTCAGTTGTGGTTATAGTATGGGCCACAATCATGAGAGTCATG
CAAATGTAGGTGATGGGACTGGGGCTGTGTTGTGCCAGTCATGATAGTCT
CAACTAATATCTGAGAGATACCAGTTGGTGGTGGTGGTGGTGGGGAAATG
TACCCATCTTGGTCCTACTGGATTCATGGATGCTGCTGGAGCAGCAGGAA
AAGGCTCTGGCCAAGGGACCTATGTCAATCCTGCAAAGTAGGCCAGACTA
AGAAACCAATGCCATATGGTTACTTTTATTGTAACAGCTATATTAACAGA
ATCTTGGAAGTCTGAATATACTTCCTCTCTCACTCATTTTATCTTCATGT
GAACTTGGAAAGGGCTTGTCTGAGATGTTTTCTCAAATTAGTTTCTTGGC
CTGGTCTCAATCCCCACTTAATGACTGTTGCCTTGATAGTGGCTTTTCCT
CCTGTCCTTCAAAGCCATTCCCTATTCCCTTTTTACCTTTTGATCAAGTT
CAGCTGGTTTGCCAGTTACAGTTCTACCTGCACAAGGAGGCATCAGCAAC
AGTGACTCATACTCCTATCATCATTCAGTTGGACTACAGCAATACATGCT
TCATAGGTCTGCATTTGAAGATGATTCAGAAGCTACAACTGCTACAGAAG
GGAGCAGCCATTCTGCTGGTAGGTAGATCCTGGCCCTGTAAAAAATGAGT
CTGTCTGCTTTTGTAGGCCATCAACAAAGGGCCTTTGGGGATATTCTTGA
CCCTTCATTCCTGGCTCCTAGGAGGCTATTTAAAACCTTCCTTTTTAAAC
AGGTGTTTGATGCCTTTGTGGCCAATGGAAAAGAGAGATGGGCATCCTTT
AGATTGTTATATTGCACTGAGTGTGATTAGAGAATCCTGTTCAGGGTTAT
GAGATGACAGCAACATAAAAATTATGTGAGCAAATAAATAAATAAATAAA
TAAATACATAAGCAGAGACTGAGCAATAGGAAATGAACCAAAAGCTTAGA
GAAATTTTACAAGAAAACTAAATAATTAATAATGTCAACATTACCTACCC
ACAAAGGAGATTGGTAGTGTTCTGAAGTACTGTCTTTACTGATGTATTTA
TAAGGTTGATATGCTGCCTAAACCCTTTGGGCTCTGAGTGGCTGTGGTGG
ATTTCAGCAGTGCCGCTGGTTCTCAGGAAGGAAGGAGCACATTCTAAGAA
GGAGGAAAAGATAAGAGGAAACATAGTCCAAGGGGCAGTTGTGAGAAAAT
GAAGAGGTTCAGGATAGTCCTGTCCTAGAGCTCTACCAGGTTATTTCCCC
TTAGGGTAGGTAGAGTAGCTTTAGTCTGGCAAGATTCTGTCTACACGGCA
TTAGCAAATAAAGAACTGAAGTTTGGCTGGACTGATTCTTTGTCATTCTT
GGGCTGGGCCTGACAGTAGCTTACCAAAATACATTAAAACATCTGTGAAA
CAGTTAATAATAAGAAAAAATATAAAAACCAACAAAATCATAAATGGCCT
GGGTAAATTTTTATACATATTTTTCTACTATGCACTTCTAAGATTTTCTT
TGGCTTCTTACTTGATTTTGGTCCTACTGTCTGGCTTACTTTAGCCATTA
ACTGTGTAATTTAACTGTATAGCGCCAATGTTTTATGAATTTTGTAAGGG
TTCCTGAGAGGCTCATTTCAACCCCTCAAATAAATAAATAATGCCTGTGA
TCCCATCAATTACAACCATTAACACATTATTTAATATGGTGTACAGTGTT
CCTGAGAACTGGGTACATCATAAGATCCTGGTCATAGTACTATTTTTCCT
CATCTGAGAATACCAAAACTAAATAAAGCAAGACTCCCAGATTACAAGTA
TGGAACCTAAATAAGTGGTAAATAGTTTAGAAAAACAAATCAGATTTAGT
TCTGATGCCTTTATCTCAGAGGTGTATATAGAACCCCCAAATCTTGAAAA
ACTCTTAGGCAATTCTTCTGAAGCTATTGGCAGGAAATAAGGGTTTTTAT
TTTGTTTTATTTTGCAGGAATGCCATCATACATGTAGTTCCATGCAAGGC
AGCCTGGAACTAGCAGCCACTAGTTGGGAGCTGGGACCCAGATGGTTTAC
ATAGGA
>snake_contigs.fa.14
GCAGGGGGTTGGACTGGATGGCCCATGTGGTCTCTTTCAACTCTATGATT
CTATGATTCTATGATTCTATGACTGGTATACACCTACATTGTACTGGAGA
CCAGGAACTAGGCTGCAGTGGAATTACTGGGTTGTCTAAAGCTGGCATGC
CCGCATATACTGGATCAGAGTGCAAAGGAACCAGTGAATTGTTTCTAGAA
GACAAGGACTTCTCAACTCTAGGCAGCTCTGGGGGGCGTTTGCAGGGCTT
GGAATAACTCACAGTTTCCGGAAGCAAATATGAGCTGGTGTGGCCCCTCT
GTATAAGTCTTCATTGGAGCTATGTGCCCGGACAAGGCACAGGCTGAAAA
TGCCTCTGAAGGCTGCAATCCGTGACTAAACCGACTGCGCTGAGATAGCG
ACGGCTGGGAGAGACTTGCAGGCAAGATGCTGGAATGAAGACCTGAAGAA
TGCTCTCCTTCCAAAGTAGAATACTCTGGTGCAGCTTCAGGTAGGGTTGC
TGGTGCGTCAGTGGAGCTTGGAGGGAAGTCGACAACTTCTTTCATTGCCC
AATTCAGATGGTTGACCCCAGCAACCGGGATCCTCCTCTTTCCTCCTTTT
ATTCTGCTCTGTTCCCACCCTTGGCTTTTCTCAGCCATTCTGGCTTCCCT
TTCCATGGACCTCTTTTGGGATCTTCTCTCCCTTGAGCTGATTGGAGGAT
TTGAATCCTCCTCCAGATCTCAGCCAATCACAGCACCTGGCTTCTCCCTG
CTGCTGACTCATTTCCCATGCTCTGCTCATCTGCAAGCCCTGGGTAAGTT
TCGTTTTCTTCCCCCTGCTTAGACTCATTTTTGAATCTGAGCGCAGGGGA
AGGAGGGGCAGACTGACTCCTTACAAATCCTACTAAACTGAAAGGCAGTA
GGAAAAGCTCCACAGGAAAACCCAGAAATCTAAGATGGGTCTTTTCTGAG
TCTCTTTGGTGGGGTATTCAAGGCTTCTAAACTACGCATGCATTTCTCCC
CCTGGAGAGGGTCCTCCTCCTCCTCCTCTCCAGCAGTACCCCTGACCATA
ACTGTCTTTATTCTATGCTCCATATTTAGTTTCAGTGCCTTTGAATCCTA
GCCGTTCAGAACAGATTTAGTTCTTTTATTTAAAATCTACATGAAAACTT
TTCAGATGAGATAAAACCATACCTGATCATCACAAATGAGTTTAAGAATA
GATTCCTCATATTGTGATTTTAATTTTCCATATGTTTACTGAATATATTT
GCTTTGAAAGCCTGTCTTCATATGAATTTGAGGTTGTCTTTTGAGTAGAA
TTTATTTCAGCTTTAGGATAATACACTTTTCTGCACTCCATTTTTGCATT
GTACTGAAATGTACTGTATTGTATTTAAGTGATTTATGATGTGAGATTTT
TTTTCCCAAGAAGTGGATACTACTTTTGTATAATATGTCCAATTTTAGTA
TATGTCTGCCAAAACAAGCACAGTATGATGCTTACTTTTGATAACAGCAC
AGATCACAATCTACTTTTAAACTAAAATACTTAAACTTTTAAGTCACTGC
TGCATCTAAAGCTCAACTCAAGAGTTTATGCTGCACAAATCCATAAGAAT
GATTTTCATTCTGTGGAAACCTTAGCTGACCCACTGAAATATTCTAGGAT
GAGATCAGTAGTTAATAGCTGGTAAAGTCAATGATGTCTCCTTTCCTAAT
CATTTCAAAAATTATTGATCAACCCAGAAGACATTTTTTTCATCTTTGTA
ATAGGCAAGCATTTCAGAATCTTGGTGCATTTTCCTTCAGCTGGAAGGAT
GCAGACCATACTTATTCAAACACAATTATAGTTATTTAAAATATAAATAA
ATATCTAAATATAATTGTTATATTTAGTAAAGAAGAAACATGAAGTAGCA
TGTTAGGAACCTGAATGTTTCTTCAGTGTGAAGGCCCAAAGGGTCTTGCT
CCCTCTTAGAGTCTTGGAAGGGGTTAGAAAATACTGCCTTACTGTATCTA
CCTTACTCTTTGGTGGGAAGAAGCATGTCTTTTTCTACTTTGGCCACAAT
ACTAATGCAAAACAGTAATACAAATCTGAATCCATGCTAGTTTGTCAGTT
TAAGACTAGCCATAAGTGCCAATTTTACAACTTCTTTCCTAAAGGAATTT
CTAGACAAGCCTTGCACACTTCCACTCTTTATTCATTTTAGCAAATGAAC
AGGTGGCTGTTGTAAGAAAACCAGATAGAAAAAGTTTCACCCAGCGCTAG
CTTAGCATCTAGAAATTCTGAGGAAGCCTTGCTTTCTGACAAGCTGTTCC
ATGTAGAATATGAAATATCTTTTCAGCACTTTCAAACTACCAACTCTCTT
TCTCTCTCTGTCTCTCAATGTTTGAAAAGGAAACAAATTAATGAAGGACA
TGAGAGGTAAATGAAAACATGTCACCGAATAAAAACAAAGTTCAAAAGCT
CTTAATAAATTAAAATTAACAAAAGCAATTTGCAGAGTGTTTTATGTATG
TGACACCGACAGGGTTTTATTGGTGTGATATCATAATTTGGCTGTCTTTG
ACCTGTTCTTCTTGGCAGCACTTCTTCTGAAGACATTATGCAAAGACTAT
GCCAGCTGACAAAGTGGAATGCTGGGGTGGGGGTGGTTTTCCGGAGTGCT
GTGTAACAAAGGGAATTTAAGTAGGGCCATAGAAATGTTTCATTCAGAGG
GAAACTTGTAGCTCTGTACTTCAGTAGCTTTTTGCAGGACCTGGGGAAGA
GTGCAAATGAAAAGAGATGAGAATGAATTAAACTCTGAAATAGCATACTC
TTCTGGTCTTCTTTCACTCTCCTACAATCATCATTTTCACAAACACTTTA
AAATATCTTTTTCAGCAGCCCACTGCTGAGTGGCTTGTAAGTATGTCTGA
ATTGGCACATTTGTAGATTTATATGCTCTGTGCTATTTTAAACCCTATTA
AAATAATCTGAAGTCATGTCATGCTAACTATCCACAATAAAATGGATTAG
ACAAACCAGCTGATCAGATATAAAAATTGCTTCAAGGGCTTTTTCAAGCT
TGCCTCTCATTTAGAACAATTTTCACATGAATTAGTGTATTAAACAGAAT
TTCTATATGATTAAATTAATTTACACATTACATCAATTCTTAGGAAATTT
CCTAGAGAGTACTGAAGTAGCCTAGAGGTCTTAATTATAGATTTTCACAA
TTGTATCCATGTTACAATTTTGCAAATATTGGATTTTCAGTTCATAAAGC
AACATCTAGTTATGGTATTGCCATTCAAAAACCATTTAACTATCGCTAAT
TTCTCAAGAAAGAAAAAAAAAACACTTCTGTTTAGAAACGGATATAGTCT
TGTGAGTTTTATGTACACCTAATATTAATGTTATTTGCATATCAATTTCT
CTTTCCTTACTGAATATTATACAATATTATAAAAATTTCCAACTCTTGGG
TCAGTATCAGTGCTCAGCTGTTTGGATAGTGAAGCAACTTAAATATGTAC
TCTGAACTCTGAGAGGTTTTACATGATCTACAGCTTCCCTTCCTGCTTCT
CTATTGTATATTCAGTAGTAGCTGATCATGAAATTTAACAATCATTAAAA
GCCTTAAATTGTTTTCATTCATCATAGCTCAACAGCTCAATCCGTAATTG
TGATGGTTTCTCACTTATGATGTGTCAACATTATGTATCATTTTCATATA
ACTTATAAAAAAAGAAAAGGTCACCTGCCCATCTCTTCCTCTATTCTAAA
TTCTGTAAACTATCTGTTGTGTTAGTGACAAACTACAAGAAGCCGAAGTC
TTCTCTATCAGTTTATTGTGTTCACTTCACAGGAATTCTGCCAAGTAATC
TTGCTTCCCTGAAAAACCCCTCTATATCCTCTCCCCCCCTCAGGGCGGCT
CTCTGTGAAATCTCTTACGCTGCTGCGCCAAGAACTCCAGGTTGCGCGCC
CTTTTCTCCCCCTGGAATGGGGGGGGTGGTTCCTGCCCACATCCAACACT
ATCATTACAGCCTTATCTAGAACCAGCTCTATGACTACTCATCATTTTCG
AGAAATTTTTCTCTTCCTCCCTGCCCAACATAAAAAACACAAACAAAGGA
GCATAACCCCTTCCCCAACTGCATAGGCTACAAGGATCATATTAATTATT
CTTAAAATCATTAATTAATCACATTTTAACTGAAGTATGTTTTAATATAA
ATAAAATATTGAACCAAAACAGTCCGTTATGAATGAGACTCTTCTCGGAA
CTGCTTAAGTTTGGAGTTTGAACCAAACCTTGTGCCAATGCACACTAGCA
ATATACTGAAGCCCACTTGGAGTTGAAATTACACATTAACATTGAAAAAA
AAGTGGAATTTACAAATCTTCAGTAATGGTCAATAAACCATGATGATAAA
GGAGTTCAGCAAACTCACTTCTTCTGGGCTGCATACAGCCTACATGGTGC
ATATATCATTCTGAAACTTGCCTTAATAATAGATATATGAAAACAAACTA
CCAAACATTTTGAAATGCATGCTAAAACCCATTTCAGACTGGTGTCCAAG
GGCCACTGCTGTATAAAGCAAAACTGTAATCAGGGGTGTACTTATATATA
ATGGTTCTAGAAGTTATTAAGGCTGGAAGGAGTGGGTTTTAACAGTTTTG
TGGTGAAGAGCCATACTTACTTCTGAAAACAAGCCGAGACTGGAATAGGA
GACGGACGTCACATTTGATTTAATTTAATATTGGATGTTAATATTAATTG
TGATTTTCTAAACTCCCCATTCTTTCAAGTGACAAATTACCATGTGAGAT
GAATCCAAGCCTTGGAGGTTGTAGTCCTGAATATGACCCTGGGACTGCAG
TTGGCAACTGTGACTACATTACTTCAGTATTTCAGTGCAAAGACTGAAGA
AATAACCAGTCTTACAGTAGACTTCAGCCACTGGCCACGCCTGTCAAACT
GTACATTTGAAAAAAAAATGTTTAGTTCACATGTTTTGTTTCTGTTTTTA
CAATATGCAAATATAAGTGTTCAAAATATTTATCTTTAGCTATATTCTAT
TTCTTTATTTCTTTTATTTATTTACTGGATTTATATGGCTGCCTATCTCA
CATTACATGGCTCTGGGCAGCTCACAATATTAATAATAATAAAAAACATA
TACCAAAAAATATAAAACCCACAGAACCCAAGGAAAAAAATTTACAAAGC
TGTAATCTAACACTCAGCATAGCCAAGCAATGGGCTGTGTCTCACACCTG
AGTCCCCAGGATCAAGCACAGAGCCACGTCTTCAGGGCCTTATAGAAAGC
CAACAAGGATGGGGCCTTTGGTGAACTCCCAGACTCCTCCAAAATTTGTA
ACCAATTTGTATTTTAAAGAGCAGGAAAGGGAAACTATTAAATACAATAG
GAGAAATCATATTAAGTGACTTTCCTTTAGTCATGCAGTTTTTGTTCTGT
CCCCATTTATTTTTTAACTTGGTGTTCACTACTTGTTGGAATGTGGCTCC
TAGAATGCCAACCCCTCAGCCTGCAAAAGTATGCATGGTTCTGATTGACA
CAGAAGTGTTTGCTGGAGAATTTAGAGTATTGTAAAGCTGAAAGAAAGTT
GTGTCAATAAAATTAAAAGTAAACCATTATTAATAAAACATATCAATAGT
TTTAGCAAAGGCCAAATGAGGACAAGGTGTTCAACATTGCCTGCACTCCA
TGAAAAGTAGTGAGAGAGAACAAAAGCTGCACACCAGTCTGCTCCTGGTC
TTCAGAACTGATGTGCTGAAGAAGCAAAATAGCTAGTTCTCTTCAAAAAA
TGTAGTGTTCTTTTGAGGAATAAAAATGTAGGCAGCAATTTTTTTCTCCC
CTCCCCTCCTCTCCCCTCCCTTCTTTATATTACAATTTTTCAGCTCCAGG
AAACACTGATGTGGTTTACATAAGACACTGAATCACAAAATAAAATTATA
ACTAAAGAGAATTTGACTTTTAAGAATGGCATGTGTTACCATGTGTCCTC
TATGTGTAGTGCACCTAATTTAGGTTAACAAGTGACAGAGATTTATGCTT
TCCTAGTTAGAAAAATATCTTGTCAAGTTAGACAGTCTAGAAAAGGAGTC
TTTGAGAAAGTTTTGACTCAGACAGTGATAAGAGACAAGAGACAAATGGG
AAGGAAGTGGGGAAGAATAGTGACATTTGGTGCTGAACCATATGTGCGTG
GTTTGAAAGACATGACTGAACTGTTTTTGGTGCTCTGTTATTCTGACATT
TAGAATGAGGCAATTTTCCATTTCCATTAATGTACTGCCAAATAGAGGGG
GAATCTGAGACTAAAGAAAGCTGTTCTACAAACTTTTCCTAAGCATAATC
AGCATACTTATTAAGCAGCAAAGCAATATTCCTGCAATTTTAGAACTGGT
CATTATACCATATATTTTTACAAATGAGTAAGGCAATAAAGATACAGTAT
AGTTTTATAGTAGTTCTCTGCAACGTGTTTATATCATGTTTATTCATGTT
TGATAGTGTTCTGATAGCTGCAGCTATGATTTTGCAAAGTAGGTAAGATG
TCATGGATTGTGGAAGCCTAGAGAAAAAACTGTCATAGTTAACATTAAGG
TTCATAAATGTATGTGTAAGGTAGTCTGCACAAACAAGAAATTTAAATTC
AGGCCCTAGTTTGGTGATTTGGAATAGAGTCTGATTTACTTGGACTGACT
TAAAGGCCAATAGACTTGTCTTGGCAGTGAACCAGAAGTTCTCCTCGGAA
AACCTGTAGTTTTGTGCCATATCTACTATCATGATAGACAGTAACAGGTT
TAGAACTTTTGATTTTAAAAAACAATCACATGAAATTATGTGATAGAGAT
ATCAAACATGAAATTATAATTAGTTGTTCTCAAGAAGCTTTTAAAATTGG
GTTTTATCAAAGAAAAGAAAATTACCAAACTATGTGTGTTAGCAAAATTA
AATTAAATTTATAAGCCTTACTGTGCTTTTATGAGGATGAAGCTGTCATA
TTCCCTGTTCCAATGTTCTCAGGTCATCATAATGGGTTCACATGCCATGT
TGGTACTGACATGGGTTGCTGAGCAGGAGGGGAGCTGCTATCAAGAATGT
GTGCATGCCTGGTGGTGGAAAGCTGTTTGGGTTGGAGTAGTCTGCTCAAG
GTCGTTCCCTGAAGGTTGCTGCCAACTGTAATGGGCACCTGCAGAAGAAT
GGGATTTTACTGACTTTTGTGGGGAGGAGGTTTAGAGGTTGTAGTTTAAT
TGGGAGAAATCCCACATTTTTGGTTATTCTCAGCTTTGCTTGTATCCTGC
ATGTTACTCATCATTAAACTGGAATTCTATCATTTTATATGAGTCTAGTT
ATTGATAGAATAGGCAGTCATTACAGAAGCCTTCCAGAGTTCAAACAAAT
AGGTTTATTTTTGTATGTGGCCATGTGAGTGAAAGTTTTTAATACTGTAT
ATGTGTGTTTGCCTGCAAACTTTATTTAAAGTTAAATTTAAAATAGCTTT
ATCCTCTCCTTTTCCCATTTTGTGTAGGCAAGTCAGATGAACACAAATTT
TACTGAAAAAAAATGCAAGAAGCAAGAAGCAATTTATATGAGAGTAAACT
TTTCTCTAGATAAAGCTGAAGCTTTTTTTTTTTT
>snake_contigs.fa.15
TGTTCTTACATTTAGATACTTAAGTACATATAGTATCTTCTACCTTCCAT
AAAATCACAGGGCTATGTGTAATGGGCTCCAATTATATCAGAAATCCCTT
CCTTTTCAGCTTGTTCTGATAATTTTTCACCCTAAAATTCCAATATTTTA
CCATTTTAGGTTACACAAAAAGAAAACCCTTCAATACAAAGCAGGTTTCA
GAGAAAATCGGGGGTTATTGCCAGGCAACTCTCATGAAGAATTCTTCTTC
TCTTACTCTCCCACTTTGGAATTATGACCTTTTACTCAGGTTTAATACTC
ATGCTGCCTGTACGGGTAAAACTCCCATTGCAGGCAGATCAAACAAGCAT
ATACAATAGGTATCCTATTGAAAGGTTGCTTCACTTTGAATTGAAGAGGA
ATGGAAGAGGAATCAGTTGTTCACTTTGAATGGAAGAGGAAGGGGATTAC
ATGTTTTAAAGGGAAATTTTTACTGAACTTGCCCTTGGACAACAGAATGA
CTAAGGAGCCCCTCTAAATAAATCACATCGAGCAGATACAGTACAAAACT
AGTGATCTTTTGGCTAGCAATGGAGAAAAGCTCATTTTGAGCATTTCTCT
CTGTCAATGGCTGAAGACACTAAAGGCAGAGCTGCTGCAGCTGGGCGGCT
AGTTCATCCTTCTTCTAGCCTTTGCTTATTCCACAAAGTATCAGAACTAC
CTATGCCCAGCTACTCCAGCCACAAAATGGGCACAGGCTGTTGAGTCCTG
CACAGAGCTGTGATCCAAAGGAACCCTCCAGTATGTGGCCTCCTTAGACC
TTAGAACACAATCTTCCTGGGACCTGCTGAGTTGAGTTTCACAACTAGGA
AGACTCACTTGGCTTCTCCTAATCACCTGGGTCTAGATCAGATAATGAAT
GGTACAGTAGCACCTATCCTCTGAACTAGTTCAGGTTCTCTGCTCTGTGG
GAACCATTATTCAGGAAGCCAAGGAGCAGCACAATGAGTTGACCTTTCAG
TCAGAAACCACTGGTGAACAGCTATTAACATGGATCACCTTGCTTCTTTT
TCTTCCTTCCATAAATTTCTGGAAGCCCCCATTTTCCCTTTTCCTCCCCA
CTACTCTCCTGCTATATTTATAAATTCCTGGCTCCCAAAGCCAACCCTCT
TCTACTTATGCAAATCTCTCTAAGAAAAGGGGTTCCACATCTATTGAACT
TGCTATCTTCCCCAAAAACTGCAGCTTACATGTTGTCCATTTATTAATCT
CCCAGGATTGTTCACTGCTATTTCCTTAGTATAAGCTAAATATTTTTCCC
CATTGAATACTGTTTTCCTAATGCTTGTTAATTTATCTTTCCCTTCCATT
TCTTACTGCCATGCTTTCATTGCAGTGTTCTCCAATAAAATTCAGTCCTT
TTCTGAAGTGTTTGTAGACATCATTTTTGAGGTCTGTATTTGCTTTGACA
TGCTTATTTTTAAATATTCATTAATTAAAAGATCTCACTTGTGTATCGTC
CTTTCTGGATGGACTTTGCATAAGCATAATTTAAAGATGAGCCATTTCTA
GTATATACATTTGTGTGAATTTTTTCTCAGTATTTGCATGTGAAGTAACA
TTTTCAAGTCAGATTCCAAGAATATAAAAGTAATTAATTCCTAAGTCATC
ATCAAAAACCTTCACCATAATAGAAATTGCATTTATATTTAGGACAGGTC
ATACTGTAATAATTATATCATTATTTTCATAGAATTTAGCAGCTAGATGA
GGGTGGAAAATCATGGTTCTAGGGCCATATGTACAGTAGATATATAAAGT
CTACACACCCCTGCTAAAATGCCAGGTTTTTGAGATGTAAAATAATCAGA
CCAAGATAAATCACTTCAGAATTTTTTTAACCTTTAATATAACATATAAG
CTGTATAATTCAAATGAAAAACAAACTGAAATCATTTGGGGTAAAAATAA
AAATAAAAAACTAGAATAAGATGTTGCATAAGTGTGCACTGTTGTTCAGT
TGTTAAGTCGTGTCTGACTCTTCATGACCCCATGGACCATAGCCTGCCAG
GCCTTCATGTCTCCACTGTCTCCCGGAGTTTACTAAAATTCATGATCATT
ACATCGGTGATGCAATCTAACCATCTCATCCTCTGCCGCCCCCTTCTCCT
TTGGCCTTCAGTCTTTCCCAGCATCAGGGTATTTTCCAGCGAGTCCTCTC
TTTGCACTAGGTGGCCAAAGTATTTGAGCTTCAGCTTCAGGATCTGTCCT
TCCAATGAGCAGTCAGTGTTGATTTCCTTTAGGATTGACTGATTTGACCT
CCTTGTAGTCCAAGGGACTCTCAAGAGTCTTCTCCAGCACCACAGTTTGA
AAGCATAAATTCTTCAGCACTCAGCCTTCCTTACAGTCCAACTCTCACAA
CTATACATTACCACTGGGAAAACCATAGCTTGAATTATATGGACCTTTGT
CAGCAAGGTGATGTCTCTGCTTTTTAATATGCTGTCTCGATTTGCCATAG
CTTTCCTCCCAAGGAGCAAGCGTCTTTGAATTTCATGGCTGCAGTCACCA
TCTGTGGTGATCTTGGAGCCCAAGAAAATAAAAT
>snake_contigs.fa.16
AGTTCCTTTTCACTTTCTGCCATTAGGATGGTGTCGTCTGCATATCTGAG
GTTGTTGATATTTCTCCCAGCAATCTTATCTCCGGCTTGTGATTCATCCA
GTCTGGCATTTCTCATGATGTACTCTGCATATAAGTTAAATAAGCAGGGT
GACAATATACAGCCTTGTTCTACTCCTTTTCCAATTTTGAACCAATCGGT
TGTTCCATGTCTGGTTCTAATTGTTGCTTCTTGACCCACATACAGGTTTC
TCAGGAGACAGGTAAGGTGGTCTGGTACTCTCATCTCTTGAAGAATTTGC
CACAGTTTGTTGTGATCCACACAATCAAATGCTTTAGTGTAGTCAATGAA
GCAGAAGTAGATTTTTTTTGGAACTCTCTTGCTTTCTCCATGATCCAGAG
ACTGTTGGCAATCTGATCTCTAGTTCCTCTGCCTCTTTGAAACCCAGCTT
GCACTTCTGGTAGTTCTTGGTTCACATATTGCTAAAGCCTAGCTAATGGG
ACTTTGAGCATCACCTTGCTAGCCTGTGAAATGAGTGCAATTGTGCGGTA
GTTTGAACATTCCTTGGCATTGCCCTCCTTTGGAATTGGAAGGTAAACTG
ACCTTTTCCAATCCTGTGGCCACTGTTGAGTTTTCCAAATTTGTTGGCAT
ATTGAGTGCAGCACTTTCAGCATCCTCTTTTAGGATTTTAAATAGCTCAG
CTTGAATGCTGTCATCTCCGCTAGCTTTGTTCTTAGTAATGCTTCCTAAG
GCCCACTTGACTTCACTCTCTAGGATGTCTGGCTCAAGGTCAGTGACCAC
ATCTTTGTGTTGACCAGGGACATTCAGATCTTTCTTGTATAGTTCTTCTG
TGTATTCTTGCCACCTCTTCTTAACCTCTTCTGCTTCTGTTAGGTCCCTG
CCTTTTTTGTCCTTTATCATGCCTATCTTTGCACAAAACGTTCATTCCCT
TGGTATCTCCAATTCTCTTGAAGAGATCTCTAGTCTTTCCCATTCTATTG
TTTTCCTCAATTTCTTTGCATTGCTCCTTTAAGAAGGCCTTCTTATCTCT
CCTTGCTATTCTCTGGAAATCTGCATTCAGTTGGTTACATCTTTCCTTTT
GCTCTCCTTCTTTCCTCAGCTATTTGTAAAGCCTCATCAGACAGCCACTT
TGCTTTCTTGCATTTCAATTTCTTTGGGATGGTTTTAATTGCTGTCTTCT
GTATAACTTCACTAACCTCACCCCATAGTTCTTCAGGCACTCTGTCTACC
AGATCTAATCCTTTAAATCTATTCCTCACCTCCACTGTATATTCATAAGG
GATATGATGTAGGTCATACCTGAAAGGTGTAGTGGTTTTCCCTATGTTCT
TCAATATAAGCCTAAATTTTGTGATAAGAAGCTCATGATCTGAGCCACAG
TCAGCTCCAGGTCTTGTTTTGACTGACTGTATACAGCTTGGGCATCTTTG
GCTGCAAAGTACATAATTAATTTGATTTTGGTATTGACCATCTGGTGATA
GCCACGTGTAGAGTCATCTCTTGTGTTGTTGAAAAAGAGTGTTTGCTATG
ACCAGCATGTTCTCTTGACAAAACTCTTTTAACCTTTGCCCTGCTTCATT
TTGTACTCCAAGGCCAAACTTTCCCATTATTCTGATTATTTCTTGACTTC
TTACTTTAGCATTCCAGTCCCCTATGATGAAAAGGACATCTTTTTTTGGT
GTGAGTTCTAGAAGGTGTTGTAGGTCTTCATAGAACTGGTCAAGTTCAGC
TTTTTTGGCATCAGTGGTTGGGGCATAGACTTGGATTACTGTGTGTCAGA
CTCGCTTTGCTCACCTGCCATGTTTTCTTGCTTTACACATGTAATAGATT
TCCTGTGTCTGCTTGCAGTTTGTTTTTCTTTGCTGTGCAGATAGAGTGAC
TGGACTGTTCTTCACTCCTCCTCTCCCTTTGCAGACATTCCAAAGTTAAC
GGTTTACTGATAAGGCCACCTGTAGACTGCTTGGTTCAGAGAACTGTCTT
TGTGGAAGGGAGGAGGAATGTTGGAGTGGGAATATTGATTTGTTTTGTTT
CAAAGGGAAAACATCATACTGTTAGTCTTGATTTTGAATGTTTTGGTGCA
CAGTAGTCATTCAGAGCTTTACCAATGTATGGAATACAGCATTTTAGGAA
TGAAGCTTCAGTAAAGGATTCTTCTGCTTTCTATGGACTGTCTGAGAATT
TCCTTTTGCTGGAACCTTAGCCTAAGATCCTTACACTGTGATGTTGAATG
CTTTGCCTTGGATTCGAACTGAGATTATTTTGTTGTTTTTGAGGTTGTAC
CCCAGTACTGCTTTTCCCAGTATGAGGGCTACTCCATTTCTTCTAAGGGA
TTCTTGCCCACAGTAGTAGATATAACGGTCACCTGAATTAAATTTGCCCA
TTCCCATCCATTTTAGTTTGCTGATTCCCAAGATGTTGATGTTCAATCTT
GCCATCTCATGTCTGACCACGTCCAGTTTACCTTGATTCATATATCTTAC
ATTCCAGGTTCCTATGCAATAATGTTCTTTACAGCATCGGACTTTCCTTT
CACTTCCAGACACATCCACAACTGAGCGTCCTTTCGGCTTTGGCCCAGCT
GCTTCACTCTTTCTGAAGCTACTTGGAATTGCCCTCTGTTCTTCCCCTGT
AGCATATTGGACACCTTCCGACCTGAGGGGCTCATCTTCCGGTGTCATAT
CTTTTAGCCTTTTGATACTGTCCATGGGGTTTTCTTGGCAAGGATTCTGG
AGTGGATTGCCATTTCCTTCTCCAGTGGACTATGTTTTGTCACAACTCTC
CACCATGACCTGTCCATCTTGGGTGGTCCTGCACAGCATAGCTCATGGCT
TCATTAAGATATGTAAGCCCCTTGACCATGACAAGGCAGTGATCCATGAA
GGGGATAAGTGTGCACATCCTTAAACTAATACTTTGTTAAAGCACCTTTT
GATTTTATGACAGCATTCAGTCTTTTTGGATAGGAGTCTATCAGCATGGC
ACATCTTGCCTTGGGAATCTTTGCCCACTCTTCCATGCAGAAGAAATGCT
GAGGAAAGCTTTGAATGGCCCTTAAACTGACTGAAGTTGCCTACTCTCAA
GCTAGGTAGATTAAAATTTCAGGCAAATAATGTTAACTCCTGTCATATGT
AGTGTATACATATATTCTTTTTAGGATGGTTCTTGTGGATCAAACTATCA
CACACTTGTCTTTCAAAAGCAAGATTTACATTTGTTTGTTCCTTTGTTTT
TGAATTTCACCAGTTTTGCAAGCATACCTAGAAAGAAAAGTAGATTCTTC
TAGATAAAAAGGGTTTGAATGAAAAGTGGCAAAAGACATTTTGGGGACCT
TTCCCTAACCAACTTCAGAAATAATTAACTGGTTTATAGTCCTTGGATTA
CACAATAACTGGCCTACCTAAGCTGGGGCATTTGGGCAAGACCATATAAA
ATCATTCAGCAGATGTCTCCCTTTCACTCTCTAGATATATCAATTTTGCA
TTGTATGATATTTAGTTGCAAAGCACTCTTATGATGGCTGATATTACTGG
CCATTGGAAGGCTCCTTTCTTTAGCAGCCCCACAAAGCCTTTCAGGGACT
AAGACACATTTCATCAAGTGATCCTGAAAGTATGAAGCAAGACACTGGGA
TTCTTCCTTTGTGTAGCAAATCTGTCTGAAAGTCATAATCATTGATAGTG
AGCCCTAAAGTTTAATGAATTCTCATTTTTTTATTAATACCCAATACATA
TCAGTACTGTATATTGCATTGAAGGATCCATGGGCTGTTCATAAAAAATG
TAATGTACAAATACTACAACATAACTAGCACTAAAAATGTTTTAGGAAAT
GGGTAGAGCATACAGCTGAGAAATCAAAACTATTTTAGAAAAAGAAATGT
TTTTCAAGACAGAGAATATGGGGCATTTACAAAGATTCTGAATACATACT
GAAGATATGTGTATCCAAGATCCAAGCATGGCTTCTTGACCAGTTATAAC
CATTGCTTATCTCCATAATGAAAAAACTCTGTTCCAATCCAAACAAAACT
GGATTGGAATCCTTTACTGAAAAATAAAACATTAGCACATTTAATTCTTA
CCATGTGATTTCAGACATTATCTTATCTACAAAAAAATTAAATTCAAATC
AAGTGTATCAACTCCTATTGACCCAGTAATAGTCTAACACTAGTATATAA
CATTCAAACAACCATAGCATTTATTCAAAATAGCATGCTTTCATTATTTC
ATTAGCCCAATCCCCATTTTGATTAAAAATGAATAATGAAATAATACAGC
TGCCTTGGGACTGTATCATATATGATTCTAGATTGAGGACTATCCTTTTT
TGTAAACGTCTCTTATATGATTAAATATAGTAGGCAGGAAGATTCTGTAT
TTTAAATTCAAATATGTCATCCCCTACAAAAAGAATGAAATGGTACTTCC
CACTAGAGCTGCATCATATTCTTAATATGAAACTGAATCCAGAATTACTG
CTTTAGAGGGCAGGTGCACAATTTTAATTTCACCAATCCTTGCCCCCTCC
TTTCTTCTCACTGCATCCAAGGACAGGGTAGTATCACCTCCATTTCTTTG
TTCATAGGAAGCAACTGAAGATCAATGGGTCCTTGTGATGAAATCCAAAA
TATGAAATAATTCTTGAGTTTATATCTTAATTGATTAGTTTTACTGGAAT
GAATGACTAATAATTCCCATCTTTTATCTATTTTTATTTTATTGATTTTA
TTGTTAGCCCCCTAGTCATTGAGAGTTAGGTGCTGTACAAGTTTAATTTA
TTATTATTATTATTATTATTATTATTATTATTATTATTAATCTGCTCATT
TGAAATACCAAGGCATAGTTTGGATTTTACCCCTTTCATGTGTGAGGTCC
CCCTCAAAAGCCTTGGCTTATTTTTTCTCAAAAAAGATTCTGTACTTATT
TTAATGGTGAATCTTCCAAATCACTACTTAGCTATAATAGCCATAACTGC
TTCTATATTGCATATACAGGTAGTCCCCACTTAACAGCCTTGGGTATGCT
GCTGCCAAGACATATGTATATAGGATTTATAATTACTGTATGAAAAGAAT
CTCATGCAGGTAAGAAGTAATCAATAAAACTGATCTAGGAGAGTGATTAA
GGAAGACTCTGAAACGTTTCTTATGAAAGACAGAATAGGACAAGTGAATC
TAAAAGTCAATGGTGAAAAATGAGGTGTTTAGGGAAACATGCTGACATAA
ATTTAAAAACATCTTCCCCAAATTTCTAACACGCTGCTGGGAATTTTCAC
TCAAGGGCATTTTCTTAAATTGTTTTCACTTGTATATAGGTGGCTTCTGA
CTTTCCTAGCAGGAGTAGAAAATTTGGTCAAGGAAATTTAATAAGTCTGC
ACAAATTCAGCCTGAGCATTATTTATTTATTTATTTATTTAATTGATTTT
TATCCTGCCTGTATTATTTTTATAAATAACTCAAGGTAGCGAACATACCT
AATACTCCTTCCTCTCCTATTTTTCCCACAACAACAACCCTGTGAGAGGT
TGGGCTGAAAGAGAGACTGGCCCAAGATTACCCAGCTGGATTTCCTGCCT
AAGGCCGGACTAGAACTCTCAATCTCCTGGTTTCTAGCCCGTTGCCTTAA
CCACTAGGGTTTCACAAAACAATATCAAGAATTTGAGTCATCATTTGGTT
AAATATGATATAAATGATATTAGACGCTAGAGCTGTGCTCCCAACAGGAA
TGCTTCCAAAGAAATGCTTTAGATCTTGTGCTTGTGCAACATCCCTCTGC
TATTTGTGCTAGTCTGATTTTGCCAGGTTTTCATGGAAGCCTGAAGAAAA
TATGCCACTGCTTTAAAGAAGCCATTTCTTAAACTTAATGCAAATATTCA
AGCAATGGCATCTTTTTTTCAAGCTTGTAATGAACTATGGAAAAAGTCAG
TTTTAAAAGTCAACTTTAAGAGTAGCAAAGAGGTGTGCTGCTTGTGCAAA
CCCTTAAGAATTTCTTATGAAACGTTTGGGAAGTCTATCAGTTACCCACT
GTGGCTGAAATTACTTCCAGATAGAAGAAAGGGTATATTACCCTGCATGT
TATACCAGTCATAAAATTATGAATACCTATAGAATCATTAGACAGAGAAC
ACATATTCTGCATGCAAATGGTTGCAGATGTGATCCTGGCATCTTCTTGC
TGAACCCTGGAGAACTACTGCCAATACATTTAAATCAATGATGAGCAACT
GCCTGACAACTGGATCTTCTTTTTAAAAATTAACTAATCTGGACTACAAA
GAGTAAGACTGAGGTGTAATAATATCACTAGGGGGATAAGGGTAGGATTT
TCAATTTCATTCCCTTCTTTCTGTATTATTATTTCTGTCAGAAGCTTAGC
ATGCCCATTTCCTTTAAGTGCTCATACAACGTTAAGCTAATGTTATTTGG
CGGTTTGACCCCAATTTGTGACTATTCTGGAAGCAGCAAAAAAAAGGGTG
AGCTCTGGCAGCGAGTTGACCAGTCCAGATACAGTACAGTATATACAGCC
ACATCAGCCAATGGCTTGGCTCATTATAAGAAGGTTCTTATATTTCTGCA
TGAGCTAGGCTACCTATGGATCTGGAAATAAGCCCAACCCACCAAGATTG
CTGCTTCCATCTCTGGCCTAGGATGACATTATTTTGCCTTGTACGACCAG
CACTAGCTTCAGATATCCTCATTGGCCTCCAAGTCTGGGAATAAGTCCCA
TTGCATTCAATGGGGCATACTTTTCAATAATTCTTTTGCTAATGATAATA
CATAAAGAAATTACTACTGTATTTATAATTCTAGGACCAAACTACATGTG
CTGCAATTAATGATAGAATTAGTATCAATAGGATCTTTTATTCTATTATT
GATTGCTGTGCAAGACTTTGAAGATAGAAGTGTTAAACCTTCCCTCCAAA
CGTGCTGTGCTTTAGGTGAAAATTACCCTAGCTCCCACCTAGAATTAAAG
AAAAAGAATATCCTGACATTAATGCAAGTCATGCTGTTAATGCTGTGTAG
TTAGGTCCTTGATTCACTTGGCACTTACCAATGTGAATGTGTTGATAACC
TATAGTTCTGATCGACTTACGGGCTCTAAATCTGATGAGGTTTTTTTTTC
AGCATTGTGCTAACTTCATCATATTTGTAGTAGTGAATATTAATGTGGCA
TGAGTGATATAGACACTGAACCTAATTTAGTAAATGTGTACTTGTAATTT
CACCAAAGGCCCTCTGAGATATTATTATGCAGGCTTATGAAAAAATGTAG
TTGAACTGTTGGGCTGGGCTGTCTTTTTTATTGCTGGAGATTTTTGTAGT
GTAAAAGGCTAAGACAACTTTAGATACACTTGCCACAATTGCTATTAACA
TTGCTGACACTAGTTCTAGAACTATATGAATCAATCGTTCTTCCCTATTG
TTGCCCTAGAGCAACAAGTCAGCATCTGCAAACAATGTCAATTTACTTGC
TACAGGGATATGAAGTGAGGTGCAAAGAGAACTGAATTTTGGCTATTATA
TGGTTTATTTTGTATAGCCTATTTATTCATATTATATCCTGAGCAAACTC
AGCAGGATTAGAATCACTCTTGGAATTAATTTTTTAATTTATTCTTGGAA
ATGCATTTTTTTTTTTGCCTATAATTTACCTTAAAAATACGAATTATCAT
ATTCATATAATTTTTATGGTAATAATACAATATGACTCACAATAAAGTGT
TGGACTTTCACATACGGAAAGCATACTGGCTGTCTTCTGACTTCTGCATC
ATTGCTTTCAAGTTAAGAAAGAAGCAAGCAGCAATCCAGTATATTATAGT
CATAGCCAATCTTATTCTTCCAGACAAAAATAATTAAGGAAATGAGTCAC
TGCCTTAATTTTGTGAAGGAATACAGCCAACTCATGAGACATCCCTTGCC
ATCAAAGCTTAAATCTTTTTGAGGTAATGAGAATTCTACCTCACCTGTAA
TGACTGGCAGTATTAGTTGTCCCATAAAAACAGACTCACAAGCAAATGAT
TGGAATTCTGATTTAATGAATTATACTATCCAAGCAATAGAAAGTTGTGA
ATGACATTATCCCGCTCAAAGTTCCCAATTAAGCAGTCCCAGGATGAGAC
GTCTCCCTCCCCCCTTCAAGCATGCAATCCCCCTTCTCATGCCAGTCCAA
GTCAGCTCCCTGCAGCTGGGCTCCAGTGGTTAACCTTGAGATCCCAGCCT
GGTCCAAACACGTATCTTTCACACGCCAATTGCAGTCCCCCTCCTTTCTC
GCTGACCCGGCACCTGACACAAGTCAAAATGTTTATGCAGGCAAAAACAA
GCAGATGTTCTAAGAACATGTGATTGTAGAGCATGACATAACCAATGAAG
TGATGAGAATGAAAGCTTTTGCAAGTAAGAAAACTACAAGAACCCAATAA
AATAACAAAGGAAGCTTACTTAACATATTGTGACCACAGTGCAGTACTCA
GCTCATTTTATTGGTCTGAAATATAATTTCATATGTCATAAATACAAAGA
CATTCAGGAGCGTTCTTGTGGCAAGGTCCTACTCTAATAGGACCATCTGA
AAATGGATGGCACAAATGACAATATCGCCATCAAAAATTGAGGGGATGGG
CCAACTGATTTATGTTTACAACTTTGATGCAAATTGGTGTAATATGATTG
ATTTTCATCCTACTGAATGTTTTGAGCACTCACGTGGACCTATTAAAGCT
GTTGTGGTTTATTATATAGTAATAGATGAGATCTGTTACAACTGATGGTG
GTCAGGGTCATTGTTATGTCTGGTGGGTCTGTGTGTCTTAGTTCTGTAAA
CTACTTGAGTCACTTGTGTGAGGTAGGTGGCTACTGTATATAAATCATAT
AAATAAATACAAATATATAAATAAAATGCAAGTCTGACCTAAGCCTAAAA
TCTCATAAAGCCCCAGTGAAAGGGTTCATCATTTCAGGAAGAGAGACAGT
GATGCATAGGGAGGAAATAAGAAATGTTAGTAGAGAAAAATTGTTTGTTA
TTCAAAACTCTCTTTTGCCAATTGTGTCAAACAAAGAGAAAATAATATAC
AAAACATGAGCTAGTATTTCAAGTAGTATTTTCAACAAGCATTTAAGATT
TTATAATCATTCCAAAGACTCCCATTTATCATTCATTATTCTTTTTTGTC
GTAAGTTTCTAAGTCTTAATTAATGTTGCCATATTATTCATTCAAGGCAA
GTCTCACTTGCCTTGTTTTCTTCTCCTAATCTACATCTCCACCTACATCC
TAAATACATCTTTTGGTATCTTCTGTCACTTATCTGAAGGCGTATTTAAC
TTCAGTTACATTATAAAATGTTGCTGAAGTATACACATGGCACTGTACTA
AATGTTTCTTCTGTATTTTGAGAGCATACTTGCTGCATGCAGTAGCATTT
TTAAAAAAAATTAAAGGAAAGAAAAGCTTGATGAAATTTTCAAGAATGCA
GTGTGCATGGGTATGCCATTACACTAGTTAATAGAAAATAAGTCTCTAAA
GGAAGGTGATGAGTGTGTGAGTGTCCAACTTTCATTACGCAAACATTTTT
CTGTGGCTATGATCTATCTAGCTTTCCATGCTTTAGTTAAAGACCAGCAG
AGATCATACAATTTGTTTAAAATTGTAAACCACTTTGTGTTGTAATTATA
TAGTGCTATAGAAATATATTAAGTAATAAATAAACACTTCCCATAGCCCA
TATTACAGGAGGAAATGAAGGCAGTTGAAAAGACTGCAAAACAAAGGAGA
TATTAATTATAAGGGGAAAGGAACCCTGCAGCATTTTCAGCCACCTTGCA
ATAGTAATAGAATCTCAAAAATCATTGTAAAAAGAAATGAAAAAAAAAAG
AAAGAATTGGGAAAGAGACATAAAAATGAAAAGAAAAAAATGGAAGATTC
TTCTGCAGAGGAAGATAGCATTTGGAAGACAGATGGAAGGCAGATTTTTG
TCATAACACTAAACTTTCTTCACATATACAGCAGAATACATTTTTTTCCA
ACTATAGCCTATCTCAGAGCATTTCTCATATAAGATGTTTATGCCACTCC
CAGATAGACTCCATGTTGCTTCCAACTCAGCTATGATCCAAAACCAATCT
GAAGGTGTTCTTTAGCTAGGATGTTGGAGGTCTGTGGGTCTTGTGGGGCT
ATGTCTTCATTGAAAACAGTCTTTGGCTCACTCTTCTTCCTGAACCCGAG
CTTCAGGAACTGTAAGGAGGATAGAGGCTGAACAGATTCACTTCTCCTCT
AGTGGCCCAAGGAAAGGGAGCTGGGGTGAAACTGAAAAGATCCTGTCTGT
TTCTCACCACATGTCCTTGGGGACAGCCAGGTAGAGAGCACTAAGATACT
TCCTTTTTTGAAACAGCTTTTCTTGTCTCCCTTCTGTGTAGGGAAGCAGT
GAGGGAAAGGACAAGGGAATTTGTGTTTCAACAAAATGGTTTTGAGTTTT
GTTCCCAGTGATGTAAGAACAATAGCAGTAAAGAAGATCATGGGACATTT
TCAGATTGTTTTTGAGGGGTTGGGAGCGCAGAGAGTGGCAATTTGGAAGG
TATTTTAGTCTTCTACTTAGTGAAGAACAACTATTTCAGAATTAGTATCA
AAATTACTTTTTCCATTTTCCAACTTTTTCTTCAAGGATTGGAGAACTAG
GATGAATCTGTAGTATTCTTTCGCTGATTTTTTCTTCAGGATTTTGGAAT
TACAAATTATTGATTTCTTTTTCTAATAGAAATAATTAAGAATGACATTG
CAGCTTTCTGAGTTATTGAATTGTACAAGGTACTATTTATGCTTTGTTTG
CTTCATACCTCACTTGCTTCTGCGCAAGTACTGTTCTTGCACAGAACAGT
ACTTGCACAGTACTGTCCTCCCAGTACTGTTCACATTAAAAAAACCTAAA
ATACAAGATGCCATTCTAAGACAATTAATACATTGATAATACATTGCAAA
CAAAAAAGGGTAATTAATATAATTGCACCATATAAATGGCTGTCTCTGAA
TTCTTTTTTCCAATGCACACATACACCAATATGCTGATTAGCATTTAATC
AATTAGGAAAGACAAATTTTGAGGGTTCACATGTGTAATCACATCACGAA
AGTTCATTCCATATGATATTGGGGAAATGTCCCTGACATTTACCATAACT
GCTTCTGAGCACCTTTATTACTGAATGGAGTCAAGGCAGCTATTGTTTTT
CAAGGGAGCTGTGGTTAATGAAGTGAATGGAAGCAGAGTGACACTGACAA
AAAAGAAAAGAATTCAGATACTATTGAGTCTTAATAAACATGCGTTACAA
CCCATTGGAAGATCATTGCATAACACTGATGATTGAAGAAATTGGTTTTT
GGATTTTATAGGTTTTATATCTTTCCAATATTAGTTGTTTAGGTAGTGAT
TCCATTTTATTGTTCTCTTTGCATATTTAAAGTAAATTTATGATCTGCCC
AGACAATTTAAGTTACTGGATGGATTAGGCAAATCAAATATCTAAATAAA
GCAGAAATACATTCCTTTAACCTGCTAATTAAATGAACTAGCAGGTTCAT
TTTAACTACTTAAAATGGAATACTTGCAGGCATGCATGGCAAAGAACAGA
AATGTTTCCATTGGTGGAAGCAATTAATGAGTTGTCTTCTACAGTTATAA
ACATCTAGGTTATGTATAATGGTCAGCTAGTATTGTGTCTTCACAGGTTC
CCAATTAAAGCCATTATGTCTGTTTCTTCTTGTATTAATATGTCCTTATT
TTTAATAGAAGTTTGTATGTTTTTAGACTGCATTCACTAAAGTGCTATTT
TTATTAATAATTTATGAAAGGTAAAGTTTTGTGAAAAGCAGACTATCATA
AATAATTCTAGTTGACTATATATTTTCTAGTTAATAATACCTATTTTTAA
ATCATAGAAAATTCTACCAGTAAGACAGAGGTAGCTGCCTCTTTATTAAC
TCCCTCTCTCTCTCTTTTAACGTTCTTTTGGGAAGAATTAGAGACAAGCT
TTAATTTATATGTTGCTTCTTGAGTTTGGCACAGGGAAGTAAAGAAAGCC
AAGATGGCAGCTGAGATCAAAGTCCCACCTCTTTTTAACATGGGCCACTG
TTGCCATCTTCACTTTTTGAATCTACCCTGTGGACATCGCTGGTTAGATA
CCTTGAATGATGCTCGCAGAATCCATCAAGAATAGTTATAAGCAATAGGT
AATGCAGGGAACAAACTGTGGGTACAGACAAAATGTGCTGTTGAACTTTG
CTTAGTTGGTTACACTGCTGTTTTGTTTTTACAGGGGTATCTAAATGATC
TGGATTTCTTTTTTTTTTTT
>snake_contigs.fa.17
TATTATTCTTAAATTGGCTTTATCATTTGCCACAGCAGGAAAGTGATATG
AGGACCTGGGAAGCTTATCTGACAGCCTCCCACCTAGTTTAGGTCCTACA
AGCTTTTCATGATCATATTGAATGTTATGTAATGGACATCATTTATTTCA
TTCTCTCTCCCTCTCCAGTCTCTGGCAACTGCCAGACAATGATAAGACAT
TCCCACCAACCATCTGGTGTCTGCCAAATGGAGCGTCTAGTCAAGTTATA
GTATTTGCGGAAAGAAATTCAGTCAGTGTCTTCATCAGGAAAGATAGGGG
GAAAAATAATTGTTCTTTCCCAAAGAATAAACCAAATATCAAAATGGCTG
TAAAAAGTGTTTTGGTGTGGACCCTACAGGGTACAAGAAAGCCCCAATAA
TGGATACATTTTTAAAACAACCAAGGTGAAAATGGTAATTAATGTAAAAA
TGTTAATATGCAAATCCCTTTATTGTTTCTTTCGTTCTCAACATCTCACA
ACAATCTAAAATGTAAGTCGCACTTGTTTTTCATATCACATTTGATAATA
CATACAATTTTTACATCAGCAGCCATGCCTGTATTCTCCTTCATTTATAT
AAGACTCTGCAATGAGCCACTACCTAGGAAAATCTAGTACTCTGATTTGG
ATTTCCCCGTAGCCGTCTTTATTCCTCTATATGGATAATGAACAGTGTTT
CTACCTGTTAACAGACTGCAGTGCTCCCATGTAGAATTACTGTCATCAAG
AGATTAGAAAAAAAGAAAAGGTCTCCCATAATCCTTCCAAGGTCTAACTG
TGCCAGTGGTAGTCCATGTCTTTTGGCCTCTCAGCTAATTCAAGGATAAA
GTCATGAGTACAGATCCATTGTAGGATCTAAACTTGGGAGTATTGCAACA
AACACAGTTAAAGCAAGAAAAAAATAGAGTCTCTCTTGATTCAAATTCAG
TTTTGGGTTACTAGTTTTTTTGATAGCAATAGGATTGTTACTGCATCCTC
CCTTTTTCAACTTTCGCTTATAAACTAGATCCCTGGAATTTCCTGTCAGT
CTACCAATCAAATATTCACTATATCCAACTCTGCTTAACAGCACCTAGAT
CCATTAGGTGTTGCTGCTGTCAGCACGTCTACAAGAGTTGCAAATTGGGT
GAAATGCAATACATTGTATTAGCATCAGCAGTAAAATAAGCATATGCAAT
ATTTTAGGAATGAATTAAATGGTTTGTGTACAAACCGTTCCTTAATTTCA
AGCAGTTTGTGCCAACTGGGAATGTATTTGGCTCAGATATAGAATTAAAT
GGAGATATTTTGTTTGAGATATGGATTAAAATACAACAGTTCCAGGCAGT
AGGGTAGGGGAAGGGGTAAGAATATGGAAAAGCCAAGGAAATTGGCTGTG
CTGACTAGTAGGAGAGATAGGGAAACCAGGGCACTAGGAAGATCAGGGGC
AGGTGGACCAATGAGATACGCTCCATTGTGTTACCAATGTCAACTGAGAA
GAGGGCAAGGGAGGGAGGGAAGAACAGGCACTGGGAATATGGGCAGGAGA
ATAGGATATACCACATAGGGAACTGTTGAAGAGAGAGAGGGAGCAGTGCA
CACCAGATCTATGTATTTTATTCTTCTGCTTTCTGGCCCAAAGGCCATAA
TAACGATTTGATTTGATTTGATTTGATTTGATTTGATTTGATTTGATTTG
CTTTGATTTGCTTTGCTTTGATTTGCTTTGATTTGATTTGATTTGATTTG
ATTTGATTTGATTTTGATTTGCACACCAGCCCTGGCCTATTCATAAAATC
ACTCTGTAATCCCTGAAGGTTTTGTTTTACCTGGTTTATGAAATAGCAAA
CACCCACTTGTCTTTTACTGTTCCTGTTGAACCATTTATCAGAATTTCCA
TTATACATACTGTATATTTCAAACAGAATAAATTTTACTTTCACACACAC
CCTACAATTTACACTCCAACCAGAAGATGGCAGCAGAAAAACTTCTGTAA
TTCTTTTGGCCTCTGGTAGAACTAAACTAGCAGGAATTGCTAAACTAGGT
CCAATCTACTAATGTAATTCAAAACTGCCTATCTTAGGCATAAGCACATC
TGTTTAGATTTCAGCCAGTAGGATTCCTATGACAAAACTTAGTAATTCTT
TATTTCAAATATTTAATCTGAGGACATTGATCTCTTATAGGACTTTTATC
CAATTACATTCAATTTTGTTTTGAAATATTACTTTACTTTCAATATCAGT
GGATTTCTACCCACAGCAACCAAATGTTTTGTTAGCAAACTTGAATTTAA
TTTAATCTGAAAACAACTCTTGTCTTAAAGGCATTTAAAAAAAAATAGCT
ATTGTTTGCTGTTTCTCTCTATTTCAACCTTCCCCAATCTTATGCTTTCC
AGACAGGTTGAAGGACCACCATCCTAGCCAATGTAGTCAGTTGTAGTCAA
ACACAGCGAGGAGGGTACCTATGTGGGAAAGGCTGGTTCAGTGACTTCCT
GTTAAATGTGTATGTCTATATCATATAGATTTCAGTGTGGTGTGCCTCCA
AGATATAGATAGAGAGATAGAGAGATAGAGAGATAGATGTTATGATCTAA
AGATGGAGTAGAGTATTAGCTGAGTTTTGAGTAAATATGGAAGTTCCTCC
TATGCAGTGAGAGATATACCTATGATCATATGGCAACAGAATGTCATTAA
CTATTACAGTAATTTTGGCTTTTTTTTTTTAATCCATTCAGTCATGTCCA
ATTCTTGGAGACTGCCTAGGCAAGTCCCTGCAGTTTCCTTGGCAAGGTTT
TTCAGAAGTGGTTTGCCGTTGCCTCCTTCCTAGGACTGAGAGAAAGTGAC
TGGCCCAAGGTCACCCAGTTGGCTCTGTGTCCAAGGTGGGACTAGAACTC
ATGGTCTCCTGGTTTCTAGTCTGATGCCTTAACCACTACACCACTACAAC
GGGCTCTCAATTTTGGCTGTAATGCTAAATAAATACCTTATCATGGGAGC
AAACAAATGAAAGATGAATTCAAATTTATTGGGAACGGAAAAAGAAATAA
AACAAATGTAATCCTTGTTGTCACAAAAATATGATGAAATTTCAAGGATT
TTTTCCCCTTACATCTAATTTTCCCTATTTTAAATCGTCTTCAAAATTGC
TGTTAGCTCTATGGTCCAGGCAAAGAGAAAATAATAAATAGTAGTATCTG
TATCTGTGTGAAAATTATTGTAGGAAAGCGGTCACATTGCCTAACTATTT
TTATTGTTATGCAAGTTCTCCAAATGTTTTTCAAACACTGTCTTCTTTAT
ATCTGAAGCTGTTAGCTCTAATTCCTCTTTTGGTGAAAACAGAGAACATT
ATTTTGCCCTTTTTCTCTTTTACATCCTTTAAGAAATCTGAATAATATTG
TCATGTTATTAATTGATCTCTGTTATCCATGTTAATAGTATTTTCTCAAA
GAATATGTTATTCATATCCTGGACCATCTTTTTGCCGTCTTCTGAAACAG
GTACAGTTTACTGAAACATTGAAACTCCCCAACTTGAAGATACATACTCC
AGATGAGACTGGAGTTACAGTATATTTAAAGAAAAACTGGTAATCTGGTT
CTGAGGAACTGGGCCAGAATCAGCAGCTTTACAGATTGAATTAAATTCTG
TTGGCTGTTTGAATTACCTGACATCTGCTGCACTAATAGGCACAATATTT
ATTTATTTATTTATTTGCAGGACTTTTAGGCCATTCCAATTAGAATCAAC
TCTGAGTGGGTGGGTGTCCTTATTCATGAGCAGTGGTATTGCCTAAGTAT
AAAAATAGATCAGATCAATGGTAATTTCCTCTAGCAAACCACTATGCTAA
TGCTGAACAAGATAAATAAGTGTAAGTTTCTGAATCTCCCATCTAAATTC
CATTATAATCCCTGGTCATTTTCCTATAAACCTTAAATCTATGGTTTGAA
GTGGCATTATGAACCATACATACAGTACCCATAAAAACAGACACACAGAT
ATGTTGCCGATACTACCATATCACTATGCTAATACTAAAAGCAATTTAAA
AATGAGAGCTGTATAGAAATATCTGTTTCAGATATCATATTCAGTGTGAT
ATAGTGAGATCTGGAGGAAAAAAAGTGAGACTATTCTGGGATGTAAGCTT
TCAAACAGGACTGATTCAAACAGGATTGATACAGAAACTAAAACAGATAT
ATTTATAACTTCAGGTCTCAGAATAATTTTTACACATATGCTACTTTAGC
CTTGACCTTTTACTTCACACACAAAAAAATTTCTTGTCATTCCACATTTT
TTAAAGTATACTTAATTGTAGAGAAGATCTTGGAAATGTCACTGAATAGC
AGGCCCTCAACCGTTCAAATCTAGCTCTTCATGTTGTACTTGCCTACCGT
GTTGCAACTCCTCTCCTATGTTGACCTATGATCATATTTTAGAATAATAT
TTGAAGACAACCAAAAATGAAAAATATTAGAGGTTTCCTATAGTTCAAGA
AAGCAAACTAGCACGTTTGGGCAGTTTGTCACTGGGGAAATAAAGAAATA
AAGATATGAAACAGAATAGGAGAAAGTTCCTTTAGTTGCAGCAGCTGACA
TATCAAATTTGACCTGCATGTCCTGAGGGAAATAAAAAATAAAGGAGGCA
AGATTCAAAGGAAAGGAATAGAAACAGTTAGGAGCTAACAAGGAATAAGG
AAATAAATCATGTAGCATGGGTAACATAGGCAAAACACACAGCGGGGAAG
AACTAAAATAAAAAAGACTTACACTAAGTAGAAACAATATTGTGTGGAAA
AAATAGAATTCAGGTTTACTGGTACACATGGATTAGAGTAGAATGATAAT
GATTTCTGCAACTTAAATATAAACAAGAGCCCTTGGTGTTTTCAATTGTT
ACTTCAACATGGACAAGAATCATCGCCCATACTGAAGATCTGGTTTGCTT
GATCAGGAAAACATTTAAGGACACTATATTTACAAAGAACAAGCCATGCA
GTGACTTGCTGCAAATCTGGAAGTGCAGTGTCTGAGAAGAGAATTGGACA
TTCCTGGTTAAAGCAATCAAGAAAGCCTAATATACCACAGGTCTGCCATC
TTTACCTTTTTCCTGTAGTATCTTGCCCTTGTCAGGATTGAGGTCTGTTA
TTTTTATCACAATAAAACATGATAATAAAACATAAAAGTTCATAAATGGA
AAGTTCTAATTTAAGTTATTTCAGCAGCAGCATAATCAAAACCATTATTT
GCTTACAGACAATTCTGTAAAGACGGTACAACTTAAGGATCAAATAGTAT
TTCCAGTATATTCTTATATCCCTGATTTCTGCAGGCTGGCTTTTCTGGAA
CTATGTGGCATACAAATATGATATATAAAATGAAACTCTTCTAAAATTGC
AAAATCTTCCAGAGTTTGAATACAAGAGTATCTTCCCTAAGCTGCAAGCA
GTCTAATTTTAGCCATGGTATGACAAGTGAAGGATATACTTGGGAGCAGG
TAGGAAGAGAAATAAGACCAGTAACAATAGTAAGAACATACAATTGGGGT
GCTTCAGCATGCTCATACCTTGACAGTAGAGCAAGAAAAAGAGTGCTTTG
TATTTTCAAAGTAATTACCAAAAAGAGACCAAGGAGGAAACTGTGTGGCC
AGTTCCTTGTTGAAATTGTACCCTATTGCAAGTAGTTTGCTTCTGAGTAA
ATATCAACTGGATTATAGAATAAAGGAATAGAGTGAAAAAGGTAAAAAAA
GAGTGAGTAAGGGAGAAAACCATGATTTTGTAAGAAAACAGTATATTGAA
CAAAATGAGATTATATTAATGCAGTTAATAAAATGAGATGGTATTAATGC
AGTTGAGAGGAAAGAGTGACATGTTAAGAATCAATGTTAAGAATCAGCAG
GTAGTTGAGAGTTATGGAAGTCATGAATACAAGTACTAATAATTTGACAG
AACACCATCTATGGGACAGAGTTCCTTTTAAAATTGAACATATTTATTTT
TGCATATATATTTTGTATGTGAGTGTGTGTGTGTGCCTTCGAGTCAGTGT
TGACTCCTGGAGACTGCGTGGACAGTTTTATGCCCTGTCCTGCAGTTTTC
TTGGCAAGATTTCAGAAGTGGTTTGCCATTGCTTTCTTCCTAGAGCTGAG
AGAGAGTGGCTGGCCCAAGGTCACCCAGCTGGCTTCATGCCTAAGCTGGG
ACTAGAACTCACAGTCTTGTGGTTTCTAGCCTGTTGCCTTAACTAATACA
TCAAACTGACTCTCATTTCTGGATTAGAACTGCAGTAATATCAGGGTTTG
TTTATTTTTTAAAAAATGTTTCTGTGATTTGGAAGTTAGATATAAAATAA
TACACAAAGATAGAAAACTACAGTCAGTTTGGAGGAAAGATAATATTAGT
AGAAAAACTAGAAGATGGATTCCAAAATACTAATAATTTATTGTGAAGGT
AAATGGCACCATTTAATAAGGGTATGGGCCCTGGGCTATCTGGCCCACAT
ATGGTCCTTGAGGTGCTTTTCCACATCCAGTGTAGGGCTTCAGAATTATG
CAGCTAGTGCTGAAAACTGATATCCAAAATCATAATCCACACATAGAAAA
GTAGAAGGTTTGGCCCTTCATCTTTAGAAATGCCATTATGCCAGTAGGAC
ACTTGTATGACTTGAGCTATCAAAAAGTAAAAAGAAGCACATTTTAAAAG
TTCTATTTTCAACCACATAAACATTTACTAATTTAAGCAAAACACTTCAA
GGAATTAAAGAATTTTATTGTCTTAACTTTATAATGACAGTTACAAGGGT
ACAGTGGGCCCATAAAATTCATTTGTGATTTAAAATGCAAGTACAATCTA
GATAGATCTATAATTTTCTGCATCTGGTTTTTCTATAATGAATTCAAGCA
TACTGTAGGTTTTAAAAGTAACTCACCAAGATATTTGCAACTGGTTTGAA
AAATTTTCTTGGAAGACATTCTTGGAAGATGACAAGTTTTTCTATTCTTG
TTAGGAAAATGAGGATGGGTGTATGATAGTAGAGAAAAGAATGAAGATGT
GCTACATTATTGGTTTTCACCCTACTAGTTTACTGTAAAGAAATAAGAGA
GATTACCTGTTCATAGCAGAGAATTAATGATTCCGACTTGAAGCAGATAT
AAAAAAGAACTGAAAGATTATCTTTCGTGAATGGAATGTTTTCAAAACTA
GTGTTCTATTGTTTATTATCTTAAATCAATAGTTTAGAGATGTGATGGAA
TTTGGAAGATTACCACTGAGGAATAATTGACACATAATTGAATAATTGAC
TCTGTAATTAATTGTTAAACTATGAAACAAGCAGAAAAGGTTAAATATTA
TAATATTAAAACTATACCAATAGACATATGGAAATATCAATAGTAAGAGC
AATAATTTTTCATAAAAGTAAATCTATTAGATAAAATCTGTATAAAATAA
TTAAATTGTGTTATATAAAATCAGTTAAAATAATTAGAATAAATATCCAG
TGCTAACAAAAAATGGTTTGTGACGTTTAACTAAAAATAAGTTTCTCAAA
GATTATAGGCATTCACACAACATTTTCAAGGCTGCACTGATGAAACAGGC
AATATAAGAATGACATCATAGAGATAATATTTAGTTTAATTTTTTGTTGA
AGAACTGTTTGGGGTTTTTATTTGTTTTTAATTGGAAAAAAAATGATGTG
TTATGAATTTTGATTATTAAGTTGAAATTGATTATGAAATAATGTTTATT
ATGGTTAAAATTAGAGTAAGAGATTGATGTATTTTTTTATGTATATCTTT
GCTGTAGAGAGTCAGAAATCACTCTTTTTGTATCGTTTTCTATTTATTTC
TGCTGTTTTAATTCTTCTTTTTTTCTTTAATTTTCTTTCAGTCTTTCTCT
ATCTTTTCATGTTTTTACCTATACTTTGAAAATATAATAAAGTTTTAATA
AAAAAAAGAATGACATCAGAAAATTATTCATTAATAAAAAAGTTTCTTGG
AAAATTTAATATCTGTATTCATACATTAGAAAATATTTCATACAAAAGTT
CCATATGCTGAGAAAATTGCAGATCAGGAAAAAATATTTTAAAGAGATAA
AAAAATATCCTGCAAACAAACTACAACATTACCATCCCATTAATTCAGAC
AATAGAATTGGTCTGATTTAAACTAATTTGCAAATGCCTACTACCTATTG
GTTTCCTCAAATAATAGATCTAATAGAAAGGGAGAATCCTGCATGAATTT
CTATTTATTCCAGTCTCAGTAGATAGCTTTCAGGGCAGTAGATAAACTGT
GAGTATTCTTTTCCTTATGAAGGTCTTCCTTCATACCAAGGCTTGTCTCT
GTGTCAACAGTTATGATATCAATTTCTGCCTTAGGCTGAAATAGGGCTGG
GTGAGCTGGGTGCTGGGGATCTGTGCATCTTTAGTTATGAGACATTTTAT
CACAAAAAGAATCAATCAGGTCCTTTAGCAGCATGCCTCCTGTGATCAAA
TTCATAAATACCCAACCTGCATTTCTCAAGGTGTATGGAACGCTAGTAAA
TGGATTTCAGATCTCCTAGTATTATACTTAGTTGAGTTTTACACACCTTA
AACTGATTCTTGTTAAATCAAATCAAATCAAATCAAATCAAATCAAATCA
AATCAAATCAAATAAAATACAATAATATTTGTCTGATGATTAGTTATAAA
ATCAa
>snake_contigs.fa.18
GTATTATTTCACGTTATTTTATCATCATATTTTCTACATTATATTGAAAT
ATTTTATTGTACTGTTTTGCTAGTTTGGATGGACTTTGTATATTTGCTGT
TTTGTTTCATTTCTGATATGGTCATAAGACTAACCAATAAAGTTATTGTT
TTTGTTGTTGACAGAAAAATGTATGTAGTAAGAAAGGAAGTGTTGATGCC
AAATTAACATTATGATATATTTATGTGATCTCTCTGTCAACCTAAACAAT
GTCACAAAATTTGGGACCTCCAGTGGGTTCATGGCAGACTGAACAGCTGT
GCCTGCGGGCTCGGGGGGCAGAACTGGCAACACAGCATATTTTTTGGGCT
CAGGCAGGTTTCTCCTGAAGCCCAGGAATGTTTTTCTGGAAAAAGGAAAA
CACCTGGAATCACCCCATTTGTTCTCTGGATGGCTGCTTGCAGCCAGAAG
ATCACAAACAGCATTTGCATTTGACTGGTAAGAGCTAGCCAGAAGGCTGG
GACGTCACCATTTTCCAAGCCATGCTGTAGCCTTAAAGGGACACTAAGGC
CAGCCATCCGATTTCTAAATCACCCAATTTATATATTTTAAGTACGTGTA
CCCTAAGAAAGGCTTTCTACAGCAAGGAGAAGCAGGCTGTCTTGGTGCTT
ATCATTATTTTTTGGATTATTATTTTTTTAAAAAATATTTTTAAGTTCTG
GACTTTGTTTTCCCTCCAAATATTAAGGAGGATTGAGAGTAAATAATTGT
CTCCCTTTTATTTTTTTTGTACTAAATTTGAAGATAATAGCATTTTCCTA
CACATTGAATCAGCCGATTTGAACCTTCAGCTTTCTGCTTTTACTTTCCC
TGGGAAATTGTCTACATGTCACTTGTGTAAACATTCATGAATTCTTTCAT
AACTTCAACTTTTGCTGGTTAAGCTCCTAGGGGGTGCCATAATCTACTGC
ATGAGACATAGAGGACTTTAAACAGACTTTCTATGACTTCAACAAGATTT
TAAACAGATTCTTTCTGATTCCTACCAAGTTTTTATGCAAGGCATTCAGG
ACATTGTGGAAAATATGACATCTAAAATGTGTCATCTGGTTGGGGATGTC
ATGGATGAAACTGAGGAATTTAACAGTGACAGAAATGTCTCTTCTAAGAG
TGAGATTGGGACTTCTGTTGAAATGCTTGATGAAGATCGGAGAAATTCAA
GTTGGAGAAATTTAAGGGGGAGAGCAAGTTGCAAGCCACAAGTGAAATTG
ATCCTCTGATGGAATGCCATGGAAAAGAAGGGGTCATTATGTATGGGAGA
TCTCCTGAAGAGAAGTTGGAGTTTTTGAAGGGACAGTTGGGATGTTCTAT
TTTTTTAAGAAAAAAGCTCTGTGTGCATTGTGAGGATATTTAAATGCTCT
GGTTTATTTGGAAGTTTAGAAAGTTACTTTTTTCCTCCTGTGACATTTTA
ATATAATTAATATAATAGCATTGCAGGTATTGGGGACTTTACATGTTAAC
ATCAAAATAATTTGTCAACAGTGCATGTTTTAAGTACAAATAATAACATG
TTTTATGATGAACTGGAGAATATACATACATACATACATATACTGTATAT
ATACTGTATATATATATAATCTCTCTTTTTTTTTCTAGTTTGTAACATGG
TCCAAATTTTTGCTATGGAAACAAAAATGATGTAACAGTATGCTTTATTA
ATGTATTTCAACCAAATACTATAAACATAAAACTTATTTAATAAAATCTG
GATTAAATATTTTAATATATGAATGAATGAATGAATGAATGAATGAATGA
ATGAATGAATGAATGAATGAATGAACAATATTAGACTTGGATCATTAACA
AAGTACCAGTTAACCTTTTAAGTGTAAATGGTTTTTGATCTCATATAAAC
TATGCAAAAATATTGTAATGATTTACACTATTGTTGCACTATTTCAAACA
TCTAAAACATTTCTTTCATATTCTTTGGTCATGTCAAATTATTTTGTAAT
GTAATATTAAAAAATCTATCATTAGCCAGTAAATCCTAAAGTTATTCTCA
TGTACTACTTAACTGGGGAACATGTACTTCCATTCAACATGGGGCTTCCT
TTGAAAACCACCTGGAAACTTCAACTTCTTGTCTAGAATGCAATGGCATG
GGCAGTGATGAGCATGCCTCAGTATGCTCATGAGCATGCCTCGGTAATGC
CTCATGACCCACATTGGCTGCCAGTTTGCTTCCGGGTGTGATTCAAGGTG
CTGGTCATTACTTATAAAGCCCTACATGGCATATGGCCTGGTTAGTTGTG
GGACACCTACCTCCTATAGTAGGAGAAAATACTATTTTCTTAGATAATTT
GATCTGGGTTACTTTGCTTAAGCAATGCCATCAATCAGGACCCCAGAATT
GTGCCTTTTCTGTTGCAGTGTCTTCCCTCTGGAATGAGGTTCCCCCCAAA
ATCTGGATGGTTCCCACTCTACTGGAAGTGGGAGCCATCCAAGAAGACCT
TAAAGACCTGGCTTTTTGTCCAGGGTTGAAGAGGGCTAGGGTGATTGAAG
CCCCATTGAGGATTGCAGACATGTTTCTTGTTATTGCCCAGTTTTTGCCA
TCTTTTGTTCTTGTCTTACTGTTGTATGGTTTTATTCTTATTTTTCTGTG
TTTTTACTCTGAACCCCAAAAGTTGCTGGGAGTCAGGTGGTGAACAAAAC
AAACAAACCAACAACCAAACATTAAATGTTTATTTCTAGCCTCAGCTAAC
CTGAGTATTGCATAAAATTGGAAAGCAGTTTGAAGTCTGCTTTAGCAGGC
TGGAGGTAGGAGGATATCATCCGTTCCTGTAGTCAGCTAGTGGTGACAGC
CATACTTGCAATGAGACAATTCTTTTCTACAAGTCAGAAAAGGAAGTTTT
CTTCCAGTCCTTCACATGATATAGAGTTCTATTTTTTGAGGTTTATGACA
AAGTTACTTTTCTATGCTTATAAGTTGTTGCTTGTTGATGGGTGTTTATT
AGTTGGGTGGTATGGAGAGTTTTCTTATAAATAATAAAATAGTGATTTCC
AAAATATTTAATAAATCCTTTTTTAATGCTCAAGTATTTAATATTTAATG
AATGTTATTTGATCAAAGTCAAGAGCCTATTAATCACTTCTGCCATATGA
AGTGCTAATATGAAGATGGCAAACATCCTCCAGGCCTGGTCTCCTTATAT
CTCTCCTCATTCTGTCTCAGTCTCTTACATTTCTCAACATACTGGCAGAG
CACTTAGAAAATAATAAGAGAAATCAAAGTGATGTTTACTAGAGTTATAG
TTGAGACAAAGGCCCACAGAAATACAACAAATCCTAAGATGGAAAGTACC
AGATTAATTTCTCCAATGTTATTACTCTATCAGTAAAAAACAACCCGAGT
GAATGATTCCTGATAGTTACAGAATTAAAGCATCTCATTAGGTAAGATAT
TCACTTACACTTAATATCAATCTTATTCTCATCTCTTCATAAAATGGACC
ATATAATATCACTGGGATGTAATAAACATACAGGGTTTAAACATGTAGGA
AAAGAAAAATGAATCTAGCTAATATTAAAGTTTGAGTACATTTTGAAACA
TTTAGCATTACTAAAATTCTAAAATACTAACATAAAAATATTCTGAATAT
TTTTCTCCTTGATTTCTTGTCAGAATTCAAAGAAAAAGTGTTATTTGTGT
TATAGCACATTTTGGAAGTCTGATATAGTAAAATGTTGGTCTTATAAACA
CCTATCATTATTAAAATCTCACAAAAAATTAGATCATATTTTTTGTAGCA
AGGGAAGTTCATCCAAGCAAAAGGCCAAATATCATTGACCCAGGTAATCC
TACAGTTTCATAAGAGTATAATTGAATCCAAAGGTTCAAGGCACTGAGCC
AAGCCCTAATCCCCCTGGTTGAAAGCTAAGCTTCCAGTTGGGATGCAAAG
GCCCACACAATTATCAAAGCACAAGGGAGCTTGCCCATACGTTGCTTACA
GAAGCTTTTCACAGCAACTCAAAACAGTCATTGAATAATAAGTTGTTAAT
GCTGGGAGTACATAATATTAAACTTTTGTATAATAAAAATATAAAATTGT
GGATCAGAAGTCAGACTTCTTTCCCCAAAATCTGGGTAGGAAAGATTGAC
TCTGTCTAGGAAATCTATCCACTCAAATTTTGAGGTTGGCACTAGCCACA
GTCCCAGAGTAGGTTGGAGCGTGGTGACTGGTACTGGGTACCCTTGGTTA
CTGGACACTGGATCAAGGAAGTCACACTGAGCTGACTCTTCTGGACTGGA
CTGAGCTGGGTCTGAAACCTGAAGAAGTGGGAACCAAGAGGCTGGTCTGG
GCTAGAGTCTCATGGCTGGGCATTAACTGGAGTGCATGGGCAATGGCCCT
CTGGGTTGAATCTGCAAGGCTAGGGAAGCCTCCTTGCACGGAGCTAGATG
TTGCTAGAAGCACAAAGCTGGAAGGTACTAGGAGGCAAGGTTGACCCTGG
ATGACTGGGAGACGCATGGAGGGAGACGCATGGAGGAACGTGACACAAAG
TCGCATGGAGGGAGACGCATGGAGGAACGTGACACAAAGAAGTAGAAGAC
CCAGGGAGCAGTCCCTAAATTTAGAATTACAAAACAGATTCGAAGTTCTA
TCCCTAATTAACGATGGTGAACAACAAGAGCAAGAAGAAGATAAGTGAAT
TGTCTTGGATGGGTGCATGGGTGATGCTCCTAAAGATAAGATATGTTCAG
ACACAGAGGAAACAGACAGTCAGTCCTCGGAGAATTTTCAGACCATTGTG
GACGATTCACCATGGAGAGTAGCATCTGGCAGGCCCCAGAAGAGAAGAGT
GGTGGTTGTGGGGGACTCCCTGCTGAGGGGAACTGAGGTAATTGTTTGTG
GACCTGACAAAATGTCCCGAGAAGTGTGCTGTCTCCCAGGTGCAAAAAAT
CCGAGATGTAACTGAGAGGTTGACAAGGCTCGTCAAGCCCACTGACCGTA
ACCCCTTCCTTCTGGTTCACGTGGGAACCAATGACACTGCAAGGCACAGC
CTTCAGAAGATCAGACGGGATTTCGAAGATCTAGGTAGGAAGCTGAAGGA
CCTTGGCACACAGGTAGTCATTTCATCTCTCCTCCCAGTAAAAGGACGTG
GCCCAGGGAGAGAAAGAAAAATAGTGGAGGTAAACAATTGGCTCCGAAAA
TGGTGTCGTCAAGAACGATTTGGCTTCTTGGACCATGGTCTGTGGTTCCA
TGAAGATGGGCTACTGGCACGGGATGGGCTGCATCTCACATCAGTTGGTA
GGAATATTTTTGCAAAGAGACTCGCAAACCTGATCAGGAGGGCTTTAAAC
TGAATCACATGGGGGTGGGCGATAGTATTCCTGGCAACATTAGTTTATCA
AGCACTAGAGATGGCAGCCCAAAGCTTGCAAAAAAAATTGGACAAATAGT
ACAAGTGCCAAACAGGGAGAGGAGGGAAGTCTCAAATAGGCAGCAAGAGG
GCATGTCCCATGGACTTCGATGTCTCTACACTAATGCACAGAGCATGGGA
AATAAACAAGACGAATTGGAACTCTTAGCACAACAAAGCAGTTATGACCT
CATAGGCATCACGGAAACTTGGTGGGATGAATCACATAACTGGAATGTAG
TAATGGAGGGATATAACCTATTTAGGAAAAATAGACCAAACAAAAAAGGG
GGAGGAGTAGCGTTATATGTCAAGGATGCTTACACCTGCGAAGAGATGCA
TGACTTAAATTCTGGAAGTGAGATTGAGAGCATCTGGGTAAAAATTAAGG
GGGAAAGAAACAAGAAAGATGTAGTTGTGGGAGTCTACTACAGACCCCCA
AGCCAGACAGAGGATCTGGATGATGCCTTCCTCGAACAGATGACCAAGCT
TTCGGAAAGAAGAGACCTAGTAGTGATGGGAGATTTCAACTATCCTGATA
TTTGTTGGACATCAAACTCTGCCAGGAATGCAAGGTCAAACAAATTTCTC
ACTTGCCTTGCTGACAATTTTATTGCCCAGAAGGTGAAGGAGCCTACAAG
GGGATCAGCTATTCTGGATCTGATCCTAACCAACAATGATGACCTGATTA
GTGGAGTGGATGTGGTAGGATCCTTAGGTGCAAGTGACCATGCTCTCCTG
GAGTTTGTAATACAAAGAAAAGGGCAGGCTAAGAGTAGTCAAACACGCAT
TCTAGACTTCAGGAGAGCTGATTTCGGGAAATTCAGGGAAATACTGAGCA
TGATCCCATGGGCAGGAATATTAAAAGAAAAGGGAGTTAATGAAGGATGG
GAATTTCTAAAAAGTGAGATATTGAAGGCACAATTGAAAACAGTGCCAAT
GAGGAGAAAAAGCAAGAGAAGTCTAAAGAAACCGGAATGGATGTCCACAG
AACTCTCAACTGAGATAAGGTCTAAAAGGGATATGTACAGGAAGTGGAAA
AGGGGGGAAATCACCAAAGAGGAGTTCAAGCAAATATCCAGAACATGTAG
GGAAAAAGTCAGAAAGGCTAAAGCTCAGAATGAGCTCAGACTAGCTAGAG
AGGTTAAAAACAATAAAAAGGGCTTTTTTGGGTATCTCCGTAGCAAAAGG
AAAAACAAAGAAATGGTAGGGCCTCTGCGTGGAGAAGATGGGAAACTGCT
GACAGGGGATAGAGAAAAGGCGGAACTACTCAACACCTTCTTTGCCTCAG
TCTTCTCCAAAAAAGAAAACGGGGTTCAACCTGAGCAGCACAGAGCAGAT
GAAGCAATGGGAGAAATGCAATTCCAAATGGGTAAAGAAGTAGTAAAGGA
ATACCTGGCTGCTCTAAATGAGTTCAAGTCTCTGGGGCCAGATGAACTAC
ACCCAAGAGTGTTAAAGGAACTGGCAGAAACAATTTCAGAACCACTCGCA
ATAATTTTTGAACGTTCCTGGAGAATAGGGGAAGTCCCGGCAGACTGGAG
GAGGGCAAATGTTGTCCCTATTTTCAAAAAGGGAAAAAAAGACGACCCGA
ACAATTACCGTCCAGTAAGCTTGACATCAATACCAGGAAAGATTCTTGAG
AAGATAATTAAGGAGTCCATCTGTAGGCACTTAGAAAGGAATGATGTCAT
CAATAACACTCAACACGGGTTTCTCAAGCACAAGTCATG
>snake_contigs.fa.19
ATGCGAAGAGGGGACTCGCTGAAAAAGGCCCTGATGCTGGGAAAGACTGA
AGGCAAAAGGAGAAGGGGACAGCAGAGGGTGGGATGGTTAGATAGCATCA
CCGATGCAATGAAGATGAATTTGAGCAAACTCCGGGAGACAGTGGAGGAC
AGGAAGGCCTGGCGTGCTATGGTCAATGGGGTCACGAAGAGTCAGACACA
ACTTAACGACTGAACAACAACAATCAAAATGGCCCCATAGTCCATATATA
AGTTCATCCACCAAGCAGATCCAGCCCAAATTAGCCAATTCAGATTTTTG
CTTCCGTTTGGGGGTTTGGGGATGCAAATGGATAAAGCCCATTAAACTAA
GTGAGAGCTGTTTCCAAACGCTGTGACCCACCATCTTCTGGGGCAAAAAC
TTGGTCTCTCTTTGCTCTTAGTAATGATAATGCAGACCCATGTTCATCTA
AGACGTTCTGCAAAGGATTTTACTTCTGGATGCCTTCCCCCGACATTCTC
TTATCTGTTCTCAGCAAGCAGTCTCCAGCTTTGATCATTCTGTGGCTCCC
CCACCCTCTAAGACTAAAACCTATTCCTATAAAGTACTATTCCTAGTTGG
GTAGGAATTCAAGGATCCACTTTTGTGGTAATGGAGCTGCCATTCCCAAT
GCACATACGGCTAGAGAGAGAAGAGAAGGGCCCGGGTTTTGCAACATATC
CAGAGGCACACAGCCCACAACTGGCCAGACAGAGCCGTCATGTCTCCTGG
CCATCAGCAGCAATTCCAGAGATCCAGAGGCAGGAGCCGCGCAAAGCCAC
CTGGAGCAGAAGCCCCAATGGCCTAAGCCCCAGCGAGCTCCAGTTCAGGC
CTTGTAACTGCCCAAGCCCCCAGTAAGAAGGTTTTTGGTGGCCAGACTTG
GTGTGGAGGCTTTCAGAGCTGGGCATCACCGTCTTTCTCGCACAACCCTC
AGGCTGCTTTTCTCCTGAACCTGGGGGCTTTCTTCCAAGGGTCTGTCTGC
TCCAGTCTGTGTGCTGCATTAGGGATTCCGAATGCCAGCTTGGGAGCTCT
GCCAACTGCATCACATGGGAGAAGACAGAATCTACCTCAAGTGAACTTCC
TCTGGCCAAGCTCCCCACTAGGAATTGGCTGCTTTCCATGCCATCACCTC
AACAACTCCTAAACTTGCTCTAGATTTCTGTGCAGCCAATCGCTCTCGGT
ACCATCCTGCCAGAACGTTCCCTGCAGCCATTCTCCACTCTGCCAAAGGT
GGCTTTGATCACATCAGGTCATGGAGCCTGTGTCAGGCTCAGACTCCTTC
GCCTGCCATGCATACAAAACCCAGGTTCAGTCTACACGTGAAAGAAGGAA
GAAATATGTGACCCGGTCAGGGAGGGCTGGCGGCGCAGAGTACTGGCTGG
CAGAAAGAGAGATAACGCACCTGCAGCTCATGGACACTCTGACCGTTGAA
GGGGGGAGGGATTGCATGCCTGGGAAAAGGGGGATGAGACAAAATTGAAA
ATCATATTCTCTTGCTTTGGCGCGCTTTTCTTCATTCAGAGCTTTGCCAT
CGTGTGACTAGTTTAGATTGCTATATTCCTAATAAAACAATTTATCCTTT
TTACCTACTAAAGAGTGAGAATTGTGATTGGGAGTAATAGTAGCTGCTGG
TTCTCACACTTGGCACTTTGCTTTTTAGATGGTTGTGATGATTTCAAATG
TTTTGTGGACAAATAAACCTTTTGTCCTACTTTGAGTTCCCACTCAGGCG
ATCATTTGCGGTCAGTGAAACACTTGTAAGAATCTTTTGCTTCCTCTAGT
GTCTGCAACATAATTGGCCAGTTACAACAAATTATCTTAATCCAGTCCTC
TGTCTCTAGTGGTTTGTCGAGCACTTGTGGTAATTCTGGGATTGGCATGA
AGTCCTGACTGTAGATTGCCTTAAAGGGCGTGAATCCTGTGCTCTGATGG
ACAGAGTTGTTGTATGCAATTTCAGTGAAGGGCAACAAATCCACCCAATT
ATCTTGCTGATAATTGATAAAGCACCTTAAATATTGCTCTAATATTGAGT
TAACTTGTTCAGTACCCCCATCTGTCTGGGGGTGGTAGGAGGAGCTTAAA
GCTTGCTCTGCCCCCATGAGCCTCAAGAAGGCTTTCCAAAACTTAGAAGT
AAATTGTGTGTCAGACAAACCACGTGAAGGAGCCCCATGCAAATGGTACA
CGTGTTGCACAAACAAGCATGCTAGCTGAGTGGCTGATGGTAAACCAGAG
CAGGGAATAAAATGGGCTTGCTTCGAAAATAAATCAGTTACTACCCATGT
TACAGTCTTTTTCTTACTCTCTGATAACTCTACAATAGAGTCCATGGCAA
CCTGCTCCCAAGGACGTGTAGGGTCTCCCACCCTTTGTAATAGTCCTGTG
GGTTTTCCCATTTTCCCAGAAAGGAATGATGTCATCAATAACACTCAACA
CGGGTTTCTCAAGCACAAGTCATGCCAGACTAATCTTATCTCTTTTTTTG
ATAGAGTTACCAGCTTGGTAGATGAAGGGAATGCTGTGGATGTAGCATAT
CTTGATTTCAGTAAGGCTTTTGATAAGGTGCCTCATGATCTTCTGGCGAA
CAAACTAGTAAAATGTGGACTGGATAATGCTACTGTTCGGTGGATTTGTA
ATTGGTTGACCAACCGAACCCAAAGGGTGATCACCAATGGCTCTGCTTCA
TCCTGGAAAGAAGTGACTAGTGGGGTGCCACAGGGTTCCGTCCTGGGACC
GGTGCTGTTCAACATCTTTATTAATGACATAGATGATGGTATGGAGAGCA
TGCTTATCAAATTTGCAGATGACACCAAATTGGGAGGGGTAGCTAATTCT
TCAGAGGACAGGATCAGAATTCAAACTGATCTTGACAGATTAGAGAGCTG
GGCCAAAGCTAACAAAATGAATTTCAATAAAGAGAAATGCAAGATACTAC
ATTTAGGCAGAAAAAATGAAAGGCATAAATATAGGATGGGTGACACATGG
CTTGACAGTAGCACGTGTGAAAGGGATTTAGGAGTCTTAGTAGACGACAA
GTTGAATATGAGTCAGCAGTGTGATGTGGCAGCTAAAAAAGCCAATGCTA
TTCTGGGATGCATCAATAGAAGTATAGTGTCTAGATCGAAGGAAGTATTA
ATCCCACTCTATTCTGCACTAGTCAGACCTCACCTGGAATATTGTGTCCA
GTTTTGGGCACCACAGTTCAGGAAAGATATTGACAAGCTGGAATGTGTCC
AGAGGAGGGCGACCAAAATGGTCAAGGGAATGGAAACCGTGCCCTACGAG
CAGCGGCTTAAGGAGCTGGGTCTGTTTAGCCTGGAGAAGAGAAGGCTAAG
AGGTGACATGATAGCCATGTTTAAATATTTGAAGGGGTGTCACAGGGAAG
AGGGAGCAAGCTTGTTTGCTGCTGCCCTGGAGACTAGGACGCGGAGCAAT
GGTTTCAAATTACAGGAAAGGAGATTCCATCTCAACATTAGGAGGCACTT
CCTGACGGTACGAGCTGTTCGACAATGGAATGCGCTTCCTCGGAGGGTGG
TGGAATCTCCGTCTTTGGCAGTTTTTAAGCAGAGGCTGGATGACCATATG
TCGGGGATGCTTTGATTGTGTTTTCCTGCTTGGCAGGGGGTTGGACTGGA
TGGCCCATGTGGTCTCTTTCAACTCTATGATTCTATGATTTTCCGTTTTG
CAGTTGCACAAATGGGACAAATGTTCACATAGTCTTGAACGTCTTTTCTC
ATTGAAGGCCACCAAAATTGCCTGCGTGCTAAATGTAAAGTTTTAACAAA
TGCAAAGTGTCCAGCAGGCCTAGAGTCATGGCAATGTTGCAGAATTTGTT
TTCGCATTTGTTCAGGCACATACACCAAATTCCCTCTGTACCACAAACCA
TCTATTTCAGTCAAAACATCTTTGTGTTGCTGCACCCAGTTATCTCATTG
CTGGGTAACTGACAGCTCATGTTTCAGGTCAGTAGGCGGCACTGGCGCGG
TCTGGGCTGCCACCCTCCTGGTCACAGCCACCAATCCATTTGCAGGGGAA
ATCACGGGTTCAATTACCTCCTCCCTCTGGCTATCATATTGTGGCTTACA
TGATAGCATGTCAGTGAGGAAGTTTTTTCCCCCCGGCAGATGTTTTAGAG
TAAAATTGAAATGGCTGAAAAACAGCCCAGCAAACTTGCTTTGGACTTAA
CTTTTGAGGTGACTGCAAAGCTTGTAAATTTTTATGATTGGTCCAAACCT
TGAACAGATTTGGTGCTCCCTCCAGTAGGTGTCGCCAGGTCTCTAGCACA
TGGCTCACAGCAAAAGCTTCCTTTTCCCACACATGCCACAGCCTCTCCGT
GTCTGAAAACTTGCGGGAAATGTAGGCACAAGGTTTTAACTTATTTAGTT
CATCTTTCTGCAATAAAACTTACCCCACTGCTATGCCAGATGCATCGACC
TGAATGATGAAAGGTTCAGTGGGGTTGGGGTGTTTCAGAATCATCCTAGC
TGTAAACAATTTCTTTAATTGCTCAAAAGCCAACTGGCATTCATGAGTCC
AGGTCAAAGCAGCCCCCAGCTTTTTTGCTTTTGCTTCATTTCCCTTCCCC
TTAGTTTTTAAGTGGCAGAGCCACTTGAGCAAAATTGGGTATGAACTGGT
GGTAGAAATTAGCGAACCCTAAAAAACTTTGCAACTGCCGCCTAATTCTG
GGGGCTTGCCAGGCTAATACATCTTTCACTTTTGCAGGGTCCATTTTTAC
TCCCAATGGTGAAATGCAATACCCTAAATAGTCAATACACTCTTGGTGAA
ATTCACACTTTGAGAGTTTGGCATACAGCTGAGCTTTCAACAGTCTTTTT
AACACTTCCCTCCCCAATTTCACATGCTCTTCTAGGGTCTCATTGTACAC
AATTATATCATCTAAATACACAAGGATCCCTTTATATAAAAATTCATGTA
AAACTTCATTAATTAAGTTCATAAAGCAACCTGCTGCCCCTTTTAATCCG
AACGGAATCATGAGGTATTCAAAAGCCCCCAGCTGGCAATTAAATGCTGT
CTTCCACTCATCTCCTTTGATCCTTACCCGGAAATAAGTTTCCCTTAGAT
CCAATTTGGTGAACACCTTCCCGGTGGCCAAATGGGCCAGCAAATCTTTC
ATCAAAGGCAAAAGATACTTACTGGAAAATGATACAGAATTTAACCCTTG
ATAGTGTGTACAGAGTCTTAACGAACCATCCTTCTTGGTTCTAAACAGTA
CTGGTGCTCCTAGAGGGGAAGTGGTTGGCCGAATAAAACCCCGTTCTAAA
TTTTTATCTATGAATTTCCTTAGTTCTTCCTTCTCTCTGGGAGACATTGA
GTAAATTTTGGGTTTTGGCAATGGGGTATCTGGTTCAATCTCTATGGAAC
AGTCTGATTTTCTATGTGGTGGTAACTGGTCAGACTCAATCTCCCCAAAC
ACTTGCATTAAGTCTTTGTACTGGACTGGTACTTTCTCTCTGCCCTCCAG
CCCCACCGTGTTAACAGCTTCGGCTGCAAAGCCCTTTGATGCAGTCATTT
TTAGCTGGCTGGCTTGGCAGTACTCTTCCTCAGTCATGCCGAAGCCTCCC
GGTTTTGGCTCCGTCCCTTCCACCCCTCCTTCTTCAGTGTCTTCTAGGTT
GGGCAGATGTTCGGGCTTGTTCCAGCCTTGATAGGTCCCATCTACAAACT
CCATGCCCCCAGATGGCCAGTCGATTGAAAGGTTTCTCTCCCTTAGCCTA
TTTAATCCCAGTATAAAGGAATGATGGGCAATGGGGGCTACTAAAAATCT
CAAAGTCTCTTTATGCTCCCCAATCCCCACTTCTACTGTCTCTGCATAAA
TCTGCACAGGACCCCCTTGCATGTCTGAACCACCTAATTGAGTAAAAGTC
ACTGGGTTTGCTAATCTCCCCACTCGGAGTCTCAGTCCCATCACCACAGT
GGGGTGGATCAATGAGCGGGTGCACCCAGAGTCAATCAATCCCACAAGGT
CGGTGCTCCTTCCGGAATGCATCAAAGTAATTTTAGCTTCTATCAGGAAA
CTGGGACTGGGGCCACTCACCAGACCGGTCATGCGCCCTCTCTCTTTGGT
TGCCTTTGCCTACCCTTGGGCACCTCTTAGGACAGGCTGTGCCAGTTTTC
TGATGGCTGGAACTCATCAGCTGACAGCTGCTCTGGATTGGATGCCCCCC
CGGCTACTAGTGTTGCCTTGGCTCCTTTTGATGTAGATTCTGTTCCTAGA
GAGCCACCACTACTGGTTTTCTTCACTGCAGGCTTGGGTCTCTTGTCAGA
GCTTCTTCCTCAGGTCGTCACCACTTTCACTGGGCAATTTGCAATGAAGC
GGTCACCTTTCCTGCATCTGAAGCACCCCCCACTAGGCGGTCTGGTCAGT
TTTTCTCTCCTACTCTCACGTTGGCATGCACTGAACTCTCTGTTGTAGGG
GCTTTGACGTTTCATGTTTTTCTGTTGATTTTGCTGGTTGCTGCAACTTC
ATCTGGTTCTTAGCTTGTTCTATTTCCCCAGCTAGGCATATCCATCCCCT
TAGTGACGCGGGTTTTTCGTGCATGATCATCCACTCCCAGAGATCGTGTC
TTAGCCCCTTTTTGAAGAATTCAATTTTCAGGGATTCTGGCCATTCGGTC
ATCTTGCCTGCTAGCTTTTGGAACTCTGCAGCATATTCGGATACCGACTG
GCTTCCTTCTCTTATGTTCTGTATGTCGGTTTGCATTTTCAGTGTTACTA
ATGGGTCTTCAAACCTGGCTCTCAAGGTGAACATGAATTCGTTGAAATCT
TCCAGTTCTGGGGCTTCTTCATCATAAAGATCGGTGACCCAATCAGCCGC
CTCATTCTTGAGTAGGCAAGCTATGTACTGGACCTTCTTCTCATCTTCGA
AATTGTCTCCCCACCTGTCCATGTAGCCGTGTACTAGATTCAGGAACCAC
TGCAGCTGCTGTGGGTTTCCGTTGTGCTTAATTTTCAACTCTTTTCTGCT
CGCTTCCCTTTTGGTTGGTCTGCTCATTGGCTTGGGCAAGGCGGTTTTGG
GACGGTTGCCACCTGGGGTTCTGCTGAACGATACGCTGCTGCCAGGGGAC
TTGGGGCATGCCTCTCCCTGGCTGTCTCCTTTCCCCATCAATGCCTGGCC
CATTTCTCTAACTGACTTTGCGATGTCGGTTAAGCAGGCTTTCATTGGTT
CCATGTCGTCTTCCAATCTTTCCAGACTCTTGGTGGACTTAGCCTTGGAT
GGTCTCTGTACAGTTACACGCCTCCCTCTATCTGGGTCCAGCTCCTTCCT
GATGTCTCTCGACCATCAGTCCCTGCGTTTCTGTGGGTTCCCCCCAGCGA
GTTCCTGTAGTCCTCTGAATTGGACTTCCAGCTTAGAAAGTTTTTTCAGG
TCTTTCCTAGTCAAGACATGGGTAGTCTCCTCGGCTTCATCTAACTCTTT
GGATGAAGCTAGGCAAAACAATTGTTCTGCCTCCATGGCTCTTGAGGCCA
CACCTCTTTTGCAGGAGACGTTCTTTGGGGCTGGTCCAGGACCCTGGGGA
AGTCGATCCCCAGCCGGGGAGACACTTCCAGTGGCCCTTCCAGCCAAAGT
GGAAGCTTTGCACTCGTCGAGAGTAGTCAATCCTTTCATGTTGATGGTAA
CTTCCATTTCCTCGGTAAGCTCTCACTCAGAGTGAGCATCTGAGTCTTCA
GGGCAGGAAGTCATTGTTCGTTGATTCAGAGCTTTCTGTGAGGATCAGTA
GCTACTGATATTCCTAAACTCAATTCTCACTCTCCATTAGAAAGAGGAAT
AATTGATTTATTAGAAATATAGCAAACAATACTGGTTACACTGGTGCAAA
GCTCTGAATGAAGAAAAGCACACCAAAACAGTTCAAAAGTACTCCAGGCA
ATCAAGAAATTTCCCTTTAGTCATAACATCCCCAGTTCCCAAGCGAGCGA
TCCCTCCCCATGAGAAGTAGGTGTGATATCTTGCAGTGGCTTGGCGAAGC
CGCTGAGGTGCCAAAGAGATCCTTTCAAGTCCCATCTAACTGGTCAAGCT
TTCACGTGTCAGCTCGACTAGGGTCTGCTAAGTTACGGCATGACAGGCAA
AATGGGCTGAGTCGGACACTTGAACTTCAAAATGCTGCTCTCCCTCGATC
ATTGTAGGAGCAGGTGGGATTGGCTCTGGATGCCAACATGCTGATTCTTG
AACTAGCTTTAGAAGACTGCAGTGGAAAACAGGGTGAACTTTTCTCAAAT
TCTTATGCAGCTGTATAGTTACATCATTGATAACTTTACAAATCGGGAAT
GGCCCAATATATTTAGGTGCCAACTTCTTGGAGTGTTGGGCAGACTTCAG
GTACTTAGTAGACAAATAAACCTTCTTGCCAATTTTCATTGGCTTTTGAG
GTTCTTGCTTATGATCTGCATATTTTTTTATAATCTGCTTTTGCTTCTTA
CAATGCCTTTCAATTACAGGCCATTTTTTTGTGATTTGCTTTATCCAGTC
ATCCAACACCAGGACATTTGTAGGTTTGGTAGGCAATTCTGGGATAGCCA
CAAAGTCTTGTCCATTTTCTACCTGGAACAGGGTGAACCCCATGCTCTGG
TGGACTGCATTATTGTACACTACTTCTGGGAATGGCAGAAAATCCACCCA
GTTGTCTTGCTGGTAATTTATGTAACATCTCAGGTTTTGCTCCAATATTT
GTTTTCACTGTCCAGATGCTCCGTCTGTCTGTGGATGATGGGAGGAGCTT
AAGCCTTGCTCCACCCCTATGAACTTCAGGAATAGCTTCCAGAATTTGGA
AGTGAACTGCACTCCTCAATTGCTGATGACTCGTTCAGGGGTACCATGCA
GGTGGTATGTGTTGGATGAACATTTTTGCTAGTTGCCCTGCTGTGGGCAC
CCCTGTGCAAGGGATGAAGTGGGTTTGTTTGGAGAATAAGTCTGTGACTA
CCCAAATCACCATTTTCCTTTTGTTTTCAGGTAGCTCGACTATGAAGTCC
ATGGCAGTCTGTTTCCATGGTCTTGCAGGGCTTGCCATGTTCTGCAATAG
ACCTTTAGGCTTGCCCCCAGCTCTTTTTGCCATTGCACACATGGGGCAGT
TGGTCACATAATCCTCAACATCTTTGCATAGGGCTGGCCACCAAAATTGT
CATCTCACCAAATGTCTCTTCACAAATCCAAAATGGCCAGTTGATTTAGC
ATCATGACACCACTCAAAAATCTTCCCTCACAGTTTCTCGGGGATGTACA
GCCTCTCCTCCTTCCACCATAATCCTTGCTTCTCAATCAGGAAGGTTCTG
TTTTTGCACAACTACTCATCTTGGTGCATAGCCTATAATAATTCGCTCTG
CAAGTCCCCCTCCACCTTCAGGGCCATTTTAGTCTTTTGACTCCTGGTGG
TCACTGCCATGCTAATTTGGGAAGGGGGAATTACTGAGTCTACAACTTCT
TCTCTTTGGCTATCATGTTGAGGTATCCAAGATAGTGCATTAGCCAAGAT
GTTTTTTCCTCTGGTTGATACTTCAGGGTGAAGTTGAATCTACTAAAGAA
CTATGCTCACCTGACTTGCTTGGGGTTCAGCTTCCTCAGGGTTTTCAAAA
CTTCTAGATTCTTATCAGTCCATACCTCAAATGGGTATGGGCCCCTTCTA
ATAGATGCCTCCACCACACTAATGCCCATTTCACAGCAAAGGCCTCCTTT
TCCCACACATTCCAATGCCTCTCTGCATCAGTGAATTTTCAAGAAAGGTA
GGCACATGGGCACAAGCTCCCTTTCTCATCTCTTTGCAACAGGATAGTGC
CTATGGCTACGTCAGATGCATCTGCCTGGACGATTAGGGGCCATGCTGGA
TCTGGGTGCTTCAGTATTGGCTCGGACGTGAATAGTGTCTTCAGACAGTC
AAAGGCATCCTGACACTTGACTGTTAGCACTGTTCCCAGCCTTTTCACTA
CTTTTTGGGGGGCCCTTCCCTTTCGTTTTCAGTAGGTCAGTGAGAGGCAG
AGCAATTTGCACAAAGTTCAGGATAAATTGCCAGTAGAAATTAGCAAACC
CTAAGAAGCTCTGGAGTTGCCTCCTGGTTCTGGGAGGCTCCCAATTTACA
ACATCATGAACCTTTGCTGGGTCCATCTTGATCCCTTTACAGGAGACTCA
GTATCCTAAGTAGTCGAGCTGCTCCTTGTGGAATTCACACTTAAACAGCT
TGGCATAGAGCTGGTTCTTTAGCAGTCTTTTCAACACCTCCCTCACCTGC
TTCACATGCTCTTCCATCATTTCTGTGTAGATCAAAATATCATCTTGGGT
CAAAATATCACAGGGTCCCACCTTGTGAGGGAGATGGGTAGTTATAAAAA
TGTGAACTATAAATAAATAAATAAATAAATAAATAGACCAACACTCCCTG
GTACAATAAGTTGTGGAGGACCTCATTTATCAGGTGCATGAAGATCCCTG
GGGTGAATGGCATCACAAGTTACTTGAAGGATCCCAGGTAACAGTTAAAT
GCCATCTTCCATTTGTCCCCCTCTCAGATGCATACACAGAAGTATGCCTC
CCTCAAATCTAACTTTGTAAATATCTTCCTTTTGACAGGTGGGCAAGCAT
GTCCTTCATCAAGGGGAGGGGGTATTTATTGGAGGTGCAAATGGCATTCA
GGCCCCAGTAATTGGTACACAGTCTTAGTGACCCATCTTTCTTGGCCCTG
AACAGGATGGGGGCAGCCATGGACAATGATGCAGGGCAGACAAATCCCCA
CTCCAAGTTCTTATCAATTAATTTGCACAGCACTTTGTGCTCTTTGGGGG
TCATGGGGTACAACCTTGTCTTCAGTAACTTCACACCAGGGGTCAGCTCT
ATGGCACAGTCCGATTTTCCTTGGGGAGGTAATTGATCTTACTTGGACTC
TCCAAACACTGTTCATAAATCATGGTATTCATCAGGGATTAAGTCCATCT
CCTCCCTTCCCAACATCTCATTGAGTTCCTCCACAGCCACCACTCTTTCC
ACAGCTGGAGCTGTGTAAGGAGCCAGCCTGCCCCTCCCCTCAGATTTGAA
AATGAATCTGATGTCGGGGAGGGAAACAAAACTTACCCAGAGTTTCAAAT
GCAGCAAACTTCAGGAAGTGAGTCAGCAGAACAGGAAAATCAGTGGGCTC
TGATTCAGAGGAGGGTTCAAACCCTCCAATCAGTGCAAGGGAGAGAAGGG
CACAGAGGAAAGCTATGGAAAAGGAAGCCCAATTGGCCAAAAAAGACAAA
AGGCAGGAATGGGAGAAAATAAAAGGACAGAAATGGAAACCAATGATTGC
TGGGGACAACTGTTCACACCAGCCAGCAGCTTCAGAAGAGGAGTCCTTCC
AGTCCCAGAAGTCTCACCTGTAGCCTCAGGGAATTCAGTGCCTGTGCCTT
CTGCCTCTGAGGATTTATCTCCTACAGCCTTCTTAGCCAGCTCTACTTCT
ACAGCCTCAGTCCTGCCAGGATTAATTCTGTGCCGGGAATCATGCCAGGA
ATAGTCATGCCGGGAATCATAGCCAAGGGGTGTTGCTGCAGCCCGAGCCT
CACCAAACCCTGCAGCTTCAGTTCAACCTAATCTTGTGAGGTCCCTCCAG
CCTGCAACTGCTCAACACAGCCATGTGAGTTCTGGCAATCTCAGGAACGC
TTCTCCATTACAGCCTAGCCTTGTGAGCCCTCCGATCTTGCTTAGGACCC
AGCTGTGTTACTGTAGCCCTGGTCTATCTCATGTGACCATCCCAGCATCA
GCAGCCTTCCTAGAGCCAAGTATTACCAGTACGGGTGAACCGGCTTCACT
TAGCTCTTGGTCCCTATTGCAGTCTGCTCCTGTGTAGCCTCCAGCTTCAT
GCCTGTAATCCAGCCCAACCTTGTACCTCTAGTTCCTTCCAGCCTAGTGC
CTCAAGCCTTGCCTAGCTCCTTGCCAGTGTACCAGCTCAGCCTTGTAGAT
CCAGTCCAGAGTGGCACAAGAAGTGCCTTCCAGCCCAGTATTGAGAATCT
AGTCCAGCTTCCAGGATCTAGCCTTGGAATTCTAGATCAGCCTGAACCAG
GGGTGCAATTCCAGTCTAGCCTTGTGAATTCTTCTCAGCTCAGTCCAGCC
CAGTCCAGAGAAACAAACCCAGTGCAGCCTCGTGGAACCAGTCCCACCCA
GCACAGTGAATCCAGTATGATCCAGCCTCCTAGTCCAGATGATCCAGTGC
AACCCAGTCCAGTGATTCTAGTCTCTTCTAGTCCAGATGATCCAGTGCAA
CCCAGCCCAGTGATTCCAGTCTCTTCTAGTCCAGAGGAACCAGTGCAACC
CAGCTTAGAGCCTACAGCCATGTCCAGTCTAGAGGAATCAGCACAACTCC
AAGCCTTGAGCCCAGCCCAGTCTGATACCAAGTGTTTAATACCTCTCAGC
GTCCAGAGTTCCTTCCAGCCCAGCCCATTGATTGCCTGTTCTATCACCAC
AGCAGAAAGCCCAGAGGTCTCCATAGCAGCCAGGACTTTGTGGAAGGATC
TGGCAGAGTTCTGCCTTATAGTACTTGCAAGCAAGCCTGGTGAAGCAACC
TGACCACAGCCTCCAACCTTACCTGCTTGGGTTGAACTGAAGTGAACCAT
TTAAAAGACTTCCTATTTTGTACATAGTTACTGTAAATAAAATTATATTT
TGAAATATTTGGCCTCCATTGTCTGAACAGGACAGGCTGACCCCTCCTGC
TGGAATCCTTGGTGCACCCCATCTATAAATTTAAATTGCCCTGTGACCCA
GATTATCTTTGGATTTCTTTCTCTTAGCCAGGCTAGGCCCAAGATCAGGG
ACTGGCTACCAATGGGGGTGACTATGAATTGCAGGATTTCCTCATGGGTC
CCCATTCTCATCCGTACTGGCTCTGTGTAAAATTTCATGGGACCCCCTTG
TATTTCAGACCCATCAAGCTGGGTAAAGATGTTGGGATTCTCTAGCTTTT
CTAACTTAAGTCCCAGTCTAGTTGCTATGGCTGGGTGAATTAAGCAGCAG
GTACAACCTGCATCAACCAAGGCAATGAGAGCAACCTTCTCTTTGCCTGT
TAAAGTCTCTAGGCATACCCCAACTGCCATGGTTGGGCAGCCACCACTCA
CCATTGGATTCTGGCACTTAGCTTTCATCACCTGCCCCTCTGCACCAAGG
AGAAGCTCCCTTAGTTTCCCGCCAGCTTGAACTCTTCATCTGTGGACCTT
TGGGTGTTCTCTGAACTGTTCTCCCATCTGGTCTCCCATGTTGCTGCTGC
TGCTGCTGACCAGTTTAGCTTTGTGGGCTATGCCTTCGCTCCACTGCCGC
TTGCCTTCTCCTTCCCGCCGGTTGTTGTCTGAGGGCACTTCATGATGTGA
TGCCCCTCCTTCCCACACTTAAGGTAGAGCTTCCCACGCTTAAGGTAGAG
CCCCTTTCTCATGCGTCTCTCCTTCTCCTCTTCACAAGATCATCTGGCTC
CCTCCTTCTTGTAGGGAGCCCCCTTTGGAGGGGGTTCTCTGCTGGATGGT
TGTAAGCACTGGTGACTTTTAAGTTCCATCCACATATCTGTGGGATATTG
CAGCCAAAACAAACAAGTGTTTGTGCTAGATAGGCACATAAAAGGAGGCG
GAGGCTCATGGAGACTTCCTGAGGAATTCCTATAAGAGGACTCTGTGAGG
TCACTTCCTTCTTCTCCACCATGCATCTGAGCTGGAAGCGCATGTGTACG
TGTCTGAGCTCTTCAGCTCAGACACCATTTTGGGCCTAGATGTTCAACTT
CAGTAACTAAGTTAGTACTTTAAATCTGCCTCAACTTTACTACTGCAGCT
GCTGTTTTGAAACCCACATTATGTGAGTAAATGTTACTTTTATTTCTTCA
CAAAACTGCGTGCTTGTCTTTTTTAAGAGGGATAAAAGGGGTAATGCCAG
GAAGATCCAGTCTGCCTAAAAGCATCATGGATTATTGTTTTCTAGAAGGT
TAAACTAACCTTGTCTTAAGCTTCCAAGTTTGTGCTGCAAAGGAATGGTA
CTCTGCAAGTCTCACTCAGGTGAGAAAGGGAGGAGGATATCTAAATAATA
TATCCTCTCCTAGCATCTAATTCCATTCCCACAGTTTTCTCCCTCATATC
CCATCTCCAGATGATGTGTGCAGGTAATATAGGTTGTGTAGATGTGTATC
AGGGAGGTGGCCTGAAATGACCTGCTGCATGCCAACAAACATACAGCTCC
AAGTGATTCTACCAATTTCTTGTGGGATCACCCCTTCAGTCTGATGGCTG
ACCTCTTTATCTATCCTTTATTCCTCTTTTGGTTGCAAGGAAAAGTGGTA
CTCCAGTTTCTGCAGCCATTTTTTAAAAATGCATTCAATGAATTAATCAA
CTGGTCAGGATAAAGGGTGTGAAGCCCTGAAACTGAGTAGCCTGGATTAA
TGCATGTAACTGAAAATGTAATTGAAACAATGTGGTGCATATATGTCTGT
AGCCTTCCCAGTGTTTTCAGAGTAATTTATTTTATTCATAGGGTAGGTTA
CAGTTCTTACCCCAGTCCTCACAACTAAACACCCATTATCAAACTCCAGC
TCTTCACTGACTGCAATTCTGCTGCACAAAGCCAGATGACCACCCGATGA
CACCCAAGAGATTAAAAAAAAAAACTATAACTCATTGCTCCCAACCAGTG
GTCAAAATCAGCAGATCCATTGTTTTCATCCATTAAAAATAGTTTGATCC
GTCAACAGTATAATGGGAAAAGGGGGGAAATGCAGGGCATGAAGTAAGTA
GAACATTGTATATGCCAGTTGGATGAGGCTTCTTACATGCAGGATGAAAT
TGGGCAGGACTCAATTTTCCACAAATGAACCACCAATCACAGCCCTCAGA
ATGCTGCTTGTTAAAGCTGTATGGAGAGCAGTGCAACAGAGACCTGTTCC
TGATGCAGGGTAAAAGGACACTGTGTCAGCCGCTTGAAGTAGACCAGACA
TGAACACCAAAGGCGTGAATGCTAAAACTACTTTTATATAAAGTTACAGT
AACAGAATTTTGCAGCTCTGAATGTGCCTCTCTCCTCTCTGCCTTTATCC
CAAAGACAGCTAGGGAGGGTTCAGCCTGAGACGCTTTCTCAAATTACAGT
TCTGGTTTGGGTTGAGAGTTCTCTTATCTGACCACTCCCTTGGCTGTGGC
TCTTCTTCAAGGTTATTCTCACAGCCCATTGCACACTGTGGCATCAGCAA
GATTTAAGGTGGCATGACTTCCTGCCAGCTCCAGAGTGGGAGGGGAGACA
GCACAATGCTCTGAGAGTAGAAGACATGGTTGAAAATGTAACAAAGAATT
CATTCAGATTCTCTATAATCACCTTACCCTCCTTTTGCATTCCTTTAACA
TCTTTGTCATAAAGTGTCCAAGTGCAGCCCTGTGGGTTTACCAGGCTTTA
AATTTCAGTGAAATAATACACATTGCCATCTAAAGGAGTGATGAGCATAG
GGCCATTAAGCTGAGGGTATAAAATTACCTGTAATTAACATCTTTACCCC
ATATAAAAACAGTAACAATAAAAAGTTTTAAGAGAATACCCATTGTCAGT
ACTGTTATATTTTTAGCACTCACTGAAGAACTTAGCAAATTTTCCCGAAT
CTACCCTACAATAAGTTGGCCATCAGTTCGTCTCAGGCAAGGCTTTAAGA
GAGACCAGCCAGTGGAGAACAGTTGTGTTATAAGAATTTTTATAAGTGTG
TAAGAAAGTTTTGATGTGAAATACAGCTTCCAATAAAATAGAAAGGAAAG
TATGACCACAGATGAGTGGATGCCTCATCTCTCCTTTTTTGCTCAGCGCT
CCAGCTGAATGCAGACTATTCCTAATACACTGGAAACAGATAATAGTGAG
ACAGTTTTGCTAATACCTCTGCTGGAAATGTTTATACGACCTGTTTGTCG
TAACACAGCTCATGTCCCTGGCCTTGTCTGTATCTCTCTATTTTGTACAG
AGATGCTCTTGGCATGCCTCTTGTTTTCAACATCCTTTTAGCTATCTACA
ATATAAAACATGTAAAAAAAGTCTATTGCTTTTGTAAAAATAGATGGGCT
TCTCCATGATCCCTACTGATGAAAACAGGACCCTTAGCTACTAATTTCAA
ATGTTTATATAATGCCCTCAGCTCAGTTTCCAAGACAATTCATCAGTACA
AATGGCATGAGATGCAAATATGTGATTTGTTTCTTTGAAAAAAATTATAT
TATTTGTATAATGCTACTTAAACTCTTGTGCATCATATAGGTGTAGGCCT
ACTAAGAATATTATGTCCTGGCAATCAAGTTTTATTTTTTAAGCAAGTCA
GTTTTTTACTCTAGATTCTCAATGACTGAAATTTAGAATGGGAGCATGAT
ATCCTTGATTCATTCATCACACTCAAATTTCTCATTTATGTTTTTAAAAA
AATCCAGAGCTGTTCAACATTTCCCAGTGGGTCCAAACTTCTATATTTGT
GGGTGTGGGTGTGGGTGTGGGTGTTAATGGCTACTAGCTGGTGCAAGTAT
AATAGATTTCCAACAGTATGGCTGATCTTTCTGCTAGCTTGTGTGATCTA
TGATTGTTTGCTCATAGTTAAAATGAAACATAGTTTTTAACTAATGAAAA
GAATAGCAAGAAGATGTTTAATGGTTTGGAAGGCTGGGAACCAGTCAGAG
TAAAAATTGGGACAGCTTTCGATAAAGTTACATTTATGTTAAGAGAAAAA
AAAATAACAAGGTATATGAAATTTATCCAAGAAAATCAACCAGGTAATCA
ATCATAATCCAGGACATTTTGTAGATAGCTTTTGTAGGCTTATGGTATAT
GATTTTTGAGGATGGGAAAGCATTCTGTCTGAAAAAGTATCAATATCTAT
CTGGGTGTCGTCATGTTCAATTTGTATGAAATCTGTACATTCTTTTGTGC
AAAAACACAGCTTATATTAAGGTATCACAAAAATGCTCTCTAATTTTAAA
AAAAGACAGCAACACTGACCCCATAACAGATTTTTCTCCACCCATTAAAA
TGTTTTCCTAATATCTGGCAAGTGAGGAACATAAAGCAACAAACCTACTA
GTTTATATGAAAAACAAATGAGGAAATCCATAGAATCATGCTGTATGTCA
TCATATCATCATATCTGGGCTAAATTTCTGAACCTTCAAGATCTTCAGTA
AGATGATTTTATGGTTTCTGAATGCCTGTTTTTTCTTTTGTTTGTTTGCT
TCTTAAAAGCCCACAAAATAGGACCAATAGAGGCTTCAAAAATGTAAATG
TCACCAAACAGGATATGTCATAACGTCATAGCAACATCCTCTGCAGCTCA
CAGGCACAGAAGGAAGAAATGACATTCCCAGAACCAAAAAGCCTGCCCAT
TCTTTGTTGCAACTCATTGGTTCCTCTGGCTAAATCTAAAATACTACAGA
TGTGATGGGACCACCATTCTAGGAATTCCCAAGCAACATAATTTGAGGTT
TCTGAAGTTGAAATTCCAGTTATCAGTGTCTGCTGGGTGAGGGCAAGGGA
GGAAATGATGACATGTGCAATGATTTTATGTCAGGACATAATTACATAAT
AGTAGCATGTGCATGAAGATAGCATTCCACACCTGCCAATATTTTTATTT
TATCGCAGTTTGCTACGGATGTCAATGATTCCCACACATTTGGAGGACAC
TGGTTGAGGAAATCTGGATTATATTGATTGGCAGCAGAAGATATCAGGGA
TTGATCATGCAACTTTCTACATCTAAACATGTCCTCTGTTGCTAAGTTAT
GATTCTGCTCCCTTTGTATTGCAGAGGTGATAATACTACTTTGAAGATGT
AGAAAGAAGACAGGTAGATCCTGGAGTGGAGACTTTTATGAAATAGTTGT
GTAAGTAGGCATTTCTGTGCAAGATGATGATGATGATGATGATGATGATG
ATGATAATAATAATAATCATAATAATAATAATACAGAATATTCCATGGGA
TTTGAAGCAGGGAGGCCTGTGTATCCCAATCTGGATACAAAAATCCTCCC
TGGACTAGGAAATCAAAAGGATTAGAGAATCAAAACCTGATCTAATCCTT
TGTAGAGTAGAAGATAAGTCTAAGTAAGGGCAGGCTGGATTCACACAACA
TGCTAAGCAGTGGCTTTTATAACTATGATTTATGGAATAAATGGCAATTG
GATGGAGTCACACAACACTATAAGCTATGAATAGGCAAACAACATCGTCA
CTTAATGTGACATGTAAATCCATTCTTAATGTTCTTATGCATCAACCTTG
ATACTGCTAGAGATAGACAGGGTTGTTATCTAGAAGCTTTGTGCAAAGTG
CTGTTTTCTAACTACTTGGTAGAGGAGGGCAGTGATCTGGTATCCTTCAC
AGCGTGCAAGTAAAAACCAGCCACATCCAGAACCAGACTTCCTACAAAGG
ATGATACATCTCATTGCTCAATCTTCAGTGAGACATTGCCAGAGCACACT
CAGACAAAGGGCAGCACTGCAGCAATGCCAGCCTGGAAGCACCAGGGACT
AAGCATTTAGCAGGGTCCCTGCCCAAGCAGAACAGCGGGGAACATCACCT
TTCCTCCATTGCAGGCAAGCTGTCCCACCCCTTACTTGTGTGAAAAAAAC
TGAAAGCACAGTAGAAGCAGGAAAAGATGCATCTTTCTTAGGTAGTTACC
GTTCCTCACTCAAAAAAAGATTGGATCCAGTAGCATAACGCTTTTGTGTT
TGTCCATAAATCAGTGCAAAGCAATATGACAGAATGAGGAAATATGCCTA
TTTTGAGACTCTGTTGCAGGAACAAAATCAGGCAGTTCTGTTTTCATAAG
ATGGTGAGGAACCTAGTAAACACCCTAATGGGAGAAGAAAACAATCTTTG
GAAATGTGAAGATTCTTTTATGACCTGTAATTTTGTCTTGGTTATATATG
GTAGAGTAGTAGTAAATAGCTGCAGTTCAGTAGATACGGTCACTAAATTG
TCCCCTTGATAGTCAACTTTACTTCACATACCGAAGTTCTGTACAAAATC
CATCCTAAGTATATTAACTGAAGTATATATTAGTTGTCAAAGAAAATTCA
AATTTCTAGTAGAAACACATTGATTTATTTTGTTTACACTTAGGGGTATA
TGTAGTTGCTTTTTTTTTTTAATCAGCTTTCACATCTAAACTTTCAACAA
TAGGTGGAACTATAGCAATTTGAAAGTGACAATAATTATTGCCATGTGAT
GCTGTAAAAGACTACACTTACTGTTGAGTTGGCCAGGCTGTATGTCTTTC
AGAGACGGTAATTCACATCAGATTTTTCCTGAAGTGATGCTTTAAACTGG
ATTCTCCCATTACATTAGTTTCTTTAAACCATAATTGCCTGGGTTCATGC
AACAAAGCTAAACAAACATTGGACATGAACCTTGCCAAGATGTCTTCTGC
TTTTAACAGCCATATTTACCTCCACACTTGCACCATTCCATTAGTGAACT
TGTAAAAAAGAAAATAAAACCAAACTTTTCACCAGTCTCCTAGGGAACCT
GTTAAAAAAAAAAAGTTCCAGCTGTTCACAATTTCATTGGCAACCCTGTT
AAAAATATAAACACCAAGCACTCCACTGGTCCAGCGACCCAGGATGAAAT
AGCTACAGAGGGCAGTGAACAATGACAGCAGAGGGGAGTGGCTCTCCTTT
AGCACACAGTAGCCAGTTGGAGTGGTTCCATTTGCCAGAATGAAATTAAG
CCCAGCAGGTGAGCCAGACTGCTCCATTTATGCCAGCACAAGTTGACATG
AGCAGGAACAGATGGGTAGATGCTGCCCCCCTGGTGAGCTGGGGGCAAAT
AGAGGACGCTGTGCATTCCTGCCCTTGAAAAATGTTTTGTGGCCTGTCCT
CATGCTGGGGCATCCTTGTTATGCAAACCAGCCCTGAAACAATGAGAATT
ATAAATAGCCAGCAAACTTCACTCCCCTGTGCATTGATGATGTCACCTAG
CCTGGTAATGAAACATCTACACGAAGAAACACAAGCTCAGAAAACATCAA
GAACCCAACAATGAGGATTAAAGTTCAGGTAATGTTCACAGTGTTTAAGT
ATCAGTGTAAGCTTTCTTCTCATGCTAAGCAGCAGCATCACAATGCAGCC
AATTTTAATCAAGACCATAGTGGGAGAGCTACAGTTGAAATGTCTTGTCT
TAAGGTCTTGCTGCAGTTTTAAGTTGCAAAAAAAAAAAAAA
>snake_contigs.fa.20
ATAGTTTGGCCCTTGACTTTAAAACTCTGCAGCACTGATCTAAGAGAAAG
GCAGACCAATCTATTAGAAAGAAACCTTTTGTCTTTTTTAAAAATCTAAA
ATGCTGCAATTTGGAGGTCAGGAATTCCAAAGGTCCTCTTTTCCTGCTCT
GGATTGCTATCACATCCCTTCTCAAGACCAGAACACCAGCTAGTTTGAGT
AGAATAGCATGTGAGGATGGGAGCATTAGCCAACCTCCATTAGCCCCAAT
TAAATTAAATTACCCCATGAACCATCTTCAAAGAACAAACTCCCCAGTTA
CATTTCACAAAGAATCTCTAGAGTGTTTTCATCTGTCATCTCACAGCAAT
AGGCACAGGCCATTATCCAGCTATAATCACTTGCAAGAATGTGAGCATCA
TTTGAACCTTCAGCAGGAGACACATACTTGGTACAATACAGATCTAACAG
GGCACAGAGGAGCCACAAGGGTGTTTGTGTCTATGTGTTCTTAGCAATAA
GAGCAGAAGTACATTGGGCCTTAAGGGTGCTGCACACTGAGTTGGCTTCT
CTCTCGCTGGACTAGGAAAGGAGTCCTGCTCCTTTGTAGACCAGCCAGAA
ACAGTTCATTTTCCATTCACACCAACCTCAGATCTTCCAAAGCATTCATT
TCAGTAGATACTGTCCACATTCTCACCCCATAAAAATATTTTAAAATGCT
GAATGGCATCTCGAAATCATGCCAAAATGTTTGGACTGTACAATCAGTGC
TGTGTGTCTATGTCTGCTACTACTACCTACTAATCTGGCTCAGAACATAA
CTTTTAATTAAAATCTGAGCTCTTCTCAAAACACTGAACCATTTTGATCA
TTAGGTGAGGCCAAAAATAAGGCATCCTTTCTTTCTGATCCAAGCAATCC
TACAGCTCTGTGATGTTAAGCATTTCCATGCATTTAGCAGCAACATTGCT
ACAGCTTATCGTCCGAAAGTGTAGCAGCGTACTGGGAGCCACTTCACTGA
ACCACCCACTCAAATGATACATTAGTCAGTCTTTACCTACTGAGTTCTTG
AACTTCTTGTATTCTTCTGTAGATTTATTTCCAGAGTGACAAACTCATTT
GTTTAATAGCTGTGCCGGTTGTATTGACTGGAAAAGAACTCAAAGTAATT
CAGCATTTAATTGGTTCTGGACTAGTTTTTAGAAGTTCATTTCATTAGTT
GAAGATGCCTTGAACTTATCCAGCTGGACAGTAAGTTGAGGCACTGCTTC
AGATCAGAAATTAAGAGTGCCGACATAGGGTTTCCAATTTTTCAATTAAA
GTATATTTCATAGATTTTGTTTCAGTATTGTCTAAGAACAAGGATATACA
ACTCTGAAACATTTGGACTTTAAATCATATGTTTTCACTGTTCTGAGCTC
AAAACAAAGCACAGCTTTGGACTCAACCTGACTCTTCTGAGCTGTGTCAT
TTCAAGTCTTCTATGTTGCAATTTCCCTTCCTTCCTTCTTCCCTTCTTCC
CTCCTTCCTTCCTATCTGGTCACAGAGCTGCCTGCCTGGTGCTGTCTTAT
TGAAGTGAATCTTTGTAGCTCAGGGTTGACCTGTGGAGTTCTTGGTGCTC
TCTGAGCCTTGTGGTTTTCCTGCAGACGTTTCATTGCCTGGCTAGGCAAC
ATCTTCAGTGCAAAAGGGGGAGTGGGCCTTGCTTTCTGTTTATATACTGT
GGTTTGTTCTGTTTGTGTTGGTGGGGGTGTTGTTCTTTGATTGGGTTGTT
GTTTGCTGCTTGACTAAGTTAATAGTACTGATATAAGGTTTAATATATGG
CTTCCTACCTAGTCCTGTGAAATATTGCCTGATCATCAAAAAAATTAAAA
ACATCCATTTTGTGTTGTCTGTGAAGTGGGGCTTGAAAAAGTTGAGATGG
TGGCCGCACATGAAGATATTAAAAAGCAGGCCTTTGATTGTGTGGCCATA
GCTGCAGTCTTGACGTCCCTCTTCCAGATGTGGACACCCCTGCATCAATT
CTCCAGCAATAATTGGCATAAACGTATCACACTGATGTCAGAGCTCTAGT
CTCCCTTATATATTGCTTAGCTCTCAAAACATATTACTGATTGCCACAAC
TGCAGAATATAACACAGAAAGTGTCATCCTAAAAGGTAATTTGGAAACTT
GGATGTGCTACCATTAACAAATAAATACATTATTGCCTCATCTAAAATTA
AAAAGGGAATCTTGACCAAAGGGCAGCTGACAAGCTACATTGCTGACCAA
GGATTTGAACTGGTCTGACATTTCCTGGAGATACAGTAGTAATACTTCTT
ATATTTAGCTAAAGTAGACACACAGAGGCCAGCCTGTGGGACTATTGTCT
CTAGAAATGGCTTGTCACAGAAATAGGTATAGAGGTGAAGACAAGAAGGA
ACATCCACAAATCTGTACAACAAAGGTTAACAATTCCACTGTGTATTTTC
AGCAACTACACTAAGTGAAAGACAGGGCCATACAAATGGTTACTGTGTCC
TTCTAATCAAATATATGGCACAGGACTGCCAGTGGCTGCAAAGATGTATA
TTCTTACTTCAGTACTCTTTTGTGGGTGTATCCATTCGAATCGAATTATC
CATTCAGTTGTATCCGACCCTTGGCAATTCCATAAGCCAGCTCTCCCCAT
GATTTCCAGTCTTGTACAGCTTCTTTTAGTTGCTTTGTATTTTGGCCTGT
GTCTGTTTTGATGACATCCAACCAGCATGTTCTTTAGTATCCTTGTCATC
TTTTGCCACTGACTGTTTCTCCAACGATGTTGATCTCATGACATGACCGA
AGTAACTAAGTCTAAGTTTTGTTATTTTTCCTTCTAGTGACATGTCCAGT
TTTATGCACTTCAACATTTCTTTATTTGATATCTTTGCAGTCCAAGGGAT
GGGCAAGAGCCTCCTCCAACACCATAGTTCAAAAGAATCATTTTTCCTTC
TATCCAACTTTTTCACCATCCAGCTTATTCACCATCCATATGTATCCATT
AGAGACATAGAAATTAAAGATGGATAATATCTTTTAAACTTAGAAAACTT
TCCTGCCAATGTCAGATTTTGCCATGGAAAAATATCAAGTGCTTGGCCTT
ATCTCTTTTTAACATTGTTTCTGCTGCTACTTATTCCAGAAATCAACTGA
TCTTTCTCCAGGGAGCTACTCTGATGATCATCCAAAAAGACAGCATTCTT
TCCTGATTTCATTCTGTTGCACCCAATAAACCCCTTCATACAATTTCTTG
CTTCAAAAGGTTCCTGATAACTTGTAATATTGTTTTGGTTGTTATACAAG
CAGCTAACAGCTACATTCATTGTGGACAGCTGTAAAATGTACCTTTTATT
AGTGAAATGTTGCAAAATGGGAAGCACATGTGGGAAAATATAGACAAGAT
AGAGACAGAATTTTGTTTTTTGTTTTTTAAAAAATAATTGGGGATTTGTT
GTTCTTGGCTTCTTGGGGTATCGGCATCTCTTTTTCAAATTTTCCAAGAC
TCATTGGAACAGATTTTTGGTTCCAAACATAGCTGTGCTATTTGTTGCTC
AAATTCCTATGATCACATTTATACTGAATCTACTTCCAGGTCTTTTTGAA
AGATGAGTATTGCCAGTTAAGAAAAGGCATCTGCAATTTTTCTACACTTA
TATACACTTGAATCAAGACTGGTGTGATAGCACACTAACTTGTGGTTAGT
GTGCTATCACACCAGTCTTGATTCACCCACATTTTTGTCTATTTTTTATC
ATTCCATAATTTTTCCAGAATACCTTTAGTATTATGGTTTAGTATTATGT
TTAGTATTAATTTAGTATTATTAATACTAAACAAAGTCAGGTAAAAAACA
GACAGCTAGAATAGCATAATCTGTATATGCATGAGACCTTCATGCAAATT
TTCTCACTTTTTAAGTGAGCTAATTTGGACTTGGGCAATGTGTATTGGGT
AGGTGAGCCAACCTTAATTTGGCATCCAAGAGGAATAGATAATACTTTGG
GCCAAGCTGTTTTCAGCCATGTAGGGCGTGGGGTAGGGAATACAATTCTT
TCTGAAGATTAGGAACCAGCAGGAAAAAATCAGAAATACTGGCTAACTTT
ATTTTATCAAAATGTGTTCCTCACTCCTGTTCTTGGACATTAAAAAAAGT
ATTGAGGGTGACAATTGGTATAAAGCAGGGACAGCATTTTTATTTTATAT
TTTATATGAAGTGGAGTCATAATTTTCTCTTTTTTTCATTTCAGTTGGCT
TTGGAGGAGTTTTTAAGGATCATTTTAAAGGTTTAAGTCTATTCTAAGTC
ACAAAAATTAAAATAAACCTTAAAAGAATGGAGAAATTGTCAGATTTCAG
TATCATACCTAGAGGTGGCTGTGAAAGTCACTAAAACAGATTTGGTGGGT
CACATGAAATCTATGCCATGTTGATTGCCACCCTGGCATAAGAGCTATTG
CCATAAAATCATTTATAGTCCCACGAGTCTCCATAAATTTCTTTTTAGGG
GGAAAACATAGTGTTTCAGAAGAATAGCCTTTTTCTAAAAAGTAGCAGTG
CTCTGGGACCCAATACATGTGTATGACTTTGGGGTTCTTCAAACTGGGCA
TGATCCATATAGAAGTATATCCTTATTACTCTGCAGTATTAAACAAATGC
TGGCAGCATGTCTATTGTTCCTTTACAGAACAATACATTAAAATCACTGT
TGTGAGAACAACCATATGCAAACATAAATCACCAAAGTTATCTCAGAATT
CACAGAATAGATGATGAGAGAACATTGTTGGATAAATTGAAGTTTTGTAT
ACATTGGAATAGATGATTGCCATGAAAAAAGTATTTGAGTAATAGTTCGA
AACTACTGAAATTAACAATATGAATTTTTCAAAGATGCTACTGAGGTGTT
AGGAAATGCCAGAAAATGGAACCCAGCTTCATGGAATGTGGCAATTTTGA
CATGTTTTATGGAGGACAAGGCCATGGAGAGCACACACTAGCTGAATATT
ATTGGCTGTAACTTCTCTTTCATATCTATAACTCCAATCTAAACAAATCC
TGAGGTAAAATTCTTAAAGCAGGAAGCAAAGCAATGAGGTAAGACTGAAA
TGGACCATTTAGGAATAACAGTCTTGCCTTAATAAGTATCAGCCAGGAAC
ACTCATTTAAGCCTCAATTTTGTAGAGAACCCCTCAGCATTATTTATTAA
TCACTACATTAATTATTTATTAACAGTATGTATTTAATAAGTACTTTTTC
AAAAACAAAAAAGCTCCTCTATGAGCCAACCCTCCTCCCATACCAATTTT
GATAAAAGCATCAAGCAATCCCCCCTCCAAAAGGACAGAAGAAAGAACAA
TCTTGTAGTTATTTCTTAAGCAGCAAGGCCATAGGTATAAACCAGTCTTT
CTCAACCTTTTGACCCTGGAGCAACCCTTGAAATATATTTAAGGCCTCAG
GGAACCCCTGCACATTCAGGCTCAAATAGAGGCCCTGCCAGATTAAAGTT
ACAAAATTATTATATTCATTTAATGTGTAGGCCTGTATATATGCATGCAT
ATATATATATATATATA
>snake_contigs.fa.21
ATATATATATATATATATATGTTGCCCGAATTAGAAATAATTTTTTAAAT
AAATCGTGATCTCCCAGGGAGCCCCTAGTGACCTCTTGTGGAATCCTAGG
TTTCCATGGAAACCCTAAAATAGAAACTCTGGTATAAACAATAGATGTGG
TGATCTGCCTAAAGCAATTATTTGTGGTTTTAGCACATATAAAAATATTT
GGAAATATAATTCTGACAGTGTCCTATTACATGGGAATTGTATTGTCTCC
TAACTCTACTTTGAAACACTTGCTATCACATTTGAAATTCTTACACTTTT
GGGGTCTGGAGACTCTTAAGGACTGCCTGCCTGATCCTACTTGATCCTAC
TTGCCCACTGAAATCTGGCAGGAAGAACGTGTGCTCCATTGCACCACTAT
CAGATTGATAAACCAGAGAGGGTTTTCCTCAATGTTGTACTCACATGTTT
GAAAACTCCTATCCATCCACAGGATTCCACCTTGCCTATGCGGTCCCATC
TTTTGAAGCCAAGCATATACTAGTTTATTTCAGCACCTTATCATTTTTCA
GAACAACTGTATTTCTCTGATCCAGTAATTAGTTTTTATTCTAGTCTTTT
GTATTTGCTTCTGACTCCCTTTGAAATATTGTTTTTTGTTTGTTAGCTGG
TGGCATTTATGAAAACACAAGCTGCATATACATAGTTTGATTGGTTGGGT
GAATGAGTGATGGCATGAATGACTGGTGGGCGATGCTCAGTGTTTTGGGA
GAGTTAGTTACTTTTCACCTGCAATATCCACCAAGGCATTTTATGGAGAA
GAAAGTCACTCAAAGATTGGTTCTTCATCACTTTTATCAACTACCAACAG
AGAGAGGAAAAGCCTCATGTGGCGCAGAGTGGTAGGACGCAGTATTGCAA
CCGAAACCCTCCCCGCGACCCGAGTTCAATCCCGGTGGAAGCCGGATTCT
CTGGTAGCCGGCTCAGGTCCACTCAGCCTTCCATCCTTCCAAGGTCAGTA
AAATGAGTACCCAGCTCGCTGGGGAAAGGTGATGACTGTGGAAAGCAGTG
GCAAACTGCCTATAGTCTACACCCCTCTATAGTCTGCTGTCACGAAAGTG
GTGTCCCTCCAAAGGGTCAGACATGACTCAGTGCTTGCACAGGGGACCTT
TCACCTTTCAACAGAGAGGGGAGGAGACAAATGGCAGCATCCTTCTTCTC
CTTCAGATGAAGCCAGATGGAACAATGGTTAAAGTTGAGCCAATAATAAG
CAATGAATTAGGTTTCTTCTGTCATTGTGATATATTAGGAAAAATTCCAT
ACCTAGAAACATTCTAATTGTTTACACGTTTACCATTCATCTGAAATGCT
CAGACTGGCTGATTTGACTTGCAGGAGGCTCCCCAGCATCTTTCTGACCA
ACTGCAGTGGAACCGTCACTTCATGGAGGGTTTGATCATTTGCTGGGGCC
CCTTTGAGGGTTTCCAACACAGAAAGTGTTAAACTGGCACCCCAACTTTC
CCAGGCTGCGGGCTTATTGTTTGTAACATTAAGTTTCTGGATTATTTATA
AACCTAGCATTTGTAGTTTTGGGTGGGGTTGGGTTAGGATCGTTACTGAG
TTGATTTTGCTGTCAGGAGAAATTAATGCTTTCCTAACCTACTTCAAACC
TATATCGTTTGATTTAATCATGCAGGGTAAAAGCAGCAGCAGTCTGTTTA
CTTTGACTCTAGTGATATGGCTTACCTGCCAAAGAGTACAGTAATCTGGA
GCAGGGACAGAAGGGGATTGCAAAGAATAAGGATGCTAGTTAACATTTAG
GAACTGGAACAAACTAGTAAATTCAGAATTGCTGAAGAAATATTACAGCA
GCAGAGAGAGTCTACCTGATCTAACTCTGCCCACAAGCACTCAGGATGGA
ACCCAGTTGTGGTGGGATGGATGGTACCACTTCAGCCTGCAGCAGGGGGA
GTTATTGCTTGCTCTGTATAGAGAGCTCACTTTAAGTATAAATTAATATG
ACAAGGATTAGACTGAGCAAGAAGCTTGTTTTGGTTGCTTTGTATGCAGA
AAGGGTTGTGGTGAGTGTTTGTGTGTGTGTGTGTGTGTGTAATTTTCAGT
TTGAATAAGGGGGATTATTAAAAAATAAGAACATCCTCCATTGGTTGTCC
AGAGTGCTACAGACCAGCCCTATACCCCATGGTGATGCTTTCTTAATAGA
ATTTGAATCCTTCAGTTTCCAGTTCATTGGACAACTCACAGAAAAAGAAG
AAAATAAAATACACATTTAAAAAGAGTCCTTCAAGTACACATTAAAAGAA
AATAACAGCATAAACCATTTCTAATTTAGTGGAGGTTTCTTTATTTTTTG
AAAATCATGTTATGCCTGCCTCCACTATGCTTATACTTATTTAGTGTGTG
TGTGTGTGTGTGTGT
>snake_contigs.fa.22
CTGCGGATTAAACCACTGAACTGCTGAGCTTGCCAATCGGAAGGTCAGAG
GTTTGAATCTGCACGATGGGGTGAGCTCCCGTTGCTAGTCCCAGCTCCTG
CCAACCTAGCAATTTGAAAACATGCAAATGTGAGTAGATTAATAGGTACC
GCTTCAGAAGGTAACAGGGAAGGTAACAGCATTCTGTTTAGCCATGGCGG
CCACATGACTACAGAAGTGTCTACGGACAAACACCAGCTCTTCAGCATTG
AAACAGAGATGAGCACTGCCCCCTAGAGTCGGACACAACTGGACTTAATA
TCAAGGGAACCTTTACCTAGGCTTATACTATAGTTCTAGTATGCCTTCTA
CCTCAAAATGGCAAGAAATGGTACTGATTTTTCAGCAGCAAAGGAGGCTC
TGAGGACCAAAGAAAAATTCTTCAGAGACCATGTGCTCAGCCATGACTTA
GATGACAAAAGTAATTATGGTCCGGTGGGTTGTCAAGACCCAAAATATTT
AAGAGGAGGAATTGGTTGGTTAATTTTTAAAGGATGGGGAAATAAAATTT
TATTGCGATGGGAAAAATCACTCAAGATTAAATTCTGCCTTCTGTAGTTC
TGTTTCATAAATGATCTCATTTTCTTCATCATGTTAAATGACCCTTTCAA
TGGCTGACTTTTATGCACATTAAGGCAAGAAGCAAGCTTATAATGTTCTT
CAGAATTATATAGAGTGATTTTTTCCCCTTACTTTTTAAATGTAGGTTAT
TCTGTTGGCAAAGTAGGTCAGTCCAGCTGAGTCACTTTTACTTTGAAGCC
AGTGATGGTTAAATTTCTGACTGTGGCTTCATAGCTTATATCAGTGCAGT
TACTGTTCTGTGTTAAACCATTCAATTAAAAATACCATTTCTGTTTGGGG
TATATCTCAAAGAGGAAGAAAGCAAAGATTAATAGGTCTGTGAAGATCAG
TCCCTATATGATTCAAAGAGGAAACGAAGAGTCAAAGAGGGCATGATTCG
ATCTGAATGTGTGATTTAAGGGCCAACTTATTCTGTTTGACCTGCTCTGA
GATGGAAGATTCAGTTCAAAAACAGATTTGGCAAGGGGGAGGCCTGCAAT
TGCTTTACTTTTTTGTCAGAACGGGATGAAAACAGCAGGGAGGAGAGATA
TTTCAGAGGATGTTTACCATGTCGAATTTTAACTGGGTGTTTTCAAGGGT
TTCATTGTAATAACACGGCTGAAATGCTCCCCATCCTACTTTCAGGGCAG
AGATATCAGGGAAGAGAATGAGAAAGCACAATCCTCTCCAGATTGTCCAG
CAAAGAGCCTAAGTTAAGCTGAACCAATGGAGCAAGTATCTTAAACAACC
TGGCAACTTCCAGAAGCTGTTTAAAAAAAACAGCTCTTTACTTTTCTGGA
ATTGGGTTAACTTGCTTAGTAGTACTGTAAAGATGACTGCCTGTGTACCT
CTCCTTTCTAAAGTGATCTCTCCTCTTCAGAGACCCCACGTAGCTCTGGC
ATCTCAGGTGTTTGAAATGAAGCTTCCTAGCAGAGCCAAGTGGGAATGAC
CCATTGAGTGGCTGCTAATTCCTTGGGCTCAGCTGTTGGCCAGGAGGTGC
TCAACAGCTGTCAGTCCTTCACGAGAGCTACCGACTCCCAGCAAACAAGC
CCTTGCCTCTAGGATCCTGGCATTCTTACAGATCTAGAAAGAGAATGACC
CAATCCATTCCTGCTGGGTTGAATAGCAAAATCAAAAAAAATGAGGATAA
CAGAAAGGGTAGTATCTGGATGAGAAAGTATCTGCCCTGTCTCTCTGTCT
CAGTCTTCTGTTGCCACCACCCTCCCCGTCTGCCCTCCATCTGCCAGAGA
AATCCGGCTTATTTTTCCTATAGCGATGAATGAATGTCTTGTGGAGACTG
TTTGAAGTTAGACTTCACGTACACCAAGGACACCACGAGGCTCTGGGGCT
GTGGACTGCCCTTCTCTGCCTTGATGAAGTGTGATAGCTTTTGCTTCTCT
CTGCCCAACACACACTCACTCTGAACATTACTGGATCCTGCATCTGACAT
TTCCTCTCCAGAAGAGGCTGACTCCCTCCCTCTCTCTCTGTCTCAAAGAA
ACAGGCGATCATTGTTTGATTCCCCCCTTTTGCGTGTGAGCTTCAGTACA
GTAGCTTGAGACCATACAGTGTGACTAAACCACAGAAAACCAACAGCGTT
TTATTTTAAAATGGACAAGTTAATTCTTAAGTGTGCACCAAAACACTCCT
TTGTAGAGCTATGGATCAGGTCTCATCCTGATCTCTATCAAAACTGTAAC
AATTCAAAGTGCATCACCATTATCCTTCTCCATTGCTGGGATGCTAAGAT
TCTTCCCTCAGAAAATAATATTTTGTATAACACAATGTTATTTTTAACAG
AGTTGTTTCACTGTTTAATGAATAACCACAGGTCTTTGAGCTGATCTTGA
TCAAGTATTTTTTTTTTTCCAATGCTTTTGCTTCCTTGCCATTAATGTTT
GCCTCTGGAAGGAAACAAAGTACCCTGCGTTCTGCTCCGGTGAAAAATAA
ATTACTGGGGTGTACGGCTGGCAACTCTGCTTTTCTGTAATTTTTATTGT
CTCTTCAGTTGGCATTTTGCAGAAATTGCTTTGCCAGCCATACTTCATTT
ACTCCCAAATGAAATTAGTTACAATTTAGTTACACTCTTATGCAGAGCAC
CCAGGTGCTTTGACCCTGGAGTTTTCTCACACTTTAAGCACATGCGTGAA
ACCAAACAGATTATTTCTGGCAGTTTCAGTTTCAGGGGTGTGAACAGGGA
GATGAAAAGTCAAATCAATGTGGACAAAGGTTTAACTCTGTTCACCACAG
TAATGTCAAAATTTGGGCTGAATATTGTACACTAATTTTAGAGTTTAACA
AAAAGGGGGGGGG
>snake_contigs.fa.23
GATGGGTGGACTTCAACTCCCAGAATTCCCCAGCATTCTGCTGGCTGGAG
AATTCTAGGAGCTGAAGTCCACCCATCTTAAAGCTGCCAAGTTTGAAAAA
CACTGTTTTATAGTAACATGTATCTTGGCTTTGTGCATTGAGCCTTGAAA
TATTTTGTTGTCATTGTGGATTTGTAATGTGATTAATCACTGTGGTTATT
CTTTTTTTTAATTGTAAGAGACTCTGAAAATATTTCTTTTGAAAGGTGAG
CTATAAATCTATGCAATGGCAGAACTAATAGGAGAAACAGGGCGTACCTG
TACATGTTCTTGTGTCTGGGTGCTTGCAGATAGGGCTTTTCTTACGCAGA
TTGCCCTGATTTGATCTTGTACGTCTTGCATGAATGTAGAGGAGATTCAG
ATGCCATTACTTCCCTTTTGTTAGTCTCTTGTCTTTTGCCACAGCTTCTT
ATATCCCCCCTTCTCCCTTCCCAGAGAAAATCTTGTAAGGATGGAAAGAC
AGAAAAGTTGCACAGTATCTTCCAATCGGTAATTTTGGGAGCTGTCCACC
CCAAGAAAACCTACTCACTTCCATAAGAAAAAGGGGAAAATAGAAAATCC
TGAATCCACCCAGATATGCAATGTGACTTTGCAGTACTCATTACAGGTAG
TCCTCATTTAGTAACCACCACTGGGACTGGCAACTTGGTTGTTAAGCAAA
GTGGTCATTAAGTGGAACCAAGACTGTGCTTATGATCTTACTTTAGCTTT
CCTTGGCTTTACAGACCTGCAAAGGTTGTAAATCCAAAGATTGGTTGCAA
AGTTACTTTTTCATCACTGTTGTAACTGCAAATGGTCACTGTCCAAGGCA
GTTGCTAAATGAGGACTACCTGGACAGGTAGGCCTCACTTAACAATAGCA
ATTGGGACTGGAATTTCTGTCACTAAGCAATATGGTCATAATCCGTGACA
TCATGTGAGCGCATCACTTAGCAACGGCAATCCCTGCAGTCCCATCGCCA
TCATTAAGTGAGGATTGTGGGTTGTTAAGCAAACACCCCCTCGTAACTTC
CTGCCAGCTTCCAACAACCAAAGTCATTGTGGAAGCTGGCAGGAAGTTGC
AAGTCCCAGGCGGCCTGCAAGCAGGCCAGCAGGCCGGCAAGTGGCTGCTG
CCAGGTGGGAGGTGGAGCAAGCGGTGTGCCAGTGGGCACAGCATGGCATG
AGCATGGCAGGGCTTTGGGTGGCTGCTGCTGGTTGGGGGAGGGTGCATGA
AGGTGTGCAAGTGGCAAAGGAGGCAAGGCGTGAGCACAGCAAGGCTCAGA
GAGGAGGCACAAGAGGGTGCGGGTGGCCAGCACCAGTGCAGAGGGGCTGG
GGCAAGGTGCATGGGGAGGGGAGACTTACCCAAGCAACTTGCAACATTCC
CTGCTGGCTTCCCCATTGACTTTGCTTCTGGGAAGCTGGCAGGGAAGGTC
GCAAATTGTGATCACATGACCACAGGATGCTGCAACAACTGTAAGCATGA
GCCGGTTGCGAAGCTCTCAGATCATGATGACATGACCAGGGTGGTACTGG
AACACCCAGAACTTTGAGGACTGGTTGTAACCACCACTTGTTCAGTGCTG
TCGTAACTCTGAATATCACTGAATGAGTGGTTGTTAACTGAGGACTACCT
GTATTTGGATTTCAGCACCAGTCCTCTCCATCCTGTATCCTCCATACCAA
ACAAATGTGCAGCTAAAGAGAACTGGGATGGAACACTGTTTGGTTCTTGG
ATCTGAACACTTCAGCCTAGACATATTCATGTGGGTTTATGATTGGATAA
ATTGGATTATGTTCGGTATTAAACTTTACAGCAAGAACAGGTAATGGCAC
TGAAATCCTTTGGTCATGATTAGGCCAGGTCAGAAATAACAGCATCAGAG
TGTTTGTTACCTTCAAAATTGGCACCCACTTCCTGAAAAAACTTGAAGCA
CCTGAAAAAAAAAATGGACAAAATCCCCCAAGCTCATCAAATCATTCCTG
CATTAAACCTCTAACAGACTGTGAAATGTTGACATCTCATGAGATTTTTG
GCAAATGTTTTTTATCAGGGCACCCTGGGCCCCAAAAGGTTGTTAACTGC
TGACTTCCTTAAGCTGGAAATGTCTTCATTCCCACTAACTACTACTGGAT
GTGCTTCTTCCTAGAAGACTGATTAGATTTATTAGATTTATTCAGTAAGT
GGGACAGCTGGAAATACAGTATTATAGAATCTTTTTCCTGATGGATAAGA
ATACAAATCCTTTTGCCTCATAGAATTTATAGAAACCAAGGGGTTCCCTA
ACTCAATGTGGAGAAATGCAACCTGAAAATGACTTTTTTATTGTTTATTT
TTTTGCCAACCTTTTGCCTTGATCTTGTTTGAACTTCTACTCTGATTCTA
GTGAACACAACAAGTTTGCTGTGAATAGCTTACTATTGCTTATTCATGCG
TGATCACTGGTTGTTTACTTAGCACACATTTCCCACTCAGAGCTACAGAG
GAAGGCAACAGTGCAGGGAATGAAAGATAGATCATTAACCTCCTTTGATC
TAGGGAGAAGTAGGTGATCAGTCTTTAGTTCTGGGCACCACCTTTTTATC
ATGTAAATACAATTCCTCCCACATTATAGAAAATACATGGGGATTTAGAA
ATGGAGAAAGTGACCCAATTATGATCTTGAAGCTAAATTTGTAAGCAGAC
AGTTATCTACATATGTCGGACACCAAAACTTTGTCTTAGACTACTTTGTA
GAATGTATTTCTTGTCAACCAAAAACCTTCTACCCTCCCCAAAGAAGACT
TTTTTTAAATGGGTCTGCATACTGTTGCATCTATATGATATAACTGTTCA
TACAGATACAGATACATATAACTACAGCTCAGTATCTCAGAATCAGGTCA
CACCATATTCAGTGGAATGTAACCCACCTTTACAGACCTGTACAACTGCA
ATCTGATAATAACTTATCTAAAATAATATTCCTTAACCTAACTGGGACAT
GCTCATTTCATTTGCACATCTTCATAATATTTTAAGTTTTAATCCTGTGG
TTGTTAGTAGTCTTACATGTTTTTTATGAGTGGAAAAAATACATTAAAAA
AAACCAAAACACAAATCTGTACCAGTCTAATTGTACAAACTACTGGTTGG
CCTCAAGAACCAAGTCAAAGTGTTAGAATTGTCTTGAAAAGTCCTTAATG
ACCTGAGAGTTGCATAGCTTAAAGCAAACTTACCCAACCTGGCACCCTTT
CAGACTTCTCTATCTAGGCCAGTGCTTGCCAAGAATTTGGGGACAGGAAG
GCCCAAAACATCTATTAGGTAGCCGGTTGGGTAGGGCACCTTGGAGAATC
TCTCAGGATGAGTCCCCATATTAGATGTGAAAGGAGCCTATTCTTGACTG
TTCTTCACATGCCAAACTTTTGAAGTCTGGTAAGGATCAGGTTGATTGTC
TTCTGGGTGTATCATCTTATTTATAGCCTCAAGGTAAAATCTATTTCATT
CTGACCCAAGGTTTCCAGCATTAGCATGTGACTGTACCATGGGACAAGTG
TCTCTCCTCCTCTTTGGCAACATATTTTGATGATGATCATCATCATCATC
ACCATCGTCATAGCAAAATTAGTGCTATTGACCTTTTACAATGAGACATA
TGTAACAAAGTCATCTACAATTCAGTCTTCAGCATTCTGAGGTTGCTATC
TCTCCCTTTAGGTTTGTTTTGACAAGAACTGCAACATTCCTCCATTTTTA
AATCATATTTGGCATATTTGATGAACCAATTCCAGACAGTAATTGTGAGT
TTATCTCCAGTTCCCAAACAAGCATTCCCAGTACCATTGATCCCTAGAAC
TCCCTCTCCATTAAATATTTACCTAGAGCAGAGACAAAAGCAGTGGGAAA
AACAGTGGATGGTTTATTCTGCTTTTACTCTTCCCCATGCTAATTTATGT
CTTGGACAGAAATAGGCAACCTGTAGCCCAACCAGCTATTCTTTGACTCA
TCATGCCTCGCCATTCATTACGCTGGCAATGACTGATGGATGCTGATGTT
CACAACACCTGAGAGCTGATGTAAAAGTGTGGAACTGGGTCAGAGGAAAT
TGAGTCTCCACTCAATCATGAAGCTCCCTGGATAATTTGAGGCTAATCTC
TCTCACACAGTCCAACAGTCTCAAGGTGCTGTTACAGCAGAAGCCAAGGG
AGGGGGTGCGTTTCCTACACGTTGCTATGAGTTCCTGGGGATAAAAAGGT
AACATTTCCTTTGAGTTGTGCTCGATACAGACCTGGTAACTTCAGAAACA
TATCTGTGTGGTTTTCTGGTTAGCAGGATGGGAAGATGTTTTCCACTGCA
TTTTTAGGGATGTTTTTAACATTTCCTTATCTAGTCTACAGCATGGGGAT
TTCCTGGTTTCCCATTCCAAGCCCTAACCCTCCTGAACTTCCAAGTGTAA
ACACAGTCAGGTAGGGGCTGCTGTCTGCTAAAGATCATGGAGAAATAAAT
GATTGTTGATGATGATGATGATGATGATGATAGCCTATAGGAGATCCGTC
CCTCATATCAGATGACCCGTTTATAGGCTCTTATGGAACAGCCTGCCCTT
GGTCTTACTTCTACATATTTTGGATTAGAGGGATGTTCAGGAGAGTGTTT
TGAACAAAAATTAGGTTTTCATATTTTCAAATTTAAGATCTCCCAGCTGG
AATTTTAGATTGAATCCAAAGCTACTGAAGAATTTGGGCCTCACAGAGCT
TCTCTCATCTTTTAGCCCCAGAAGTTGACAAGTTTTCCCAGCATTTAGAC
AAGGGCTAGAATTGACTGTCTGTTTTAAGAACCAGGATAGAGCAAAATAG
CTTTATGCCGCTTTGTGCTTTCTATAATTTTGTTACATAAACAATGTCAT
AAGCCAAAGTAAGTACACTATATGGATTTTTTTAAAAAAATAAAATAGTA
CAAGCATTAGAAAATTAGTCTGGTTCTCTACTGCTCTCTAGTGCCAGTAT
AAAAAAAATACACATTCAATTAATTGATTCCAAGCTTTCCTTCCCTGTTG
TTGAACATACTCTTAAAACAGTTGTTTATCCTCCAGGTATACTACATATC
TGTCTCTTGTCACCTGGTAGAAGATCAAGAATTCTGCCTGCTGCAAAATG
CATGTAAGCAAAAGGAAGGAGGAAAGGCTAATAGGCATATCACAAGGAGA
AAAAAAATCAATTACAGGCTACTACCAGTTGCAAGAACTGCAAAGTACTC
TAATCATTCTACGCATCCTGAGATTGTTGGGTGGATAACAATGATCATTG
AGCTACAAGCTTTGCTTATTGCTGGAAGCAAGAGAGGGGACTTAAAATCC
ACATAGGCTTATTCTGACAGCTCCTGATGCCCCTTGGTTTGTAAATAAGA
TTTCCAAGTTCTGTCTCAGCACTTTCTTATAGCCCAGTGCAGATATAATG
GTCATACTCTCTCTCCCCAAGAGGTTTGAATGGATTTCAATGTCCATTCC
TTACATTCAGGAAGGAAATCAGCTATTTGTTTTCAGTCCAAGCCAAGGAC
TGAAGTTAGTCTGGGTAAGTCCTTTTGCTTGAGACTTCTAGACTCTTACA
TCATGAGAGGTAATCAAGTCTTGCAAGCTGAGGGCCACAGTTACATTGAC
AGAGGGGCGGGGACACCTAATGGGGCAATGCTTGGGATTTGGGGGGTATT
TTGGAGGGTTTGGTATCTAAAAAGTATGTCAGGTCTATATTAAGGTTTGC
CAATCAGTTTAGTCATATCGCACACAAATACTGCATGCATGAATTTGCAC
TAGTGATTTTGCCCATCATCCCACCAACATTTGGCTTTAGGGTTAGAGGA
GGTGCTGAAGATCCCCAAAGTAAAGCTCCCTGCTAGAAATGGCAGGTGAC
CCATCCTTGGTTTACACCTTCAGCACTGCACATTTAGATTGTCTGACACA
CCAACAGCAGAAAGAAGAGTGGTGCGGGCAGGCCTCTATGGCAAAAATCT
TCCCTTCAATTTCCGGTACTGGAAAAAAAATAGAAGCCATCTTATATTAA
TCAGTGTGTTCAAGAATAAACTGCATGTTTATTTAGACGTTAAGTTCCAA
TGAATTCAACAAAATCCTTACTTCATTTTACAGATTGTAGCACCGATTGG
CATATAAATTTCGGAATGTGTACCTCCCATTTATGTGGTCTGTGCAAAAC
CTGCTATTCTTACTCATTATGAATGCTAATCTTGACGACTGAACAAGATT
TGTTCCTCCTAACTAACGTTTAAAACTACCATGCTACACAACCCTGAGGT
CTATTCAGTTACAAGTATCTCCAGATACTTCAAATACAAGTATCTAATTA
CTAGCTAACCAGCAGATGATACATTTTTTTAAAAAAATCTGAAATATTAA
GTCCATCAATAATAGTATCATAATGGAATACATTCATATAGATGGCCAAA
GATATTGCTCTTTCAGGTCTGAATGCCGTTCTTGAAAGTGCAGATTCAGC
AGCGCTTGTAGACATACAGGATAGCACTGCATGCTTATTTTATATCAAAA
TGATAAATCAATATCCATGCAACCTCCCCATAAAGCCTATTTAGCAAATC
TATACTGTTTGCTTTCATCAAACTAACCATGTGAAAATGTTATCAGTTCT
GTAGCTTAAACAAGAAGTAAAAGGAGTATTTTTGCATAGCAAACAATAGA
ACTTCTTATGTACAGATCAGCCTATTTGGACTGAGACCAAGGTTTGCTTT
AGTTAATAAGTTGGACTCCTAGTTAATAAATGTTGACTGTAAGACTGAAT
GTAGTTCCAGGTGGACTGAGAACAACCAATCCAAAGACATTGTACAACGC
AGCCATTCAGACTTCCTCTTTATTAATTTTCTGTGGGTTAAAAAAAGATG
GCAAACATGAGAGGTTTATAATGGAAAACAGCATCTTGCTTGGATGGCCT
ATAGAATTCCATGAAAGCAGAGAGTGTACAGTAAAAGTCACTGGAAGTAC
CCTAAATGTACAGTGATGTTACTATAATCACCTATTCAAAGGTGCAACTG
AAGATAGACATTGAATTACAACCAGTGTGAGAATTCCCAGAAGAGCAGCT
CCTATTATAGTCAAGTTTTGCCAAACTGGAGTTTGCGATATGGCTTTGAG
AAAAGTGGGTGAGAGCTTTCCCTTAAAATGCGAAGAATCTAAATTGCAAA
TCAGAACCACGCAGAACTTTTGGCTGAGATTACTTTTAAATAGATTTAAA
ATTAGAAACCACTTGGGGATATTCAAATTGTATCTTTTAAGCAGTGGAAG
AATTGGTAAATGCACTTGATGTTTAGAGCTTCCACACTACAAATTTGGTA
ATTTAATTGTCCAAACTGGCTAATTCTGAGATCCGCATTTTGCCAACACA
GTGGATTCTAAATGCCAGTTCACGGGCCAGATGCTCCCGCTTCCTAACTG
CTTGCTAATTGTTTTCCAATTGCTTGCATCTGATGAAGGCTCAGCTTCTG
CATTTACGTCATCCAGAGTCTGCAGTTCCCCAGATTCCCCACTGGCAGAT
GAATACAATAAATAAGGCTGAGTAGTGTCCTAGCAGTTAGCGGGCTATGT
CTTGTAAATAAAATCAGTATGCCAGCTTGTATTTTTGCTTGGTGTTTCAG
AGGAGATTTGGAGCAGTTTCAAATGTTTAAAGATCACTAAAAATATTAAT
GGCCTTGGAAATTCTGTTCAAGAGAGGCATGAGAGCCGTGGGGAAGCTTC
CAATCTGTTTTACATTCATAAAGGGGACTATAATGTCTGAAACTCACTCA
CCCCATGGAACAATTCCAATCCTTTGGAACCCCCACTTGATAGAGATCTG
GCCAGCTTTGCCCATCATGGGTTTCAGGAAAATATTGAAAAGCTACCTGT
TCTGCCTGGCACAGGAAGGTGGTGTGTTGAAATTGAAGACAGGATTTGCA
GGTGCATGGCATGCGTTATTTTCGGGTTTTATCTTTTGGAGGGTGCTCCC
CCCACAGATGATGATGTAGCTGCAGCAGTCTTCTGTCATGCTTTTATTTC
ATTTTTCACTCCATTTTAATCCAATTTATCTCAAGAATCTTAGCTGACTC
GTTTATGCTTTTGCCTTTTCCACCCAGCAGAAACTAGCTACCAAATATTC
TAAGTGTCTCTATTAATAACTCTAGCAGGGATGGGAAAAAGAAGAAGTGT
GTTCTCTCAAATTCAGGACATCCAGGCCCCAGCAAAGCTATGAAACAACC
ACAACTGAGAAGCTAATTCCACCTCTGCACAGTAACATACAGTAGTAAGT
GGAGATATTTTTTTTACTGTATGCAACAACCATGGTCCTCCTGATGTCAC
TGACATTAAAACTGGTCCCACACCAATGAATACTGAAATATATTCCCTCC
CTTTTCCAGAACAAGAATCACATTCAAATGGGTAAATAAATAGTCCTGGA
AAGTTTGATTCATCTAAGACCTCCCAAGCAATATTCCTATTTTTGTTTGT
TTGTTTGTTTGTTATTCCATATTTATTTATTTATTTGGGGTTTGGAGTGG
TTGTTTTACTTTTATTTTGTTCAATTTATACGGCTGCCCATCTCAAACAA
GTGACTCAGATAGGCTAACAACACCAGCAAAAACAGACACAAAAAACAAA
ATTATATTGTTTGCTGCCTTGAGCGTTTTTGGGAATGGGAGGCATACAAG
CAAAATAAAATAAAGTCACATTAACAGTCTTTCCCCCTACACCTGCCATG
GCCAGCATGGAGACCCTGCCATGAAGTCTACCTGTTTGGAAAGCAGATCT
CAAATCATGCAAAGTTGTCAATTTTCCAGGGCCGCCACACAAGAATCAGC
CTTCAGTGACTTCCGGTGAGAACATGACCTACCAAACACTCTGTCCGTGA
AGTTTGCGGGCAGACTTGGCAGTGTGGATTCTTTTTGGGGGCACAGATAA
GTTTTTCCTGTTGCCCTAGAGTGTTTTCATAGATAGAAAACACTTGGAAT
GGCCTCACTTGTGCTTTAGAATGTCGCCTGAGGATCGTCAACAGAGTTGG
CTCTAATCCGGCAAAAGGAGAAAGGAGATGGAGGGAACACCATTTCCAGA
TGACGCTGCAGCCTTTAGAGGACACTAGGTTGAGCCTTTCTCATTTCTAG
ATCGCTTAATTTGTATATTTTAAACCCAAGAGAGGCTTTTAACAGCAAGA
AGATAAGAATCTCATGGTGCATATGGTTATTTCTGGAGGAGTTTTAAAAG
TTTTTTGCAACTGCTGGCTTACTTCCCATTCAAAATTTAAGGAGGACTGA
GAATAAATAATTATCCCTCCATTACTATTTTTGTATCCAACTTGAAGGAT
TTAACATTTTCCTACATACCTAATCTGATGATTTGAGTTTTTAGTTTTCT
AGTTACTTTTCTTAGACGCTGTATTTACTGAGGACATTAAATTTTCTGTC
TAAATTATGGACCACCTTAAAAATCCAGAGCTTTTTCTTGAACTGCATGC
TGGCTTTTAAAAATCTAGGAAAATACTCAAGCTATCTTGAAAGCTATTTG
GGATACTATTTCTGAAATGTATCAGTCAGTTGGGAATTGGCTGAAGGGAG
AAGAAATTTATCAAGGAAATTTTCTTCCCAATCCTGAAAATTCAGATTGT
GAAAAACTGCCAGCTGATACGCTGGTTATGAAAGGGTTACAATCCTTTTG
GCAAGATAAAAACTGGTTTGTTTACTTCAAGGTCTGTGGTGAGAACGAAA
AGGTGGTTCGGCTCAGTGGGAAATTTTCTGCTGATTTCTTTGGGGGAGAA
GCTAGGTTTCTGGATTTTTTCATAAAAAACGTTCTGTACATAATAATGAG
ACAAATAAATGCTTTGGTTTATTTCGAGGTGGGATAAGAAATTAAGAATG
TGGATTGATTTTAAGGCTATACAATTCTATTTTTCCATAATGATTTAAAG
TCTGTCTGATTTTTTTTTTAAGGTTTAAATGAGGTAAGGTTGTTATAGTA
GTGTTAAGCATAAAAGTAACATAGATGGAGTGATATTATGGCTTATATGA
ATCTATCCTTTTTATTATTTGGGATTAAGATGTATCCTACTGTTTTTAAA
GTTTGATTTTTTAAGACTTATAAGATATAATAATCAGTTTGATTATAGAT
TTAATAGGGTTAAGATTATTATAGTATTATTAAGTATAAAATATTAAGTA
TGAAAATTAAATATAATTTGATTATTTTTTTATTACAATAGCTAGAAAAA
TACAGAATGGTAGGAAAGAACTATTAAACAAATGAGTTGTCTATCTATTT
TTTTTTTATAAGATGAAAGAGCGATTTTTTTTTAGTTTTATAATGTTAAT
GGATTGACTTATAGAAATAATGTGATCTTGGTTAGATATAGAGTAAGGAT
TAAATATGGAAATTGCTGTATATTCTTGTTGTTAAAAGTCGGAAGTCATC
CTGATATGTAATCTCTTTTTAAAAAATCTTTTATTTTGTTTTTTCACTTT
TTTCTTTCCTTTGTAGTTTTTTGTTTTTTTGTAGTTTTTATCTTTGTTTC
AAACTAAATAAAAATTCTTACGATAAAAAAAAGAGAATCAGCCTTTAGTG
ACTTGTGGATACGGCATTTATTCTGTTTTAATGCACTCTCGCATCAGATT
ATTTGTGGTGTGAATTCACTGGTTTTTTCTACAGCTTTCTCTGGTATAGT
GCATAGATTTTGAGGATAAAAAGCTTGAAGTGCTAGGGAAGTAATTCACA
GCATTGGCTTTATTTTCAATTATGTTAATTATGATGATATCCACATGTCT
TGGAAGAACCTTGGGCAAATAAGATCAAACGTTTTGGACTTAGTTCTTAG
GAAACAGAGTTTGTTCAAAATGCCAGTGTGGTATCATAGTTAAGGCACTG
GACTTGGAGCAGAAGATTCAGATTCTCCTCTACCCTGAGCCACGAAAGCT
CGGTCTTGGCTGAACCTCACAGGCTGGTCATGGTGAAAAGGTGGTGGGGT
ATAAACCTAATAATGAAATTAAATCATGCCTAACAGATGGAAAATCTAGT
CCTAAAAAAACATGGATACATTAACCTTTATTTGTTTACCACAAATAACT
TCACATTTATTAATCTAATACTGCATTCAGAGAATTTTTTTAAAAAATAA
TAACATATCTGTACACTACATCTGTTACAAATATAGAGAATGTTTTAAGT
GGTTGCACATATGAAGTATCACACACTCTACACTGTTAATGTAGACAAAA
CAATGTATACAAGACAATAACCCAACACTGATTGCTTCCAGTAATTGTAC
TTGATGGATGCTTTTCCTCCCTAAGCCAATATACTGTATCTGAATGTATC
TAATGATATCAAGAATTCCTGTTTAAAGGAATGAAAGGAATTAAGTACTC
TGGAAAATTACATCCTTTTTATGTGGACTGGCATTGTTTGTAGCCTCACT
TGAATGCTGTCTTTGTCTTTTTTTTTTTTTTC
>snake_contigs.fa.24
GTATTTATATTTTATTTGAATTACATTTTTTAAATCCTGCTGAACTATTG
CAGAATTTACAAACTATCATAATACAAGAATACACATAGTCCTCGTTTAG
CAACCACAACGGGGACCGGTAACTTGGTAAGATTAAATGAGGCAGTCGCT
AAGTGAAACCATGACTGTGCTTACAATCTTACTTCAGCTTTCCTTTGCTT
TACAGACCTGCAAAGGTCGTAAATGTGAGGATTGGTGGTAAAGTTACTTT
TTCATCATCATCCTGACTGCAAACTGTCACTAAATGAGGCAGTTGCTAAA
TGAGGATTACCTGTAAGATTATAAGGCTGGGAGGGACCCAAAGATGATCT
AATACTCTTCTTTAATGGCATTACCTTAACTGAATACCTTTAACATGAAG
TCAGTAGTTGTCATTAAGAAAAAAGAGAAGTGAACAAGGTGAACATGGGG
GCTGGCATTCTCTTCCTTTAACTTGTGGGTTGGGTGGCTGCTGGTTTGCT
AGGCTTCCAAGACTTGCAAACTCTGAGCAATGGTATCACTGAAAAGAGTG
ATGGAACAATGGGCCTTCTTGCTTTGGCATCTTAAGGAGACCAGTGTGCA
CGCATGCGTGTATGGTAAAGCAAGCGTTAAGCCAATCAGAGGCCATTAAC
ATCTCTTTTATTGCTTATTCAAAAAACAAAAATCATGCTACTGTAATTTA
CTACTGAAATTCAGCATTGTGATCTTACGGGTTCAAGATGATCACAAGAA
AGTCACTGGGGTCTGCCTGCAGCCCCCAGAACCCTGGCCTACATCTTTAG
AGCCAAACTCACAGGCTTTGGGACAAGACAGAAAACAAGCTCCTCTGACT
CAGGGTGAAGGATTATCCATCTCTAGAGAGCTTAACTGCAGGAAAATAGT
AAAAATGTTCTTGTCTCCTGCAGTTACACAGACTTTAAAGCCTGGGAAGA
AGGATGCTGGATCTAGGTTTTTGTTTGGAAGTCAAAGATCCAGTGTGTAT
TAGAACTGCATGAGACCATTTTTTACTAAACTGTTATGCAAGCATCCATA
TGAACAGCGGCCAAATATTCAAAGTTAAATAGGACAATGTTTTAATTAGG
TGGTTTAAAATCAACAGGTCAAGCTTTCACTTTTCTTTTCTTTTCTTTTC
TTTTTTTTTTGCAACCAAGCACTGGAAATGTTATATGTATTTTTAGAAGC
CAGAATTTGGGATCAATATTTTCATCAATAATTCTTAGGTCATTCATTAA
AATGAGATACGTTGCAGTGATGAAAAGTTGTTCTATACTCTTGACTGTGA
AAGGTTTGCTCATCACTGCTGATGATCCCACAAAGAAAGAAGAGGAGGTA
TACTGAATTCTGGGGAACTCTGCAAGAGTTAGGCATTACTAACGCACATC
TCTTGTTTCCTGATGAAATTTCCCTACTATTTAAGAAAAAATAAGAAGAC
CAATTCAGTGTAATAGTTCTATGAAGGATCAGGAGGCTTCCTTCTTTCTT
TAAAAAAGTGTTTTTCGTAAGTACTATTATTCTAGAAAATAGTTTGTCTC
AGATCTCATGCTGGGCACAGGGATATTAATAAAATTTAATCAGACAAATG
AATTTATATGTTTGAGAGCTTTAAGTTAACACTGGCTAACTAAAAGCCAA
AATTTTGCTCTTCCAGAGATTACAGAATTCTGGAATTTCCCATGATAAAT
CCTTCAACAATCACACAGTATGTGCCTATAGGTTATCAAAACATATTTTT
CCCTTTCCATTCCACATTTCCCTACTCTGATTTAATTACTGCCACTTTCA
AGTTTTCTTGTCACCCCCTTATCCTACAGAAGCCAATCTCTGTAATTCCA
CAGTATGTCTACCATGTATAAAAATAAGAACATTCATTATTTTTCACTCT
GGCAGCAAACAAACGAACTCCCTTGTCCTTTTGGGGACATGGCTTAAGAG
AGAACAGTCAAGGTAACCGTTCCTTTTGTTCTTTTTAGAAGAGCTACAGC
TTCTTCATGGGTGACCCCTTCCAAGCTTTGCCCGTTGACTGCAATGATCT
GATCCCCTCTTTTGAGGCGCCCATCTTCTGCTGCTGCCCCCTGCAATGAT
TAAAAAACAGGCATTATATTACAGGACACAT
>snake_contigs.fa.25
GTGTAGACTGAACCTGGGTTTTGTATGCATGGCAGGCGAAGGAGTCTGAG
CCTGACACCAAGTTTATTGGGCCATTCCCAATAACTAAAGTCATAAATCC
AGTAACTGTTCAATTACTTTTGCCCAGAAACATGAAACGTATCCACCCGG
TGTTTCATTGTAGCTTATTAAGACCATTTAAAGACTCTGAAAAGTGGCAC
CCTACCGGACCTGTGCCCCCACAACCCATCATGATTGAAGGGCAACAGCA
TTTTGAAGTACACAACATTCTGGACTCAAGGAGGGTCCAAGGAAAATTAC
AATACTTAATTCAATGGAAGCATTTCCCCAAAAGTGAAAGTGAATGGGTT
TATGAAGTCAACGTTCGTGCTCCCAATTTGGTGCATTCCTTTCATGAACG
CTTCCCTGGTAAACCAAAGTAGTGTTATTTGTTGTCTTTGTTTCCTTACA
GGTACTTTCCCTTTCCCGGAGGGAGGTGGTATTTCAGACTTAGCCTGCTT
TGCCTGTCATGCTGTAACTTAGCAGACCCGAGTCAAGCTGACATGTGAAA
GCTTGACCAGTTAGCTGGGACTTGAAAGGATTTCTTTGGCGCCTCAGCGG
CTTCGCCAAGCCACTGCAAGATATCGCACCTGCTTCTCATGAACAAACGG
GGTTGTTAACGGGGGGAGGGATCGCTCGCTTGGGAACTGGGGATGTTATG
ACTAAAGGGAAATTGCTTGATTGCCTGGAGTACTTTTGAACTGTTTTGGT
GTGCTTTTCCTCATTTGGAGCTTTGCACCAGTGTAACCAGTATTGTTTGC
TATATTTCTAAGAAATCAATTATTCCTCTTTCTAATGGAGAGTGAGAATT
GAGTTTGGGAATATCAGCAGCTACTGATCCTCACACTTGATATGAGGCGA
CACCATGGAAAGTTGCAGTACCTCATGCAATGGAAACACTTCCCCCCTAC
ACACATGAGCCAACATGTTCATGCAGTGTATCTGGTGAAGCAGTTCCACA
AGAAATATCCAGAAAAACCCAGATGAGCTGAACTTCATTGACTTGTTTTG
TGTGGTCTTGGAGGAAAAAAAAAAGGGGGGG
>snake_contigs.fa.26
AATGCTAAATTATGAGTTCCAACACATTTCACCAAGACTCCTCCAGATGT
ACTAGGAAACATCCCACAATTTAGCCATAGTGACCAGGTTTCCAAGGTCA
TTTCCAACATATCTGAAGGATGCCAGCTAAGTAGAAGCAGAATTACAAGA
TAGTATTTTCAGTAGCAACTTCATTATATTGTTCTGCTTAAATGTTATTT
TCCTTGCATCTGCATAAGGCTGGTTGGTGACAAATATGTCCCACTGAGCA
TAATGGGACTTATTTCTGAGCAATCTACAATTAGATGAGATCCTTTTCTA
AAATCTCATTGTGTGAATGTAAATTAATTTGCCAAAAAAACCTACCCTGA
GGCAAATTATATGATATCTTATGTTGTGGCCTTGTGCCATATTAATAGTT
CAAACAGTTTACTGAACTCCTGAACAAGACAGTTCCTTTAAAAAGCCTAT
GATTTTCCATGCCTTTGACAAAAATGGATATGCTCTAGCTAAGAGATTCA
TAGGATTATCCGGCTGCTTCGTATATGATAGACCATTTAGCCATGCCCAA
AAATCTTAGGAGGCCCAGGGGACCCCCTGTGGAGGCAGTCTATCAATTGT
CCCCTGCACGCAAAGAAGGTAGACATGCAGCTCAACAGCACAATGCAAAT
TATTAGCAGAACCATCAGGTCTACTCCTACCCAATGGCTGCCCATCTTGA
GCCATATCCCTCCTCCAGATCTCCAGCAGAAGAATGCTCTTCTCTGAGAA
TATAAAAGGATAGTTGATAACTCCAAGCTCATCATACATGGCAATATAGC
AGAATTAGGAATAAACAGAATGTGATTTAGGCATCCACTTATGGCTACTG
CCAGGGAACTGGCTACAAAAATAATTTCATCCCCTTGATTCCTGGAGGCA
ATCTTGGCAAAAAGCCTGCCCCCCAACATGGTCAAAGCCTACCCTGTATT
ACAACAAAGCCTCCTGCTTTCGATCAGCCACACAGAATATGGTCAGCTAT
CAATAGAGTGTGCACTAATCATGGTAGGTGTGCAGATTCCTTACATAAAT
GGGGTAAGATACCATCTCCAAGGTGTGACTGTGGGGCTGACAGGCAAACT
GTTAAACATATAATACAAAAATGTAAGACTAGAGCCTATGATGGGAACTT
TGCTGATTACCTGATGGCAACTGATGCTGCAAAAGACTATATTTGTAACC
TTAATGTTTGTTTTTAGTTATAATTGCCCTATGACCAATGCATATTTTCT
ATATACCTTTTTATATTCCCAATTTTTAATATAATATATTTGTAATATGT
ATGATGTGCTGCCATATGATAAATAAAATCTGTGCCTTTATATTATTGTC
ACTCAAGAATTGGTAAACAAAAATAACTCAAATCTAGTTTTACACTTACT
ACCCAGAGCAAAACGTTGCAGATCCCAAACAAGTGTTTTAATTTCATTAC
AAATATATATTACTTATCTTTTTATTACAAGAGAACAGATTAAGATGCAT
CTGAATATCACTCCAAAATTGCTATCTATTAAAGTAAGATAGCACACTGA
TTCACAATTTTGACTCTTGAATTAAGAATTGGATTTTTATCAAGAGAGAA
AGTACATTTCAAAAGTAAGCATGTCCCACATAGTGCAGATCCATCTCTTG
AGATGCCTAAGGAAAAATTGTGTTGACTTTCTTTTTTTTATTGTAGGTGT
ATGACACAGGACAAAGTACAACGCATGGTATTCTTCCTCTGCTCTCACAC
ATTCTCCCAATACAAATATGAACAGAAGGCTTTCATTATTCATTTCCTGC
ATACAACTTTTTGGTCTACTTGTGACCTAGTTTCAAAAGCAGGAATGTAG
ACATTCCAAATCACTTATGATGACTGGGTTTTGGGGTGAATCTTTAACAT
TTCTGCCCAAGAGAAAGAAAAGGTTTATGACTTTGAAATCTTGATTGTTG
TTCTAAATATCAATGGAACTTTTTATGATGAGATTTCTCATGTGATTTTT
TACAATGAGGCTGTGGCCTCGTCTTTGACATAATAATGCAAGCAATGATT
TCGGAATGGGGGAAGTCAACAGAGACATGGCTAGAAATTATTTCTACTAT
TCATATCTTTATTACCAAAAGAATAAAAGTGAATACCAAGTAGGCATATT
AAAGTTAAAAAATAAAACATGAATCAAATCAAGTATGGGATGGACAACCA
TATTGCACCTGGTCTTCAGAAACCTAAACAGGCTTTGGATAGTTGATAGA
ACCATGAGTATTCAATTTTGCTTAACATTGCCTTAAGATGGACTAAGAAA
AAAATAACATGAGCCTATTCCAAAGATCAGTCAAAAGTGAGAAGAACAAG
TGAGAAGAACAATTCACATGTGTGAATGTGTACTCCCAGAACTCTACAAG
CTAATTCTGATTGGGAAGATACTTCATGTTCATCTGGAAGCTTTCTCTAC
CTATGACTATATATGTCTGTACAGCACCAAAGAACAACATAAGGATCTTA
ACATCACTTTTTTATTGGAGAAAAGGGCAAAGTATTATAATGTATACGAC
CATTATATCTACTACTGTGGGCAAGAATCCCTTAGAAGAAATGGAGTAGC
CCTCATAGTCAACAGAAGAGTGGGAAAAGCAGTACTGGGGTACAACCTCA
AAAATGACAGAATGATCTCAGTTCGAATCCAAGGCAAACCATTCAACACC
ACAGTAATCTAAGTCTATGCCCCAACCACTGATGCCGAAGAAGCTGAAGT
TGACCAGTTCTATGAAGACCTCCTACACCTTCTAGAACTCACACCAAAAC
AAGATGTCCTTTTCATCATAGGGGACTGGAAGGCTAAAGTAGGAAGTCAA
GAAATAACTGGAATAACAGGCAAGTTTGGCCTTGGAGTACAAAATGAAGC
AGGGCAAAGGCTAATAGAGTTTTGTCAAGAGAACACCCTGGCCATAGCAA
ACACTTTTTCAACAACACAAGAGAAGATTCTTCACATAGACTTCACCAGA
TGGTCAGTACCAAAATCAGATTGATTATTTCCTGTTAATAGTGAAGCACC
ACTCCGAGATGGTTGCAGCCCCTAATAACCCTATTGCTGTTCACTACAGA
AGAATCCTACCAAAGTAAAATGGCTCCTCCAAATCCTTCACATAAAAGTC
TCATATTCAGGGCGGTTCCCTGCATGACCTCTCCAAAGGCAACGCCAAAG
TCTCCAAACTATGCACTTGTTTCTCACCCTGAAAAGGGGGGGCCTCCTCC
TCACACACAACAGATTATGTACTTTGCAGCCAAAGATGGAGAAGCTCTAT
ACACTCAGTAAAAACAAGACCTGGAGCTGACTGTGGCTCAGATCGTGAAC
TTCTTATCACAAAATTTAGGCTCAGATTGAAGAACATAGGGAAAACCACT
AGACCGTTCAGGTATGACCTGAATCATATCCCTTATGAATATACAGTGGA
GGTGTGGAATAGATTTAAAGGATTAGATCTGGTAGACGGAGTGCCTGAAG
AACTATGGATGGAGGTTTGTCACATTATACAGAAGGCAGCAACTAAAACC
ATCCCAAAGAAAAAGAAATGCAAGAAAGCAAAGTGGCCATCTGATGAGGC
TTTACAAATAGCTGAGGAAAGAAGGAAAGCAAAAGGCAAGGGAGAAAGGG
ACAGGTGTAACCAACTGAATGCAGATTTCCAGAGAATAACAAGGAGAGAT
AAGAAGTCCTTTTTAAATGAACAGTGCAAAGAAATCGAGGAAAACAATAG
AATGGGGAAGACTAGAGATCTCCTCAAGAAAATTGGAGATATCAAGGGAA
GGTTTTGTGCAAAGATGAGCATGATAAAGGACAAAAAAGGCAGGGACCTA
ACAGAAGCAGAAGAGATTA
>snake_contigs.fa.27
AAAAGGTCAGTTTACGTTCCAATTCCAAAGAAAGGCAATGCCAAAGAATG
TTCAAATTGCACTCATTTCACATGCAAGCAAGGTTATGCTCAAAATCCTA
CAAGCTAGGCTTCAGCAGTATGTGAACCGAGAACTACCAGAAGTGCAAGC
TGGGTTTCGAAGAGGCAGAGGAACTAGAGATCAGATTGCCAACCTTCGCT
GGATCATGGAGAAAGCAAGAGAATTCCAGAAAAACATCTACTTCTGCTTC
ATTGACTACACTAAAGCCTTTGATTGTGTGGATCACAAGAAACTGTGGCA
AATTCCTCAAGAGATGGGAGTACCAGACCACCTGACCTGTCTCCTGAGAA
ACCTGCTTGCGGGTCAAGAAGCAACGGTTAGAGCTGGACATGGAACAACC
GATTGGTTCCAAATTGGGAAAGGAGTATACAGCGACAAAGCTGTATATAC
AGCAACAAGGCTGTATATACAGCCTATATACACAACAAGGCTGTATATTG
TCACCCTGCTTATTTAACCTATATGCAGAGTACATCATGAGAAATGCCAG
GCTGGATGAATCAGAAGCTGGAGTTAAGATTGCCAGGAGAAATATCAACA
ACCTCAGATATGCAGACGATACCACCCTAATGGCAGAAAGTGAAGAGGAA
CTCAAGAGCCTCTTGATGAGGGTGAAGGAGGAGAGTGCAAAAGCTGGCTC
GAAACTCAACATTCAAAAAACGAAGATCATGGCATCTGATCCCATCACTT
CCTGGCAAATAGAAGGCGAAGAAATGGAAGCAGTGACAGATTTTATTTTC
TTGGGCTCCAAGATCACCACAGACAGTGACTGCAGCCATGAAATGAAAAG
ACACTTGCTTCTTGGGAGGAAAGCTATGGCAAACCTAGACAGCATATTGG
AAAGCAGAGACATCATCTTGCTGACAAAGGTCCATATAATTCAAGCTATA
GTTCTCCCAGTAGTAATGTATGGCTGTGAGAGTTGGACCATAAGGAAGGC
TGAATGCTGAAGAATTGATGCTTTTGAACTGTGGTGCTGGAGAAGACTCT
TGAGAGTCCCTTGGACTACAAGGAGGTCAAATCAGTCAACCCTAAAGGAA
ATCAACCCTGATTGCTCATTGGAAGGACAGATCCTGAAGCTGAAGCTCAG
ATACTGTGGCCACCTAATACAAAGAGAGGACTCACTGGAAAAGACCCTGA
TGCTGGGAAAGACTGAAGGCAAAAGGAGAAGGGGACGGCAGAGGATGAGA
TGATTAGATAGCATCACCGATGTAATGAAGATGAAATTAAGTAAACTCTG
GGAGACAGTGGAGGACAGGAAGGCCTGGTATGCTATGGTCCATGGGGTCA
CAAAGAGTTGGACATGACTTAACGACTGAACAACAACAATTATAATGTAT
AGCTCTATTCTGATGCAATTCCAAGACAACCTCAAGATGACTTCCCACTA
TGTCACTATCAGCTCATGGCAAATCCATACAGCTTTTCTGCCCTGACATG
AGGACACCCGCATGAAAGACTTTCTTACTGCCAGAACTCTACAAGCTAAT
CCACTAACTATTTTCCAAGCACATGTCCTCCATCTGTCTCTCAGCGTCCT
CTGGCAGTGAAGAGAGCTTCAGGTGCTCTGCTCCTTGGGTGTTTTTGTGG
GATATTACAGCCAAAACAAACAAGGTTTGAGCTAGAAAGGTATGTAAAAG
GAGGTGGAGGCTCACGGAGACTTCCTGAGGAATTCCTATAAGAGGACTCT
GTGAGGTCACTTCCTCCCTCTCCACCAGGCATCCGAGCTGGAAGCAGCAT
GTGTGTGTGTCTGAGCTCAGCAGCTCAGGCACCATTTTGGGCCTAGATGT
TCAACTTGAGTAACTAAGTTTGTACTTTAAAATCTGCCTCAACTTTACTA
CTGCAACTGCTGTTTTGAAACCCACATTATGTGAGTAAATGTTACTTTCA
TTTTTTCACAAAACTGTGTGATTGTATTTTTAAGAGGGATAAAAAGGGGA
AATGCCAGGAAGATCCAGTCTGCCTAAAAGCATCCTGGATTATTGTTTTC
TAGAAGGTTAAACTAACCTTGTCTTAAGCTTCCAAGTTTGTG
>snake_contigs.fa.28
ACCCATCTTAAAGCTGCCAAGGTTGAGAAACACTGGTCTGGATGCTTAAT
ATATTTACATTATTTCTTAATTTGCAGGAGGGAAAAACACAGCACATCAC
ATCAATTTTGGCAATGTGGTCTCTGGAAGCTTTTGGGGATTGTTGAAAAG
AACCTGGGTGAGTGAGCGTGTCCTTTAGTTTGCCCACTGCTGCACTGAAG
TTTGCAAACTGTTATTGCAAGGTGCTTCTGGGCCCTTTGTGGGCCAAATG
GTGACTCAGAAATGAAATCACACACACACACACACACACACACACATACA
GAGGGAGGTCTAAATGAATACATTTGCACCCAATAGGAGGTTAGGTTATG
CTGCCATACGAAGGAAGCTGCCTAAAGGAATAGCAACAGACTTCTTACAT
CTATTAGATGCCTTAAAGGCAATAACCAAGAGCAGGCATAAACTTCTCTG
GAAGACGAAGTCAAGTTCATCCAAGTTTCCTTACTTCATTTCAGCCCTGG
CAGTTCAAATGTTAAAAGAATGTTTTCTCTTCAAGGAGATGGGGTAAATT
TACAAATGGGAGAGGTTTCCCCTGGAATGGCAACCGTGTGACTTGGAAAA
TCTCTGTGTGTGATTTGCTTGGAATCAACATTTTTATTCCTCTCCCTGCT
TGGCCCACCCCCAAATGGCCAAGGCAGCCCACAGATCCACACCAGGCCCC
CCACTGGTGCATGTGTCGCCATGATTTAAAAGATGTGGTGTAATGGTTTT
GAATGCCCCGAAACCTGAAAATTAGTATGTGCAATATGTAGGCGCATGCT
TTCCTTTGTTCTCCGTTCTTAAGGATGCATTTTTATGTTTTCTGACCGAG
CGCAACACAGACACACCCCATAGCCATCCCAAATGGAATCCACCAATGGA
GGAGCTCTTCCTTATTCACAGCCTGCATTAGCCCCTTGGCTGAGGCCTGA
TTGAGTCTCTTGGGCGTCACAGAAAAGCTGGCGACTGAAGGCTGGACACA
GGGAGAGGAATGGAGGGGGGGTGGATGGCATCAGACATCCTTCTCCCAGT
GGTGTCTTCCAACCGCATTCCCATTCTTCTCTCTCAACAGGACCAGTGAC
GGGGCTGGTTGGAGTTGAGGATTATGGGAACAGTCATCCAAGGCTTTTGG
CAGGCGGTACGTTGTGGAAGGGTAGAAAAGGTGTCTGCAGTGAAGGCACT
TGCAAGGAGGAGGGGAAGCAAAGAACGAACACCCACCCTTTCTCTCCACC
CCCCAGCTGCCTGATTCCCTATTTTATGACTCTCCCC
>snake_contigs.fa.29
TGAATGGGGGCTGCTCATGACAGGTTGAAATTGACTTGTATGATATTGGA
ATTACTATTGATTGCTTTGGCACCTTGCGACGTGACAAGCTTGGCGCCCT
GGATTCGGGAGGTTGGGGTTCCTACAGGGCTGGGAGAGCACCTCTTCTTC
CTCCTGCCTCCTGCCTTTCACACTCAGCACACACACACACACACATGCAC
ACACACATACACACACCACTGGCATGGCTCCAAAAAGCAATGAGCTGCTC
TCTACATTCCCTCCAATTCCAAGTAGATTAGGCCAGATGAATTGGGGTGT
GTGTGTGTTTGTGTGTGAAATGATGTGTAGATTAACAGTCCCTCCCCACT
CTCTTGGGGTGTCTGCAGGGTGTGCTGAAGAAAGCCAAGATGTCAGCCAC
AGTAGTGCAATCAAAACTCTGATTGTTTTTTATATCCGTCATACATTAAA
AAAAACCATTAAAAACAAACATTTGATTGCACCATTACGGTTGCCATTTT
GACTTTTTTGACCATGCCCTAAGGACAGCTGTGCCCTCCCCATACTGGCA
GTAAAAAAGGATATTTTTTTTGTGTGCATAACCAAGAGTGATGGTATTAT
AGACAGGCTGGAAATGGTTAACTTGCCCTAATTAATAATACATCCCAACA
CACATACTGTTAGGTGTGGGGAAAAAACTACCATTTTATCACTGCATGTT
ACAGGGCCTCTGCCTTCCCCTTGGGACCAGAAGCTACCCTGATGTCTACA
GACCCACTGTCATATTTAAAACCAGATCAAGGGGAGTTGCATGGTGTAGC
TTAGACCCCACTTCCAATTCTAGCCTCACCAAATCTCTGGGTGGCAGGTT
AGGCTAAGAGAGACGCATGGCTTGGAGCTCTTTGGTTCTAATTAGTGGTA
AGTTAAGTTGTCCCCACAGATGCCTCCCTCAGGGCCCAACTGTCAGCCTT
CCCAAGTAGACCACACAGGAAACACAACCAGATGAACTAATTCTACCTTA
TTGTAAGGCTACATTTACAGAATCTTGCAAGTCTGAAAGTATAAATCTCC
TGCTGTCTCTTTTACAGCCTGCTAAGTGTTGGAGGTCCTGGCAAATCCAG
CATACTTCATTAGCATATGCTTCTGGAAGAAGCTGTTTTGTAGCCACACC
TACTTCCTCTCTCTCTCTCTCTCTTCCTCCTTCCATGGAGGAGGCAGCAC
ACCTGCTGTGCTCTTAGGCCAAGCTTGGGCCTAGAGCCATGTGCTTGCCC
CTTTTACTCCATGCAGCTCTGGAAGCAGATTAGGGCCAGAGGTCCAAACA
GTTTAGGGACAAAAGAAGAAAGAAACAAGGAACATCATTTTTCTACTAAG
ATGACTGTAACTGCCTTGAATAAACATAAGAACTCTTTTGTACTTACTTT
CTGTACCTGCAATGTCGAAGTGTGTGTTTCCTTTTGCATGGGTCCGCTAA
AGATGTAAGACTAACCTGGATCTCTCTAATGTGCTCATGGGCTGTGTTTT
TAAACAATATTCTTTTTATGTACAGGAGCTTAACAGCTCTGCTCCATTCA
GTGGTTCTAGCAGGCCACTAATAGCTTCACTAAGTTTGGGAGGGACCCTT
CTGAGCCTCTTTCTCTGCCTGTTATGCAGCTGTGGAGTATACTCTCCCTT
ATCTGACCGTTCCCTAGACAGCATCTCTTTCCTCCGTCTCCCAAGGTGAC
TCCCACATACTGTTACACCAACTTACCTAACTTTTTCAAAACACTCTTTT
AATTAAGAAAAGCATCAGCTTGTAGCATCACCTTTATTTCCAGCAATGCT
TTTGGGACTCTGAAAGCCACAACTGGGATCACAAGAAGCATCTTGAGGAG
CTGTTTCGCCTTCTCATCACTTGACGTTTTATAACAAGATGGGTTCACTA
TGGCAGCCCCTGGGGAACTGACAAATCTCCATGGCAGCCATTTTGGGAGT
GTATCTACCTCATGCTCTCAAAATGTCAAATGTACCTGTGGGCCAAAAAG
GCTGCCAATTTCTCTCCTAATCCAACATTCTAGTGACTATACCATACTGG
CCTGTTATACTTTCTCCCTGAAGAATCATCTGAAAAGGTGTTAGGAAGGA
TGCACATTGTGGGCATCAGGTTTGCCCAAACGCAGACATTGTGGCTGGTG
CCAAGGGCTCTTCCAAAGGCACATTCATCTCAGAAGTGAGCATTCTCTGC
CAGGGGTCCCATCAAGAGGGAACCAACATCCTTCCCAATAACATTAGCAC
CTTATTGTTAGTGAAAATTTGGTTATTTAAGCAGCTTATTCAGGGATGGA
GATGTGCAGTGGGGGTGAGGGAATCAACAAGATGGCACATGTGTGTGCAG
AAAAGGGGCAGGGCTTGCATCACGCTCTTTCTGCCATCTTGCTGATTTTG
ACACCTCCCCCCTGCAGATGTTGCTGGGTTGATATGAGACAGAGGGCTGC
TGTTGTATTGTTACTATGATTTTTTAAAAAAATTAGATGTTGTTTTATCA
ATATTACATGTACTGTATAGCTTATTGTACACTGTTTTTGGAAGCTGCTT
ATATTCATTTTTTGACTGCATAAAAGCATTGGTAATAAATAATCAAATGA
CTAAATAAATAAATAAATAACAACTTTCCCCATATCTTATTCCAGAGGAC
AAAATCTATTTAAGTGCCCTGGATAGTTTCTGTGTCAGGAAGCAAAAAAG
TTCAAGGAGATATCAAGATCCAACATCACACTCCTCCGAGGGTGCCTAGT
TACAGACATGAAAACCAGGCGGACCTTCAATTGCACCTTCATGAACACCT
TGTTGACTTTTTTGACCTCACCTGGGAGACACCTAGTGGTGAAGGATTTA
GATTCTCACTAGATCTGATCACAAACAGAGAGTTGAAATTCTGCACTGCA
TTTGTGAGTGCAGAAATTGGGGAAATGACTTCCCTAAACTTCTCCCTGGA
AAGGAGAAATTCTCCCAAATTTCTCAAGGGGGAGACTTCTCAAGGGTGAG
ACTTCTTATTTTACAGAGGGAGATTCAAACTCCTGGAGTCATGGATGCTC
CATCGCTGGAGATTTTCAAGCCAAAGTTGGACAGCTATTTGTCTGAGATG
CTCTGACAATTTCTGTCCCAGGCAGGGGGTTGGATTAGAAGACCTCTCTG
CTGGGCACTAATTATTACCCCCATCCTTTCCAGAGCCAGGACTCACCACC
TTCAGGCAACATCCACCAGCACTTTGGAATTTGGAAGCTGCCAGCCACTC
ACCTGGCATTGTTCCTACAGCTTTCTACCACTGCTGCCCCCACAAAGCTT
ACAAAGGCTGATTTAGAAGGAGGTGGAGTGGGGGGTGGGGGTGGGAACAA
GTGGATGGCTGAATATTGCCAGGTGACCCTTTGCCCAAAGTAGGGGGAGC
CAAGAAAAAGAAGCGGGAATGCCTGGACAGATGCAAAACTGAATTTAATT
TAAATTAAATTCAAAATATAAATTATGTTATATTTATGTATCTATATCAG
TGTTTCTCAACATGGATCTATATCATAGAATCCTAGAATGTACACATTAG
AGGGGACCTTATGGATCACCTGATCTCAACTTCTTTCTTAATGAAGGGGG
TCACTATAGTCATCCCCAACAAGTAGCCATCCAGCATGTTTGAAGACCCT
TAGCAAGGGGAAGCCCATCCCTCTTCTAAGCAGACCATTCCGCTGTTTTC
AACATTGCCACTCCAGGAAGCTCCTTTTAATATTCAGCCTAAATCTCTTT
TAATTTCAACCCAATCCTTGCCTTGCTCTCAGTGTCAACAGGGAACAGGT
CCAGCCTCTCTTGCATGTAGCTGCCTTGTACATTTTCATAGACCACTATC
TCTTTTTCAAGTTTTCTCTTTGGCAAGCTCAGTGTGCCCAGCGCCTTGAA
AAGTTCCTCGCTGGACTTGGTTCCCAGATTCCTTAGCATCTTGATAGTTT
TCCTATGACATTGCTCCAGCTTCTCCATGTGCTTTTTAGAGTGCGGCTCA
GAAAGCTCTTCCTTCGAAAGGATCCTGGGTGATATGCAAAGTAATAAAAA
TGAACTAAATACAAAAGCACAATATGTAATTGAAAATAGGTGGAAGTGGG
GGCATAATAAGTTTAATAACTTATAAATAAAAAAATTAAAAGCCTTCCAT
CAAATACACTAGTGTTTCTCAACCTTGGCAACTTTAAGATGTCTGGAGTT
CAACTCCCAGAATTCCCCAGCCAGCATGCATTTTAGTTTACCTTCTAAAT
GGTTGAGTGACCAGTCATGTCTTGAAGTGCCATCTAAAACTGGACAGGAA
TGTGGCTCAGAAATACTTCCCCAGAAAGAGAAAGTTCTTAAGTTGGGTGC
TACCACTGAGAAGGCCCTGCTCTGCTTTACTATACTGTGGGATCATGGGT
GGTACTGAAAACAGGGCTACCCCAGCTGATTTTAATGTGACTTTTCTTGA
TGATTATGTACCATCAAGTCATTGCTGACTCTTAGTGACCATATAGAAAG
ATTTTTTCCAGGACAATCTGTCCCTAATCTGGTCCTTCAGATCTTCCAAT
GGGTACCCATCACCACTGCAACTGAGTCCATCTCCCTTGCTGCTTCTTGT
CGTCTTCTTTTCTTTCCTTCCACCTTTCCAAGCATTATGGACTTCTCCAG
AGAGCTGGGTCTTCACATAATGTACCCAAAGTAGAATAATTTGATCCTGG
TCATTCATACCTCGAGTGAGAACTCTGGGTTGAAATGTGACATTTAAGCA
TATTAAATGTAGTCAGTGTAATTGGCTGTCATTGTATTTAATCATTTTCC
CTTTTTCTAGCAGTAAAATATTAAAATTGTACCAATTTGGGAAGGTTATT
CAGGGGCTGCAGCCGAAGCTTGGCAGACATACAGGTAGTCCTTGCTTAAT
GACCACTCGTTTAGTGACAGTTTGGTGCTGGAAAAACAGACTTATGACTG
GTCCTTGCACGTACGACCGTCACAGCATTGCTGTGGTCACGTGATTGCAA
TTTGGGCGCTTGGCAACCGGTTTGCATTTATGGTCATTGCAGCATCCTGC
GGTCACATAATCACCATTTCCAATCTTTCCAGCCAGCTTCCGGCAAGTAA
AATCAATGGGGAACCACGTGATTCACTTAACGACCACATGGTTTTCTTAA
TGACCACAGTGATTTGCTTAATGACTGCCACAAAAAAGGTTGTAAAATTG
GGTCAGATTCACTTAATGACCACTTTGCTTAGCGACTGAAATTCCAGTCC
CAACTGTGGTCGTTAATTGAGGACTACCTGTATGTGGCACCATGGCTACA
TGTTGTGGCCCCTTGTTCTCTAGAACGTTTTCCCAAGGCTGCTTGAAATG
TGAGTCAGCCAGATGATCCTACAAGCATAGAAGTGGACAAAGCCACAATT
TACCTCTCTGCTCAGTGCAGGAATCAGATTGAAACAACCCTGAGAAACGG
CTATCCAGACTCTGCCTGAATGCATCCGGTGAACAGGAGTGTTGACACCA
TCTCACTGGAAAATTGGCTCCTGTCTTGAACTGCTCTGATTAGCAGTTTT
GTCTGAGATACAGCTGGAATTTGCCTTCCGATAATTCATCATTATACGTC
ATTATTCCATGTTCTGCGCTCTGGAATGATAAAGAATGGGTTTTGATCTT
CTGTGGAACTGCAGTCGTATCTCCTGCCTCCCCCACATCTTGTCTTCCCT
TCTCAAGGCTAAACACTCTCAATTCCTTTGATTTTTTTTCCCTCCCATTG
GCCTCAGTTTGATAGTCTCTGTTGTCCTTCTCTGAATCTGTTCCAATTTC
TCTGAATCCTTCTTGAACTGTGGTGCCTGGAACTGGGTGTAGTATTCAAA
ATAGAGTCTGGCCAAAGCAGAATGGTGTGGATCAATTACTTCCCATTATT
TGGAAATGATATGACTATGAAGCAGCCTAAAATTGCATTTGCTTTTTTCG
CAGCCACATCACACAGCTGGCTCCTATTCCGTTTGTAATCATCTATTATT
CCAATATCTTTTTTGTATTACCAAGCCAGCAATTCCCCATTCTATACCTG
TGCATTTGACTTCTGTTTCCTAAGGGATGGACTTTGCATTAGTCTCTATT
ACCTTTCATTCTGTTATATTCAGCCCATTTCACTAACCCATCCTGCTCAT
TTTGAATTTTATTTCTGCCTTCTAAGGTGTTAACTACCCCATCTAATTTT
GTGTCATCTGTAAATCTAATAAGCATTCCCTCCACCTCTTCCTCCAAATC
ATTAATATAAATATTGAAGAGTTCAGTGCCTGGGACTAAACCTTGTGGCA
TCATGCTTGATAGTCATTGCAGTTTGATATGTAACCATCAAGGAGCACTC
CTTGAATACAATTTTCAAGCCAGCTATGTATCCACTTAATTGTCATGCCA
TCCAGACCCATATAATTAGCTCGCTTCTAATCAGACTGTCACAGGAGATT
TTGTCGAAAGCTTTGCTGAAATCAAGATATCATTATTGGTTTGTTTGCTT
TATTTATACAGCCACACTCCCAAAAGACCCTGAACATAAAAACACGTATT
AAAATACTTAATAGAATTATGCAGCACATATTTTAAAATGACCATAATGA
TACTAGGGCAGGCGTCTCCAAATTGAGAGGATCCCAACATTAAAAGCTAT
TCTGAACAGTTCAGAATGATAGTTTTAACTCCTTAAGGTTGGGAGGGAGC
TGTATAGATCCCCAGAAGATGGGGGCCATCCCTGAAAACCCTTGACTTTT
GGCCCCTCCCCCTGGATTTCTCATGATAGGGGTGGGTAGGACACTCTTAG
CAACTGAAAATCCATTGAGGAAGTTAGAGAATTATAACACGAAATCAGGT
AAGCCTGGGAACATTTGTTCTCATCAAATCCATGTTGACTTTGGCTAAGG
CATGTCTTTCCAAAGTGGTGTGTCGGGACACACTGGTGTGTCACGTCCAC
GGCTGAGGTGTGTCACAGGGAAACCAGGAAGTAGAGGCCCTGGTTTGGAG
CCAGAAGCCAATTGTGTGGGCTGGGAGGCAGGATTTGGAGCCAGGAGCCA
ACCACATGGGCCGGGGGGTGGGGGTTGGTTTGGATCTGGGAGCCAATCAC
GTGGGCCAGGGGGGTGGGGACCCCTCATTACTGTGTCAGGAAATTATGCA
TGTCTAAAAGGTGTGTCACCAACCTGAAAAGTTTGGAAAGCCCTGGGCTA
AAGATCACTTTGTTTCCAAGGTAGTGACAGTTCAGTCTGTTTATCATCTG
CTGCCATCCCAAATACTGATGTCACTTTGTATGTTCTGCAGTTCCTTACA
AGGTTGTCCACAGCTACAGTCCAAAAAGATGGCAGCTACCACTGCAAGAC
TGAAGCCCTGCTCCTTCTCTACATGTGCACAGTCACAACTGCCATCTTGC
CCACCTTGCCCACCCTCTGCCCAGATGCCCCTAGGTTCTTGGATCTGCAT
CCCAGTCCCCTCCCCCTGCTTTTAAATATAGGAACACATTTGCTTTCTCC
AGATGTCTGGCTCTTCATCCGTTCTTCAGACTTTCTTAAAGATAATATAT
AAAAGTCCAGCCAGACCATGAACAAGGTTCTTCAGGACCTTCTGGTGCAG
TTCATCTGTTCCTGGAGATTCAAACTCACGCATAATGAACAGGGATTCCC
TAGCACATACCTTTCCAAAGTGGTGTGTCAGGACACACTGGTGTCATGTC
CACGGCTGAGGTGTGTCACGGGGAAACCAGGAAGTCGAGGCTCTGGTTTG
GAGCCAGGAGCCAGTCATGTGGGCTGGGGGGGAAGTATTTGGAGCCAATC
ACATGGGCCAGGGGGGTGGGGACCCCTCATTACTGTGTCAGGAAATTATG
CATGCCTAAAAGGTGTGTCACCAACCTGAAAAGTTTGGAAAGCCCTGCCC
TAGCAGGTTCCTAACAACTCCAAATTTCAGTTGTGCCCCTTTGTTCTTCT
CTGGCGGAACATGTACCCCCCAACATTGTTAGAGATGACAGAGCCCAATT
AGAAGGAGGTTAATCCTGCCTTGTCTTTGTCACCTGTGAGCTTTCTGCCA
TCTTTACTGGGCAGCTAGCTTGCTGAATATTTTCTTTTCTTTTTCTTTTG
AACATAGCCAGACATAGCTCTTTATTGTTCTGTTGCTCTTACTATACTCC
ACCAGTTTCAGCTCCACCTGGACTTTTATTTTCCTGGCATCATCTCTACA
GTTTCAGGCTCCTGGTCTGCATTCTTCCTTGGCCTGCTGAACTTTTTTCT
AGTGTGTAGATCTGTCCTTCTTTGTGTGGCCACATTAGCTTCTTCTGCTA
TCATCCTTTTTTTTTTTTT
>snake_contigs.fa.30
ACCCATCTTAAAGCTGCCAAGGTTGAGAAACATTGATCCAGACAAACCAC
TGTGGGAAAATGACTCAAAATTCTGTTTTGCTGGTGAGATCACTGCACAG
TAGTTATGTCCCCCAACCCCCAGTTCTTGACCACTAAGAAAATATGAAGG
CCATGAAGAAAAGGGAACCTTTTACATGCTATATTCCCCTCCATTTAGTG
TCTCTTAAATATTATATAGGGATATCTGTAGGGGGAGGGTAAAAAATGTC
AAGATGGTGGCCGCAACCTCACAGTCAAAGCCCTGCCCTTTTTAATGTGG
TGCATGTATGATGCATGTTAAAAAGAGGTGGGGCTTTGAACCTGTGGGTG
TCAACCCTTTGAGGTACAGTAGTCCAGACCAGGAAACCAGAATCATGAAT
ACCAATGCTACTTTTATTATAAGGCTACAGTAACAGAATCCTGAAGTCTG
CATGGGTTTCCCCTCTCCCTCACTTTATCTTTGTGTGAACTAGGGAGGGC
CCTGTCCAAGACATTTTCTCCAGCTAATTTCCTGGAACAGGCTCAAGCCC
TGCTCATCCTACTGTTGCATTGGTAGCCAATCTTCCTCCTGTCCTTCAAG
GCCATTCCCTCTGCCCCTTACAATAACTGAGATCTGGTAGCTACCTTAGT
CCAATTTTAGCATGCAATACCTTTACGAATTCTTTACAACTTTAGATGGG
TATTGTGTGATTAATTACAGTCCATATAAGTTCTATAAAGAAATAAAATG
ATTAATTACAACTGAAATGTGAATCTCAGGCAGTAATCTTTGACATTGGG
GATGTCCTCCAAACAGGGGATAGTAAAACAAGAGAACCAAACTCAACCAA
AATAAGATCCCATGGTGGCATTAACCTGATTGGATAGCCATGTTTTCTCC
GGTAAAGGACCTTGGGAGTCATAGTTCTATGGGGAGTATTCAAGAATTCC
TAAGATGCCCTGTGTCCTCAATAAACTACAATTACCAGAGTTCTTTGCAG
AAAAAGCAGTAGAAAGTCACAACACTTCTGTAGTGCAGTCATTCTGTTCA
CATGCCTGCCTAGATACTTTTTTGTGATATTTGCAGTGATAATAACAGAA
ATTTCATTTATGAGCTAAAGATTTAAGCCAGCTTTCTCCAATCTGGTTCC
ACATATGTTTTGGACCTCACCTTTTATAATTCCCATGTATCATAGGCAGG
TCATCTTGAGAAACCTGTTTCAGGTTGAGATCCTTGACCAAAAGACCAGT
TTCTGCCTTTTCTTCCTACTTCCCATAGAACTATTCAACATAAAGAGAAT
AAGGTTGCATTGACTAGTAATAGGAAAACTCTCAGTTCCTGTTGGGTTCA
GTATTTAAAACATAATCAGAAAGCAGGGTTTTCTTCTGAGCCTTGGGTCT
GCAAACTCTTATATCACTTCTCCATGCAAGCTCCTTTCTTCTTTCACTTT
CGTTGCAATAGTGGGGGTATATTTCTAGAGGCCTTCTAGGCTCCTGATCT
CCTACAAACCTAAGAATCATGCATCAGAAACTTCTAGGAAAATAGAGTTT
CCCAGGACACCTGACTATATAACTCATGCCTTTCCAAAGTGGAGTGTCAG
GACACACTGGTGTGTCACGTCCACAGCCAAGGTGTATCATTGGGAAACCA
GGAAGTAGAGGCCCTGGTTTGGAGCCAGGAGCCAAT
>snake_contigs.fa.31
AATCACTTGGGCCAGGGGGCAGGGCGGGGACCGCTCATTACTGTGTCTGG
AAATTATCCATGCCTAAAAGGTGTGTCACCAACCTGAAAAGTTTGGAAAG
CCCTGATATAACCCAAGACCCTAAGCCCTGGAACACTGTCCATCTAGGTC
AGTGTTTCTCAGCCTCAGCCAGCCATGGGGAATTCTGGGAGTTGAAGTCC
ACACATCTTAAAGTTGCTGGGGTTTAGAAACACTGGGCTAGAATATTCCA
GGTGACAAAGAAGACCACAGCTGAATTCATGCAGGACAGTAAGCCATAAT
GTGGGGTGTGTGCATTTGGTCAGTTCCTAGAGGTACACCAGGCCCTAGAA
CAGATAACACAAGAATCATTGGAACTCTGCTTTTTTGTTATAGGGTATGA
TAATAGAATCTTGAAAGCCTGCTAGAGTTTCCCTCTTCCCCCTCTTATAC
CAAACAGAATCAAGGCAGGGCAATCTTGAGTTTCTTCCTCACGCCCTCTC
CTTTCTCAGGACCAAGTTGTTTCCTTTCTCATAACAGTTCTTGAAATCCT
TCTTCAAAGTTATCTCCTTATTCCTGTACAGTTTGGTTTTATTTGGGTTT
TTTAACTTGGTCTGCTGGGGAAATGCAGTGATCGAAGTCTGTTCAGTGAG
CCATGACTCAGCCATACAGAGCCCACCAGTAAAATTTCTCACCACGGCCA
TGTTAAAAAATGTGATAGGAAAGGAAGCTCATGGGGAAAACACTACCGGA
GAGGGCGGTCTGAAAGGAAGGTATATTTGCTTCCAAAGAACTCCAGAGAA
GATGCTACAGGTAGTCCTTGCATAACAACCACAATTGGGACCAGAATTTC
AGTTGCTAAGTGAAGCAATCATTAAGCGAATCTGATCCGATTTTATGACC
TTTCTTGCAGCAGTCATTAAGTGAATCACCATGGTCGTTAAGTGAACTGT
GTGGTCATTAAGCGAATCACGCAGTTCCCCATTGATTTTGCTCGCCAGAA
GCTGGCCAGGAAGGTCGAAAATGGCGATCACATGACCATGGGAAGCTGCG
ACAGTCATAAATGCGAACCAATTGCCAAGCACCCAAATTGTGATCACCTG
ACCATGGGGATGCTCTGATGGTTGTAAGTGTGAGCACCGGTTGTAATTCA
TTTTTTTCAGCACCGTTGTAAGTCTGAACCACCACTAAACAAATGGTCAT
TAAGTAAGGACTACCTGTACTTGTATTATCACACAGCTAACCATCACAGT
TCGCTATTCGATGGATTACTTCCCAAAGGCCATTCTGCATGGTCAATTCT
ATGATGCGGAGGATGGTAGAAAGGGCTTCATTGTACGAGCTCTGCTATAT
GATTCCTAATCATATTTAGATTTGCCAATCTCTACTCCTTCCTCCATCTT
TCTCCCTCTCTCTTTCCAAATGCTTTGGGCCTGCTCAGTGCATTTTCCCA
CTCCCATTTCTTCTGAGATAGAGATAACACAGCACTGTACAGGTATATGG
ATCAGAGTTGCTAAATGGAGCTTGGAGACCCAGAGGGAAGGGGGAGAAGA
GAGGAGGGGACAAATTGCGGAGTGGTTTCAAGAGAAGACGCCAAGCTCCT
TGTCTAATGGAATCCTCGGCTGTAGTAATTAAGCTGGGCTACTGCTAACC
GTAATGTGATGTATATATGCCTTTAACTAATCATTTATTAGACCCGTTGA
TGGTTTGTCAATATTAATTCATTTATTTAAACAACTCGGAGCTGTAATGA
AGATGTTTGCTTTACCGGGACAGGGGGGTTGGGGCACAGAGATGAAGGAG
CCTGGAGACTTTTTTTGTGTGCTCAATGGATGTCTGCCAGATGACAAGTC
TGGTGGGGACTTGGTGGCAGGGGGAGGGAGTGTGGAAATTCAAGATGCAG
CAAAACTTTGCTTTCTGTTTTGCAAAATTCTGCTTTGTAGGCTTGACAAC
TGAACTTTAAAAATGGGTTAGATGAGGGGTTGCCAACGTACCAGTCATCA
GGATGGCAATATGCATCGTTTATGGCTGCATTACTGGAACATGTAGGGCT
TGGGACTGCCCTTAAGGACAGCTTGGAAGGTTCTGTTGGTGCAGAAAGCT
TGCAGGAGCCACTTGCTTTGACTTCACTACAGCCATTCTGTTCCTGTGAC
ACAGGCTGTTTGTTTCCTGGCCCAATTTAAGGTGCTGATGCTAATTCCCA
GAACCTACACCTGGGAGAGGCAACTGGGTGGCCCATGAACCAGAACTCCT
TGGGTTGAGGCTGGCCAAATGAGGCTCAACCAGGAAACACTGGAAAATGA
GAGTGATTTTCAAAGAGAAGCATAAGAGAGGAAAGTAGACAGACCTTTGA
AACTGTCCTGTTAATAGTGAAGCACCACTCCGAGACGGTTGCAGTCTCTA
ATGTTTATTGCTGTTCACTACAGAAGAATCCTACCAAAGTAAAATGGCTC
CTCCAGATCCCCCACATAAAAGTCCCATATTCAGGGCGGTTCCCTGCGTG
ACCCCTTCAAAGGCAGCGCCAAGGTCTCCAAACTATGCACTCGTTTCTCA
CCCTGAAAAGGGGGGGCCTCCTCCTCACACACAACAGAAACTGAGAAAAA
TGGAATGAAGCATCCACTCCTAATTACTCAAGTGACATCATGTCATGACT
ACCCTATCCACTGTAAGAATCAGCCACCAAAAGAAAGTTGTTGTTTTAAT
TTAGCCTCCTTATCCGTGACAAAAACTGCCCTCCCCTGTCCTAAATGTGT
GGGACCAGGAAATCGAAAGGATAACTTTCACTAGGGGTGTGCAAAAGGTT
GAAACAGTCATTTTTGGCTGTTTCAGAGTTTTTCAAAGAAAGCAAGTTTT
GAGTGTACAGGTAGTCCTCACTCAATGATGGTAATTGGGACCAACAATTC
CATCGGTAAGCAACGCAGTCGAAAAGCACAACGTCACATGACTGCACCGA
CTTATGACAGCAGTTGCGGCAGTCCCAGTTGTCGTCATTAGGCGAATCCT
GTGCAATAGAAGCCTTCTGCAGTCATGTGATCGCCATTTGCAACCTCCTG
CTGGCTTCCCCGTTGACTTGCCTTGTCAGAAGCTGACAACAAATGGTGAT
TACATGACCGCAGGATACTGCGACTGTCATAATTGTGAGCTGATCGCCAA
GCACCCAAATCGTGATCATGTGAATGTGGGGGCTCTGCAATGGCCGCAGC
TATGAGGAATGGTCATAAGTCACCTGGTGCAGCACCATCATAACTTTGAA
CAATCACTGAATGAGGACTACCAGTACAAGTTGTGAATCAAACGAGCATG
TTCTATGCGTCTTCTTCAATACTCAAAACAAAACTTGACAGTTTCAGGCA
ACATTGTTTTGAGTTTTCCAGCTGTTCCATGTGTTGTGAGTAGACAATTG
TTTTCTGGCTTGTAATTGGATTACTTTTTAAAATTATATTTTCTAGCCTA
TCCAGTAGAGCAGCCAGGAACAGTTATGACCTTGCTGCTATTGATTTAGA
TTGCATTCAGTGATGTGGCAGTGAAGTGCTGGGGCAAAGCAACAGGGGCA
AAGCACATGGCTTCGGGCTGAAACACTGCATGCCTTCCTGACTGCCTGAT
AGGTAAGTTATTGCTCTGTCTTAAATTCTTTAATATGGAGAAATTGTATT
TTTTAAAGTTATTATAAATAAACATTCCTTTGGCCAGTTTTCTGATGGTT
GAGTTGTAGATAGCAGTCAACATGGACTATCACCTAGCTGCTCTTGTTGC
CATGGGATAAAAAACAAGATGGCAAAGGGTTTATTCCAAGTTCCCATTTT
TTTTTTTTT
>snake_contigs.fa.32
AGCGGCTGGATGTTCGGCTGAGGTTCTGTGAACTCAGCCATTAGATGCAT
AATTAATGTCGCAGAGTAAAACAATTACTAAGCTCTTCCACACATCTGCT
GCCAGACACTGTCTGCATTGGCATGTCAGGGTTATCCATGGTTAACTTAA
CAGTGGTTTACTCTCAAGCCAAGGAATTTAGAAAGAAGTAGATTTCACTG
GAAACAGTAAGAATGCTATAACAATAGCAGCTGCTCAGCAATGGAACTGA
CTACCTCAGGGATCACAGAACTCTCCTTCCATGAAGGTACTCAAACAAAG
ACGGGGTGGCCATCTGTCCGGCATGCTGTAGGGTCGGATTTCTCCACGGG
CAGCGGGTTGGACTAGATGATCTCTAAGGTCTCCTTACATTCTGTGATTT
AATCATTCATTGGCTGGTGCTGTACAGTAGAAGAATTCACCACCAGGCAG
GATGCATCCAACACCTTTAAGTAAACTGCGGCTGGCAGCTGCATATGTTG
TATAAACCCAGCTGTTTTTTGGGATAGCAAACATGGAACTGGGCATATCT
GATCAGTGTTTGCTTGGCCAGATAACAACAGGAGCATATTTAAGGAACAC
ACGCTCTTGACCTTAGTAATGAAAATTTTGGGAGTTGAGGGGGTGGAAAG
TAGCTCTGTTTAAGGAGCTGCCTCGGCAGGCTTTCGCAAATAATCCACTT
TGGACGTAGAGCTAGCTGAATAGCGGTGCAAATGTGAACTTCCCTACTAA
GCTCCATGTTTTGCAGTCTCTGTTGTTGTTTTTAAAGCAGGGGATAAATC
CGTAAAGTATCATTAATATATAAAGCATTACAGGTAGTCCTTACTTAATG
ACCGTTCATTTAGTGACAGTTCAGATTTACAACGGGGCTGAAAAAACGGA
CTTACGACCGGTGTTCACACTTACGACCATCGTAGTCATGTGATCACAAT
TTGGGCTTTTGGCAACCGGTTCACATTTACGACACACACAGCATCCTGTG
GTCCCGTGATCGCCATTTTCAACCTTCCCCGCTGGCTTCCGGCAAGCAAA
ATCGATGGGGAATCGCGTTATTCACTTAACAACCACATGGTTAATGGCCG
CAGTGATTTGCTTAATGACCACTTCAAAAAAGGTCGTAAAATTGGGTTGG
ATTCGCTTAATGACTGCTTCGCTTAGCAAACAAAATTCCTGTCTCAATGG
TGGTCGTTAAGCGAGGACTACCTGTAATAAGAGTGCAATATTAATAGCTA
TCACCCTAATCATAACATGTGCATTCCCAGATATGCAGCAGCCCTCTTGG
AAGGTGGAGGCCAGTTTTCTGAATAGCCTCTTGACTCTCATTCCTGCGCT
GAACCACCCCAGTCATGCAAGCAGTGCAGCAAGCCTGAACACTGAGGCAT
CCCTAGCTTTAATTAAACCCATTTTAAAATTGATTTCATTAGACTGGTGC
TTTAACTACATTGCTGTCAGAATGATTTAAACATCACGCATGCCAGTGGT
AAGTTGTAGAGATGGTGTCACTGGGATCACATCTGCCCAAAGCTTCTGCT
CCTTCTTTGTGGCTAAAAGGTCCCCGAAAAACCACATCCAAGTTGTTAGG
TGCTCCTCTGTGGCTGGTTTTGAGGCACAAGGATCCTTATGGGGTTCCGG
TCAAGGCGCATGTAAAGCATTTGCCAGCGGTTCATTTAAAAGCAACATCC
CTCTTCTTTTTAAAGTTGCAACAGTGCATCATACATTTATCTTGCCTCTT
TCGTAATCCGACTTCAGAAGTTGTGTTTTCCCAACCTTCCATCACCTGAT
TTGGAAAGGGGAAGCTGTCTGTTCGTCCTATATCATTTGATTAATTTTAG
CAACTTTGGATGGTTTGGCTATTATTTTTGCATGTCTGTACTATACTATA
ATTTTGTTGCAAACCGTGGTGATTCAATAGAAGAATTATGTAGCTCAGGG
TTGAACTGTGGAGTCCTTGGTGCCCTCTGAGCTTGGTGGTTTGCTTGCAG
ACGTTTTATTACCTGACTAGGTAGCATCATCAGTGCGAGGGAGTGTGGGG
TTTACAGTGTCTAGTCTCTCCTTAGGCACCAAGCCAGCTGGGTGACCTTG
GGCCAGTCACTCTCTCTCAGCCCTAGGAAGGAGGCGGTGGGAAACCGCTT
CCTAAAAACCTTGCCAAGAAAAATCCAAGGACTAGTCCACGCAGTTGCCA
AGGGTCAACACTGACTCGAAGGCACTAAAAAGAAAAATCAGTCAAGAAGC
TCTCTGTGTTTTAGGTTAATCTCTGTCTAACTTACCTTACGGGGTTGGTG
TGGTGAGTGAATGGGGTGGGCGAATGGAGAAAGAGAGGTATGATCCTGAC
CGTAAAGGGCAAGGTAAAAATGAGAAGTATATTTATGTGCAACATTGATT
TGTTCAATGTTTTGGTGGCTGTTATGGTTACTATGATCCATAATGAGAGT
CAGTTTGGTGTAATGGTTTATGGGCTGGAAACTAGAAACTAGAAGCCAGA
AAACCATGAGTTCTAGTCCTCCCTTGGGCATGGATGCCAGCTGGGTGAAT
TTGGGGCAGTGGTTCTTTGCCAGCCCAATCCACTTCACAGGGGAAAAGCA
GGGGGCAGGAACATTGTGTACACTGCCTTGGGTTGTACAAAATCAGAGCA
GAATATAAATCCAATAATAAACAAATATAAATAATTTACAGTATTTTCAC
AAAGATTCAGCAGGTTCTCCTGACAGGGCAGGGGACGTGAATTGGTCAGG
CACCATTACAGAGCTTTATAGCTTCCAGTCTGACTCCTTTCTAGCATCTG
GAGAAGGGAAAATACAAATGCTGGTCAGCTTTCATTACTGCAGCAGAGAA
TCAGGCAGTCGGCAATGTCCATAGAAATCATCTAATCCAGCCCATTGTTC
CGTTTGTGTCATATTGCAGCAGCCCCCCAAAATGACTATCTTTGCAGTGA
AGGAAAACCAACTATCAAATAGCTTTTACTATCGAGAATTTTTTCTTAAC
TTTTTAGCCAGGTTTCATTTTAATTCCCATATAGTTCTAGAGCCCGTCTC
TGCTCCAGAGCCCGTCTGCTGCACAGCAGCCACCAGGTATTCCAATAGAG
ATAGAGATATAGAGATAGAGATAGAGATAGAGATAGAGATAGAGATAGAG
AGAGAGATAGAGAGAGAGATAGAGAGAGAGA
>snake_contigs.fa.33
AGATTAAAGGCAGTCAACGCAAAGCAGGAGGGTCCATCTGCATTCTGCTT
TCAAGAGGTTCGTTAGGAATAAGAGCTGCTTTTATCCCATTCCAATGAGG
AGTGATGGATGCCCCGGTTGGCTTTCATCTCTTCTGCTGGCACTGTACTT
GTTGAGTCTTAATGAATGTGACGGGAAAATGGCTCTACTTGGATGGGGGG
CAGTGGGGGGGTGTCAAGGCTCGGCTCAGGGGAGAGCGGCCAAGAGAAGC
TTTCAAAACACTTTGCAATCTGGTTAATTAGGGGGTCAAGAGCAGGAGAG
GTGTGCAGAAGTGTGAAAGAGGATGGGGCGGCAGTGGAAGAAAGTAGAAA
GGTGCACTTGGAGAATTGAGGAAGACGAGCTGTCCCTTTCGGAGCTGTGC
GGGCCTGGGTTTTCAGACGGAGCCTGTAGCGATGGGGGAGGGATGCGTTC
ATGCATTCATTGATCGGCTTGCTTGCAATATTTGTGAACTGCCCCAAACA
GAGAAGTCTCCAGGCAGTGCACAACAAAAAGTGCAAGGTTATTAACCCAA
AGCCACAGTCATATGTCATCAAATCAGATGGCTGCCTACCATCTCACCGT
GAGCCAACGTCTCCATGAAACAAAATTATTTTCAGGGCCTGCCAGAATGC
AATATTTCATAGTGTCAGGGCTACTGTAGAACACTGTAGAAAGCCTCTTT
TGGGGGGAGTGGGTGGTAATGATTATGGGGTCGGGGGGGAAACTTTGGTT
CCCATCTCAACGCAAACCTGTCTCCTGCATTTTTTAGCCAATACACAAAG
CCAATACTTTCTTTCTGCAGTGCAATTCACCAGCTGAAATACGTCCAGGA
AAGGTTTGTATAAAAATGTGTTTATTTCCAGGAAATGTTTTGCAGGGAGT
GTGATCATTAAGAAAAAAAACTGGAAGCCAATATGTACATGCTTGGAGAA
ACATACCCCAAAAGGATACCAATTCTGGACCTTTTTGTTTTTAAAAAACT
CTCAAACTCATACAGGAGTGGGGCAAACTGAACAGAGAAAAGGAGGAAAT
GGAACATAGATAAGAGTGGCACAAATGAAAAAAGAAAAAGAAAAAAATGA
GAGGAACCAAAACTGACAGATTTGCACAAATGAGAAATTGAGAAAAAACA
ACCTTGACAGATTCAGCTCTCCTGAATTGGTACTAGAGATGCTCTGTCCT
CTTTCATGGCCCCAATGATGTTTGTGACCACTTCCTTTATATCCTTTGAA
ATATAAGACATGAAGCCACCCAGGGCCAGCTTCTGGGCACAGGAATGAAA
GAGGGAAGACTGTCTTCTTGTTTTTAATTGGTTTTCTACCACTTGAAACC
AATCAGTCCCTAGATGCCTTATTTTATAAAAAAAAAGTGAGAAAATGAAT
ATTACAACTCTAATATCATTGCATGATGAACATAAAAACATTAATATAAG
CACCCAGAGTCATTTTTAGTCCTTTTCTGATCTACATAAATTGTAAAATA
TCCAAATCTAATTCTCCAATGTAATTTAATACTAAGAGAAATGAACTAAA
ACGTACTGGGTGTGGTGCCTCTGGTTTTAATTACTCTCCAAAGGCCTTGG
AGAAGAACCATGTTTCCACCTGCTTCCAGAGTGCTGTGCTATTCCTACTC
CTGCCATACCTTCCAGGAGGTGGGTCTCTTAGATGCACCCCCTAGTCATT
CAGGTAGGATGGACAGAAACTGTTGAGGAAAGGCAGTCTGTAGGATACCC
AACCCCTAAGCTGCATAAGATCTTATAGGTAGCAACCAGCACCTTGAATT
GCACTTAGAAAGTTTCTGGTAAGCAGTGCAGCTCCCACAGCAGATGTTGA
GCAAGGCAGGATTGCAACAAAACTCTAAGAACATGCACCGCCATGTTGTG
CCTGGCTGAAATTTCTGAATGGTCTTCTAGGGACTACTTCTAAGTTGCTG
TTCAGTGCTGATGGAAACAGGATGCACAGTTCAAGGTAAGTCTGAAGGCT
CATCCAGATTTCCTGGGAAGGTCAACCTATCCTATATGCCAACCTACCTC
AATCTGGGATCTTCAGCCTTCAGAATCTTCACCAATAGCCATGCTTGTTC
AGAAATTCTAGAAGCTGAGCTTCACACATTTTGGATGAGTTCACATTGGG
GGAAAGCTGTTATGTGCTAATAGCAAATTCAGTCCTCTGGGATCAGATCC
ATATGTCTCTAAAATGCTACCACCCCATGCACAAGAGAAGGTGATGGGAT
GGGAAATGGAATGAAGTTTCATGAGAAATTTAATTTAAATTGAATCTGCT
TAAATATCAAATGGGAAGGAAGCCACTAAAAGAAGGGTCTGCAGACATAA
TTTTGGGGATTCCAGCCCTAAGACCATGCCTTGGGAAACTGCACAGTTAC
ATACCTCAGCAGGACCCTCACCATCACCACTGACCCCCTTCTGCCACCAT
CACTGTCCAGTCTTCAAGGGCAGAGATGGATATCAGCCTAACTCAGCCCC
ATAATCACAGAGTTTGCTTGACAGCCCAAGACATCTTGAGTCATGTGCAT
ATTTAGAAGACAAATCCATGATGAGCAGAGGTTGACCCACAGATGTCCAC
TTCTAGATGTCCACTTCTAGGAGCTTCCTTGTCTAGTACAAACAACAAGG
GAAAGATTGTTTATTTCTACACAAAAATTGTACTTGCATCCTATTTCTGG
GTTTTCTGGAAACATCTCACTGGCCTGGCCACTCAATAGAAACCAGATCT
TGTAGTATTAAGGCCATAGCATGACCCAGCTTGCCTTAATGTATTTCCAG
CCCCCCTCCTCTTCTCCTTTTCCTTTTCCTTCTCCTTTTCTTTCCTCCCT
TTCTTCTCCTCTTCCTTCTCTTCTTCTCCTCCTTCCTTTTCCTCTTCCTC
GTCCTCCTCTTCCTCTTCTCCTACCTCCTCTCCTCTTCCTCCTCCTC
>snake_contigs.fa.34
CCTCCTCCTTCCTCCTCCTCCTTCTCTTCTTCCTCCTTCTTCCTCCTCCT
CCTTTTCCTTCTCCTCCTCCTCCTCCTCTTCCTCCTCCTCCTCCCCCTCC
TCCTCCCACTGCTCTGTCAAAAGTCACAAGCTTCCAATGGAGTGGGAGGC
CTAGAGGAGAGAGTGGTGCATGTTATCTGGTGCCTCTTTCTTTTCAGAGC
CAGTCAGACAGATCCTTTAAATAGATCTGAAGGAGTCCCAGCGCCTGGGG
TGAATCGATCGCCCGCACTTGATAGAAGATCGTTTCCAGCCACATACAGG
AGATGCACCAGCCGGGCGAGAGCCACTTTCGCCTCTACTCTGCATTCATC
ACACGTTGCTCTCGTTTTAGTGATTTCTTCATCCTTTCTGCACTTCCATC
TTACTTTCATCCCCCGCTTCTTCCTTCTGACAGCCAAAAGGGTCCTTCCC
CAAAATTGGCTGGACAGAATCTTAAGATGCAATTGCACCATATTTCTGCA
GGGTTTGTTTGTTTTTTTCATGTATGCGAAGGGGTCAAAACATCAGATCA
AGCAAGGCACTATTTTCATTAGATTGCCTTAATTGGGTATGTGGGTATGT
TCAAACATTTTCTGCTGCGTCGTTACCAATGTTGCTGCCTTTATTATATA
ATAAACATGATACAGAATGCCTCATAATATGCAGATGTACAGTATGTAGA
ACAATTCACTCTGATTATTTTAAGCATACATAACCCATCCATCTGATCTG
ATAGTTCAAAAGAAGCCAGCATTCAATACATAGATTTGCATTCTGTTTGC
CTTCCTTAATTTCCATGTAACAGGTATGTTTTACTGCTGTTGTACCATCC
AGAATGCTTGTTCCTTTTGTTCTCTTATTCTCTCATGCAAAATTTTTCTT
TTGTCATTTGCCATAGAATCGCCTTGCTGCACCTCAAATAGTTCAAAGAG
AGCAGGTGGGTAGGAACAGGCTTCAACTCTGCACTGAAATGCAACAGGTC
CATTGGACACCTTTGTACTGGTCGTTACAATTCATCCTAACCTACCTAAC
AGGGCTGTTGTGAAGATAAAACTAGAGAATTGTGTACTCTGCCTTAAACT
ACAGGAAGGAGAGAAAGGAGAGAAAAATGAGATTTTATATCTGATTTCCT
TTCTTTTCCATCTGATGACCAACTCATGACCAGTTGTGCAAAATTTTTCA
AAGCCAGATCGGCATTAGCTCGACACAAGGGATAGGCTTGTCAAAGCCCC
AGATTTATAGGGACAAAGACTGTGCCCAAAGAAGGCTAATTGGTTGTTTC
TGAAGACAAAAAACCAGGTGAGAGGGAATTGTAATGGAATATCCAGGAAA
GGAACATGGTTTGATGGCTAAAATCCTGAGCAGAAACAAGTTCAGATATA
TGCATGTATGTAAATATGGGTGGGAGGATGTGTGGATGGACAGACAGATG
TCCTTCTTCATCCTTGCTTGGGCTGATATACTCCTTTTGCTGTATTTAGG
CACTCTTGAATTGAAGACAATCATGAGAAAGGAAGATAAAGCAGAAAGAA
AAAGCAGTGTTTGTCTCCTTTATTAAAGTATCATAGAGTTGAAAGGTATC
TTAGAGGTCATCTGGTCCAACCCCATGTTTGGTGGAGGATTTGCTAAACC
ATTTTGAACGAATGGCTCTCCAGATTCTCTTTGAAAATCTTGCGTGAAGG
TGAATATGCCACTCACAAAACAGCCCGCTCCACTGGTTGACAACTCTTAT
TGTCAGGAAATTCCTCAAAGTATCTGACCTAAATCTACTTCCCTGTGGTT
TCAACTAATTGGATGTGGTGTTGCACTCCAGGACAACAGAGAACAAGTAC
ATTCTCTCCTTTTCACCAATTTATTTTTGGCTTAGCTACTGTACAGAATG
AACTTCTCTGACACCAGTTTTTAGCTGGAAATGCTGCAGTTCTGTAGAGC
CAGGGGATGGAAACTCATACCTCAATCCTCTTCCAGGGTCCTATGCTTCA
GCCCTCCCAGTAGGTCCTGTAAGGGGAATGATGTCTTGACTGCTTTGCAG
CTTCGTCTCATAACCCAGTTGAAACAGTTCTGGTCAAAGTACACATCTCT
TTTCTCAATCATGTTGATTGGGGGAATTTTTCTTGCTGCAGATTGATGAA
AACCCAGGACAGGTAAATGATTATTTGGATGATTCTTTTTTCTTCGCTTT
TGGTGAAAGCAGCAGTGAAGACAAGTATGGTTTATTTTCCAATCATTTTG
GAAAATGTAGTTGGAGTGGAAACAGCATTAATGCAGATGTGCTTGTATTC
TCAGCAGATCTAAGCCAACCCTCACACAGTCAAAGTAAATTATTGAAAAA
AAAATCTACTATCTTTTTAGGTAAATATGGTAATAATGACGTGGAATACT
GATATTAAAATTACAGAAATGCTATTACTTCATGGTAATAATGTCAGTGA
TAGGCTAGTGTCCAAATTCCACTAAAAGAAAGCAAGTAGCAGCCCATTAT
GCTTGATTCCACCTTGATGGCCTTCAGAACTTCTAGAGAAGGTTTTTGTT
TTCTGCCCTTCCAACCACTTTTCCTCTTCTGTTATGACTTTCTAAGAATT
ATTTGTTTGTTTGTTTGTTTGTTTAAATTTATTAGCCAACCAACTCCAAT
GAACTCTAGAATGCTAACTGGTTGTTTCTAGAGATTCTAACTTTGAGAGC
AAAACTTGTGTGTGGATATGTGAATATAACATCCAAATGTTAAACAATGG
ATTCAGGCCCATATGGAGGTCAGGCTAAATCTCCATCTCAGTTCTACATC
CTGTTGCTCAGTCTTTAGCCTCTGATATTCAGAAGTATCTTGCTTCAAAA
AATGGTTCTAAAAAAAGTTTATACTACGTAATCTTGGCAACCTTCTTTTT
TAATTTGTCCTTCTATCTAATGCTACTATATACACTGTGTGTTTCCCCTC
TTTCCTCATTTTGTGTACAAGCTACATTTAAAAAAAAGAATATCCCTCTT
CATACTACATTTTTTAACATTACATAAATTACTCTTAGATATTTGTAACT
ATTAAGTAGGTTTCCTTGCTTAACCGTAACAGCTCTGTAAATTGTTAAGC
TGTCTTCAAGAACATGGCACAAGGAATCTGACCGTTTTAATATGCATAAC
AGATACATAAATGCTGCCACTTCCACAGAGCGATGTATTTGGAAACTGAG
ACCATATTCCCTGGAAAATCTGGAGTAAATCACTCTCTCAGCCCAGCCTA
CCTTGCCGAGCTGTTGAAAGCATGCCTGCATGCTGTATGTCTCACAGAGA
AGGGAACGTGCCTTTTTAAAATGAATGCTCACACAAAGTCTTCAATATAC
TTCATTTCTCCCTTGAATGGAATATTTCAATGCCAATATCTTTGGGGGTT
TCATTCTCTTGCAATATAGTTGTTGCTGTTATCATCGTCATTATTATTTC
TACTCAGTATGGCATTTGCAGGGTTTCCAGACTTCCATTCCCCCCCCC
>snake_contigs.fa.35
CTTCCCTTCCCAGTGCCTGACTCTTTCTTCTTTTTTCTCTCCAGGGAGGG
CATTCTAAAATGTGGTGGCATGATCACAGGCTAACACCTGCCAAGCTTAC
TCTAGGATGGAGATCAGGATATGCCTTTGAAGGGTCATCTAGGTGTTTGG
GTAGAAACATAAAGAGAAGAGCCATTCCTTCAGATACTAAAATGAAGCTT
CTTAAATTGGGGCTGCAAATGAATTGGAAGTCAATCCAGCCTCTCCAGAA
AGATACTATGGTTAATGGTATTTCATTTTAATTGTCTGTAGACCTGTGCC
AGTATCTTTAGACAGGGGTCAGATAGCTGCATCCTGTGACTACATATGTT
CCCCTTCCCCATTTTGTAGCCCCCAAAGTCCCTCAAATGTACACTGCTGA
AATCCAGTGGCAACAATTCACTTTTTTATCATTTACAATGAAAATTAAGT
GTTTTCATTTTATTCATAAAGTTGTGAATAGTTGTGATGTTTCAGCTACT
GTTAGTTTTTGGTGTGGCTGTTGAGAGCATTTTATGATAGTTGAATATTC
CATGTTTGCAAGATTTTTGTATTTTCTCTAATTTTTTTTTTCTCAAATTA
AATTTAAAAAATGGAAGATATACTGAAACTTCCACCTGTTAGTTGGTTCT
AACTTTTCAATAGTTTGAAAATGACCTTTTTATTAACTTCTTCAGATGAA
GAGTAAGGAACCAAGATGCTGATATTACTTCCAGCCCAAATCAATCCACT
ACAGAATGAAGACCTCTTCATTGAAGGCTATCAATTGTTATCTACCACAT
TGGACCAGTCCAGGTTGGTAGATAGATTTTTTTTTTTTACTTCCTACTTT
AGGGCTAGGGCAAAATCACCCAGCTGGCAACCTAGGTTTCTCCATTCCTT
GTCTAGTAAATTAACTAGTATACCACACTGGGTCTCAGGTATATATTTAA
TAGTGTGTAAATTCTTCCTTGAGGAATCATGGTGGAATGTGGAATAGTGC
AGGATTAATGAAGAGATGCTTGGCTTCTTTATGAAGCACACCAAAATGAA
AGAATAACAGTAAGCTCATGTGAAGGTGTAGTTAAGTGGGGAAAAATTAG
AATTATAGCTTTCTTTTCTTATTTATTGATTACATTTGTATGGATTTATT
GTTGGCTAGCCAGGACAGTAGAATTGATGTCAACAAAAGGGTGGGTGGAT
GGGTGGCAAACACTACTGTCCAAAAACAGTTTTTTCAGCCTCCTGGATGG
ATATGATTAAGTCACTTTCTGCCAAACCAGTAGTTTCTCGGGCTATAAAA
GAGAAGGCGGGAGAATTGTACTTTCAGACTTGCAAGGTTCTCCTAATGTA
GCTTTACAATAAAGTAGAATTAGCTTATCTGGTTGTGTTTCCTGTCTGGT
CTACCTGGTAAGCCTGACATCAGTCTTGCAAGTCTGAATGTACTGTACAA
TTCTCCCACTGTCTCCTTTACAGCCTGAGAAACTAGGAAGGGTCCCTCTG
AGTCTTTTGCTCCACCCATTAGGCAGATATGGGCTATGCTGTGTTTTATC
TGGCCATTCCTTAATTAACTTTGCTTAATTTGGAGCATCTCTTTGCTCCA
TCTCCCAGGGTCTTTCCTACATACCATTACACAGTCTTACGTTGTTACAA
TAAGGAAGGAATTATAGTTATTACGTCATTCTGTGTGTCTCTGGGTGTAT
CCCCACTGCATCTTTAAGCTGCTCCTGTTCTGCACACATGCCAGTTTAAT
TCTAAGCCATTTAAAGAAAATCCTGTCAGGACTGAGATACTTTCTATAGC
AGGCTATCATGTCCTCCCATTTGACAATTCCCCTGCTGTTGTCCCCTCCC
GTATTTCTTTTCTTTTTTAATATAGATTTCATTTTATTAGATGAAATGTA
TTACAGAAGAAACTAAAATATTTTCATAGTAATTTTATTAAAAATTAAAA
GAAAAAAGAAAAAAACTAATACAAACTAAAAAAATAAAAGAATAAAAAGA
AATAGAAAGTGCAGAAAAGAAAAAATAGAAAGAAAAAATAAAAAGAAGAA
ATAAGAATATTGTATAGAGAAAGAAAGAAATTTATAAGGAAATGACTTCC
CCTTCATAACAATAAGTATAAGCAATTTTAGTAACTTATCGCTTTCTCAT
AAAATACAACAAATGATCTCTTCTTCCGATATACCATGTCTTATCTATAA
ACAAATTCTTAAAGACTCATCATTCAGTCCTGATCAGCAAAAGTCTATTA
AGGGTTACCAGGGATAAAAACATATCTATTTTTACCTTGCTCAAATAAAC
CAAGTTTATATTCCTTCCTTTTACTTTTAACAATCTTGATCTTTAATCCA
TTCAAATGATATCCTAGAACTTGATTTCTTTTTATTTTTTCTTTGTCCCT
TCTCACAAAATTCTTCAAAGTTTTAACAAATCTCTTTTGTAAATTCAATA
TATGAAAGTTATTGAGGTCCCTCTTTTGGTTTGTTATTTTTATATTCCTT
TTAATTATTAAGACATCAGCTGGCTTCATTTGTATATCCAGTGTAGCATC
TTTTTCCATATCATATGTATAACCTGTCATTTTTAAATCCACTTTTAGAG
CAGTCTCAGTCTTGTCCAGTAAAACTTGTTCTTCTTCCATAAGAACTTTG
AAACACAGTCAATCTATAGAGGCAATCTAATTTTAAGCACTCTTAAAATT
AAGTTCTATATCCATTATTCAAAAATATCCTTCAGTATACACAATGTTAA
GGTATTTTGTTCCGGTCTATACTAGTAAGTCAAATTTAAGTGTTCTTTTC
TTTTAATTGTAATCTTTAGTTCTTTTTGGTTCCCTCTAGTGTCCAACCTT
CAAAGTCTCATCCTATCACTTTTTAAAAAGAATTCAAAACAAAAGCATTT
TCCCATGGGAAGGATTCTTATAATTAACACTGGTATCTAGTGGGTTTAGA
GCTCTGGGAGATGAGGGAAAGCCATTTTCGCTCAAATTGCAGTTGGCACC
TTTAAAAGGACTCTGGGTTCTCATACTTCCTTTTCTAATCACTTTTGGAA
ATTGCTTGTTAACTTCTTTTCCAGGAAAGCAATGCCAATCATTGTGGGCA
GGTCTTACTGGTCAAATACTGTATACTTTTATATGAGTATAAACAGACAT
GCATAAAGATATACAGTTCAGTTGAATTTATATATGCAAAGTTAAAACAT
CAAAATGCTCATATATGCATACACAATAACCAACTTTAGAATAAAAATTC
CTCTCTTACTGCCTCTATTGGTCTCTATCTTCTATCTTGCCTTGGAAATA
AAAGATTACCAATTCTCTGGGAGATGGAGATGAAACCTTTCTACCCCATG
TGACTGGAAAAACAATGAAATAATGCAGTGTTGATAGGGGTGTCCACAGG
AAGGGTCAACAGCTTCAGAATGACAGGCATGACCAGGAAATCAAAGCCCT
TTTGATATGTGTCTGATGCATGCAATACACATTAAAGGGGTGGGACATCA
ATCACTCTGTCACACCACCATTTTGATTCTGTTAACCTTCCTGCAGATGC
CCCTGAATGCTGAAAAAAAAAGGTGGGGAGAAAAAGAAGCTAGGTCAGGG
AAAGAAAAAAAATAGAAATTAAAAGCAACAAGAAGACATTTCTACTGGAT
TTTAAACTAGCACCCTTGTATTTACAAGGTAAGGGTTATAACCATTATAG
TATTATAACATCTGTGATAAAGATAGTTCTAGAAAACTTTAAAGACCATG
CTAACTATTGACTCAGTAGAAGGGGTGTTCCTCTGTGAAATATCCATGAA
CTGCTAGGGTTGGTGACTTATGAGTAAAACACTCCAGCTAAAGTGGACAG
AGGCACTTAAGGGGACAAAGAGTACTTTAAAATCACAATAGAAAACATGC
ATAGAGGTTGCATTTGGAATGGGAGAAGGTGAGTACAGAGCAAAGCCATT
TATTCCTGCCTTCCAAAAATGGTTTCTGGCTCATTCTAGTGAAGGAGCAA
CCAGGCAGTGCAGTGAAGCCCTTCTGTTTCTGGCACATAAAGAACCACTG
CTGCCATTTCACCAAACTACCACAAAATAATTGTACCTCAAAAAACATAT
TCAAGAACAGTTGGAATTGGAGAATGAAAAATTGGTATTAATTATCAAAT
TTTACTGTTTCCTGAAGTGTGAATAGTTACTACATTTCATTTTTCCAGTG
ACAAACAAAATGGCCTGCCACTTGGTATTAGAACAATTCTGTTATGGATT
GTAATAGTATTTTACTCTTAGTTGTAGTCTTATCTCAGAATGTAGTTTAA
TCTCCATTATAGCTCATATCTATTCAGTAATAAGGGAATCCAGCAGGGAT
ATAAAGAATTGCAGTCTGTTCTAAAATAGTCTCTGACATGTTACCTCAAT
ATGCAGGTGCTACTGTATATTTAGTTGCTGATATATATGACAGGAGTAAA
AATGATATAATAATTCCACTCTAGCTGACAAAGTATTCTAGATTAGACCT
TTAAATGGCACACTTACTTACTCTGTTCAAATAATGAATTGGGGCAAAAA
GTGCTTCTGGATGGATGGTTCCTAGTACTACTAATCAAAAGGTATCATAA
AGCTATTCCATCTTGTGCTCCTTAATAATCTTTCCGTGATAAGTTAAAAG
GTAGAAGAAGCCTTGGGAAAAAAACAAGCAAGCTACAGTTAAATGAAAAT
AATGTTTGAACTCCCATAGAATTCCCTGAATGGTACATAGTGATTTTATA
AAAAACACCAAAAATAAATGGAAAATAATTGCAGAGCAGTACCAGTTTTG
TGCTGAAACCAGTGTTTCTCAGCCTTGGCAGCTTGAAGATGTGTGGACCT
CACCTCTCAGAATTCCCCAGCCAGCTTGCTGGGAGTTCAAGTCCACACAT
CTTCAAGCTGCCAAGGCTGAAAAACCCTGGCTTATACAGTTGTTATATAT
TTATTAAAACAGGATATTCAAGAGTAGTAGCCTTACTAAGGTTGTTAGTA
ATACAACTATCCCTGGATAAACAGAAGAAATAATTTTAGAAAAGGAGATA
TTTAAAATGGCTAGTTTCATTTATTCATTTCACCCTGTGGTATATTTGAC
TCTGAACTATATCCATACCCCATGGAAATTGTAAGATTCTCATTGATTTT
GGTGGGTTTTGTTCTAGAAGTTAGCAATGCAACAATCATAACTGCTTACA
AAATTAAAGCAGTTTTTTTTCATTTTTATGTTTTGTAAATCAGTACCAAT
CATAAGAATCTTTTGACCACATAAATATGTGCTATTGTTTTTAAATCAAA
GATGTAAAATTGGGTATGAATGGAAAAACAACAATTGAAGAATTTAAGCA
TTAACAAAATACTTATATTTTGTATCATTTATCATTTAGTGATTTATAGG
CCGAGCTAAGGAAATTGTATCTTTGTGATTTGGGGTATAATATATAATTT
CATAGTTTTTTTTCCATAACTTACCTCTTTAAGGACAACAAAATAAATGT
ATATAAGATCTATGTAACTCCTGTGTATGAGTATATTATTGCTACAGTTT
GCATTTCTTAAAGTTTTTGCTGTAATTATGAAATGCTGAAAATTATGTAG
AAAAAACATCCATTGTCTCTCAAAGCAAATTTATGTATATAATTTTTATT
TACCATTGTGAAGTTGCTTTGAAATTCTTATTCTTGTACATATATTTTTC
AGGCAGAAAGTCTAATATAAAAAAATAAGTTCACTGGGAACTCAAAATAG
TTTTTGGGGAAGGGAGCGACATTTTATACAACATGAGAGCTGCATGACTA
TGGATTACATCAAATGTCTTTTACTTTTCCAATGCAGTACCTTCTATATA
TGTTAAACATCAGCTCTGATCATCTCCAACCAACATGTCCTACCATTTTT
GCCTGGGAATAACATGAGCTTTAGTTCTGTGGAGGGATCAGTCAAGACGG
AGCTGAATTCCTATTCTGCCAGAACATAAAATTTTCCATAAACCAGTCAC
TTTCTAATTAAATGAGGGACATACTTTATTGACCAACAGGTGGCAGTATC
ATACTCCTTTTTCTTCAGCTGTATTCTCAATCAATTGCTGCATTTTGAAG
CAGCTGCAGTGCTCTTTCCACCCAAATTTCTTGTTTCAAGTTTGTTTGTT
TGTGAATTAGTAGGATTTTTTATTTTTTTAAACTCAAACTACACTGGTGG
CACTTTTACTCAGGACATCCTTTGAACAATGTTTTTGAACACTGAGCTAT
ATGTATTCACCTGTAAATAGTGTTTATATGGTGCGTGTGGATGCATAAAT
TATTAATATGGAATGGAAACCTGCATATAGTCTGTTTTTATTGAAATGAA
AGTTTTTGGCTAATAAACGGTACATTTATCTTCCATACTCTAGAAATCCT
AACACCATTTAAATCAGTGCATATAATTTAAGAAGGGGACTCTATTGGCT
GCCCCACCACCACCAGTCCTGTTGTGCTGCCTCATTGGGGTGGGGGTGCT
CTGGAAGGGATGAGCAAAGAATGTCAGGAGTGTATGCCAAGAGTGTATAT
TCCCAGCAGGGTCACACAAGGCATGAAGGTCACCCCAGCTGCCCAGCTAA
AGCAAGCAGGCACCTATATTGGGCAGCAGTGATACAGGAAGATGTTGGAG
GCAGATGATCCCTTTAGTGAGAATGACAAAGATATCAATTCATATTGCAT
AGGAGAAGGCAGTTAAACTACTACTGTATTTTCACCAAGAAAACTACATG
GATAGAAAATACAAAATGATTGACAATATAGTACTGGATGATGGACCCCT
CAGGTTAGATGATATTCAACATGCTGCTGAGGAAGAGCTGAGGATATTTT
GGAAAACTAATGAGGTTTATGACATGGCTAGATTAAAGCCTTCAGGATGT
CTGATTGCTGATGTTGCTAAACAGGAAAAGAAAATCTGAAGCTGCAAAAA
CAGAACTACAGGAGGAACATGGAGTGTAAGAAACATGAACACAGCAAAGC
TTAACACAGTGAAAAATGAGATGAAACAACTACAGGATGACACCTTAGGC
ATCAGCAAATTGAGATGGATTGGGATTGAATACTTTCAGTCAGAAGATCA
CCCAATTTATCACTCAGGACCTGAAAAACAAAGAAGGAACCACATTGTTT
TATAGCTATGAAGGATATAGCAAGAACAGTATTTGGCTGCAATGCAATCA
GTTATGACCAAAAACTATCAATTAGACTTCATGGACAACCCTTAATATGA
TGATTGTTCAAGTTTATGGTTCCAACCACCAATGTAGAAGAAGAGGAGGT
TTATGAGTTTTATAATCAATTTAATATGAAATTAATAGAACATGCAGGGT
TTTGCTGCTTATAATTGGAGACTGGAATGCCAACGTTGGAAAAGTTAAAA
AAGGAAATGTAGTTGGATTGCATGGCTTAGGAAACCAAAATGAAGCAGGA
AACCAACTTATCAATTTCTGCCATTCCAATATTTCTTAACAGCAAACACT
GTCGTCAAAGAACCAAAACAGTGCCTCTATACATGACAACACCAGATGGA
ATATATAGAAATCAAATTGACTATATTATTGCTGAAAGGATGTTGAGGAG
CTCAATTATAGCATTAAAGACATGGCCAGGTGCTGACTGTGAAACAAATC
ATGAACTGCTCATGTGCAAGCTCCAAGTTAAGAAAAGAAATAAAGAAGAA
GAAGAAAGCCAGTCAGTTTCCACAGTATGATATTGAACATATATCCAATA
TTTCAAGGAAAACATCAGAAATCACCTTGAGGTCCTGAACCTAATTGATA
GAGAACCAGAGGAACTGTGGAATGAACTTAAAGAAGTTGTTAAGGATGAA
TGTGAAAAGAGATTGCCAAAGATGAAGAAAGACAAGAAAGCAAACTGGGT
ATCAGAACAACCTGTGGAAATTGCCAAGAAGAGAACAGAAGTCAAATTCA
AGGAAGACAAAACATTTCAGGAAGAATCATAACAATGAGTGTCAGAGAGT
TGTTAGAAGAGACTTTGAAGAAGCAGGATAGGAAGAGTATTGATGCTTAT
GAACACTGGTGTTGGAGAAGATGCCTGAAAATACCATGGACAGCCAAGAA
ACAAACAAATGGGCCACTGAACAAATCAACCCAGAGTTTTCACTCAAGGC
ACAAAGACCAGGTTCAAATTACCCTATTTTGGACACATTATGTGAAGACC
TAGCTCTCTGGGGAAGGCTCTAATTCTAGGAAAGGTGGAGGGAAAGAGAA
GATGACGACGACCGGCAGCAAGGTGGATGGATTCCATTACAGGTAGTCCT
CACTTAACAACCATTCTTTTAGGATGGTTCAGACTTACAATGGTGCTAAA
CCTGACTTATGACTGGTCCTTGCACTTATGACCATTGCAGCATCCTTGCG
GTCACATGATTGCAATTTGGGCACTTGGCAAATGGTTGACATTTACAACC
ACTGAAGCATTCCACAGTCATGTGATCACCATTTTTGACCTTCCCATCAG
GTTTCTGGCAAGCAAAAGCAATGGGGAAGTGCATGATTTGCTTAATGACC
CCATGATTCACTTAATGACCACCACAAAAATGGTAGTAAAGTCAGGTCGG
AGTTGCTTAACAACTGCATCGCTTAGCGACCAAAATTCTGGTCCCATTTC
TGGTAGTTAAGCAAGGACTACCTGTATAGTGGCTATGTGTATACCATTGG
AAGATCTGAAAGATCGGGTTAAGGACATCATCATGGAAAAAAATCTATCC
ATAATGACTGACAATATGGTTGTCCCATCAAAAACAGACTCACAACCAAA
AGACTGGAATTCTGATTTAATGAGTTATACTATCCAAACAAATAGAAAGT
GGTGAATGAGATTTCCTGCTCAAACCTCCCAATTAAGCAGTCCCAGGATG
AGACATCTCCCTCCCACCTTCAAGCATGCAACCCCACTTCCCAAGTGCCA
GTCCAAGTTAGCTCTCTGCAGATGGGCTCCATCAGTTGACATTGAACACC
CAAGCTAGTCCAAACATGAGTCTTTCACATGCCAAATGCAGCCTCCCTCC
CTCCTCCCTGACCCAGCATCCGACACGAGTCAAAATGTCCATGGTGGGTA
GAAACAAGTAGATGTTCTAAGAACATATGATTGTAAAGCATGACACTATC
TATTTGGTCACTAAGAGTTGACACCAACTTGATGGCACATAATCAGTCTC
TGTGGTTGATTTCTGTGCTCAATTTTCAGTAATTGTGATGGCTTTAATAA
AGATTCCCTCAGGTCCAGCTTGACTCCTAGTAATAATGCAAACAAGTCTT
CCATCCAAGTACTAAGTGGACCTGGTCTTCCCAGCTTGCTTGCTTGCTTT
TTTTTTTTTTTTT
>snake_contigs.fa.36
CTATGTTAACTTTACCATATTTTTGTATTAAGAGCTTATAGTAAGTGTTA
AGGACTGGTCCCGTTCAATTTAGAAAGAACAGTTCAAATTTGCAAGTGTA
TTTTGTTGGGTGTGAGGAGGAATCGCCCCCCCCCCTTCCAGGGGGAGAAA
AGAGCACGCAGTCTGGAGTTTTTGGCGGTGCATGCTAAAAAGCCACATAA
GGAAACACCCTGAATGTGATTTGGTTATTAAGGGGAAATTAGAGAAGCCA
TGTTACTTGGCAGGATTCTTCTGTAGTGAGTACAATAAATCACTAGAGAT
AACAGTCGTCTCTGAGTGATGCTTCACCAAACAGTACGTATTTTATATGT
AAATGTCCATGTTGGATTGGATGAACATGAAAGGATTTGATACAGAAAAA
AAGAAAAATTTGAACCCTATAGGTAGGCAGTGGTTGCTAAAAGCCAGGCA
TGTTCCCCTAAGATCACACCACCATTTTAAAAAATATTTTGAAAAAAATA
AGTGATAAAACAGGTGTATTAAGCCTCTGATAATCCCTCTGTCTTTGGCA
GGAAATGAGTAAGAGTTTTAAGAGAATGGTTCTAAGCATAAAAATATTAT
CTGATTCTGCTAAAGACTAAACTGGACAATCTTTGTTTGGGTCAGTTCTG
CACTGGTTTCTAGGTGGGTAGTATAATAATCTTTACATCTACTGTTTGGA
CAGTTAAGGACACTGAATTCAAGCCCCAGTTTTCTTTGTCCTTTTCTAGG
GAGTGATAGAATGATAGAGTACCACTACTAGAATGCATCCTGGAGACATG
GCTGTGAAAAGGGAGTTCGCATAGCCTGGCACTACACGGAATAATATATG
GACTGAAGTACTGAACTACATTAAATGAGAATTTGTCTTTTGGATTAAAA
TCAAAATAACTCATTCTTGTTTCAATTTACATATAGTAGTTGAAATCCTG
TAACTTTCATTTGTGTAGAATTTGTAGTAAATTTATAGCTCTAGCTGTCT
CCTGTTGGAATGAAATTGTGTTTGCTTATTTTTATTGCCTGTCCTTGTCA
TAAATCCATGGACTTCTGTACATTGTCTATCATTATTGCTTACCCTTTTA
TTACAGGTTGGGGATTATTATTATTTTTTTCTTTACAGTAATTTTGACAT
AGCCTTAACTTATGTAAGCCTGTACTGTATAATTTATATCCTTATAATAA
AATCACATACTTAATAAGCTTGTTACATGCTGACAGTCTTATTGCAATCT
CTCTGCTGATATAGTTTATTGCAGCTATATTTGTTCCTTGGTGTGTATTT
TACTTTCAAACAATATGTGTGAACTCTCGTAGTACTGATGCAGGATGTAT
AAATTCTGCATGGATTTATAACTAGCAGATCCAGAGCAAAGAATAGGCAG
TATTTAAAGCTTCTCTGATTCAGATACAGGAACAAACCTTATCTTACCCC
TCTACTCACACCATCAAATCAACTTCATAGTCTTCTTGAATGTGGATATC
TACTCTTTTTTTAAAGCATAAAACATTCTCTTTATATAGGTTGTAAAGAT
AGGGAACATCTGTGAAAAAGCGAGAGGACGATAGCTCCATAAACATAGAA
ATAAGCCTCAAGTACTGAAATTAGAATGAGTAATAGAAGCAATCCATGGT
GTAAAATGTAATTGCGGGATGTGACAGTTGTGCTGCAACATCATTAGCTT
CAGCAGGCATCATACTTTGAAGATTAGAGCAGTACCACATTTTACGATCA
AGCTGGGCAAATAGAGTAAGTATCATTGTTATTAACTGCATATAGTAGAT
ACCAGATTAGGAGCTGTCGTCCTTTGTTTTTAGACTCAGAAAGAATTTGG
ATCTAGGAAAAACATCCAAAATATGGGTTCTAAGCCAACTTAAATTTTAT
AAAATTGTTGCAAGTTTTCTGCTTCTATGCAATCTATTATGTGAGAGAAG
AGAATGCAGCCTGTAACCAATTATATGCTTTTTAAATTTGTTTTTCTGAG
AGAGAGTGGAAGAAAAAGACACACCATTACAGTTCTAGAACAAGTATGTG
TTATTAGTGATAGGAGATATATTAGTTCAGCTAGCATTTTTATGTGAATT
TACTCAGTTCACACTTTTGGAAACTAATGGTAAATTTGAATGCTGCTTTA
TTCGCAAAATCTCCTGTTCTTATGAACTTTTAATGCATTTCACTTTTCTA
AAGCTTTAATGCATTAATCTCTCTCTCTAATTTTTTTTTTTTTAATCCAT
TCAATTGTGTCTGATTCTCGGAGACTGCCTGGAGAAATCCCTGAAGTTTT
CTTGGCAAAGTTTATCAGGATTTATCATCCTTCCAATATAATTAATGGGT
ATTGTAGTATTTGTATTAGTATTAGCACGCTTGTAGTAGGATTTTGGTAT
ATTGATTGGAATAGTTGAGAGGGCCTGAATAGCTTCAAGGTCACGGATAG
TGCTCAGCTGGTGCTATCAGTGCTTGTTAGCAGAATGATTTGCAGCTGGG
AGTTAGAAAAACTGTTAGAGGGAATTCAGCATTTAGAGGGAAGGCTGGTA
TGGAGGGGGCCAGTACTGGAATTTTTGTAACCACAATTGCACCGGCTTTT
CCTCAGTCTGATCTTTGACTTGGACTGATCACTTGTATTAATAAAGAACT
CTTCCACATCCTCTGATGGCATGTGATTGATAGACTCTGAATTAATAACT
GAGGACCAGTTTCATCACAAAGTTTTTCAGAATTGGTTTGCCATTGCCTT
CTTCCTAGGGCTGAGAGAAAATGACTGGCCCAAGGTCACCCAGCTGGCTG
CATGCCTAAGGTGGGACTGGAACTCACAGTCTCCTGGTTTCTAGCCTGGT
GCCTTAATCACTAAACCAAAGTGGCTCTATCTCTACATAGATACACATAA
ACACACATACATAGACACACATACATATTAAAAAGTATGCACAAAATGTA
AGATGTAATCATAAGAAAATACTCTTTAGGAAAACTTTATACAAAAATTG
CAGAGCTTCAAAATAATATCACAAACTTTCAAAACTAGCACCTGTACATG
TTCTACTAGTCTAAGATTGGGATATTCAGTCAGTGAAAGAAACTGATGGA
AATTCTGCCAAAATGACAAATGTACAAATCTTTGCTTGCTTCTCTTTCTC
AGCAAACCTTAGGATTAATGCAACCCAACATTCCTATGTATTGAATAAAA
CTCTACTTGAAGATGTGGGGGGTTATAAAATCAGCCACATTTTTCTCCTC
TTCATATTTCCTAACAATATCCTTGATGAAAAGTTCTTGAAATTGGCAAC
ATCAGGTTTATCAAATTTCAGTTGTCTGATAAAATTATTGCATCTATGGA
TTTTAGATTTCTTTTTCTCATGGCTGATACAGCTACTATTGCTTTTGATT
CAGTCCATGTCCAGAAGAAGTCAAAACCAAAAAGTCTATCAACCAATAGC
ATAACTCAAATCCTGGAATGAAAGAACAGTACAAATATCAGCTAGAATAA
TTAATAACCCTATTTTAGGTTTTATTTACTTCCTTCCTTAATCTTTCAGC
CATTAACCTCTGCCATTTTTATACTTGTTTGAAATGAATTTCCTTGTTGC
GCATCTAAGTAATTGTATGTGTATAATTAGAGTAGGAAATCAGACAAAAA
AATATTTTTGTTTCCTAAAATGCATAAATTGAAATTCAGACTAATTGCAA
AATGATTTTAATAAACTGAAAATGTACAATGAATGATCCATACTGTCTTT
TCCCAGGTGTTACATTCCTGGTTCCAGAAAATCAGTGTTAAAAACTATTT
TAAGTTCTTCAAACAGTCATGCACCTATTATTGTGTATGAGAATTGGCAG
AGAAATTTATTTAATTAATTAATTAATATACGCACAACACATTCTGCACA
AATTAGTGACAGGTTGAGTGCTGAGTGAGTGAAGAAAGGTGTTAAGTTAA
AAAGATACAACAGTTTATTGGCAAGCACAGGTGATTTATTGACTCAATAA
GTAAGTAAGTAATAAGTAAAAGCAAGTCTGAAAAGAAATTCTGTTTGTAT
GCCATCTGTTTGCGGAAGACCCTTCATACTTTTTTTCAATATGCAAATAG
CATAATGAAACTTCCTGGATTTTAATTTAATTTAATATAATTTAATTTTA
ATTTCACATCTCATGGCTTGCTTTATCTGTTTACTCTTTTGCTTGGTATT
TGTTTTCGTCATATTGACGTGGCAATTCTTTTTTTTGGTTTTATAATAAT
GCTTTATTTTATAATATTTGCTTTGGATTGTATGAATAATTAAGGATGAT
GGTGATTATTTATTAATTAAATAAACAGCATATTTTTATGTTACTTCTTT
TATTGTTCAAGGATGATGAGTTGTCCTATTTGCCTGTAGTAAAACGGAGC
AGAAGAAAGTGGAGACATTTCACTTAATTCTGCATTTCAAGAAATGCATC
ACAGATGGATCCTTCCAACTTCATCACATGGATTTGGGAATATTAACTTC
TAGGACATGCTAATTCTTAGTTGAATCTGTTTTCCTTCCATCCACACAAT
ACTTCCTGTGTCACTGGCTGCCATACAACTCCAGAGCATAATAAAGCCAC
TTGTATGTTTAAAAGTTGGTAGAGTGTTATTTTCCTCAAAAGCTGTAGTC
TTTCTTTCTCCAAATGTATATTGTATGGGCTCTGGCCAAGTATTTCAGTT
TTCATCAGTCTACACCACTTTTCTCCAAAATGGTTCAGACTTACCTCAGT
TTTGTTTCGGATACCTTAGATGATCAGATCATAGAAATTGCCTTCTTTCC
TTATAGATTGCTGACCTGTATTACGTACCAAGTTTTGCTAAACTTGTCAG
CAGGTCATTGATAGTGATCTTTGGGTTCTGTTTTGACCAATTTCAGTGAT
TCTAAACAGAGATTTTTCTTTGTCTTCTAAATCTTGCTTTGACCTCAACT
ATCAGTTTCTGTTCACTTAGGGATTTATTGAAGCATAGTCTGACCAAGGG
GGCCCTGAACTATTGCATGCAAGTGCACACATACCCTTACAGACCTTACC
AGCTGAATTTTGAAAGAACTGGGCTAAAATGACTACCACATGACATTGTT
TTGTTCTATATGATGGCTCCAAAGTACTACAATTCCCATCCTCTTTTATA
ACAAAGTTTGAGCAGTCTCAGGTTAGTCCTCTTTTTATACCTCTTGCTGT
TTTTCCACCTGAGTGTTATTGCCTCATCCAGTTCATAAAGGAACCATCTT
TTATTTTGTAAATCATCTTTTCTGGTGACAAACATTTCTGATTTTGAGAT
CTATCTCTTGTTGTGTAAGGAGACCATACAAGTCTAAACATACATGTCCA
CACTCATACATAGCACAAAACTCCATATAACATGGATCCAGCTGATTTAA
ATAGCTATTGCTTGGTCTCTAACTTTCCCTTTTTAGGGCAAGTGGTGAAG
AGAGTGCTGGGATTACAACTGCAGAGTGCCCTAGAGGAAGCAGATTATTT
AGGTCCTTTCAGTGAATCAGGGTTCAAACCTGGATATGGGATGGAAACCA
CATTGATTACCTTGGTGGATTAAGACCTGGATATGAGGAGTGCTTCCGTC
CTGGTCCCTTTCAACCTCTAAGTATTGCCAATGACCATGTAATTCTTCAG
AGACACCTGCAAGGGTTAGAAGGGGAGGGCACTGTTTAACAGGGCTCCTT
CCTAAGTGGGGACTATCAGTGGATGGTAATGGGGGAGCAGACATCATCCA
GGTAATTACTCACTTGTGAAGTACCATGGAAATTGTCATTCTTCCCTCAG
CTTTTTAATATTTGTATGAAGCTGTTGAGAGGGTTCATCAGTATGGGGTA
AAGTATCACCAGTATGCAGGTCAGACTCATCTGTACATTGCCAACCCTGG
GGGATGCAATGGAAATCTTGTCCCAGTGTCTGGAACTATATAGGGCTGGC
TGGGAAGAAACAATCTGGGATTCAATCCCAGCAAGACAGAAGTTCTCTTT
GTTCAGAAACCTTCTGTCATTTTGCGTGCCCAATGATAGCTCTCAACAGG
GATGCATTCCAATGAAAGCCTTGGGAGACTTCCTATATTAATGGCTACCA
TTAGATAGTCCATGGCTAGTGGACTTTTGCACAGCTGAGGCTGGTGCATT
GTTCAACCTTTTTTGTCCTGCAACAATTACTCATGTCCTTATCACCTCTA
GATAGACTACTGCCCTGCACTTTGCATTGGACTGCCTTTGAAGACTACCC
AGTAGTTGGTGCAAAGTACAGTAGTCCACCTGCTGGCAGGTGAGAACCAT
CAGTGCCATATAGCAGTAGTCTTGTGTGTGCTGCATTAGTTTCCAATAGG
CTTCTGAGGGCAAATAAAAATACTGGTTTTAGCCTATAAAGCTTTTTACG
CTTGGCATCTGGATACTTGAAAGCTTGCCTCCCTCAGGTAGCACTATTCT
TCCGGTGCAATTATCTTGAGCTGGGATGTTAAAAATCTGCATGGGATTGG
AGGGAACAGCATGATGTTTCTTAATATCTGCTCTGTTCCTGTATAATATC
CTGCCTCTGTTAATGTTTAGGATAACATCCTGATAATGTTTAGGAAGGCA
GCCCAAAGGAAGCACTTCTGCATACCTTTTCAATGAGTAAACTTATGAAT
ATTATTTAGGATTTTAAAATAAAATATTATTTATGAGAAGCTAAGGAAGG
GAGCAAAGCTGCACACTATAAATAACTTTTAACAAGAATGAAATTGCTAT
GGCTTCAGATATGAGTCCTCCTTTACTATCCAGGAAGCCCAGAGAAGAAT
CAGTCCTTTCTTCCACTTCCCTTTTGGTGATGAGCCTCCTTTCATTTTTT
GAGCAAAGCGATGATAGCTGGAAATAAGTCCTGAGGCTGATCTGTAGTTC
AATATGGTTGCAGTAGACCTTGTCGAAAAAGTGGTGGTGCACAGGATGGA
GGAATAAAGATAAAGAAAAAGAACAAAGGAGATATGTTGATGTCCTGCAG
CCCAGAGTGTGTATGAATTATATTGAATATTTTGCTCACTGTTAGCCACA
GCAATACCACTTTCCTCTCCATAGAACTCAGCCTGAAAGAATTGGTAATG
TACATAATTGTATTAATTTCTCTGATTTTTGTTTATCTGACGTTTGCAGC
TCTTACTGAATTTTTGTCATTTGTTAATGTTTTGTTGGTTTCCAATTGAT
GTTTAGCTCTTGTGCATTGTCTAAGACAGGTAGTAGGTTAACATGTCTAA
TAAATAAATGAATATGGTATATATTTGCACCTAAACTTTCAAAAATATAT
GAAATGGTTAATAGCTGGCACATGAATCTTGGTTTTTTTCCTGCCAATGT
ATTTGCCTTTTGACTGGGTGTCTCAAGCTGTCCACCATCTGGGTGCACAT
TCTTCCTGTCCAAAATTCAAACTGATGGATGCCCACCTACAACCAAATGT
CCACACATTTTGCAATTTCAGAATGATTCATAATTGTATAGGAAAAGTGA
ATCCTATCAATGTGATCAGGCTTATTAATCACTTCCTAAAATCCTAGCTC
TTTCTTAAAAGAAGTTTCACTGATATATCTGGATTGCTTGAATTCTCTAT
CTGAAAGGTTTTGGAATAGTGCCATCTGAATTTGTTTAAAAAAATATTTA
TTTATTTTTTTCTTTTTAAATCAGTAGACATATCATGGGTAGAATAATGA
TATAACTTTGTGACTCATGCATTACATCTTTCCTTCTGTTATGTTTGGGG
TGGAGAGAGAGGTATCATGATGAATAATTAAAGTAGGTGGTTGAATTTTT
CATAACTAGTACACCCAACATGTTTATTAAAAAGGATGTATAAACATGAC
AGCATCAATATACAGCAACATTTCAGCTTTGCCAAAGTGGAGGTGGTAAA
TCCAAAACAGGAGATGAAGGTGGTTTTAATCACTATAGGCATTAGAAAAA
TTACTTTAAAAAGAAAATGTTTAAACAAACAAACAAACAAACAAACAAAA
GAATATTGCATATTTTGCTGTGAATTACAGCTATAATTTATGGACTCATA
TTTCTGATCTGGTCATTTGTTCTAGGTATTCTGATTTTACCATCACCTAA
TGATGCTATTTTGACCTTAATTCTTCCATCACATGGGGTTGCAAAAGTGC
TTGGTATCCCTTGGAGATGCAGTACAGGGTGAGCAAATTTTAGAGTTCCT
GGAATTAAGTGGATTGCAAAGATTCATGATGAGGAAGAGAGCTCCTTAGA
AACTTAAATTAAGACCTGGAAAGATCTGTAGAAGATGCCATGAAGGTGAT
TTAAGGACTCAAGAAGGAAAATGAGAGAGTCATAATAATGGTGGGATACA
ATACTCTAGCAAAAATGTTTGAGCAGACTGGAACAAAAGCTAGCATGGAG
AGGTTAACAGAATTTCCATGAAATAGAACAGAATCAGCATAAAATATCCA
CTAATTCTTTAACTTTATTATACTATATCAGAGCAAATAAGAGCACAGGG
CTTATTTTGGCTGATGATTAATACAAATGGGAGATCACCATGAAATACCA
AAGCTGTTGTTTAGACTGGGGAGTAAAAAGAAAAATGGCCTGAAAGAACA
CAAGGCCAAACTATTTTCATACTGTTGTCAATTCAACTGCATGAACTTGT
CTTATGCTGGACTTGAGATAATTTTTACCTTACATGCATGGTTTCTGGGT
AGCCTTGTTTTTCACACAGTAGCTAGTCCTGAGTTAAAGAAGCTGATCCC
CCAGGCAGGACCCACAACTGGGGCTAGGGGGCAAAATGACAGGCACTACC
ATGGATTGAAGCCCCACCCCTTTCTAAATGCACATGACATTGACATATAT
GAAACTGGGGCTTCAATCTGTGGTTGTGAATGCCATTTTGGCTCCCTTGG
CCTCCCTGCTGTGGATGCCCCTGCCCGCAGGGAACTACCCAAAACAGCAT
CCTATTAGCTTCTATTCAAATCATAAGCCTGCTGTCAACTTTCCAACCAG
CAGGGGGCTCTAAAGGGCAAGTTTCTCCCTGTCT
>snake_contigs.fa.37
CAGGAAAAAAATTATGGCAATTTTTTTGGAATAGGAAAACTGGCATGGTG
TTTTAAGCACTGCATGTGTAATGGTTTGTGGGAAAGACCTTGGGAGATGC
TGCCTAGGGAACAGTCAGATAAGAGAGAGCATAGCCTGCAGCTGGATAGT
GGGTGGAGCAAGAGGCTCAGAAGGGACCCTCACTAGTATTTTGGGCTGTA
AAGAGAGATGGGGGGAGAATTGTACTTTCAGACTTGCAAGATTGCTATCA
GCCTTAGCAGGTAGACCGGACAGGAAACACAACAAGATAAGCTAATTCTA
TTTTATTGTAAAGCTACATTAACAGAAACTTGTTAACTTGTATTTGTTAT
CTTGTATTTGCAGAGACTTACTGCAAATGTTGGAAACATTTTTGATCCTT
CAAAAATAAGTGGTTGCCTTAAACTGAATCAAGCCATTGTTTCCTTTAGG
CTAGTACTGCCTAATCCATTGGCAGCAGCACTACAGCGATCATTCCTGAA
AGAAGCTATTTCAAATCATTTTAGCAAGAAATCGTTTTAGAATTCAACCT
CTGACAGAACATTATACTGTTGTTGTTGTTTGCTGTTGTTGTTACCTTTG
CTGTTTCACAAAGTCTGCCAGATAGTTCTGCTGGATTTGGTACTTTTGAC
TACTGGATTCTTCTCAAGAATATATAATAGTTAAATATCTTGTTGTAATA
TATGCATTGCTCCAAGTAATGCAACTATTTATATTGTAATTGATAAGCTG
AGATTCTGTTCATAGATTATTTGATAAAATGAGGAGTATGGACCTGAAAA
GTATCAAAGTATCAAAGACCAAAGTGGTTGTGTTTGACAGGGAAAGCAGA
GTGAAGTGTTGCAAGTTACGCATAAATGCTGAATAAGTGGATGAATTTGT
GTGCCTTGATAGAATATTTACAAAAGATGGGAAACTTAACAGAGAACCAT
TAAGATGTGTAAATGCTAGTAGGAAATTAGTGTGTACTGCATGCTCTCTT
ACAAAGAATAAAGAAAAGAAGTCAAATGGCTATGTACAAGGGTATACTTC
TGCTTACTTTGTATGAATGTGAGAGCTGGATATGTCAGGAGAAACATAAA
AGTAACTACTACAACCACATGGCATCACAGCAGCACACAAAACCAACTAA
AGCTTCCCAAACCTCTTAACTAAACCAAAAGACCCAGTAGCTGAAGAAGA
AAAAATGGGGGTAATCTACAACAAACAATGCAGGGACTGTAACAGCCACT
GTGTAGGACAGACAGGCAGAAAACTAGCAGACCGCATCCACGAACACCAA
CTAGCAGTCAGAAGGCACAATGAAAACTCCTTAAACTCACAACACATGGA
CAGACTCAACCACAGTTTCAACTGGGAAACTGTTAGCATCTTAGAGCAAG
CCAAATTAAAAAATGCTAGGAAATTCCTGGAAGCTTGGCATTGAGACAAA
TCAGACATCAACAGACACAGAGATAAACCACATTTCACACCATTCAAAAG
AGACAATAAAAAGCCTAGGAAGGAAACAAAAAGACTAGAACACATCCCCT
CCAGCCAACATTCAGATAAGCAGAAATCAACACTAGACAAACAATCAGGC
AGAAAACAATACTCTCCAAGGAACTACCAAGGAAAAAACCACACCTCCTC
CAAAACTGGCAAGGCAAGCTACTGTATATAAACAGGCAGCAAACCCCACA
CTCACTAGCACTGAAGATGTTACCTAGTTTGGTAATGAAATGCCTGCAAG
CAAACAACCAAGCTCAGAGAGCACCAAGAATTCCACAGTTCAACCGTGTG
GATGTTCTCTTCTATTGGACATAACACTAAGTTGAAAGCAGTAGGGAATA
GGTATGTATGATAAAACGAGATAGGGTCAAGAATGAATGGGTGATAAATG
ACTGTGGATTGAATACATGAATCACTCATAAATAAGTGACCAGTATGAAA
CTACATTGAGATAGTTCTGTCAGGTAGATAGAATGAACATGGATTGTATT
ACAGAACAAATATATGAAGGAAGAGTGGGGTTTTTTACATAATTTTTTAT
TAGAGGTGTTACAAAGAACATAAAAACTAACACAAGCTAATAAAGAGTAG
AAGCAGGCAAGAAAGCGAGGGAGGGAGGGAAGGAGGGAGGAAAGCAAAAG
TGCAGAAAGAGTAAAGGGGTTAAGAGGAATTAAAAGATAGTGAAAGTTGT
GGTTGGACAGAGTTGATGAAAACCTCAAAAGAGAGGTGAGAAGTTTTAAG
AACAAAGGCAGTACAGGAATTGGGGTATGGATGGTTGAAAGTAAGGATGT
TTTGCTAAGATAGAATGGTACTACAACCCTTCCTATCTGTGCATCCCTTT
TCCCAGATTCTCTTGCCAGCATCCTTCATAGAGTGCTTGCTGACAAAAGT
AGTTGCTAATTAGGGCCCTAGGAAATTGTTATGCTGGAAATAGTCTCCTC
CCTCCCTCCCTCCCTCCCTCCCTCCCTTCCTTCCTATGTCATACTCGTAA
GCTGAACTCCATAGTGTGTAGCCTTTCCCCTGTTGGAAATGTTAGCAAAT
CAGCATGCCTCATTTAGCATATTCATGAGTTGATCCCATGATGCAATTCT
CTGTGCTTCTGGAGGAAACTGTTTTGTAGCCACTCCTACTTTCCCCCCCC
CC
>snake_contigs.fa.38
ATGCTTGGGCCTAGAGCCATGTGCTTGCCCCTTTACTCCACACATCCCTT
GGCAGCTATAGGGCTGAGGGTAAAAACAGGGACAAAAGAAGAAAGTTACA
AGGAACATTGTTTCTCTACTAAGATGACTGTAACTGTACCAAAGAATAAA
TGTAAGAACTTTTTTGTACTTAATTTCTGTACCTGCAATGTCTAAGCGTA
TGTTTCTTTATGCTTGGGTCAGCTAAAGATGTAAGACTAACCTAGATCTC
TCTAACATGCTCATGGGCTGTGTTTTTAAACAATACTCTTTTTCTCTACA
CGAGTTTAACAGCTCTGCTCCATGCAGTGGTTCTAGCAGGCCACTAATGG
CTTCATCGGGTTATGAGCCCAGAAGTTTGCAGAAATAGATTTTGTTTTTA
AACAGCAGGAATTTTTTCCTTTTTGCCTTGTTTTGTTTTTGAGCAGAAAT
TTTCTTTTTAGTTGGTTTCGCATGAGCATTGTTGTTTTTGAGAGAATACT
CAGTTTTACTGCTCAGGGGTTACCTTGCACAAACAATTAGCCAGAAAGCA
TAAAAGGAAGGATTTTTTTTCTTTTTGAATTGATTTTTAATTCCTTTTGC
TTAGACAAGATGGCAAGTGTACTGCCTTACAATCCGGTGATTTTTAAACT
AAAACCCAGAGAGTTTTACCCCTGCAAGATATGGGTGGAAAGGCAGGCAA
AAATTCTTAATCTGAACAATAGTTTGAACAAAGATCATCCTGGTCCAGAT
TCAGCAGCCTATGCAAGCTGGATGGCCAATGATCTTAAGCTCCAAGGCTT
GATCATGAATTCCTTAAGTGCACCAATGCTGGTATAGATCCAGCACAGAG
ATAAGGCAAAAGGAATGTTGGATGAATTGTTTAAACTCTATGGGGAAGGA
GGTGACTCCCAAGTTGTTAATTTGGTGAGAGAATTATCTAATGTGAAATT
CCAGCCAAATGGAGATATTGATGAGCATATTTCCAAAGTTCAATCATTAT
TGCACAAACTTGATTGTAATGATGTGATCTTGGATAATAGAATTCAAGTT
GGATTTTTATTAGGATCACTGCCTCAGAATTTTTCTAGTTTTGTTGCTAG
TTATAGAGGATCAATAGTCTTTCAGATTTAATTCAGGAATTAAAGTCTGT
ACATAGCAGGAAGGCCTTGTATTCAGATGCAAAACAGACCCATCATGAGG
CAAACTATTTCACAAAGCCTCAGGGCAAAGATGGTGGTCAGCAGCAGAGC
AGCTATTCAGAGACAAAGAAACCCATCAAATGCCATTTTTGTGGAAAGAG
TGGGCACTTAGAGAAGAATTGCTAGGCCAGAAAGGCAGATGAGAAAACCA
GCAGAGAAAAAGCTCCAGAAACAACTCATGTTGCATTTTCAGCAATTAAT
AAAAGTTGCTCTTCTTTCATAATAGACAGTGGCTGCAGTGTGCATATGAT
AAATTATTCTTCTTTCTTTATTGAATTGAACCCAAGTTCAAAGGAAGGGA
TTGGTTTGGCTGATGGAAGAACAATCCCAGTGGAAGGGGAGGGGCGCACC
CTCCTAAAGTGTGGAAATGGAACCACCCAGAAGGATTTAATTGCAACTAA
CGTCTTGTATGTTCCAGCCTTGAAAATGAATCTGATTAGCACATCTGCCC
CCATGAAGAATC
>snake_contigs.fa.39
AAGAAGGGGCATACTCTTTGATTTAAAGGTGACAAATGTGAAATAATGAA
TCAAAAAGGTGTCTTTTTAACAGGATTCCTAGATCAAGGTTTGATTTTTC
TCAATTATGAGAGGCCAGACATGGCATGCATAGCTAGTCACCGAGGAAAG
GAGAATGACAGCACCACCCTGTGGCACAGACGATTTGGTCACAGAGATTT
AAATGCAATTCTTCAAATGAAGAAAGATGGATTGGCAAGTGATTTGGAAA
TCAAGGACTGTGGTAAGACTGATGCAAGGTGCAAAACCTGCATACAGGGA
AAGGCCATTAGGCCTGCAATTCCAAAACAAAGCACCAGGCACTCCAAGCA
GCCCCTGGAGCTAATTCACACTGATGTGTGTGGGCCAATTCAAGCATCTG
TTGGGGGTAACAGATATTTATTAACTATGATAGATGATTTCTCTAGGTAC
TGCATGTCTTATCTGCTAAAGGAGAAATTGGAGACCATGGACAAGCTGCA
GTAGTATGTGGCAAGGATGGAGAACAAATTTGGAAAGAAACCCCAAACTC
TAAGGTCAGATAACAGGGGAGAGTTCACAAGGAATAAAATGCAGACATAT
CTCAAAGAGCAGGGCATAAGACACGAGCAAACCATAGTGTACACACCTGA
ACAAAATGGTGTGGCAGAGAGGAAAAACAGATCTATCATGGACATGGTCA
AGTGCACGCTCATGGAGGCTCACTTACCCAAGAAATATTGGGGGGAAGTA
GTGATGACAGCCACCTACCTACAAAATAGACTATCAACAAAAGCAACAAA
TAAAACACCATTTGAACTATGGCATGGTAGACAACCAAGTGTGAAGCAGT
TGAGGGTGTTTGGATGCAAGGCATACATCCACATTCCAAAAGAGAGAAGA
ACCAAATTAGATCCCAAAGCAAAAGAAGGAATCTTATTGGGGTACCCACC
AGGAAGCAAGGGATACAGAGTCTTAGACCCTAAGACTGGCTCAATTCAAA
CTTGCAGAGTGGTGCATTTTGATGAAACAGAGCCAAATTCAAATCCTCTA
CCCAATAGCACTGCAGAAGGGGGAGGTGATGATGACTTGTTCAAAGTACC
TTACCCAGTGTTTCCAGATTCAGCAAGCAGGCAAGCCCAGAAAGAGGACA
TTGAGACGGATACTCTGCCTGAGTCAGATGATGAGGAACCAGGAGGAACA
GAAGGGGCAGAGATGCAGTATCATCCAGACCTGAGTCCTGTTCTGGGCCT
GAGGCACTCATCGCAACCCAACAAGGGAGTTCCAGCCAAATGACTGTCCT
ACCTCACAGGAGTGGCATTGATGAAGGAGCCTGCACCATGGAAGGAAGTG
CAACAGCTGCCACCAGCTGAAGCAAGTAAGTGCAGCTCAAGCAGCTCAAG
AAGCATTTGAGGTTCTACAACACAACAACACTTGGACACTCATCAAGTTA
CTTGTTGGCAAAAAGGCCATTGGATGCAAATGGGTCTTTAAGGCCAAACA
GAATGAGAAGGGAGAAGTCCAAAGATACAAAGCAAGACTGGTAGCCAAGG
GCTATTCACAAAAGTATGGGGAAGATTACGACCAGACTTTTGCACCAGTT
GTGACCCACACAATCATTCAACTTCTTTTAAGTATGGCTGCAAGCAGAAA
CATGCAAGTGGAACATATACACATTAAAACAACGTTCTTGCATGGGGAAA
TTCAGGAGGAGCTGTATATGCAACAACCTGAAGTATTCACTGGTCCAAAG
AACCGGCATTTAGTGTGTAAACTTCAGAAGGGGATCTATGGGCTGAAACA
AGCAGCCAGGGCCTGGAATGTGAAATTAAACCAGATGCTAATAAAGCAAG
GTTTCATTCAGGGCAAGGCTGATCCCTGCCTTTACACATGACATAAGAAT
GGCAGAGATGTGTTCATTCTGACATTTGTGGATGATTTGATTCTCTGTTA
CGAGGATCAAAGGGACATTAATGAAATTCTATCCAATTTGAACACAGAAA
GGGTGGAACGCCTTGCGAAGGCGAGCTACTACTTGGGGATACAAATTGAC
AGAGAAGAGGATGGAAGTTTTCTTCTCAGAGGCAAAAGATTCTAGAGTTA
TTGGAGAGCCTGGACTGGAAAATGCTAATTCAGCTCCAACTCCAATGGAA
ACAGACTTTCACAAAGTCAGGGACACTGGTGAACTGTTGCCTCAGAACAA
TGGCTACAGAGAGGCCATTGGGAAGCTGTTATATCTGTCAACCACAACAA
GGCCAGATATTTCGACTGCAGTGGGGATTCTCTGCAGGAAGGCCAGTGCA
CCCACCCAAAGGGACTGGACAGGTGTTAAGCAGGTGGCAAGATACCTGAA
GGGGACTGCAGACCTGAAGCTTAATCTGCCAGCAACCGATTCTCCTGAAC
TAGGGGGGTCCACTGATGCAGATTGGGCAGGAGATGCAACTGATTGTAAA
TCCACTAGTGGGAATGTGGTTTTGTTTGGGGGAGGGGCTGTGAGCTGGGC
TAGTCGCAAGCAGACTATATTGGCATGGTCAACCACTGAAGCGGAATATG
TCTCAGCAGCTGAGACATGCTCAGGGATGCAATGGCTCAAGTATCTCCTT
GAGGATCTGGGGGTTAGTGTTCCTGCTCCAATAAGAGTTTTTGAGGACAA
CCAAAGTTGTATAAGACTATATCAAAGAAGGTGGGAGGGCAGACCAAGCA
CATGGATGTTCGCTACCATGTGATTAGAGAGGCACAGGAGACAGGACCAA
TACATTTGGAGTATTGTCCCTCAGAGAGCATGATTGCAGACATCCTTACA
AAGCCACTTGCTAAGGGTGTCTACCAGGGCCTACGAACTAAGTTAAATCT
TATATAGGCATGATGCATGAATCTGATTTGAGAAGGGGTATTGGAAATGT
TAGCAAATCAGCATGCCTCATTTAGCATATTCATGAATTGATCCCATGAT
GCAACTCTCTATGTGCTTCTGGAGGAAGCTGTTTTGTAGCCACGCCTACT
TCCCCCCCCCTTCCCCTTCCACAGAGGAGATGGCACACCTGCTGAGCTCT
TAGGCCATGCTTGGGCCTAGAGCCATGTGCTTGCCCCTTTACTCCATGCA
CCCCTTGGCAGCTGTAGGGCTGAGGGTAAAAACGGTTTAGGGACAAAAGA
AGAAAGAAACAAGGAACATCATTTTTCTACTAAGATGACTGTAACTACAC
CAAAGAATAAACATAAGAACTCTTTTGTACTTACTTTCTGTACCTCCAAT
GTCTATGTGTGTGTTTTTTTATGCTTGGGTCGGCTAAAGGTGTAAGACTA
ACCTAGATGTCTCTAACATGCTCATGGGCTGTGTTTTTAAACAATATTCT
TTTTCTGTACACGAGCTTAACAGCTCTGCTCCATTCAGTGGTTCTAGCAG
GCCACTAATGGCTTCATCCCCAAGCACTGACAGTTAGCTGATCTATTCAT
TTTGAAGCTCATTGTAGGAGGAACAGTAGAGTCATGCACTACTTCTGCCA
ACTGAACATCCAAAAGACACATCAACTTTTGTTTTAAAAATAAAAAAAAC
AGAAACAGGCTGAAGAAGAGGAAAGAAAGGAATAGTCTCAGAAAGAAAAT
ATTAGTGTTAGATATGACTCACTTCTGAGCTAGATACGTGACATCAGGAA
TTAATTCACTATTAAAATCTGGAAAGGAGGGTGGTGAAAGATAAGAGAAC
TTGACTCCAAAATAACAAAGTCCTATATCAAACTTTTTTCAACTGGATGC
CTTCAGATGTGGCCAAGATAGCTAAAGATTATGAGAGTTGTGATTAAATT
CATGGGAAGGGCATTCTGTTGGAAGAAGTCTGCCTCTAGATAGAAAAACT
GAATAAAAGATTAACCAGAATCAAGGAATTTAAAACTCTGGATAATGGCT
ATGATTCCCACCTCATAGTGAAGTTGACACTTAACCCTTTTTAAACATTC
TCTGAGGTGTCCAGTAAACATTAAGGAAAACCTTTTGTTGAAATAATCCT
ATCATAAGACCATAAGAAACATACTTAGTCATCTTTAAAAGCTTTAATTG
CTTATCTGTTATTTATTGTTTGGCCATTCAGTCGTGTCTGATCCTCAGCT
ACTGCCTAGACTAGTCCCTGCAGTTTTCTTGGCAAGATTTCAGAAGTGGT
TTGCCATTGCCTTCTTCCTAGGGCTGAGAGAGAATGACTGGCTCAAAGTC
ACCCAGCTGGCTTTCATGCCTAAGGTGGGACTAGAACTCACAGTTTCCTG
GTTTCTAGCCCGTTGCCTTAACCACTAGACCAAACTGGCTCTCATCTGTT
AATAGGGCATTACAATTATTTATTACAAAGTTTCTAGCAAATAACTAATA
TCTACCTTAATGATATATTTAGTTGTTTATATAAAAATATAGTAGACAAA
ATATTGTAAACAAAAGAAACAAAAAAAATACTTGTAATTTCAAACTGGGA
TTGTCTCGAAGTATAACTTTATCATGTCAATAAGGATCAGAGTTCTGCTT
CTTTCCAACATCTTCCATATATCCCTTGCAGATTATAATGCAGGAAACGC
AATTGAAGTATTGCTAAAAATGAGACAAGGCCCTGCCATAATACCAAAAG
TGTTACATCACAACTTTCTAATTGTGGCCATAGTGGCTTAAAAAAACCTA
AAACCTTGGTTGCTTGTATTAAAAAAAAATTGAAGTAAGAATATATGCCC
AATGATAACATTGAAAAACAGAAAAACCTTCTATTCCTTTAGCTCAGATG
GCAAAAAACTTCCATGGCAATACACTTCTCTATAACTATCAGGGAAAGCA
AGGAAGAAGGAGGAGGAGGAGGAGCAGGAGGGTGGGGAGGAAAAATAGCA
GTGGCAGCTCTGCAAAAATAATATTCTTTGCTTCCATTTAAGAGACTCCA
CTTGCTGAGGACCTTGTAGATCTCAACTAGATAGATTAGGTTTTTGAGCT
AAAGCCATGTTTTTCAAATTTGGCAACTTTAAGATATGTGGACTTCAACT
TTCAGAATTCTGGGAGTTGAAGTCCACACATGTTGAAGTTGCCAAGTTTG
AAAAACACCAAGCTAAGCCTATACAATAAGCAGTTTCAATGTCAAGTGTA
TATTCTGGCTTCAATGAAAGGCTCATTTATACATTTTCTTGTGAAAACTG
CTGTGAGTTTTCTTGCTCAGCAATACTGTATAAAGAATGTTTAGGAATCA
CAAATTACTTCTGTGAGAAAGACTCTATAAACAGATAATTTCATACTGAA
AATCTTTGCTTACTTTCAAAACTATTTCCACATCTAGCATATTGCTTAGC
TAAATTTTCATATTGCAGGGTCTGCATTTTTTATCTGAAGCACCAGCTAT
TTAATTCAATTACTGAAAGCACTGATTCAAATTATGCACTAAGATTTTTA
TCTGCATGAATTCAGTCATGCTAACATTTTGTATACAGTATCATAAGAAA
GAAATTTTAAAGTAAAAAGGTGGCCAGATTTCCTTCCTTCCTTCCTTCCT
TCCTTCCTTCCTTC
>snake_contigs.fa.40
CTCCTCTCCTCTCCTCTCCTCTCCTCTCCCCTCCCCTCCCCTCCCCTCCC
CTTCCCTTCTCTTTTTTGAATATCAGGACTTAAGGGCAGTTTGTTTTTTA
ACTTGCTCTATTCTTGTTTCACCATACCTCCCACTTTATAAGTTCAAGCA
AGCTGTTGTTCAGCATCTGCTACAACCTAACAATACTATGGAGTGAGTGC
AGGCAACCCTATCAGCAAACCTGATCTTAATCTTTCTAGTCTGTTTTAGC
CAGTGTCACCATCCTGGTAAAAAAACTTCCTGGCTTCATTTTCACTGATT
CTACAAGTAGGACATGCCACATTTTTGTCTCACATTTTTAGACTCTGGAC
TAAAGTGAGCTATTATTATTTCTCCATCCAATTCACATATACTACACTGC
AACCTACAACCATAATTAAAACTATTTTTAAGTAATGCATTTGCTTTTAG
AGGAAACAGTGATATATAAGTGGCAATCTCATTGACCTGCCATTACATGA
AAAATGCTACAATAAACCATTGTTCTCATTCTCATATCTTTTAATTATAA
ACAGAATTATGTCTCTCTGTGCACTATTTCTGAATTACGTCTCTACGTGC
ACCATATAACATAGCTCATGCACGTTCTTAGGACTCCTAAAGTCAAAAGC
CGCTGCTCATTTTGTAGGAAAAAATGCCAGCAGACGGACTGCCTGGAGCA
TTTCCCTGCCAACAATATTTGTTTCTCATGTTCCTAAGCATGGTGTTTCC
CTTCACACATACAGATGTCAAAATGAGAAGGATAGTTCTGCTACCACATA
CAAAGATCAGTGACCATATAGCCTTACACAAGAGACTGGAAATGAGACCA
AGCCATATGTATGTGTGAGTATTAAGGATTAATGTGCTTCAGAAAAACAG
AAGACTTTGGCTTGTCAGTGAGCTTGTGGATATGTCCAAAAGTCATCCTC
TGTTTAAAGATGGAAACTAAACTTTAAATTCATGGCCAGCTGCCTAAGTG
AGCAACTTTTTATTTATGGCCATTGGCTTAAGGATGTGTATGGTGATATA
TTTATGCATCTCTACTGGGAAACCTGATTCAATCCACCTTCTTCACATTG
CCAGCATTTTTGGAATGGTAGAACTCACTGAGTCTCTAAAGATAGTAAGA
ATGGACTGGATTTTTGCATAGTCACATCCCTCTCATCCAAACACGGTCTC
AAATTAATCACATATATTGAAGCTGAATTATCTGCTTAACCTCCTAATAA
CAAAAATCTGTGCACACTTACAGAGAAACAAGACCCAATGTATTCAATGA
GTCTTACGTCAAAGAACCTTCCAATGGGATTGCACTTTAAATTGATTACA
AAGGAGAAAACTCATTCTTAAGCCAGAAAGATTTTCTTTTGTAACTCTAT
TGGCTGTTTTTTGTTCAAATTACTTTTATTTGGGGGGGGGGGAGATATGT
GATGTTTATGTTATTAGACCTAAGGGGAAATACTATATATACTGCAGTCC
TATGCACACAAACTCAGAAAGTAAGAATCATGGAATAAGGTGCTATTTAT
TTTTTAAAAAATAAGTCTAGAATTGACCTGTAAGTTTATTTTGTGTGTGT
GTGTGTGTATTTATACACACATACACACACATACAGGCATACCTCGTTTT
ATTGTGCTTCGTTTTATTGTGCTTTGCAGATACTGTGTTTTTTTACAAAT
TGCAAGTTTGTGGCAACCCTGCATCGAGCGAGTCTATTGGCACCATTTCA
CCAACAGCATTTGCTCACTTTGTGTCTCTGTGTCACACTTTGGCAATTCT
CATGATATTTCAAACTTTTTCATTACTGAAATTAGCCAAGACAGGATTAC
AACTCGCTGAAGGCTCAGTTGATAATTAGTACTTTTTATCCATAAAGTAT
TTTTTAATTAAGGTATGTACATTGTTTTTTTAGGCCTAATGCTGTTGCAC
ACTTAGTAGACTACAGTGTATTGTAAATATAACTTTTATATGCACTGGGA
GACCAAAAAAAATTGTGTGACTCACTTTTTTTGCAATATTCGCTTTATTG
TAATGGTCTGAAACAGAATTAGTAATATCTCCAAAGTATGCCTCTGTGCA
CATGTGTGCGTGTATAATTTCATATGATTTGTTAATGAAGTAAACATATG
AAAAAGCAAGTATCTTATTTCCTTTCCAATACTTTTCTGTGCATCCCCGC
CCCCACCTTACGAACTAAATCCAATCCTCCTAGATGTGGCACCCTCTATA
ATTTTTGTCAGAAAAATATGTGCAAATTTTTGTTTTACTCTGTGAGAATA
ATATTTTTCTGCTACCTGCATAGATGCAATTTAACATACAGATATTGCAA
AAATGTTCACCATTTTCTCAAAGTATCAAGTTTTTCAATAAACTAAAAAC
AAGCCAGCTGAATAGAGAACGTTCAATGATGTGTTTGCATATCTGGCATT
TTTCAGATGGGTACTTCCCTTTGGCAATAAAGCAAATAAAGCTTGAATAA
AGCACCCCCTCCCGCAGAGTGGATTCAAAGGCAACACAACCCCCTCACTC
CTAAGAGCAAAGGGGCCACTTTGCTTCATTTAACTTGCTCCAGTAGTTTC
AATAACAGAAAGAGGCTTCTGAAATATATATATATGTTTCAGGATTTTTA
TTGTATGGACTTCTTGAAGTTTTGTCTAGGTTGAAAAATCATGGATGAAA
AGCTTTAAAGAAAAATGCTGTAGCTTACCGATAGACACAGGCACAGGCAT
TGCATTAGAAAAACTGATCCCGTGGTATTTTGAGCCTGTGATTAACAGTC
TGTGAAGCTTCTTCATCTGCTCTCAGAATCTTATTTCAGGCCTGTCCTCA
AAATTCCTCCTCTTCAGAGTCCTCACTGTCTTCATCCCTTCATTGGGGAG
CCAGTGTTTCAGAGCTGTTAATTCAGTATAGAAGATGAACAGGGAGAAAA
GGAAGTTAAAGAAGATGGGCTGTGTGTGAATCCTCTAGTTTGCACCATGC
CACCACAATTCTCGCTCACCTAGCTGGAAAGAGCATTCCCAGACTGATAC
ATTGGCAGGGAAGGAGTCATGCATGTGTTTGTGCACACATGCAGCAATCC
CACATAGCTAACATAAGCAGAGTTTCACCTGTGAAAAAGAGCAGGTTTCT
CCAACCAAATCTATATAAATTAGATAAATAAAATAAAATAAAATCATATT
CATCCCAATGGATCTGCTCTAAGAACAATGAAGTCTGGATCATATTGAGT
CTCTGGAGTTTCTCATGTTTGTTGCAAAGTTAGCATTTATCCATTCCTGA
TTCTCCACGTGCCCCTTGCTTCATCCATAGCCTTCAAAGAACTACAATTT
CTCTTTGACTTTAGTGAGCTTTAAAAAACAACCATGATTCAGGAGCAGGA
ACAGATAGCTTGAGTTCTGCAGTCAAAGTCCTTCAAGTGGGTTTTAGAAG
TCTGAAAGGAGAAATGAATATCTGAAAGTGGAGAAAGCCTTTTAAAATCA
TTCTGTTATTATTGTCATTTGTGGGAACTTTGAACTTCCATTAAACAGTG
GTGTAGTTAATATTTGCACATGTGATTTGTGGGGAGGCTTGGATGATGAC
TGTGACCTGGCTCCTACGTCTCCAAAAACACAGCTGTATACCCTAAGCTC
CAATGGAGATAATTAGGGAGTCCAAAGAGTTTGGGCTGAGATAATGAAAT
GATACAAACAGTGATAAGGTAGTCTTTCTGAAGGCTCCGAGGGACCTTTC
AGTATTAAAAGGAAGTAATTCTATGCCTACTACTGTAAATGTTAAAAGTC
TTCTAAGAGGATTTCTCAACATCGTGTGACACTTCTTTGGAGTCCAGCAC
TATTATATTGGCAAAAGAGTTCTTGCTTTAGTTTCTGCATATGGAAAGTG
ATATTGCTCCTATGTTGAAATTGTTCCAGGAAACACAAGCAACCAATGGC
GACATAACCTGCCACTTCCATTTGGTAACGATAGAACAGACATTGATTTC
TGCTCTTATCAGAGGCCTCTGCTTCATAAGGGTTCCTGGCGCCTACTGAA
CTTTCTCCGGGGAGATAATGAGAAACGTCTGTTCTATTACTTAACAGAAA
ATCAATATATTAAGTCAAAAGCTTTCTTTCTTTCTTTCTTTCTTTCTTTC
TTTCTTTCTTTCTTTCTTTCTTTCTTTCTTTCATTAAAGACATCTTTCCC
TGATGTTCAGCAGAAGCAAGAGCCCTCAGACTGGGAAATACTCTGACCAA
GGATCAAATGTATCATGCCCAGGGGCATCTGCAGACAGTGGGGTCAAAAA
AGTCACGATGGTCACAACTGTGCTATCAAATCCCCACCACCTTGACCTTT
TTTATTCATACACGCACACCACCACCCTTGGACACCTCTTCCATGTCCTC
TTTTTGAGATTTCCAGTTGAGGTTTTCCAGTGCTGAGATGAATTAGCTGC
TCAGAGAATCTAATACCAGATTTTCCTTTTCAGAAGTCAAAGCCCTGTTG
TGTCCTTGGAGGGCAAAATCTGCAAAGTCCTATTCCCCTGAGATGCTGTA
CTGGGTGCCTTAACATTGTACAGTTAGGATAAATAATAAATAATAATAAA
AGAATCAATATAAAAAGCAGCAGATGCTAAAATGTTACAGGCTATCAGTG
AAATATATAGATCTAAACAAAAGCACAAAAAGGTAACACTGCTGCATATC
CTCAAGCTTTTATTGTCTGTTTTTGAGGACGTATCATTTTTGCCATTAAT
TGCATATAACCCATGCATTGCATTAGGAAAAAAAGGTAGTTAAATATTTC
ATTAAAGGCTAGGCTTTGAACTTCTTCTTACTGGAAAAAACAAGCATGGA
TAGTTACTGGCATGATGATTAACAAACCTATCCTAGATGCTTTGTAATCA
AATACATAGGGGTTAGGAGAAAGTGGCCAGGACACATCTGGCAAGCAGAG
ACTAATGGGATAAGCTTTCCACAGACAGTGGTGAGAAAGACAAGCAAGCA
GGTCTGTCTCAGTGGAGTGCTATGTGCATGTTGTAATCTGAATGGGAACA
TGTTGTCTCCAGCAAGTTATCATTGGTCCCAGGGCCACATCTGGCCCCTA
AGACTCTAATTTCCAGCCTCTGACCGTGACTGCTGAAAACCAAAGACTCG
ATGTCCTACTGTCCTGAAGTGGGAAACAGCTGTAAACTTTGATGTAAGCC
TCCAAACTGACTAGAACGACAAAACAAAACATAAAGCCCTCCACCTACTG
AAACCAAGTCTGATTGTATATATTAACCACCCTCTCCCACTGCTTCCCAG
CTCTTAACCACCGAAAGGTTACCTATCCTGATACTACAGAAAGGGGGTAC
CGGGTAGCATTTGGGCAGAATTTCTCTACTCACTAAATATGCTGGCTGGG
GAATTCTGGAAGTTGAAGCCCACACATCTTTAAGTAGCTGAGGTTGAGGA
ACACTGCATTAAACAATGCAAGCATTTCCTGTTTCACTGCCAACATTCAT
TTCTCATAGTAATTTATTGTAAATATTCAACATGATAATAATTAAAATGT
ATGAGGTGGAAGGGGATTATTCCAACAAAAGAAATGTTAAAAAAAAAAAA
AA
>snake_contigs.fa.41
ACAGTCAATAATTTTCCAAGCTGCAAGTAAGAAAACTGTATAATTTGTGA
ACGATGTGAACAATCTAACAAACAGCCACAGCTACTCAGTTCTTCCTTAA
AACCCTGGTTGCAAAACATGAACCTGAACAAACCACCTTGCTACCTGGCG
TGAATGGAACACTTTCCAAAATTTGCAATTGGTAATTTTATCTAAACTAC
CATGCAAAGTGTGAATAATAAAAACAGGAAATCTGAGATGTGTGATAAAA
CTAATCTCTACTTTTACAAGCAATCATTGTAGGAAACTATTTATGTAATG
CAAATGTCTTCAAAAAGGTATTATACATCGATTGTTTATATGATTATGAT
ATTCTTTCAAAGAATAAAAAAATCCCAAATGTAGATTTTTTAAAATTATT
TTAAGTTGTCTAGAATTTTTGCCATACTAGAGGATTCTTTTAAATTTGAT
TTTTCCACACTAGTGACTATTCTAATGAATCATTTTATGTAGCTTGATTT
TTAAGCCAAACTCTTAGAACCAAGTTTATTTCCATCAGACACTATCTGGC
CTGTGATAACTGTGGCCAATGGCACTGCAGAGTTGAGCTAAGCCTGGAAT
CCCAGTTATCTGGAAGTTTACCACACAGACTTATGGGATGGGTTCATTGA
CCTCATTGCAGTTTCTCTTTCCACAGTTTGCTCCTTGCTCTTTTTCTCTC
TCTCTCTCCCTCTGTCCATCTGTCTGTCTCTCTGTCTCTTTCTCTTCCTT
CCTTCATCTAACTTACTCTCTGACTTGATCCACATGATTCTACTCCATCG
TTTGCTTATGCATTATGTGTTGAATAAGTAACTTCTGGCTGAATTGCAGA
GCAAGATGTAATCAAACTTATTACTATATTTTCAAATCACAATTGCTAAG
TTCACAAAATTTTAAAAAAAAGCCTAAATCAAACCATCTATATTTTGATT
TAACCCAACATATGAATTCATTTTGTCTGGTTCCCCATTATTTTTGTCTC
CCAATCCCCAGACACAGGCACTTTTCTCTCTCCCCCTCTTTTCCCTTTTA
ACTTATACAAGAATTCTGCAGAACAAAGCTCAGTCATATCTGGCATCTTT
ATTTCCCCAGGGGGCCTCTTGGAATTAGAGAAAACAACACCTTATTTTGT
TTTGTTTTGTTTTGTTTTTTAATACTGTGGCACAGAATTGGGGCAAGGGG
GCTAGTTAGTACTAGTCAAAGTACTAACACCACTAATTAAGGTATTCTTC
TTGATCAGTTAATTGGTAATACCTCCAGAAACCAAGTTCTGCCAGAAAAG
AATTTTTTAGTAGACCTAATATGCTACTGAATACCAGCATGTATCTTTCC
CTGGAAAATACTAATTCAGATTGCAGATAAGGAGCTGCATTTTTAATGTT
TCCTTATGAAAATAACTCCTTAACTCCAAAAATTAGCATGTTAGGTAGAT
AAAAGTTATCTTAAAACTCCTCCACTGATGGGCAGTATGCACAGAGGAGA
TTCCCATACTTCAGGTCTGAAATGGTACAGCAACATCAATCTATTTTACT
TCATGAAAGATAAATCTTTTTATAGCAAACTTCTATAGGGAGATTTTTTA
AAACTTACTTTTTTATTGTGAGAGGGCAAAGATGCTGATGTTACTGTTCC
TGTTACCTATCGCTCCCTTACTCTACAAACCTCCTGGCTATACAGGCTCC
TAGATTTGAGAATGTTCCTGCAGACAGCAGTTCTCTTGTGTTGTCTTCCC
TAGTGGTTGAGTCAAAATATGGAAAGCCGGAGAGGCTGCAAACCATCAGA
AAGAGGAGAATATCATGAAAGATGGGACACACTGACACAGACTCCCTTTG
GCTATGTTGAAACTAAGCTAAGTTCAGGAATTGTTACAGAAGCATGCAAG
GTTGCTTGCGCTTAATTGGAAAAGCATGAAAACCTGAGACCTGAGGCTTC
ACTCATGCAAAAAGTCCCTGCTGTCAAAATAAGGTGCATAAGCTTGCCAA
GTATTGAAGCTGAATTCTTATCCCCAAGAAACTGCAGCAGTTTCCAGAAT
GCTTTGAAATCCACTTTCCGGGACAGTAAATCAGCTTGCTGGCATTAGAA
AATCATCACTGGCATTTACATGGAAATTAGATTTACATTCTCCATATTTT
TCCTACCGAAACCTGCCACTGATCTTTTGCAGGCAAAGTGATTTTATGCT
GGAGCTAAGCGCAAGAAAACAGATGGAAAAGTGGAGTCACATATAACAGG
GTATCAAGACCCTTGATCAAAAGTACATTCATTAATATAATTACAGCAAT
CATACTAGGGAATGTTTGAAAATGAAACTGCCAACAGTTTCACTTTCTAC
ACCATCAGGCTCACAGCTTTCTGAACTTTGGCCCTGAGTTAGAAAGTTCC
CAGTTCAGGAAATGAGATGTCTGCTGTCATTTTGTACCTTCCCTCTATTT
CCTAAAATTGCTATTATAAGGGAAATGCCTTCTTTTGATAGGGAGAAGTA
CTGAGAGGTCAAGCTTCAAGAGTTTTCTATTATCACTGAATGTTCATGTG
TGCAGGCACAGCATGTCTGCTGATAGCTGGAAACACTGTGAAATAGTCTG
TTTGTTCCCTTCTGCCTAGAGATAATCCTCACATGTGGCCTTCACAATGA
TTGCCTCTCTTCATTAAACATGAGAAGGAGAAGATGTGATTCAGGGGGAA
ATGGAGCAGGAAGAATGAATAAACCAGTTTTTAATGCCCTGGCTCAACCA
ACTTTTCAGTATTTTTCTTAGATTATCAGCTGGAACATTGAGTTATGTCT
GAGCTTTCAACTTTGGTCTACAGATATATTTAACACCTATTTAATTTCTG
TCCTGTTCCCAGCAATCATGATCTGCATGTGCCATAAATGGCATGCTAAC
TGCTTGATGTGGGCATAGTGGAAACTTACATATCAAAAAAGAGGATGGTA
TATAAAACAGGGACAAGAGAATACCCATACCCATACCCATACCCATACCC
ATATCCATATCCATATCCATATCCATATCCATATCCATATCCATATCCAT
ATCCATGCATGCTACTAATTTCTACACCCAGACACATATTTAGACATAAA
TATATAATTTAGGAATACTGGGGAAGACTGTAGGCCACATAAGAGTCTGT
TGCGACTGAAGCAGCATCTAAGCCTCATCAATAAGTAAGCAGATAAATAA
ATCAATACTTAGAAATAATTTACAATTGCAATACCAACAATGACCAGGTG
ACCCTGTGTCCACTTTCCAGATGATAATCTTTGATGGGCAGTTTCAGCAC
TCTGCTCTTCTGCCTTCAAATCATATTCTAGCTGGATAGTGTTTCCTTCA
AGTAGAGTACTGCCCTCTAAGTAGGTCATGTAGAAGTCTCATTCATTGGA
AAAGGTGGTTGAAAGATTTCCTTCTCAGCACCAGGCAGTCTTGGATGTTA
CTGACTCCCTAGATCAGCCTTTTTCAACTTTTTGACCCTGGAGGGAACCC
CTGCACATTCAGGCTCAAATATAGGCCACAAATTACAAAATTATTATCTT
TGTTTCATGTGTAGGCCTGTATATATGCATTAACAGTGTCCTTAAACTAA
AAATAAAGAATGAAACTTACCTGTTTCATGTGAAGTTGCCTGAATTTGAA
ATAATTTTTTAAATAAATTGTGGTGTCCCAGGGAACCCCTAGTGACCTCT
CGTGGAACCTAGGGTTCCACAGAACCCTGGATAAGAAACCTTGCTTTAGA
TATTCTGAAACTAGTTTTGGTCTATTTTGGAATGCCAGTGGCCTCAGTCA
CCTTGGTGGATAATTTATATTAGGGTATAGTTAAGGGAGTATGAACTTGT
ACATTCTCCAAGGCTCAATAAGTAGACTTTGACATCACTGATTTTATTAA
TTTGAAATAGCTGGCCAGTACAGAAGAGAGTGAAGTTTTATTCTGGTTCC
AATCTTTTCTGGAAGGACAACCTAAAATACTGGGTAAATACTGGGGACCT
ATCATGGTCTTTCACCTGTCAAGTACTGTATCTTAGAGCTCCATTTTGTC
TTTTACACTGTTCCACATCTCAATGAAGCTTCAGGGGAAGTATTTGAAGG
TCTGAGTTAAACAATGTATTGATCAATACACAGATAATGTTCAGCTCCCC
TTTTTACTAGTTTATTCCTAAAGAAGCAATGGAAACTCCTGACAAGAAAA
CATTAGAATGAATAAGGATAAACAAAGCCATACCCTTACAACAGCTTTAC
CATGCTCCCTTCTCATCCTGCCCTAAACGTTGCTGCCCCACAGTATGATT
TACTGTGCAGCTGGCAGGGGTCTGTGCTGCAGTGTTCTTCATAGAGCTTG
AATGTTTACATTCCAAGGGCCTTGACTCAAGCCCCCATTCAACATCACAT
GAAAAGCCTTCTTCAGTTATCATGCACAATGCTTTGCCTGCTCCATGCAT
TGCATTTTTCTTTCCTTGAACTGTCATCCAATTGAACTATCACACACACA
CACACACACACACACACAGGTTAATGAGTTGAATGTTCAATCTAACAACC
ATCAAGTAGCAACAAAGAGTATCTCTTGGCTCTCATCTAGAAGTGACCTG
GATTTGTGCAGCCACTGGATAGATTGTATAGAAGAGCTGGAAACTGGGAA
AGAGAGTCAGCTGTGAGATTGGCGTGGGTGCTATAAACTACCCCGGAACA
TAACTTGAAGACAGGAAATGAGGTTCAAGGCTTCTCTTGATGCAGTGTCC
ACTGGGAAGGGACACTGCCCTAAACTGGGAAGGGTTTTCCTGTCCACTGG
GAAGGTAATTCCCATCATGTAAACTATAGACATACAGGAAAGGAATCCTT
CTAATGCGCTAGGCCAGGGATGGACTAATCAGTTTCAGGGCTTTGCACTC
TCAGATTGCCCGGTGGAGCTATCCGTTAAAAAAGAAATGGTGACTGGATG
GCTGGGTGGCTGGGGAAAGTCACTTCAGAAACTCACAGCCAGAAGAGGAT
AAAGGGTCAGGGAACAGCTAAAGGATTAAATTAAAGGAAATGGTCTCATA
GGAAACAAGAAGAATCAACTGGAGCCACAAGTTTGCTAGTAGAGAACACA
TCATTTTAGGCTGTCTCCCCATGCACGTCAACACACCCTACACACCATTT
TCTCCATGCACTGGCCAGAGGTGGGATAAGAGGGAGAGGTTCCATACTGG
GGCACTTAGAGTCATGCTCATGCTGTCTCAGCTGTGGGTGAATGTTGAGA
TCTAGATTAGTGGTATACAGACTAGTGGACCATCCTCACAGCAGGGCAAG
GAGTCTGTGTGGATTTGCCCTAAGAAATTTAATTCACATGGGTAATTCAG
CAGAGTGGGGAGGATGGAAAATCTTCTGATTAAAAGAGAGATGTGTGACC
CATTCTGGATAATGTTTCACTTTTTCTGAAAGACTTCAACCATAGTCTGT
CACGATCATCCTGACTCTGTTGCTTTAGAGATGAAAGCAGTATCATTTAT
CAACTTTTATCAGTTTTGGCTGATTTAACAGCTGTGTTCCTATCTAGCAG
GGAAAACTGCTGCCGGATCTATTATTCCCAAAAAGCCAAGTTATGTGACT
TCTAATGTAATCAAAACAACAAAACACTAACACTTGCAAATACAGCAGTA
ATTGTTCCTCTGCAGATTGCTCAATGCCTTTTAAGATATTTTTCCCGTTA
TATTCCTATTGCACATTCTACTACGCTTTCTCTTCATAAAAGCAGGTGGT
ACCCAACAGTAAACAGTTTGTGGTACAGAATTATTTACTGTGATGATCTC
TTGGGTGGGCTGTCTGTCTGCTTCTGAGATGGAAAAATCTCAAAGACCAG
TTCCATGTGGGTCAACACTTGCCTGGACAGCAAGACAGCGGAAATGAGTA
ATGCAGCAACTGAACCAATTTCCCCCTTTACAAGCATCTGTTCTACACGT
GTGTGACAGATTGTCTTTGTCTCTTGTCCAGCAACATATGTGTGAACTTA
ACTTTCCCCAGAGAATGGAGGAATACAGAAGGAATCAGCAAGAAGTTTTG
TTGGAGGCAAAGGCAAGATTGCATCCTGTCAAAACATAGCTTATTCTCTT
CAAGAAATGTCACCGTCATGCAGACAGTTACAGCAGTGAGGTAACATATC
TTTAGTGCACATTGATTATCCTGATTGTGTCTTTCAGTTCATGTTGTGAT
GGATAAATACCATTGCTTTATAGTGCTAGTTGCCTACCATAAGGGCAATC
AGCATTTATGTATCTAAAAGAGCTTGGAAAATTTCAATTACAAAGTGAGG
CCAATACCATTTTTTCCTGGATTCCAGTAATGTCCTTTCATTTAATTCTT
AGGTAAACTGAAAATAAGATAATTGCAGTGTACATTTATGCAAGAATTCT
TCTCCTGTATGGAGCATTCTCATGTGCATGCCAGGCATGGAGAAATATCA
GTATAAATATTTCTACAATATTCTACATTACTACAATAGCAATATTTTAT
AGTTTTTAAAAAAAAAAAAAATGTACAGTTTTGTTTCAGATATTCAGAAT
TTTACAATTCACGTTCAAAATTTTTGTACAATTGACTGCCATCAAAATAT
TTAGCACAGAATTCTAATAATGCATTTATTCTGTGCCTTTATTTTTATAT
AACCTTACCCTTTTACAATACTTTCCTCTAATGCCTTATATTCCTCTTGC
GGTTGTGAATCATATAGGTAATCCATTTTCTGTCTTTGACTGATACTTTT
TAGCATGTAGCAAAAATAATTATCATCCAGAATTTGCTTGACTGAATATT
TTAATTGATTCCAACTTTTTTTTTTCCCCTAGACAACACAGTCATTAATA
CTTTGCATAATCAGGGCTGACGTTTTTCTAATTGTTGTGAACATAGATAT
AGATTCTGTTATCTATCCACCAGGCTACTCAACACAACAGCCCAACCTTT
CAGATGTACTAGAAAAACAATTCTTTCTGATTGAGAATTCTTGGAGTTCC
AGTCTTGATATATTTAAAAGGCAGGTGGTTGGAGAAGATTGCATTAAAGA
ATGTAATTCAGTGAATCAATCTCTGATGCAATAAGACTTTCAAATGCACA
TATATACTGAGCAAAACGGGTCAACACTTTTGGGCTACAGTGCCTTTTTA
ACAGAAATATATTTAACCAATGTAGTAACTTATGTTCCATTGGGTGTATG
TGTGCCAAGTCAGTATTTCCAGGCAGCTCCTGGAAACTGCCTGGACAAGT
CCCTGCAGTCTTCTTGGCAAGATTTCAAAAGTGATTTGCCATTGCCTCCT
TACCAGAGCTGAAAGCAAATGACTGGCCAAGGGTGGCCCACAAACCCAGC
TGGCTTTGTGCCCAAGGCAGGACTAGAACTCATGGTCTCTTGCTTTCTAG
CCTGATGCCTTAACCAGTACACTGTACTGACTCTCTTATGTTTCATTAGT
CTCCTATAAAGCAACAGTGGATCATGAAGAGACTTTTGCTTTCCTATCCT
ACAGTTCAAACAATATTTATTAAATGTTTGGAACAGGACTTACACAATGT
TCAGTGAAAGATCATGAAAGCTACGTTAAAATATACTTAAGAGAAAAATT
TGTGTAAACAAATTGTGAGGCAGCATTGCAGGAGTAGCAATGTTATAGCA
AGGCTGTCTGTTATTCTAATAGTCAAAAATCCTGTTCTACATACCAGTCT
CTTGGATATACTTATGTCTTAACATAAGATAATTGATGGCTAACTTCACC
ATCAATAAAGAGGCAGAAATCAGGCCTTTCTCCATCATAAAAGGAGAAAA
TAATATTTATTGGATATTCTCATTAGTTATTTTTATGGTACTATAATCAT
ATTGGGCTTAAGATTTTCCCAATTAAGTGACTGCACGGAATTCCTTACAA
TTAAAAGGAACAGGGGTAGAGACTAAATACATATGTTACTTATGTAGTAT
CAAAACCGCCCAAATCCTCAAACCATTAATCCTGAAGTTATCATAACATA
AATAAGGTTTATTTGCAGCAGGACCAACTGTAACCTGAATCTTCCTACCC
ATTTAAAAAAATAAATACACAAAGGCAAACAACTGATTAATGATACATAC
AAACATAGAGACGGTACCCCAATCTTTATATATGGTTCAATTCCTGTGAG
CAAATAGGTCTGACTTTGCTATTTTCGTTCCCTACGAATCCATTTTAGAG
GATGTAGCTATAGCAGCTGTATTACAGTTGAGTATTACCGACAAAAGCAA
GGAATTCATACTTGATTTATCATGTTTTATTCACTAGCATAAAATAGGAA
GCACAAAACTACATAAATATTGCTATTCTAATTCAGAACTAGAACTAGCA
TGGACATTTGAAAATAAAATTATAACTTACATGACTTAAGACATTTCAAT
AATTTGAAAAGTATTTAATGTGGAAGAATGGATCACTATATAGAAGAATC
CATGTCCAGAGGCATCTCAGGTTTGATTCTAGAGCCTAAATTAAATTGAG
GAATATTCTTCAGATTTCCCACTTCAGTCTGGAACTTAGAATCCAGACTC
CTTTATGTCTTGTCCTGCTTGAACACAGAACAGGTTTAATTATTTTTCTG
GCATTGCTGCATAACCTGGGATCTTGACTATGGGAAATAGCAGCTACTTT
ATATTCAGAAAGACCCAGGAATCATTGAAATGCATAGCAACATTTTGATG
GTCTTTACAGGAAATCTAGTTCCGGCGTTTAATTATTTTATATCAACATT
CTTAATTCTCATATGTTATAAATAAAATTGACTGACTTGATTGTAATGCT
AGGTACTTAATGCAAGCTTTAACATTCATACCAAGGCAGTGGTGTCATTG
AGTTGTGGATCAGGCTTCTACATATTAATAGCCTTCTCTTTATCTAAAGT
AGGGCAATTACATGCTCCTTAACTTCACTGGATATTGCATTATTATATAT
TGTTTCTAAATAAATGACATTAAAGTTTTTAGGTTCACATGCCATATTCC
CAACTCCTTCACTATTTCTTTGTAGGTCTTAGCTTCTAGTCACCAATCAT
CTTTGCTAGTCTTCTCTGAATCTATTCCATCTTGTCCGAACCCTTTTTAA
AGTACTGTGACCAAAACTAAGCTTCTAGTCACCAATCATCTTTGCTAGTC
TTCTCTGAATCTATTCCATCTTGTCCGAACCCTTTTTAAAGTACTGTGAC
CAAAACTTGAGGGTTAGGGTTGTTCAACCAACACAGAATAAAGTGGAATC
ATTACTACCTGCAGTTCGGAAACTATACTTCTGTTGATGCAGCCTATATG
TGCATTTGCCTTTTTAAAGCCACATCACACTGCTGACTTGGTTTTTAATC
AACTATTATTGTAAAATCTTTTTTACAAGAACTACTGGGATAGTGCCTGG
TACTACTGACTACCACTGAACTTCTTAGTTTTTAATCAGATCTCTGTAGT
TAGAGTCTGAATACTGTTGTTGAGTGTAACAACAAAGATGCATATATTGA
TGGACAGTTAAATGTGTAATGTACTGACTGGGATTCATGGAATTGCAGCT
GCATAGAACAAGGCAGCAGGACTTGCGTTGCTGATTTGCCCCCTCATATT
ATATTCCCATTAGCACCTATGTACATGTTTCCCAAGGTATGAAGGCTGAA
GATTGGCTGGCTGGCTGACTGGCTGGCTGGCTGGCTAGATTTTTGGAAGG
AAGGAAGGAAGGAAGGAA
>snake_contigs.fa.42
AAGGAAGGAAGGAAGGAAGGAAGGAAGGAAGGAAGGAAGGAAGGAAGGAA
GGAAGGGGGAGGAAGGGGGAGGAATGGGGAGGGAGGGAGATTTCCTGGGT
TCCCTGCTGCTTTTTCACAAGGAAAGTGAATAAGGAAGCCAGCAGGAAGT
TGCAACTCGCTCCCACTCCCACTGTTTTTATGCCTGCCTGTGGTCATTCC
ATTTTCTGTTTAGGTAAGGAGATATCTCTGAAATGATGACCCAACAGATC
ACAGGTTGTCTAGTTTACTTATTATAAACAGAAATCCTGTTGTTGAGGTT
ATAGATAGAGCAATCTTTTTTGTTGATATCATAGGGACCATCCAATCAGC
ACTTTGTGCTTCAATTTTTTAGTTTAAATATTTACAGTTCTAAAACAATC
TGATGCAAATATTACATGTCTTCAGTTCACCCATTATATAGCTTTAACAG
TAAAATCTGATTAAGGATTTGGTAAAAAATTAACTGTAAATAGTTTCCAT
TCTATTAATGAAACTATTTGACTTTCTCCTTACTTGTCTTGCATGACAAG
TAAGCAACAAACTTACATACCTATTTAATACCAATTAAAAGACAGAAAAA
GTTTCTTTTACCTGCATTTCACATGCAATTGTTTTAAATATTAGCAGAAA
GTATATCAGAAGCTAAACATTGACAAAGAATCTCAAGCAATTCCTCTGAA
CAATCGCTTCTCTGACTGTCCTTTCTAACTTCCCCAGAAGAAAACATAGC
TAAATTGATGATTTCATCTTTCCAATACCATCTCCTCCCAAGGTCATTCA
AAAATATTCCCAATGGCCTGTGGTTAGGAACAAATGATTTAATATTAGGT
GACAAAATGCTGATAGATGAGATAGGATTCACAGAAACGAAAAGTGGTAC
AAAAGAAATTCCATTCCTGCCTCCTGGAGGGATCAGAATTCCAACTTCCT
GGAGTCTGTTTGCATTTATATTTTCCCCAACCAGGTTTTGAATATCTCAT
CAGAATCCACATTCCTCAAATATATCACAATGATATTAATACATTCACGT
GTTCCTTCTCAATCTCCTCCCTGCTCCCCTAGTTAGAACTACTGAAAGGA
AGCTGCAAAGCATCAGAATAGCATTTTCCAGGACTTGGGACTCAGGAACT
GAGAGGAAGGTGAGGTAAAATCAGGGGCACTAGAGCAAGTCAGGATTTCA
TCAAAATGTGCATCATGAGGCTTGGATGCAAGCTATGCCTCTTACACTAG
CACGCAATTTGTTGTTGTTGTTCAGTTATTAAGTCATGCCCGACTCTTCG
TGACCCCATGGGCCATAGCATGCCAGGCCTTCCTGTCCTCCACTGTCTCC
CGGAGTTTACTCAAATTCATCTTCATTACATTGGTGATGCTATCTAACCA
TCTTATCCTCTGCCATCCCCTTCTCCTTTTGCCTTCAGTCTTTCCCAGCA
TCAGGGTCTTTTCCAGCGAGTCCTGTCTTCACATTAGGTGGCCAAAGTAT
TTGAGCTTCAGCTTCAGGATCTGTCCTTCCAATGAGCAGTCAGGGTTGAT
TTCCTTTAGGACTGACTGATTTGACCTCCTTGCAGCCTAAGGGACTCTGT
TAAGTCCCTTCTCCAGCACCACAGTTTGAAAGCATCAATTCTTCAGTGCT
CAGCCTTCCTTATAGTCCAACTCGCAGAGCCATACATTACTACTGGGAAA
ACCATAGCTTGAATTATATGGAACTTTGTCAGCAAGGTGATGTCTCTGCT
TTTTAATATGCTGTCTAGGTTTGCCATAGCTTTACTACCAAGGAGCAAGC
GTCTTTGAATTTCATGACTGCAGTCACCATCTGCGGTGATCTTGGAGCCC
AAGAAAATAAAATCTGTCACTGCTTCCATTTCTTCCCCTTCGATTTGCCA
GGAAGTGATGGGACCAGATGCCATGATGTTCGGTTTTTGAATGTTGAGTT
TCAAGCCAGCTTTTGCACTCTCCTCTTTCACCCTCATCAAGAGGCTCTTG
AGTTCCTCTTCACTCTTTGCCATTAGGGTGGTGTCATCTGCATATCTGAG
GTTGTTGATATTTCTCCTGGCAATCTTAACTCCAGCTTGTGATTCATCCA
GTCTGGTGTTTCTCATGATGTAATCTGCAAATAAGTTGAATAAGCAGGGT
GACAAAATACAGCCTTGTCATACCCCTTTCCCAATTTTGAACCAATTGGT
TGTTCCATGTCCGGTTGTAACTGTTGCTTCTTGACCCGCATACAGGTTTC
TTAGGAGACAGGTGAGGTACTCCCATCTCTTGAAGAATTTGCCACAGTTT
GTTGTGATCTACACAATCAAAGGCTTTAGCATAGTCAATGAAGCAGAAGT
AGATGTTTTTCTGGAACTTTCTTGCTTTCTCCAAGATCCAGTGAATCTGA
TCTCTAGTTCCTCTGCCTCTTCAAAACCCATCTTGCACTTCTGGTAGTTC
TCGATTCACATATTGCTGAAGCGTAGCTTGTAGGATTTTGAGCATCACCT
TGCTAGCATGTGAAATGAGTGCAATTGTACAATACTTTGAAGATTCTTTG
GCATTGCCCTTCTTTGTAATTGGAAGATAAACTGACCTTTTCCAGTCTTG
TGGTCACTGTTGAGTTTTCCAAATTTGTTAGCATATTGAGTGCAGCACTT
TAACAGCAGCATCTTTTAGGATTTTAAATAGCTCAGCTAGAATACTGTCA
TCTCTGCTAGCTTTGTTGTTAGTAATGCTTACTAAGTAAGGCCCACTTGA
CTTCACTCTCTAGGATGTCCGGCTCAATGTCAGTGACCACACCATCATGT
TGATCAGGGACATTAAGATCTTTCTTGTATAGTTTTTCTGTGTATTCTTG
CCACCTCTTCTTAATCTCTTCTGCTTCTGTTAGGTCCCTGCCT
>snake_contigs.fa.43
CTTTGCACAAAACATTCCCTTGATATCTCCAGTTTTCTTGAAGAGATCTC
TAGTCTTCCCCATTCTATTGTTGTCCTTGATTTCTTTGCATTGTTCATTT
AAGAAAGCCTTCTTATCTCTCCTTGCTATTCTCTGGAAATCTGCATTCAG
TTGCTTATATCTTTCCCTTTCTCCCTTGCCTTTTGCTCTCCTTCTTTCCT
CAGCTATTTGTAAAGCCTCCTCAGACAGCCACTTTGCTTTCTTGCATTTC
TTTTTCTTTAGGATGGTTTGAGTTGTTGCCTTCTGTATAATGTTACGAAC
CTCCGTCCATAGTTCTTCAGGTACTCTGTCTACCAGATCTAATCCTTTAA
ATCTATTCCTCGCCTCCACTGTATATTCATAAGGGATATGATTCAGGTCA
TACCTGAATGGTCTAGTGGTTTTCCCTACGTTCTTCAATTTGAGCCTAAA
TTTTGCGATAAGAAGCTCATGATCTGAGCCACAGTCAGCTTCAGGCCTTG
TTTTTATTGACTGTATAGAGCTTCTCCATCTTTGGCTGCAAAGGACATAA
TCAATCTGATTTCAATATTGACCATCTGGTGATGTCCATGTGTAGAATTG
TCTCTTGTGTTGTTGAAAAAGAGTGTTTGCTATGACCAGCGTGTTCTCTT
GACAAAACTCTATTAGCCTTAGCCCTGCTTCAATTTCTACTCCAAGGCTG
AACTTGCCTGTTATTCCAGTTATTTCTTGACTTCCTACTTTAGCATTCCA
GTCCCCTATGATAAAAAGGACATCTTTTTTTGGTGTGAGTTCTAGAAGGT
GTTGTAGGTCTTCATAGAGCTGGTCAATTTCAGCTTCTTTGGCATCAGTG
GTTGGGACATAGACTTGGATTACTGTGATGTTGAATGGTTTGCCTTGGAT
TCCAACTGAGATCATTCTGTCGTTTTTGAGGTTGTACCCCAGTACTGCTT
TTCCCACTCTTTTATTGACTATGAGGGCTACTCTATTTCTTCTAAAGGAT
TCTTGCCCACAGTAGTAGATATAATGGTCACCTGAGTTAAATTCATCCAT
TCCCATCCATTTTAGTTCGCTGATTCCCAAGATGTCGATGTTCAATCTTG
CCATCTCATGTTTGACCACATCCAGCTTACCTTGATTCATAGATCTTACA
TTCCAGGTTCATATGCAATATTGTTCTTTACAGCATTGGACTTTCCTTTC
ACTTCCAGCCACTTCACTCTTTCTGGAGCTACTTGGAATTGCCCTCCGCT
CTTCCCCAGTAGCATATTGGACACCTTCCAACCTGAGGGGCTCCTCTTCT
GGCATCATATCTTTTAGCCTTTTGATACTGTCCCTGGGGTTTTCTTGGTA
GGGATACTGGAGTGGATTGCCATTTCCTTCTCCAGTGGACCATGTTTTGT
CAGAACTCTCCACCGGGACCTGTCTGTCTTGAGTGGCCCTGCACAGCATA
GCTAAGTTACGCAAGCCCCTTTGCCACAACAAGGCAGTAATCCATGAAGG
GGACTAGCACGCAATGCCGTGTTGCAAATATAAAAAGGGCAGAGTTTGTG
ATACAACACACATTTGATCATTTTCCCTCAAATGCCGCCTCTGCAGGTGC
CCACAGCAAGTTTTTCAATGGGAAAATAAAGCTACACTTAAAAAAACAAA
CTACCTTTGCAGTGGTTTTAAATACATATATGATATCTGAATTGGAAATA
AATCAGTTCAGTTCTCCAACATTACTGTCATTGTGAAGACATGAAAATAT
CTTCTGGAATTGCTTTTGAACTGGTTCAGAATCTTATGATGAAGAACTCT
TATTTTATTTTCATTTTACAGTCTTTTTATCATTGTTGCTATTGTTTTAC
TATGTTCTATAATTTAAAATTGTAACTGCTTAGAAAGAGTTAATTCATAC
ATCTTTGAAACAAATGAGAGCATATAAGAGATTCAATTACGTTAAAAATA
ATCAATCAATCAAATCTTAATTTTTTTAAAAAAAATTAAAAGATTCAATT
ATGTCCTCTGAAATTCCTTCTCATCTTCATCCCCCTTCCCCCATTTATTT
ATCTATTGGCCTTCTACACTTATGGGTTTCACAAAGGCTCCCAGCAGTTT
TTTGCATACATAATGCGATCAAACATCCATGACAATCTATATCAAATAAA
ATTAAACTGTCCACACAATAAGTAATGAAAATGGTTTCATACAATAACCA
GGGCATCCTAACACAATTAGCAGCCCATATCATCTAATTAATCACCCAAG
ACCCTCTGGAAGAGTTCTGGTTCTGGAAAGCAGGCAGCGATAGAGGTAAG
TCTTATTCCTGGCAGCAATGTTTTGTAGGAAAAGGTTTTGCAGCCAAGGC
TTTTGCAAGCTGCCTCTTGACTTTACCAGAAAAAAAATATGCAGTTTATC
ATCTGCAAAAGAGAATCAGTTATAGTCTAATGTGCTTATGAACAGTTAAT
GACAGGAAAATGAAGAATGAACAGCTCTATGGAGTCCTGTCTATCAGTCT
AATTGTTCTGGAATAGTCATAAACAGAAAAATGTTAGATAAAATTACTGG
CCTTGAAGAAAGGGACAGTCATCTGAATGACATCAGGGATAGCATCTGTT
TTATATGATTTTTATCTTTATGTGTTATGTTCAAGAAATATATGCAACAA
AAGCATCCTTTTAGATGATGACAGCATCATCTCCTGAGTGGCAGCTGGGT
TAACATTGAGATGGTCCAGCTGCACTGGGAGATAGACCACAAGTTCCCCA
ACCTGAAGAATGCAGATTCTATGGGAAAAGCCACACTATCATCCCCTACT
GAGGTTGACTGGTTCTTAAACCATTGTCCTAGCAGTGAGGGAGCCATTTA
CGGAAAAGCATGCAAATAGGGTAATGTCTAAAGGCCCCACCATTACTCAC
ACCAACTGAGTGACGAAAAATGGGTCAGACATTTTAAAGTTTTCCCTTTA
TTCATTAGTTTTCATCAAATAACTAAAAGCAACTCAAACCAAATGTTGGC
ATGATTCATAGACTAAGCAATTCCAAAGGCCTTCTTCCCATAAGGCTTTC
TTTTTGAAGTTAAATAAAATCGCTACAATGTGGTATTTAGGTTTGTTGTA
AGAGTGTGCGTGTGGAGAAAGGGAGCCAAAGACATGCTAAGTCAGCTTTC
ACCCAACTTGGCCACTCTGGAGAACATCTCCTTGGCACTGACCCTGACAT
CATCCTGCAAGGCTGTTTGGTGTTCTGCTGTTTTGATTAATTATGTTGGT
GCTTATGACTGTTCTCATTACTGATTTTATATTTCTCTTCATGAGCAGTT
TTAATTCTACACTTGGACAGTTTTAATTAATTTGAGCTATATATGTTGTA
ATCCTGCATGAGGCACTCCAGATTCAGTCATATGTGAACTTAATAAGTAA
GCAAATAAATAAACAGCTCTCAGAATTGCAGTCAGTATGACCATTGCTGA
GAACTGTAGATGCTGAAGTCTATATACCTGGAAGACACCAAATTAAGGAA
AACTTTATTAAGTAATAGCTTCTCAATTTGATGAAAAGAATTGTGTGTGT
GTGTGTGTGTGTGTGTGTATGCTTTAATGTATCTCTGTCTTGCACTTCTC
TTTTTCTCCCTTTCTCATCCCTATAATTACGTATTTCATTTTTGGCATTC
ATGAATTGTGCTTTCTCCATAAGGAACCATATGGAAGAGAAGACATTTTA
TAATACCTGCTCTTTCGTCAATAACTAGTAGGGAAACTAGTAGGGACAGT
CTCCTTGCATTGATTTTATTGCTTTCTTATTGCATTAATACCCCAATTTA
ACAGACTGATGGTAGGGAAGGATGTCCATTAAAATCAAATCACTGTTAAA
GCTCATAAACTTTGTATACTTCCAATTATCATAAAATCCCGAAATAGATG
CACAATGAGCAATTATGCTCATGCTTATATTATATAAGCAATTATGCAAA
AGGAATGAACTATATTTCTCTACATCCATAGTGCAGTCTTACCAGCATTC
TTAAGCAAACAAATCTCCTAAACTGGTTTACATTTACTATTAGATTTTTT
AAAAAAAGAAAATGAAAAAAAGCCTAGTGTCATGAGAAAAAAAACTGGGA
TCCAATTCAATTAATTAAGCTCGTCCGTGCTTCTTAATTTGTAACTTTAA
ATTCTTATAATCTTAATTTATAAAGTTTATATTATAAAATTCTTTATAAT
CTTAATTTATAAGAAGGGGTCCTAAAGTTCATCCAGCCCAGTGTTTCTCA
ACTTTAACAATATTAATTGTTGATTAACAATATTAACAATAAAGTTTCTC
AACTTTACAATATTAAAGTTACTGATGTAGTCGAAGTCCTTGCACAGTGC
ACTGCTGTAGGGAACAGAGTGTTGCTTATACTTGGAGTTCTGGATTTAAA
TAACTTCCTCTTAGCTACAATAACTGAGAATGTAATGTTATGTATTACTT
TTTTGGGAGCATAACATTCACAAAATGGCTGCCATAAAGGCCTCCCTATT
TATAAAGTTCAACCATGCTGGGCATGATTAGTCACAAAATTCTCTGTTAT
GGGAAGGGTTATTGATAAGGTTACTCCCTCCAATTTGTCTAGATTTCAGA
TTGCTTCCTAATATCCAAATTAATATTTATATTTTTTTTCTTAGGGAAAT
GGTTGTGCTCTCAAACTAAGCTGTCTCTGGATTAAAATCATTTTTTAAAC
AATTTTCTAAGAGCGCATAGGTATCCTCTGTGATGTCAGGGGCATATATG
GAAATAAAAGTAATATTAGCCACCATTTTGTTTTTATTATGCCAATAGCT
TCCCATTTAATTTTATCATAAATTTAACAAATTCTTTTCAAAATTAAAGA
TGTCAGCAAATAAAAATACTGTGAATTCTTTGGTAGGAGGGAATCTTTAT
ATTTTAAAGACAATTTCTTTAATTTTTGATCATTAAAAAAGAGGTATTTT
AAAAAAAAAAAACTGGATCAGCTGAAAATAAACTGAAAACTGAATACAAA
AATGAGAAAAGTAGGGCTTGCTAGCCTTTTAAAAAAATGTGAGTAATTGA
TTTTTTTTCAGGTTTGTCCCAAAATATTTTTAAAAGTACATTGTTCTTAA
CAGTGATGAAGCTGACATGTCCAACATATCTGTTTTCAGTGCTGTGGTTT
TTCCTAGTCTTAGCTATTTGCATTGCAGATAAAAAATAAACTGGTGAAGA
GACAGTATAAATAGAAATCCTATGATTTTACTATCCTTACAGAAACCCAA
GTACAGCTAATATATTTTCAGCTGGTGCCTCTCTGTCTTTTGCTTTAAAA
ACAAAGTTATTGGTCAGATACAGAATTCAGAATAGTCCATGTTCAGAAAG
AGGAACCTGCCAATCCTAGACTAATGCTGAGATATTAAGGACATCCACAA
GGTACCAATCAAAGAAAATATCTGTAGCTCAGAGTTGAACTGAGGAGTCC
TTGGTGCTCTCTGAGCCTTGTTGTTTTCTTGCAGATGTTTCCTTGCCAGA
CTAGGCAACATCTTCAGTGACAGCACATTTAGCAACCTATAAACCAATTC
ACTCAAAAGACTGAGTAGTATAGATTGGCTCTCAAAAAATGTTGGGAACA
ACCCCTGGACTCGAACACTGACACAGAGGTGCAAAAAGATAAATTAAAAA
AAAAAATCCCACCCTATAATTATCTCCATCTTAAAGTTGCGCAGAAGATC
ATGCATGGACCACATCATAAGTACACTTAATACAATGGACTGAGGAGTGC
TTTTCTAGCATACCCATGCTCAGACACAGCTAATTCATCATCCCAGGTTA
ACTCAGGGTAGTATAGCTCCTCCTCAAGCCAGGAAACATCAATTCACTTA
TCAGTTTCAAGGGAAAGTAAGAAAAAGCAGCACAGTTGTGTTAAGTACCA
TTCTTTGGCCTTCAGAGCTAAAATCCAGAGCAGGTACACTGAAATGAATT
CAGGCCTTATCTGAAAGTCAGTAATATTTCCTTTATTCTAGGGAGAGTTC
ACATACAACATTTGAAATCCACAGTTCTGGTACTAACGCCAATTAAATTA
GGTCTCTCTCTATACCTCAGTACTTTAGTTATTTGAATAGGCTTCACTAT
TCACTATAATTTAGGCTTCACTGCCCAAAGCAATGATGCCAACAGGTGTT
GGCATTGCATACAGTCCTGTGCTATAGTGTTCCAACTAGGTCCAAGGTTT
TTCCATATTTTATCTCTCTATCTCATAACTGGCCAAGCATCTAAAGTTGT
GGGGCCACCAGTATTTTTTGTTTCAGGCCTATCTGTTGCCTTGTATGGTA
GGACATGTCCTGCCTATTTGTATTTTCATTTTTATACCACTTTGAGGAGA
TCTTTAAAGTTGGTTCTATGGCAGATTTCTGCATTCTGGACCCCATTTCT
TCAACCTCCCAGTAATTCCATTGTTAACATTTTCTTTTTTGTACATATTA
ACAAGATAAGCAACTTCCTAAAGTCATGTGGAGTCTTTATATTCATTTCT
CCTTTATATCTGGAAATTGGAGGCAAGAGCTTTGTGAGTGACATTCAGAA
GACTGCTCTTCATTGCAGTGTGAAAATCAACTTATGAGAGAAGAGAAGAT
CTTAAAAACTGGTTCCCCATAGACTGCTATGAAACCAGATCATCCTTTCT
TTTGACTGAAAAGTATTTAATATTCCAATGGGCAAAACAATATACATTCT
TTGGAATTCGATATTACTTGATGCAAGAGTCTCTCTCTCTCCCCCCCC
>snake_contigs.fa.44
ACACTGACACCCAGTGGGAGGTTGACTAAATGACTGCTACCTATTTTAAT
TGTATGTGTGCTTAAGAGAGTCACCTATTAACAGATAGATGACATGGCAT
CAGTGTACACCTACCTTGCCTGCTCTAATCATTGATTGTTTTTTTCATTC
TCCTTACAAAGGGTTAATCATAATCTCTGAAGCCCTAAATAGCTTAAAGA
CGGCCTATCTGAGAGATGAGCTGGTTTGTAATGAACCTGTTTAAACTATA
ATATCTGCAGAAGTTATTTTGGAAGCATCCCTACTTGAAGAGGCCCAAGG
GTCCATTCTGAAGGAGGGAAAATTAGAGGAAGTCGTCCCAGCCACACATA
GAGAGTCCCATATAAAGCATGATTCAGCATTTGAAAGGATTGCTTGCATC
ATAACTTTTAATTCAAAACATGAAAACAAATCAATTAAAATATGACTCCA
AGATTTATTTCAGTAGAGTAGGGCTGGGCTTCACACACTTTCATGTATAC
TGGACATTAATGGTAAAAAGAATCCCTCCTCACTAGGGCTTTTGACTAAA
CAAATGAAGATTGACTCATGTACAAAGTACAACAGACAAAAAACAATAAA
ATACATTGACAAATGGGATAATGGGAAGGAAATGTGGTGGAGAGGTAATT
CAAGTGAGAATTCTGTCCCAGTGTCCTTGAGAGTCTTAACAACACACAGG
TTGGCCCCCACTTTTGGAAATTAAATAAAGAGACTTCTCATGTGAAATTC
CCAAACCAGAGGACACGTTCCCTTTGAATGTGCCCCACCTTTCTATTCAT
AAATCCAGAGACATATTTTTAATTTAGTCATATAAGATGTTACAGTAATT
TTTCATAGCTTTAAAATATAATTTTATATTTAAATTTTATACTTAAAGCA
CCCAGAGTCACTTTTATAGTGAGATGGGTGGTGTATAAATTATAATAATA
ATAATAATAATAATAATAAATAATAATAATAATCATGAAAGACAACAGAA
AAGCCAAGAGACCAGAGCACCTCCCTGCCAGCAATCAACACCTAGATAGG
CAAAGATTAACATCCAGCAACCTTCACCCAGATCAGCAAAGATTAACATC
CAGCAACCTTCACCCAGATCAGCAAAGGTCAACACCTAGTAACCTTCAcc
cagatcagcaaaggttaaCACCCAGTAACCTTCACCCAGATCAGCAAAGG
TTAACACCCAGCAACCTTCACCCAGATCAGCAAAGATTAACACCAGGACT
AGTATTGAACAACACAATAGACCCTAATCAAAGGACTATTAACACAGCCC
AAGGTGAGAACAATACCCCCACCAACACAAGCAAAACAACCACAGTATAT
AAACAGAAAGCAAAGCCCAATCCCCTTTTGCACTGAAGGTGTTGCCTAGC
CGGGCAATGAAACGTCTGCAAGAAAACCACAAGGCTCAGAGAGCACCAAG
AACTCCACAGGTCAATCCTGAGCTACAAGGATTCGCATCAATAGGTACAA
GCTTCATTTTGGCACATCTGCCCAAGGAGGCTATGTGTCCTACTTTACTG
CCTACTTTACTTGGGCAGATCTCTATACGAAGATGCCTTCTCTTGGAAGA
GCTACCAAAGCTAATCTGGTCTGAAGATATAGAACCACAAGAAGCGTAAG
GGTTAAGTCTGCTTCTGCCTCTGAAAACAAAACTGACTCGGAGTCAGAGG
GGGAAAACAAAACTTATCAGGAAAATCAGGCAGAAAGTAAACCAGGAAGT
GACTCAGCAGGGCAGGAGAAATCGCAGCCTTTGATTGGCCAAATTTCAGA
GGAAGAAATGAAGCCTCCAATCAGGGCTAGGGACAGAACAACTGAGAAGC
ATGCGAAGGAAAAAGAAGCCTGATTGGCTGCAAAAGGTAAAAGGCGCAAA
TGGGAGAGAATAAAACAGGAGAGGCACGCTGGCAACCAGCTGCCAGGGAC
AACCGATCTGACAAGCTCTCAGTGCCTGAAGACGAGTCCTTACTGGTTCC
TGAAGCCTTGCCTGCAGCCTCCTTGGAATCAGCATCAGCATCTTCTACCT
CCATGGACTTGCTTTCTACAACCTCCTCAGCCAGTTCCCACCCTGCTGCT
CCCACAGAGCCTTGGATAGCCCGAGCTGCCAGCCAAGACACACCTCTGCT
TTGTGGTTCAGCCTCACATCCAGTGCATCATCTAGCCTCTTGGATCCAGT
CCAGCCTAGCTTTGAGAATCCAGTCCAGCCTAGCTTCGTGAATCCACTCC
AGTCTAGCCTCATGAATCCAGTCCAGCCTAGTCTTGTGAATCCAGCCTGG
CCTAACTTCATGGAAGCAGTTCAGTCCAGTCTCATGAGTCCAGCCCAGCC
CAGCCTAGTAGATCCAGTCCAGCCCAGGTTTGTGAGTCCAGCCCAGCCCA
ACATTGCAGATCTGGTCCAGCCTAGCCCAGATGTGCCAGACCAGACATGT
CCAGCATATCCAGTCCAATCCAGCTTCCGGAGTCCAGCCCAGCTGAACCC
TGCAGCATCTGCCCAGTCCTGCTGCACAGCATCAGTGCAGCCTGCCCTTG
GTTTTTCCTTGGGACCTGTGGCCTCGAGGAAGGAATTAGCTGAACTCTGC
CTAGCTATATTATCCAGAACTTCCACAGAGCCTGATGAAGTAACCTTGCC
TCAGTTGTCTCCACTGCCCGGTTGGGTCAAGTGAATTGTGCTTCTAAGAG
AAGGACCGCAATTTATGTATATAGTTTTATTTTAAATAAAATTATATTAT
TCAAACTCCTGGCCTCCTCATAGTCTGAACAGGACAAGAAGCCAGCAGGA
GCCTTGAGGTTGCCTGTCAACAGTTGGTACTACCTTCCCCTACCTGATAA
CCTCCAGATCTGCTTGAGGTTACAACTCCCAGAAATCTCTACAGGTAGTC
CTCACTTAATGACCATTTGTTTAGTGATGGTTCAGACTTACAATGGTACT
GAAAAAACTGACTTACAACTGGTGCTCACGTTTGTGACCATCACAGTGTC
CCCGCAGTCACGTGATCATGATTTAGGTGCTTGGCAACCTGTTCGCATTT
TTAACCATTGCAGCATCCCATGGTCGCATGATCACCATTTTCTTAAGTTT
CAAGCAAAGATAAAAGCTACAGAAAAAGAAAAAACTACAAAGGAAAAAAA
AAAGAAAAAACTTAAAAAGTGTAGAAACACAAGAATTTTTTTTTCAAAAT
TACAAAAAGTGGTGACCTCCTACTTTTAATAGCAAGGATATATAAAAAAT
TTCCATAATCAGTCCCTTACTCTATATTAAACCAAAATCATATTATTTCT
ATAAATCATTCCATTGGCATATTATAAAAATCACTAAATTTAGACAGGCC
CCCTCGCTCCTGGAATTCTGTAAAAAACTAAAAACCTGGTTTTGCCAACA
GGCCTGGAATGAGAGGGGGAATAGTCATTCCTGCCCTAGAATGAACCTAG
AATAGCCCTTATGCTCGCAGACTGACAGAACTTTTAGCCATCTGGATTTT
ATTCTATTTCTATTTCTATTTCTATTTCTATTTCTATTTCTATTTCTATT
TCTATTTCTATTTTTATTGTTATTTATATTTATATTTATATTTATATTTT
TATTGTATTTGTAATTTGTATTGATTTTTAATTGTGAACTTATTGTAAAC
CACCCAGAGTCCCCCCTTTGGGGGGAGATGGGCAGTGATAAAAAATAAAT
AAATAAATAAATAAATAAATAAATAAATACAGTTGCTCCCTCCCTCCTCC
TACTATTCTATACATTCCTGTGTACTATAATAAAGATCAAACTAAAAAAC
ATATAAATTGTCTGCCATTGTAGTTGATAATATAACAGTTTTAATAATCT
TAATATTAAACCCAAAACCATCCAGATAGACTTTTTTTTATTATACCTTA
ATAATCTTAATCCAAATCGTTAAAGATAAATGAAATCAGCCAAACCCTGA
AAGCAGTCCAGATAAATATTCCTTAACTGTTAACCCACTTCAAAATAAAC
TAGAGAATTTACATATCCCCACAATGCACATAGGGCTTTTTTCTTAAAAA
AATCAAACAGCCCAACTGCCCCCCTCAAAAACTCTGACTTCTCTTCAGGG
GACCTCCCATACATAATAACCCCTTCTTTTCCATGGCATTTCATCAGAAG
ATCAATTTCACTTATGGCTTGCAATTCAATCTTTCCCTTTAATTTCTTCA
GTTCAACTATCTGATCTTCAACCAGCATTTCAACAGAAGTCCCAATCTCA
CTCTTAGAAGAGATGTTTCTGCCGCTGTTAAATTCCTTAGTTTCATCCAC
AACATCTCCAGCCAGATGACACATTTCAGACATCATGTTTTCCACAATGT
CCTGATTGTCTTGCATAAAAACTTGGAAGGAATCAGAAAGTATCTGTTTA
AAATCTTGTTGAAAGTCAGAGAAAGTCTGTTTAAAATCCTCCATGTCTTA
AGCAGCAGATTATGGCACTCCCTAGGAGCTTAACCAGCAAAAATTGAAGA
TATGAAAGAATTCTGAAATCTGTTTGCACAAGTGAAAATGAGATATGCAG
ACAGTTCCCCAGGGAAAGTAGAAACAGAAAACCGAAAGTTCAAAACAGCC
AATTCAACATATAGGAAAATGCTAATATCTTCAAATTTAGTACAAAAATA
CTTACAGGAAGACAATTATTTACTCTCAATCCTCCTTAATATTTGGAGGG
AAAACAAAGTCCAAAATTTAAAAAGATTTTTTTAAAATAAATAATCCCCA
AAATAACAATAAACACGTAGAGAACCTGCTTCTCCTTGTTGTAGAAAGTC
TCTCTTAGGGTATCCATACTTAAAATAAATATAAATTGGGTGAGTTAGAA
ATGGGGTGGCCAGTCTTAGTGTCCCTTTAAGGCTACAGCATGGCTTAGAA
ATGGTGATATCCCGCCCTTCCAGCTAGCTCTTGCCAGTCAAATGCAAACA
CTGTTTGCAATCTTCTGGCTACAAGCAGCCATCCAGAGGACAAATGTGGT
AATTCCAGGTGTTTTTCCAGAAAAACACTCCTGGGCTTCAAGAAAAGCCT
GCCTGAGTCTGAAAAAACTGCTGTGTTGTCAGTTCTGTCCGCCGAGCCTG
CGGGCACAGCTGTTCAGTCTGCCATGTCCCCACTGGAAGACCCACATGAT
CGCATTTTTCAACCTTCTCGGTTAGCTTCTAGCAAGCAAAATCAATGGTG
AACTGCATTATTTACTTAACAACAATGTGGTTTGCTCAATGACTGCCGCA
AAAAAGGTTGTAAAATTGGGTTGAATTTGCTTAATGACCATTTTGCTTAG
CAACCAAAATTCCAGTCTCAGCTCTGGTCGTTAAGTGAGGACTATCTGTA
GCAGGCTTGGGGAAGACTAAGAGCTTCTCCACATTTCCAGTTTGCACTTT
TGTCATCTCCATGATGTTGATTTATATATAGGCTTAA
>snake_contigs.fa.45
ATATGAACACTGAATGAAAAACTTAGAATAAAAAATAGTATCCTAATCCT
AATAATAGAATCATAATCCAAATAACTGTACATGGGATTTTAGCTTACTT
CAGAAGGTACTAATTAGACAACACAGCTATTAAATAAATTGTGAAAACAA
TAATTCAAGGCAATAAAAATTAGCTTGCCAAAACTAGAAAACTGCTACCT
GAACTTCACAGAATTTGAATTATTAATAATTTAAAAATTGCAACAGGGGT
ATTTTTGTTATTTCTGATCCTTAATAAGTTTTGTTCTATCACATTGGTTA
ATACTTGTCAGTTTTACAGCCAATTGAGAGCACAAAGAGGCAGCTGACAG
TGGTAGTCCAATAATAATATGTTCTATGTCTGCCTGGACATTTGATATAG
AGCCTGGAAATCACTAAAAATAAGCTCTCATGACATGTGGGACCAGAAAA
TCAGGCAATTTTTGTTGGAGTGGATTGGACCCTAAAGAATTATAAAAAAA
AATAGCTTTTTCTCTTCCATCTTGATTTGTTTTTTATCACTGAAAGTCCA
TGTAGGCTGAATCAAACAATTTATGACAAATCTATTATTTGTGCAGTGCA
GAAGCATTCATAAATGGATCCTGAAGTATTGTTTCTGTAGCTTCATGAAA
CAATTATCTACCTACCTACCTACCTAAAATCACCTCTTTGTTTTTAATTA
AATACTTAATCCTAAAGTTAATAAAACATAGTTGGGATTATTATAATACC
AATATTTTGGTTGCAGCAAGATTGAGTAGGATCGGATCTAAAAACAATGT
TTTTAGAAATAGATAAGACAAATTAGTGACTCTACTAGTACTAGGACCCT
AAATAGGGCATTTCAGGGATGGTGTAATATGAGGTGGATTGGTTTGGAGC
TATAGCATCAAAGCCCAACCATTTCCCCAACATGTGGTTGAGGATTACAT
AACTGATTTGTTCCTGTTAGTGCTAGTAAGGGAGATTTAAAAAAAATTAA
AAGATTCAGAGTGCTAAAAAGGGAGGGACACTTAATTTACCTTTCATTAG
CACTTGAGACTTCCTTGAACAAGCAATTACTTTTTCTCTAGCTCTATAAT
ATATTCGCCTATTCCTTTTTTTTTTTTTT
>snake_contigs.fa.46
AATGGTGTGTGTGTGCTGAAGATAGATATAAAAATTAGATTTCATTGGGC
ATTACTGAAACTAAATCTAAAGAACAATAGGTTGGGGAAGGCTGTTATAA
AATAGCTGTTCTGTGGTGCTATTACAGCAATGGAGCTAAACATTTCATTC
ACATTTCTGCTGAGTAGGATCTTTCAAACAGTAGTTCTCTTGTTGATAAT
TGCCTAATTAGTTTCATTATAACTTGCTAAGTTAGCTAAATTCTGAAACC
ATTCTTACTCTGTTGTGTTTATTAATTCATATGTGAATAATGGAAAGATA
TTTTATTCTTGATTTTAGGGTGTCTCAGATGTTTAAAAATAGGTTTTTTA
TATGCCATACTACATTTGCTTAGACCTCAATTCCGATATCATTTCTTTGC
CCATGATCCTATAATGTAATGTATGGGATTAGCTTTGATATGGCCCAAAT
AGGAAACAGCACTTAGCCAATCTTGGCTGACTGAAAATCTAAGCATATTG
GACTAGATTAGTAGTTATATGGGACACCACAAAGTAGCCAACTATTACTT
ATACCATTATCTCACTTTGTCACAACAAAGGATAGCACTTAGCAGATGTA
TAGCTGATCTTGAAAATAGCTAGGCAGAATTAGATTTGGCTGATGCTTGG
ATGAAAGACCACTAAGAAATGCCACAGCTGTAGCTTAGATTGGGAAATAA
TAATAAAATATTCTGGACAAATGCAGAGCCAACATACTTCACACTGCTGC
CCCCCCCCAAAAAAAAACCCTATATAGATAGGCCCATGCAATCACTAGGA
ACTGACCTTGACTCAGATACTTTTTTTTGTGTGTGTGTGTTTCTATGGGT
GAGGAATAGAGAACATTTGGAGACTTTTTCTTTTCTTAATCAGCACTGGG
TAAGTGTGCCACAACTCTCCTATCCCTTCCTTGCCTGCCTTTTTTCCCCC
CATTCCTGCTACAGGCAATCAGGATTGAGTATGATAAGGTGACATGTTAT
ACTAACAGTTGAGGATAGGAAAATTGAAAAACATTAGAAAGGGGGAAGGA
AGAGTATGTTTGGATGTCCAAAATCCAACAGAAACATTCTGCACTGCTGC
ATGTTGTTGCAAATCCTCATCATGGCTTACAGTTGAGAACTTTATCTTCC
TTTTAATTCTCAAGAGTTTGAGTTTCCACAAACTTGTTACCTGACTGTCA
GGTAGTTTGTGGGATGTTTCTTAAAGAGAAAGAAAGCTAAAAATGTGTCA
GTTTTAAGGCATTGTTCACCAATATAACCACCAATGTCAGCTCCTCCAAG
TGTTGATGGAGAAAAAACCTATGGCAATAGCAAGATACATGAAAAGCCAA
ATGGTCACCAGCACTACAAGAAGTTGAGCCTAGATCCTCTACTGCAAACA
GCAGGCAAACTGTTGACACTGAAACTTCAGAGCTGCTCCTCCTCTAGGCC
TGGCAACCTGCAAGGATAAAACCACCTGCTAATTGCTAGAAACAACAAAC
AGAGAGTCTTAAGGACACGCCAAAGAAAGCATGGACTGTTTTGTGGACTT
GTACTATTTGTTGGCATCATCGTTTCGGGTAGTGAACCTACTCAAATGAC
TATGACAACCAAAATGCGTCTGGTGAAGTGAATTGTCATTCACAAAAGCT
TATGCCTTTTAATAAAATTTGTTAGTCGGAGAAGGATTACCAGACTCCTG
ATCTTTTATGACAATCAAGTAATCAAAGTAAGTAATGGCAAATATAAGTT
GCCACAAAGTTATGAAGAGTTGAACATTCCTGTTCAGGATTCTGAAAAGT
GAACCATAACTTTATTTATCTGCTGAACCACCAGAGGAAGGGTAAATACA
GAATAACACTACATTATGTTAATCCAGTTTTGTAGTGTGTATACTCTTCC
CCTGGGTTCAAGTTTAAAGAGTAATAACAAAAAGGATAGAAAGTGTGCAG
AGAACGGCAAGAAAGATGGTAAGAGCCTTGGAAGCTAAATCCTGTGATGA
GTATGAAGAGCGATTAAAAGAACTTAGCCTAAAGAAGAGAAGGCTAAGGA
GAGAAATGATAACAAACTTCCAGAACATGAAGAGATTTCACAGGACATTG
GGTGTGGATTTATTCTCTGTAGCATCTGAGTGTAAGACAAGAACCAATGG
GTGCAAGCCTTATTCCTATAAGGAGGAATTTCCTGACTGGGAGAACTATG
AAGCAGTAGAACAGCCTGCTTCTTGAAGTTTTGGGTCCTCCATCACTGGA
ATTATTCAGGAAAAGATTGGACAGCCATTTGTCTGGGATGAAATAAGGAT
CCCTGCCCTGGGATGAAGGCTGGAGTAAAACACCACTAATATCTTTCCAA
TCCTATGATTCTATTAAGCAATGTCCTACATTTCAGTGTTTCTCAAACTT
AGGAACTTTAAATTAGGTGGACTTCAACTCTCAGAATTCCCCCAACAGCA
TGCTGGCTGGGGAATTCTGGGGGTTGAAGTCCATGCATCTTAAAGTTTCT
GAGGTCGAGGACCACTGCTATATTTAAATACAAATATAACGTAAAATTAT
TGTTGACCATTGGAAAATTTATAAATTCTGTATTGGAGAGAGATATTTAC
TAGACTAACTGGTTACAAAAATAGTTTACAATTAAAAGTGTTCAGCACTT
ACATTGTTGTAGGGTCAAGAGCAGCAGTTCATAAAGTGGATAAAATCTTG
CATTAAATAATTTGTAAAATTTACAGTATTCAAGGTCATTCTGGACACAA
AACAAACTTTTGATAAAGGGCAGTCTGTCAGTCACAAAAAGTGGGCTAAG
ATCAGGATGCCTTTTATACAATTCCCTCATGCTACGGAATTGATGAATAA
CCCTGAACAAGTGAACATAATCTTTGGTTTACTTCTCCATCTTTAAGGCA
CTGTTTGTCACAGGGAAATTATTAAGATTGATGCAGAGAGTATGATTATT
TGAAGTACAACATAGCTTTTAGAATTACAGAATTAGCAGCTATTAATTAC
CTAAAACATAGTCATGCTAGCATCTAAAGCCAAAAAGAAATAAATATAAT
AAAATAATTTATTAGGCACATCTGCTAAACTGCTCACAGCAAGAGAACTT
GTAGCTTAATTGCTCCTTGTATGGCACTGGATTTATGGGTAGTCTTCTGG
CCTCAGTTTCAAATGGAGGAAGCCCTGCCTCAGGCACTGAGTGCATTGCA
CAAGGAACATAGGTAACATTATTCAGCTGTGTCAAATTAATGCTTCTATC
ATGGGACCAGAGAGCATAATGAGGGAAGACTAAGGACATTAAGGAGAGCT
AGTCCTTCAGTAGGACATCCCTTCAGATTTCATCTTATCCACAAAGAAAA
ATATTATCATTTCTCTTCATAAATTGAAAACTGTGTGTTGTAAATTAGCT
TTGGGAAGCTGTATGATGAGAAGATATTCTTTGCTGTTATGGCTTACTGG
TTTTCTTTTCTCCCTTGTTGCTGAGGTGGTTTAATAAATATGAGAACTCC
TTACAGCATAATTATGCAATAGAAACAGAATATACACAAATGTATGCATA
AAATATTATTTGGAAGACTTGAAAGGGAAATTGGTTTTTCTCATGATAAC
ATCTAATGAAGGGATTAGAAGCTTGTGCCACAGTTACATGTTCATTTCAT
TAAGCACTGCAGGAAAGACAGCCTCTTTACAAAAAGCCTGTTCTGCTATA
AGTTTGGGTGGCATGTGAGAATATTAAATGAATAATAATAATAATAATAA
TAATAATAATAGTAGAAAGGGTTTTTTTTCAACTCCACACTATACTTGTT
TGTAACTACTGTGGTCCATAAACTGTTTTTATAGATGAGGATGAGGATGA
GGATGAGGATGAGGATGAGGATGAGGATGAGGAAGAAGAAGAAGAAGAAG
AAGAAGAAGAAGAAGAAGAAGAAGAAGAAGAAACCTGCACCCAAAATAAC
AAATACTTATCCTTTGCTGTAGGAACACAATTTACTGATTCTCCTCAACT
TGTAATAAGTAGCTATTTATAATGAAATCAGGAAACACTCACTGACCATG
CATATCTCATGCTCAAAAATAGGAGATTTTTGTCATATATAAAAGTGATC
AGAATTTTCATGTTTATGTGTATTAAGGATCTTTAAATAAGAATTAACAG
CATAGGACACAAAACCAGACTCTTTTATTTTATCTGTTCTGGCTTTTTTG
TCTACATTCAATATCCCACATTCCTGAGCTTTGTTTTAGCTTTGTTTTAA
ATGAATTTAAAAACTTTGTTTTTAAATGAAAAAACAAAGCTTTGTTTTAA
ATGAATTGTTATTTATTTTTATTATTTATATATGCCACCCAACTCCCAAC
AATTCTGGGAGGTTTATAGATTTTAAAAGATTTTTTATATTTTTGCAAAC
AACCTTGCTGATATATTTCATCGTAAATGTGGTTAATGTCACTTGAGATC
CCTCCCTAAGAATTCCCGGATGAGCTTGTTTTTAGTAAATTTATGTTGTT
AAAACATTATACAGATATATTGTATAGTATCCAGTTTTATCTGAGTTTCA
CTCAACAGATATCTATGTAAGTTATTTGAATTAAGGGACATCACGACAGT
CTTACCCGGGCTCAGTAAATCACAGTTTACCAAACATTTAACCCCTTATT
CAACCTTTGGTTTGAGGATTCTCAGACATGACTTGGCTAGATTTGAATTG
TACTGTGGACAAGGATGAAGCTTTTAACACATCAGTTGATTGCCAGCTGC
AGAGCAAAAGATCAAAATCTTTTGTATATCTATGCACCAGAATTTAAACT
CTTGGCTTCTTCTTTCTGAGTAAACGCAGAAGTTCACCTGGGTGGCCTTG
GGTGAGATGTGCTTACATAACAGTTCTTGCTTGGGCAGCTTCAGCCCTTA
AACCACTTCCCTCACTAGATTTTCTTTCCCCTTGGAAGCTGGATGTATTA
AGTGCTTCTTCTTGACCTCTCTGGTTGTGGGTGGTTCTTTTGTTTTCTGG
CAGCTGGAGTTGAGGAGATCTATCCTGTCCTCTTCCTTCTCTTGACTAAG
GACAGCAAGAGGGAATTTCCATTTCTTCCAGTTCTTCATATTTCCCTCTA
TTTACTCTATTACAGAACTTTCATATAAGACCCATATAAATACTGGAAGT
ACAGTGAAGCAAAGGGCATCCATATGCATATATGGTAGTCCTGTGAAGTG
AAGTAAAGGGCACCTATATGCATGTATAGTTGCACAAAGTTGTACAAAGA
ATCTGGACAGAAGTGATTAGAGAGATTAACAGTATGGATATAGAAAACTC
TACTTATGGTCCCAAGATGTGCTTACTGTTGTTATTTAGTGAGGTTGCTG
AAAGAACTGAAAATAAAATAACTGATTCATGATGGCTGCTGAAAGGCTGG
CCATAACGCAATACTGTGTGAGGACCTGTGCTTCACTGGGAGGGCATTCA
AATCAAATCAAAACCTTTATTATGGCATTTAGGCTAGAGAACACTAGAGT
AAAAATACATAAACCTATAATCAATAAAACTAAAAAATAGACATAAAATA
CAATAACATTACATAAAATAATAATGCAACAATAATATAAATAACAGTGG
CAACCACCCAAATTTATACTAATCTTCAGTCCTAGGTAGGATGGATGGCA
CAAATGGTGGCATAAAACCAGGGAACCAGAAAAGATATGTTAGGGTCTAG
GTGACAGATAAGCATTGTGCTCTTAACTAGAGTAATTCTTTAAAATGAGA
TGTCGATGAAGATTCTCAGTCATCCAGGTGGAATTGTCTGTAGGTTGAGT
CATGGCAACTGGATTTCTTTCTTTTTTGGTTGAAACGTTTCGCTGCTAGT
CCAAGTAGCTTCTTCAGTCTGGGCAAAATTTGATGAGGAGACCCCATATA
TGTCTTCCAGGGTGGCTGTATTGACCTTACATTTGAATACAGCCACTCTG
GAAGACATACATGAGGTCCCCTCACCAAACTTTGTCCAGACTGAAGAAGC
TACTTGGACAAGCAGAGAAACGTTTCAACCCAAAAATATTTAAAATGATG
TATGTGTTCCTTCTGAGGTTCCCTGTAAAAGAGAGCCACAAAGTAGCATG
TGGCTCAGGGATTCCACACAGCCATCCCTACCTGGGCAGAAACACTACTG
AAAAAGAATGTTTTTATACTGCCCCCACAGGACTGCTGAGGGTAGTGCAT
CCAACCTAGCCAAGGTGAAGGCCCAACAAAATTTCAGAATTAGAATTGAG
ACATAAGATGATGGCACATGCCCATTAGAGAAAAATCAATGAAGTGGAGC
TAGATACTAGGCTTAGACTGGTTTGAAAATCAATATCCCAGATACATTGC
TTAGGATGACTATTGAGGTTTTCAAACCTTAATGGACAGAGGCTTTCCAA
AGAGAGACCTAAGGACTGGAGTTTGCTATGAGCTCGTGTTGGCCAGGTTG
ATTTAAAATGGTGTCCGAGAACTAATGGAGCCAGGGGAAAAATCAGTTTG
AACCATAAATTAAGGAAATAGAAACAGGCTCTGGCACCAATAGAAACTAA
ACCTGTCTCTAACCGTAAGATGACATTCTTGATGTATCTTGGAACCACAA
GTATAGTTCTTACACATTTGGACTGGACATCTTCCAGAATATTAAATTTT
GTAAAAATGCAAATCTGAATACCATAAAGAAGCTTGGAAACAACCTTAGC
AAGAAAAACCTTGCAAGCTGCAGGAACAAAATATGCCCCCTTTGAAAGAA
GGAATCTTAACTGTGGAGTTACAGTAGGCAACACTTGTCTGATAAGAGAA
ATGTGTGCTCCAAGATAAGGAAGCCTAGAACTACACCCCAAGATATTTAT
AACTAAGTACCTGCTTTATAGAAGTCTCATTAATTTGCCATTTGTGCACC
CTACTGTTTGGTTGTACAAAGACTGGCACTTTTGTTTTTTGATAATTTAC
TACATCTTGTTCCTTTAGGCAACAGGAAGCCAATGCCCTCACTGTTCTTT
TCATTCCTGCCTGGGAGACAGACAAAATTACTACATCATCTGCATATAGC
AAGGCTGGAATTGCATGAACAACTAACATTGGAAAGTGATGATTAGATGA
TGAGAGAGCCTGACTTATTGAATTAATGTACAGAGTGAAAAGTAAGAGGG
CTAGAATGCAACCTTGTCTTACCCCTCTTTTGGTGGAAACACCTCTAGAA
AGATGCCCCCAAAGGGAGCATCTTACTTTCAATGAGGTGCTAGAATAAGA
AGTTTGGATAAGAAGGAGAAAACTTTTATTGATTGAGGATCCCTGCAGTT
TTTCCCATAGTCTTTCACTCAGAATCAGACCAAAAGCTGAAATTGCATTC
CACAAAGGCTGCAAAAGGGGTGTCTTTGGGGGTAAGGTGTATTTTTCAGC
TAAATGGTGCAGGACCAGACAGTGGTCTAAGGTTAATCAGTCCCCTCTAA
ATCTCACCTATTCATCAACAAGAACCTTTTTATTTTGGACCCAATCCGAT
AGTTTTAAATAAATATATTCTGTATAAAGCTTGCTAATTGTATTAAGCAA
GCTAATAGGTCTGCAATTAGTAAGGTTAAGTCTATTTCCTGCATTCTTAT
AAAGAGGGATAAGTGTGTCATCATTCCACCCAGATTGAATGCATGCTGTG
CTGGTAATGTAGGTAAAGAGAGCAACCAGCACTGGGGCCCATCAATCTTT
ATTTTCTTTGAGCAACTCTGGAGGGATAAAATCACCTCCAGGAGCTTTCC
CAGATTTCAGTTGTGCAATGAGGATCTTAGCCTTGGCTATAGACACAGGA
GGCCATTTGGGAGCAGTCACCACTGGGTGGAGAACCACCACTGGATTATT
TGATAGTTCTGGGTTGAAAATATTCTGAAATTAATTTTCCCAAATATCTG
CAGGTATTTGGCAGATGGAACCTTAGGGACTACTCATAGGAGAGCAGTTG
TTAGGCACCAGAACCAAGCAGAGTTCTTAACCTTAGCTGCTGCAATTGAT
CTCCTCCAATCCTCTCTCAGCGCTTGTTCTTTCTTATATTTTATAAGTAC
TTTATAGGACTTCTTATGCTCTCTGGGTGATTGAAATGAACCTAACAAAT
TGTCAGATTGAAAAGTATATACTACAGTAAAAGGGGTCTTTTTTGTTTAA
TGACAATCTGCATCAAACCAAGGTTTGGATTTCATATGAAAGGGGCTAGA
ACAAATTGATGGTACTCAAGATAGTGGGTCCTAAAGAGTGTGGATAATAG
ACTGATAATGTGATAATACCTGTTCAGAGGAGTCTGTTAAACAAATCTGA
GAGCAAAATTGAAAGAGGGGTTTTGAATTCAACAGAACAGACAATTTTTT
TTGGCCACTCTGGAAGACCATTTATTCCAAATGTGTCTTGTTATTGTGGT
CTCAGGGGAACAGTGGGCCAGAACTAGGAACTTTATAGTTACTTTAGGAT
TCAGCTGGCCAATTAATGGGAAATGGTCACTATCTGGATGATTTACAACA
TAGAAATAGGTTATTAAATGAGCATAAGTACATGGAGCCATAATATAATC
AACCACATTTGCTTCTTTGGAGCCCCAGAAGGTTAGTTACTCATCTAAGT
CTCCCCTAGCAGAGTCATTTAATATGATCAGATCCAGATTATCTATAATG
TGGGCATATTGGAAGCCTGCCATATTACAGTATTTATCTTTAGACCAGGG
TTTCTCAGCCAGGGTTCATGGAACCCTAGGGTTCTGTGAGAAGTCACTAG
AGGTTCCCTGGGAACCTATTTAGATAGACATGTATCATCCATGGCCAGTG
ATTCCTGGAGAAACAAAATATCAAAGGAGCTAATATATTCCAGGAAAGGA
GGCACCCATGTTCTTTGCTTTCCAGCCAGCTATGTTCCAAGAGAGAATGG
AGATTGAGTCATTATCATGGGAGAGTCAGTTGGTGTTCAGTACCTCAACT
GATGATTTTATTAGTCCCACAGGGTCTCCAAAAACAGCAGATCAAGAGCT
TGCTTTGCGGCAACAGAGACCAGGGAGAGACATGAGCTCACAGATGGAAC
TAGCTCACCTGGTGCAGAATCTGATGTCTTTGAGGTTGGGGAGTAGCCTT
TAGTTGGCAGATTGAGTGTGTTTCTTTAAGAACATCAAAATTAGAAGGAT
AGGGCACAGTATGGGAAGGCTCAACAAGATTTGAGACTGAGCTTCCATAG
AGTGGCTTGCCGAGATCTAAAAGGCTGTCTTCAGCATCATTGTGAAGGAC
CAACGACTCAGTCTTCTGATCATCTGGAAAAGCCTGGTGGATTGCAGCCA
GCTCCTCATTATCCATTTAAAACTGATGATGCAAAGTTTTAGGTGGCACA
AGCTCAATGAGTGGCTCAGCAGTAGCAGGAGTAGCTAACAGAGTTCTCTT
AAGGCTATCCAGCCTTTGTAAAATATCTTCTTGCTCAACCTTGGGCAAGA
ATCCAACGGCACTGATAAGTACAGCTTCATTAGTGTCAAATTTGGCCTCA
TTTTGCATGTCAACTTTACTCTAATGACCCAACTTAGCCAAGGACAAACA
GGGAAAGGAGATACAGTTATTAACAACAGTCTTATTATTTGGAGGACAGT
GCAGTTCAGAAGCAGCAGAGCTGAACAAAGGGGTTGTGTTTGCATCGTGA
AAAACTCTGGGATAATTTCAAAGGTGGCAAGAAATGGTTTCATTTTAAGT
GACATGTGATTTATGGTGGATTGCTTACAAGTCAGTAAGATTTGTTTACT
GCCAGGTGAGCTTATGAGCCACTCAACCATGCACAAATCTACTTGCCAAT
GGTGGCAGTGAAGAAGCTTTCCCAAAGAAGTGACAATTGCTCTTTCGGAG
ACCCAGCAACTGGAATTAAGGCTGTTCAAAGATATATGAAGAGTAACCTG
ATTTAAATTGCAGGAGCAAGTCAGCTGTGATGAGGTAACTTCTTTAACTG
CTTGCCCACCTCTGTCAGCAGTTACATTAACAACTTTATTGGCTTGTGAT
TTTTTTTGGCACTCAATCCTGCGGGATGTTGCTTTCCTAAGTTGTCTGTC
TGGGCTTGGCTTCAATAAAGGTAGCAAATGTTTCTATATGCTTTTGTACA
AAAACCTTGAAGTCGCTTTTTAATAGACCCAGATTATTTTTGATGGAGGC
TAATTGCCCAAACACTGAAATGACAGTTTGTGTTTGAGCAAACATTTTTT
TGCCATAAATTCAGTTGAGCTATCCCATGACAGCAGCTTCTCCCAGTCCT
TACCCTGTACAATCTTGTTTTAATTTTCTTTAGAAGGAACTGGGGAGCTA
GTGGAGTGGACTAAAGAATGGTGATGGAGGGTTGGGGTAGAATCAGACCA
GTCTGTTTAATTGTCTCTAAGAGAAACAGAAAGCGCCAATAATTGCTGTT
TTTCCATTTCTGTTTGTAAGTCCCATTCAAGAGTCACATACATGAGATGG
GCAACTATATAAATTTAATAAGTTGATAGATAAATAAATAAATAAATAAA
TAAGCAAGCCTCAAATTTGTTAGAAATGGGAAAGGGGGTTAATTTACTTA
CTGTTTATTTTTGTAGAAAATGTTAATCAATTTTTGGTTGTTTGGCTGTC
TTGGAAGAGTTTTATGAACCAGGGCTGGCTCCATCACACTTTTTCCTTTT
CCCAATTCTCCCAAGTCAGAAATTTCTTCCCTTCCCTTCCCTTCCCTTCC
>snake_contigs.fa.47
CCACTCTGTCTTTGCGTATTGGGAGAAGGGTGCTGCGCATAAAACAGTGG
TAGGGCTTTGATCACACAGCCAAGCCTGCCATCTTGGCTTTTTAGTCCCC
TCCCCACAATGCCCCCGTTGGGAGAACTAACCACTGAAACTTACTTCTGG
GGCAATGTGTAGAAAAGGTATTGTTCATTTCTGGATAGTCATAAATTTGA
CAAGATATTAGTAATATTCTCACTTCAAGAAAGTTGGGGTACCACCTAAA
GTATGTCTTTAGGAAAAGGACATTACTCCTATCTTCCATGTCTTGATTGG
TATAGATTATGTTATTACAAAGTGCTTTCCAAGGATGTTCTTTCAAAACA
GGTTGAGAAAATAGTCCTGAACTCATGAGCCAGGTAGTTAATGTGGACTT
GACAAAATAAATGCACTGCATCTTACTTAAACAAGTCAATCAATTCCACT
TGGTTTCTGTGCAGAAAAGTGGCAGTGCTGAACTTCGAAGTCCTACCCCA
CAGTTGCCAGTCTTTTCAGACTAGGATGCCCTTCCTGAAATGACCTGAAA
TCTCACAAGTTTGCCAATTATGGACATTTGCAGGGGAGAATGAATATGTA
GAGTAAATGCAACATTTTAGCCACTTAAATAGCAAAATTATTTTTAATGT
ATTTAGTTTTTAAACATTTAATTTTGGAGTCCTGTTTAATTTTAATTTTT
TGTGTCCTGTTTGGGAGACACCTAGTGCTTTACCACTGATGCCCAACCTA
AATAATCTGGTGTCAGAAAGTGTAAAAGAAAACTAGGGAAATTTATTTAA
TTATTTATTTTTCACAGAGCCACATTATCTCTGTGGAAGCAATAGAATAA
AATAATTTAGGTGAATCCACTGATAGCAGTAAAGTTGAACATGATTGGTG
CATAATATTAGAAAAGGGAAACAGAAAAACAGAAATAAGCAAGACCCATA
AGTCAAAAGCAAAGTTCACATGTTGAACTTATAAGGCCTGAAGATCCTGA
TTTTACAAGAGGAAAGAACCACTATTGGCCACAGTAGGAAATACTGAACT
TGAGAATCAATGGCATATGCCAGGTTCGAATAAAAACAAGTTATTTGCTT
TATGAAGAGGCATAGATTGATGGCAGAGTACAGGTTGGTATGCATAGGAT
TCCAAATTCCAATTCCAGTAAAAGAGATTTTAAAGAGCAAAGCTACAAAA
TTCTGGACCAGTGGACTAGATTAACCATACAGATGGCTTCAAATGTTCAA
TTCAGTATGGGTTTGCCCATCATATTTTTGCTGAATTTGGGTGAAGAGGT
ATGAAGCCTGAGAGCAAGTAATACAAGTTGTTTAAGAGATGTGCAGGTCT
TCAGTCCAAAGCAAGATTTGTGATTAGGATCTTGCTGTGTCAGTCATAGA
CTCCTGTGTGGCTACCATGTACACTCAGGAAAAGGTGCAGCCATTTGAAG
AAGTCACTGACAGGACCAGCAAACTTGGCCACACTGGATTCAAAGCACTT
TTCAAGCTTCAGATCCAAAGAGCTGCACATCCCTCAGCAAACAGATTTTA
TTTTATAATAGGGTTGTCATCTCCTTCTAGTATTTAATGCCTTGAAATTA
ACAGGGTGTGGCAACGTCTATTTCCAACAGAAGCACCACCAGGATGATCC
ACAGACCATGGGAATATAATGGTAGTATTGACTGTGGGCTGGATGAGCAC
TGTATTTTCTTAAGCTCAGACTTAAGAACTTCTTGAGGTTGAGGAGAGGG
AAAAAAATGCAATTACCTCTTATAAAAGCAGCAATAAATATTTATTTGTT
TGAAGTTGTGTTTGTTTATCTAGTAGAAATCAGTGGGATATCCTCATTAA
TAAGTATTGTGCTGTGGAATTCAACACAGATTTTTTCTTGAGCTAACTGA
AGTTTCACATCTATGGAATAACCTTCAAATGTCATCACATTTTCAACTCA
GGCCATGATGCATTCTGATTATCTGTTCGCCAACCTATTCTTCAAAAGGA
TATAATTGAAAGTGATTTATTGATAGTCTCTCACTGCTGAGTTTAATCTT
TAGGGTTGAGCTCTGTGACAGTAGAATCTAACTGCTTCCAAAAATGCTCT
GTTCTCAGATCCAGGTGAAATGGTGCCAGTTCCCAGCAAGTATCCCTGGG
ATTGAATGCCTTTATTTGAGACCCTTAAACTACATCTTTTAGCAGCAGCT
GCATTTGCGAGATTTAGCAGCCGTTCCAATTATCTTTACTACTTGTGCCA
AGCTTAAATAAAACTTCTCTGGGGTTTCTTCTGAAGCATTTCCATGCTAG
ATAAGGTCAAGGCCAATATGTGTTCCATAGATGCTGGTATAATTAATCTT
TCTGGCTTTTTTTATTTGTTTGGCAAAAGATCATTTTCCACCAGGATCTG
AACCCTAGATAAGGGCATTCTCATTCATTTGGTCTTAGTTTCAACATTCA
GCTCCTTTCATCCTGCAATCCATGGGAATCTCTGCCTTCTCCTGAATGCA
AAAGGTGAGCCTGGTTTATCGCTTGCATTATAAATAGCTACTTTCCAAGC
TATGTATAATGGAATACTATTCTGTCTATATCATGGAGGGAAGAAAAAAC
TAGAGTCATTACTCTTTTGCCTTCACAAATCCTTGCAGTTATATTGATCA
GAAGTCAGTATGTGATTATTCAAAGCAAGTCACTAAATCTGGTTCATTAT
TGTAAATGCAGATGGAGCAGACCTGATTTTGATCTTCAGAGTTGCAGCCC
TATACACACATTTTTGGATCATAAGACCCCAGTAGGATGGCAAGCTGAAT
AAGAATTACAGCTGCAGGGTGAAGAATCTCCCTGAAAGATCAGTGATGTT
GCCAGAGAGATTTTCAAACATTTTGAAGTGGGGAAGAAAAAGAAATAGAA
CTGTGGGCTGGAAATCAATCTGGCTTCATCACAGAACACACCAGACATTA
TGGCATGTGAACAAAGGTCTCATTTTCACTCATAAAAATTGTCCCTTATT
TCTTATGGATTTCATTGGAACAGCTCTCTGTTTCTGTATAGACTGGGATG
GGCCACTTGCAGACCTCTGCAAATCATCAGTTCAAACCTCTGATGAGAGG
TTTGTGCTAGTTTTTCAAAGCAAAGATGAGGAATTGGTGTTAGTGCAGAA
ATGGGGTTGGAAAATCTGTGTTGAAATGTGAGATGTGTGTTGCAGGGTGT
ATATAATTAAAATGGTAAGCACTTTGATAGCAGAATTCCAGAGAGAAGTA
ACTAAGATAACTTACTGCAGTAAGTGCTTTTTTTGTTGTTGTTGTATACA
GTTGGCATGAATTATCAGTTTGATGGTCTCTGAACTACTGTAGATGATAA
CACTTTAGGCAGTTTAAATTTCCTTCCTTCCTTCCTTCCTTCCTTCCTTC
CTTC
>snake_contigs.fa.48
TCCTACAACAGAAAGGTGGAAGGTCATAGCAGCTGGGAAATTATCCAATA
GGAAGAGGTGGTAACCAGCAGTCCAGACTCAGGGCCTGTTGTCAAAATGT
CTCAAATATATTTTTCTTGCCAGTTTAGACTTAAGTGGCCATGAGAAGAG
GACTACTTAAACTATTAGTACAGATATGCCCTTGATTTAGATGAAGCTGT
TGGCTGATCTTTTGCCAGCTCAGCCAATGGCTCTCCCTATTTTTTGTCTT
CTTGATTTTGGACCCATCATAAAGCAAATAGGAATCACTATAACTTGGTA
ATTGAAACAGAAAAAGGCAGGAGAAGTTTTCTGTTTACCAGTTAAGCAAT
AAAGCCAACAAAAGATAAGGAGATTGACACTTAACTCGGAAGAGATCAGA
AGTCATACATTCAGGCATTGTCATATCAAATGAAAGTCTTGGGTGCTTTT
GGCATAGCATCACCTCCAGATTGCTGGGGAGATAAAAATGTCTCTTTTAA
CTCTTCAGAAGAAAGATAGGATAGTAATGTAACCACAAATAACTGAAAAA
AAACTGGCTGATTAAATATTTCCCTCGAGAATGTTAAGAATTCATAGATG
TGCCACTGTAATTAAAGGAATCTAATAGATAGATTATTTCACATAAAACA
AGGCAAACGCAACACTAAATACAAAAGAATGCCCCTCATGTTTTTTTTCC
TGTTTAATACATTTGCATTAGAATGAATCCAAATTAAGTAATTTGGAATG
AAATCATCCTCTTTTTAAGGTTTCTTTTGAAATGATATTTTTACTTTATT
GCGCATGATTTTAAAAACTTTTCTCCATAAGTTGGAAAGTTGGCTGATGA
GAAAAGGTGAAATATTGTGAGGAAAGTTCTGAAAGGGTTGTGCTACTCAG
CTACCAAGCTGTAAAAGTGATGGGGAAGTCTTGAGGTGGGAAATATCTAG
CAGGCTTGGAGCAAATCATTGAAGGGAAAAATCAATGACATATTGATTTG
AAGGGGAAAAAAGAGCCTTCAATTTCCCAAGATCCTTAGAGTAATGAAGA
CCTTGGTAGGGGTGAATTGGGATTCCCTCCCCCTCCAGCATTTTTTTCCC
CTTCTTTCTCTGATGTATTCATTTCTTTCTCTCCCCCCCATACAAATAAA
GTAATCTAGAGTCCACTCGACTTGCATGTGGATAAAGAAAGATGGCAGCC
CAGAAATTGGGCAGAAATTGATAGAGAGAGAGAAAAAAAAAAAA
>snake_contigs.fa.49
AATATGAGTTCCCCCTCCCCTTAATTTGGTCCCTGTGAGCTTTTTTTTCT
TTTATGCAAGTTAGTGGAGTTGAAGTTTCTAAAACACACCTCAGACCTGA
AAGACACCTCTCCCCCCACATCTGAATTAGTTAAATATGAATGGGCATTT
TGTGAAAAAAAGTAATTTGGAGAAATAGTGGTTACAGTGTGCATCGCTAG
AACTATAAGCCAGATTGCTTGATTATTTTGATTTGCTGTGAGCTAGTATG
TTGGCATCTACATGTTTCCCACTTTGCACGATAAAGTGACACTAAAATGG
AAGCATATAAGTACTGGTAGACATACATTTGTTTGCATGGTTCAGTGAGA
CTAAAAAAGGAAATGCTAGTTGATGATTACCTGCAGACCTAGGATGCTGG
TTTACTGCTCCCAAACAAGCAAGGATTTGTAGGGCAACAAACTTGGCTTA
CTGTATTTGGGAGTATCAAATCAAGACACCTAGATAATGTTTCAGATAGA
TAGATGGATAGATAGAGATAGAGAGAGATAGAGAGATAGATATTGGGTAT
GCAAAGAGAGGAGCAAAATGAAAACAGATGGGCTGGGTAAACTAACATAT
TGCCTATTTATAGTTAACCAGGATAAGGCTGGCAATTGGTTTTTAAGTTA
TGTTTGAATGCAGCCATCCTGTGTAAATGAATCTTTTGCATTGATATTAT
TTATATGAATCCAGCTCAGCAACTGTGAGTGTGAGTTCTCAAAAGCTTGT
AAGACTTTCCCAGTCCCAAGTGAGATCTTGTGAGATTTCAGCAGCTTCAT
CTGAGATTTCACTACCTGGCTAAAGGGATTGCTGATCCATGTTGCAGAAA
ATGTTATTTATATGGGAAAATCCAAACATTCAGTCCTCTTCATGCAGGAC
AAATTGATATTTATTTATTCATTAATTTGGGTTGTCTCTATTGAATGGAA
GCATTGGCTGATATTTTTACATACAGCTTCTGCTGAATGATTCATCTTTG
CCCTGGAGAATGACTACTGCTCCACTGTCAAACAGCAGAAGAACCAGCCT
CTGTAAAGAAGTCCATGCAAGAAACATGATGGGGGGAAACTCCCTGGCCA
ACCCACAGATTAAGACCCAACTGTAGCCTGCATGTAAGCTGGTATTATTG
CAGACTGCTGAGAAATCATGCTGTACAAGTGGTCCTTTTCAGCAGTCAGG
GAAAGAACTCTAATGACACGCGCAAGCGTTTAGGGCTACTTGTGAAGAAA
ATTGGGTAAGGGAAACGATGCATTATTAAGCAGACTTCTGGCCACAGGGA
ATGGGATCACAAGTGAAAGAGGCATCCCACCTTGCTTGTGGTAACACCTT
CTCTAATCATTTCATAATGAGGCTATAGGTGTGCTCATTCATCAATATTT
ATGACCTCCTGAAGCGATTTCATGTCATATTGGCGTTAGGAAATGGAGCC
GCTCAACAAACTAGAGGCTTTGTCAGCGCAAGTCATGAAATATTTATTTT
CAGCTATTTATTGACATGACCACTCCAATAAAACTGGCAACTAATTCAGG
TCCGGTGCAGTTGTTCCCCAGGTTGCTGTAATATAAGGCAAAGCTTCTTC
AAGCGCCATCTATTGGCACTTTTTTGGGAACATATAGTGGTATGACTATT
CATTACAGCGAAGCAATCAATGAGGGGTGTGTGTGTGTTTGTGTGCATAG
GTATGTGCACACTATCCTTCTAAATGACATCATCAACCTGCCTTGTTTTT
GCTTTTGATTGAGATGCAAAAGGAGCAAGACCAAATAATTTACAGTGACA
AAATAATTCATACCTGGCTTCGATCACTGCTTGAAGAGTTTTTGGAAACC
CCCCAATTTCCAGCAGCTACACTGAGAGAGAGGTTCAGTTTGGACTCTAA
GATCAGCATTACCTCCTTGGTCCTAGGAGGTAACCCTTCAAAATAAAATC
AGAAAAATCTTAGAAACTTTCTTGTGTTAGGATTAGCAGGCGAGCAGACC
TTTGGTTCTGGATTTGATATACCCCATTAGTGTGCTGAGGATAGCTTGCT
ATGTTGAATCTTGTTAGGTGGGTTTTCTTGTATTCATAAAAGCGTGGTTG
CCCTGGAACACACCTGTCTTTCTGTCATGTCATGTGTCAAAGCCAAATTA
AAAAGGGAGAGGTTTCCCAGGGTTGGGGGAGGAAGAATGTAACTAGTCAC
TGGCCTAAGAGGGAAAATGCATTTAGAATTACTGTTTTGTGTTTACCTGT
TCACTATTCATGCCCCAGGCTCAAAATGCATAATAATGCAAATTATCATA
CAACACATGGAAGAGTTGGGTTGTAAAGATAACCATACCTAATGAAGGCA
ACATCTGCTCTTTAATTAATCTTATGTAAAAGCCAAAATTCAGCATTAAG
ATGCAGAGTGTTTATGACAACTGTTTTTATTCTCATAGTTAACATACCCC
TGGCTTCCCTGCTGGAGCTGTTTTTCCTTTGTACTATGCATATAAAGCTT
TGATAAGCAGCAGCAGCAGACCAGACATTTGAAAAGAAGATGAAGCTATT
CAAGGCTTACCATGTGTAAAAAGGAGACGCTGCTCTGGAAACATTTTTTT
GACCCAGAAGTTGTTTTGCTAAATGAGTTAGGTGGCTCATGCATGGATGT
TCATTACTCAATGGCTACAACACCGAGCAATGGCTTGTATGGCATAGATA
CAATCAAGTGTAGAGAAAAAGACAATTTGCTTGATTTGATTATATGCCTG
AGGATAGGGATTATCTAATTATTGGTTTTATAAGTCACTGTGAAAGGAGG
GGGTTTAGGGGAGGGGGCTGATGGAGAACGAATGGAGTAAAAATGCTTTA
AATAAATTGGGATGGGCAATTTATCTGTCAAGGACTGCATTTCTTTAGAG
CTAATCTGGTGGGGGAATGCTGAGCAAGATGACTGCAAGTGGTGGTGAGA
AACCACAATATTTTCTGGTACACATTTTTCCACTTTCTGACACTCCTCTT
TCTTTTTTGGACCCTCTCTTCCTTCTTGTCCAAGCAACAGCCTGCCAAGA
AGAGAATAGAAATCTCTTATCAGAGGTCATATTGATCAATTGTCAAATAA
TTTAAAGGGTGAGGAAACATATTTTGATTAAAAAATAAAAGGCCCATCTT
CTAGATGTCCTAGACTATGTCCCAAAGTATTTAACACAGGATCTGATGCG
AAGCAAACAGCACTGTTTCTATACTGTGTATTAGCTGCAAGATGTACTTT
CCTTGCCCATCTCCAGGAATAATACAAAGTTGAGATCCTTCTAACAACAG
CTTTTTGCTACCAGGCTAATTTGAGGAGCTGTCTTCTCAAATTATGCACA
CATACTGAGAACAACACAGAAGAAGCCAATCAGGCTAAAATTATGCATGC
TGTTCTTAAGAGATTTTCAGAAAAGGCCCAAGAGCACCCCTTGCATGAGG
TGGGATAAGGATCTAATATTTTCCTATATAGCTGTACCCTTCTTCCCACA
CAGCTTTTTCTGGTGGCAACAGCATCCCTGCTCAGTCATCAGCCAGCCAG
TTGGCCACCTGGCCTATTGCTTTAAAGGGGTCCTAAAGGCATTATTTTTC
TCATTTGAGTAGCCTCTGGGTGGAAAGGCAAGGGAGGAGGAGGAGGAGGA
GAAGGAGAAGGTGGAGGAGGAAAATGTGAAGCAGCCATGCCTTGGTTGAA
GGAAAAACTTTGCACTCTAGGGGCAACAGTATTTCTGCTGTAAGGGTGCT
TGGTGTCAGTCTGGGGCCTCATCCAGCTATTGGATATGCAGGGAAGGCCC
CATAAATGCCACAAAGTAAAGTCCCCTTTTAGCAGTGTCTATGTAGGGGG
TGCCTTGCTTCGTGAAGCAGCCTTGTGGTGGTTGAAGCATTGTCAAACCC
TTCAAGTCTTTGTGCAGCCTTAGTATTAATCTTAACATTGACTCCAAGAT
GGCCACCACTGCTTCCTGTTCAAGCAGGTGCTACAATCAGCTTGCCATGG
GTAACTCTTGAGTTCCCCTTCACAATAAGTCAGGCTGCTCAATTCCAAGG
GGCAGTTGAGAGGAAAGGTGGGCTTTGGGCTCTCCACTGACAGCCCATCC
CCATTTGCTGCCCAATGTCAGCAGTAGTTTCACTGACTCTAATAGTCTGG
CTGACTTTAGAAAGCTCATATCATGCTATTAAATCCGATATGCTGATGAT
TCCTCCTGTATTTAGAAGGGAGGTATCTCCTCAAGAGCATCAAGTCTAAC
TGGGCGACCATCTTTTGCTCTCCTTTCTTCAGTTTGATTGCATGGCTGTT
ATCTTGGTAGCTGGGCTTTATCAAATTAGTGCTATCTTTATACTATTATA
TAGGCACATTTTGGGAGAAAAACCCAGGCAAAAAGAAGAAAAAAGAATAT
ATGCAGAACTATGATAGTAAGGGATTCCCAGCCAATATTTTAATTCTTTC
TGTAAATGAAGCAGGAACTTGTATGTAGAAAACAGTGCCTGAATCTACCT
ACAAGTTAATTTGCCTTATAGGGAATATAAGGTATTCCAAGTAAAGACAT
AGTATCCTTGTTTTAAGGCATTGTTATGAAGTTTAGAAGTTTGCTTACCT
CACAGTCATCTTTTTATCTTCTATGTTCCATCAGAAAATCTCAGATGACC
TGAAAACTCTGCACCCAAGTCAGGTCTGCACAGCTGTTCTGATACATATT
TTGGTGATTGCCTTCAATCTCTAGAATTACCCATTCCCTGAAGATTTGTT
AAAGCTTAAGCAATCTATAGAAGTGGTGTAGTATCTTTTATTTTTAATTC
AAAAGTATTGATTTATGGATTTATGGTTGGGAACAGGGTGAGAGAAGACT
GATTTAGTCTCAGTTGTTGAAAATGATTATTGCTGTCCATTGAAAGACTA
TGGGAAAAGGTAGGCAAAATCTAAATCCAATTAACTGAAATATATCTAGC
AGTTTTCTACCATTCCACATATGCTGTCTTAACAAACTTCTTGCAAACTT
GTACAGTACTCTATTATTTAATCTCCATATTTCCAACAACATTCTGAGTG
ATAGTGGCTTGTCTAACATTTGAGAACCGCAGTTCCAGAGACTGTGGTCT
TGACCATGGAATAGTGATTATAGTATGATAAAATACTATCTCAGCTGAAA
ATGTTCTTCCTAAGCAAAATATGGTTTATTTTCATTTTTAAGCTCTAGAA
GGGTTAAAAGGCCTGTTGGACCCTCAGGTATAATATTTGTATATTTTATA
TAGTGAACAAAAAGTATTACAACCTTGTAGGGACATTGTTTATATGGGTG
TACTACTTAGAGGTGTTTATGCCATAGTTACAGGAAGCTAATGAATTAGA
CATTCAGGGTGCATTTTTTGTGCAACTGCTCAACAGAGCCTTGCTATGTG
GGCCCTTATAGATGGGTAGCAGCACCATCTCAACATCATACTGCCTTGTC
CCTTATAGCTGTGTGTTGCCATGGCCATTATGATGATCTAGCTTAGTTTG
TTCTTAAGTAATCACTTACCAAATACAGACACATAGAAAGGATGGTCCCT
TGAATGTGCTCTCTCTCAACCTGGTGCCCTCTAGATATGTTGGACTACAA
ATCCTAGAATTTCCAGCCAGGCCATGCTAGCTAGAAGGTATGGTCCAAAC
AAGTTAAGGAAGGTGGCTGTAAAAAGGTAAAGGTTCCCTTGACATTAAGT
CCAGTTGTGTCCGACTCCAGGGGGCGGTGCTCATCTCCGTTTCAAAGCTG
AAGAGCCAGCATTTGTCCGTAGACACTTTCCGTGGTCATGTGGCTGGCAT
GACTAAATGCCGAAGTGCACAGAATGCCATTACCTTCCCGCCGAAGTGGT
ACCTATTGATCTACTCACATTTGCATGTTTTCGAACTGCTAGGTTGGCAG
AAGCTGGGACTAAGCAATGGGAGCTCAACCCATTGCGTGGATTTGAACCG
CCAACCTTCTGATTGGCAAGCTCAGCAGCTCAGCGGTTTAACAAAATGAC
TTTTTAAAAAAGCTGAAGATTTCAAAACTGAACGCACTATTGAATGAACA
AAATCCCAGAATCTTTGTAGAATAGTGGTATAGGAAGAGTAATCATAGAT
CTTTTAAAAAGAAACTCTGTTGAAATAATTATTTGGATTCTGACATTTTG
CCCATCCCTTTAATACAGTTTGGGGTCATTCATGGTCTGCTTGTAGCTCT
CAAGCTCTCTTTTTCAGTTCCTTGAAACATATTGCTGAATTTCATTTACT
GTTAGTTTTGGTAAAAAATCAATCAAACAACAAATGATGTATAAAACTTC
ATCTAGGTGTCACATACCAAGAAAACAAAACAAGTATCTTCCAAAAGGAT
ATTCTTGGAAATTCCAAACCCTATTCATTTGGTGCAATCATCATGTTAAC
TTTGTCTAAAAATTATTTTAACAGATGTCTCCACTCCTGCCAACCACCAA
AATAACGCTCCTGCTCCTGTTATTATGTAATTTAAGTGGAATAACAGTAA
GCAACATGAAGGAAAATCATATTTGGTATCAGAGAATCATCACCACTAGA
AAGGATCACTGTTATTTCTATTGTTGTAGGCAGATAAAGTGAAAGCAAAG
TACCATCTCTTTAGTATTTGCTTCCGTGGAAGGTTGACAAACAGTATAAA
AATAGCTTTTTTCCCCCAAACCACAGCTTCAGTCAGTCAGCCCAAAGATA
AGGGGTGGTGTTAGTGAAGGGGGTGGTAGGTGAAATCGAAGCCAACCATG
TCACAGCCATGGCTCCCAAGAGAACTGTCAACAACTGCATTTCTGCTTTC
TTCCCATATTGTGATTGGTCGTTGCTAATGCATGGATCTGTCACAATATA
AATGTCCAGATTGAGCAAAATGATCATTTCATGTCTCTCCATGTGCAGAA
ACAGCGTTCCCCATTTGGAGGGGACTTTGCAGAGCAACACATGGTTTTTT
AAACTAGTAATTTAATCACACTGCATGGTTTATTACTCCTTTAATTTATG
TCCCTGGAGAGGCAGTAACAGGGTGTACATCTCTCAGGGTAGCCATGTGA
ATGCCTGCCAAGGCAAGGGCCTTGTTGCTCATTTTCTTATAATCCTGGCA
CACAGAACCATCGAAAATGACAAAAGGCAGCTTGTAAGGGGCTATCAGGC
AGACAGATTAGCAGCATAAACTGGGAGAAAAGGCATTCCTCAGAACAAGC
TATCATTACTTAATGGGACCAGGCATGTCCTAAAATCCAGATCTAATCCT
GGAATGCACATTCATGCATCATGGGAGAGTGACTCATAGTGCAACAAGGC
TGGTACCCGAACCTGGTACCCAGTGCAGCTGGGAGGCTGTGACGTGCTGG
CACAGCTTTCAGTGACGCCTCCTTTGGCCTTCTTTGTCATTGTCTCTATG
GCTTGGCAATCAAGACTCTGCAGGGCTTTGGGCTTACCTGTCATTTAAAT
TTCCCACAATGCCCCAATGACTGTGGCTCTGGGGCAGCATGGGAAATCAA
TATGTTGGCTGGACTGAACTTTACTCTGCTGCTAGCAGTGTAAGGTAAAA
TTCTGATGATGTTTGATGGTATTGGATTCTGCTAAGTATTATCTAGATGC
CATTGTATAATTTACTTCTTTTTTTGTCACCTTATACAGTTTTTGGTGGG
GTATGCGTGTTTTTGGTTTTCTTTTTCTTTTTTCAGATGGCTACCTTTCC
CCATTCTGGAAATGTGAACTATTGTCATTCTATATGGATATTACAAAAGC
TGCGGTGTGAGGACTGGACTTGGAAAGGGGATCTATCAGTCATTCAAACC
AGTGGTCTCCCAATTGGAGTGCAGGCACCCCAGGGAGGGTATAACATTGT
AATGTAACATTGGGGTGTGGGAAGAAAATACTAGATGGAAGGAATATACT
GAAATACTGTACAGTAGAGATGTCAACATCCAAGATACTTTAGAAGATAT
TCTCTTCTAAAAATACTAGAAATTAGAGCAGTACTCCAGTCATTACCAGG
TCAGAAGGCTATGGGATTTGATGGAATATTCCAGAAATATGGCAAGCAAC
AGAAGAAATAAAGTTTCTAACTAAGCTATGCAAGCAAAGCTGGAGAACAA
AACAATGGCCAACAGATTTGAACAGCTCAATCTACATTCTAATACCAAAA
AAGGAGACTTAACAGAGTGTACTAACTATCATACAATATCCTTAATTTCA
CATGCTAGCAAAATAATGCTTAGGATCATCCAATGCAGATTAGAACCCTA
CATGAAAAAGAGATGCCAGATGTTTAAGCTAGCTTTGGAAGAGGCCAAGG
AACACAAGACATTATTATGCACACTGGATAATGAGAAAGCCAAACAATAC
CAAAAATAAGTTACGAGGTGCTTCATTGATTATAGAAAGGCTTCATTTCT
GTCAATCATGTCAAGCTGTGGAACGTGCTTAGAAAAATGGGAATCCCAGA
GCTTCTCATTATTCTCATGCAAAACCTATATGCAGGTCAGGAAGCCACAG
CCTAGATGGAACATTGTGAAACAGACTGGCTCCAGCTGGGCAAAGGAGTG
AGACAAGGCTGTATGTTCTCCCCTTATTTATTCAATCTATATGCTAAATA
TATATTAAAGAAAGCTGGATTGGAAGAAGATGAGCATGTTTTTAAAACTG
GAAGAAGAAACATCAATAACCTGCACTATAGTCAAAAATGCAAAGGATCT
GCAAGCTCTAGTAAAAAAAGTCAAGGAGCACAGTGAGAGAATGGGTATAA
AGAAGATCAAACTATTAACTACAGGTACAGCAACCAGCCTTGGATTTAAT
AATGAAGATATCAAAGTGGTGGATAGCTTCTGCCTTTTGGGATCAACCAT
CAACAGTGAAGGAACAAGGAGTCAAGAAATGTGCTGCAGACTAGTACTTG
GTAGAGTAGCCATGAAGACCTTAGAAAAGATATTTAGATGCCATTATATC
TCTACAGCTATAGGGACCAGAATAGTTCAGGAATCACATTCCCTGTGACA
CTCTATGGAAGCAATAGTTGGACTCTGAAGAAGTAGGATAGAAAAAGTAT
TGATGCTTTCGAAAATTGTGTTGGAGAAAACTAAGAATACCATGGACATC
AACTAAATAATACACAATCCTACAACTTCTATCAGACAGGGGAAGACAGG
GGTATGAAGCTTTACTCCATCATTAGACTCCCAATCAGTCAATGCTGCCA
GTAAAGTAAGCAAGATGATTAAAGCTACCCTAGTAGTCAGGGACTAACAC
CATATACCCCTTATAATCAAACACCTTCCCTTTGAGTACTGCACCTGACT
AGGAGGAGAAAGAGGATGGCCATAGAGTTCCACCCAACCTCACTGGGTTT
GCACCATTTTCATGTCTTCCCTGCAACGCAAATTAACTTCATGAGATTGG
CTCAGGAAATGAATACCCAGGCCGTTGCTCAGCGGCACTTTGCTGTGAAA
TTACTTCTCTGAATGAGGGGGGGAAATATTGAGTTCCTTTGAAAGCAAGT
AGCATAGTATCAGTGGAAATGAAAATCCCACGGAAGTGACAAAGGAAAGA
AGACTGAAGGAGATATGAAAGCTTTATATCTCTAAATGTTAGGCAGGCTG
TACTTCTGCCTCTTCCTTTGTGACAACCATCAGAATGCTTCCTTCTGATG
TTGACACAGTGAAGGCTGCTTGGGAGCTCCTAGATGCTTATATTTCAGCT
TTGTGTTGAAAGAAAGAAAGAGAGAGAGAGAGAGAGAGAGAGAGAGAAAA
TCTAGCATGCATCCTAAATTGTTACCTTAATTCTCTGGCCTGCATCATCT
CCAAATGCTTGCACTCTCTAGTTTAACAATACTACGTAGCGTAAGTGATT
TGCTGAGCTTCGTCAACTAGTTTTGGCATACATTTTGCATCAAAAGATGA
GCAGCATTGCTTTTCTCTTCCTCTGAATCCAAAGCCTTTGCATAACCCAA
ATAAGTGAAAGTCATGAAACCTGTCCTGCCTAATTATAGGTTACTTGGCT
AGTTTTTATCTTTCATGAACTATATGGACAGTTTATATAGCCTCTAATTT
TGCTGCATATCAACCAGTTCTTCCCTGGTACCCTTTCCTAGGCTATTTGA
CTCCACCAACATCTGTATCTATGAAGCTGTAGCCCAGCCTTTTCCAGCTG
GGTATACTCTCCAGGTATTAATATAGGATATGATCATTCATGGACATCAT
TTCAGATACCATCATTCACTATAATGGACAGGCAGGCTACATGGGCAAGT
GATAGCTAGTGTCCTCCAAGTAGGTTGGACTACAACTCTCATCAGTCCTC
TCAGCATGAATAAGCCTGTTAAGGTGGATAGAAGTTGCAGTCCAACACAT
CTTGAAGACATCTGCCCATCTAGGTTGCCATCTTATTGAAATTCCCATGA
CAATAGCAATGAATGAAAATCTGACCAGTTTTGCAAAAGTCAATGATATA
TGGGTACAATTAATTTCATATGGCTCAAGAGTGAAATTGGTATGCTGTAA
CTAAAGGTGGAGATGTAACCTATCTTCTTAGTTCCTATGAGCTCATTGTT
TCTCTTTCTTTTATTCAAGCATCTTATCCTCTAATTCCCTATTCCTATTT
TTTTTTTCCCAATGGAAGCTGTGCTTTGTAATACTTGCACTTGTAGGTGC
AACACAGATTATCTACAATGCCATTTTCTGCATGAGGCTGATTGAATTTT
TCAGTTCTGTCGTGTAATGTTCCTCTAATAGCTGTAAGGACAGGCAACAG
ACAAAACCAAGTCAGTTCCTTCAGTACAGTGGCCATCCTCCTCCGTGAAT
GGATGTTTGCTTAAAAAGCTGAACTGAAATTGTTCTTGTAATTTCTCAAA
AGTTTTCTTCTGTGAAAGAGATCGTTTTTTTTCTACTTTGTTCTCAGGGT
GCTTGAGAATTTCCTTTTGAATTTCTCTTGGCTTTTTTTTTTTTTTT
>snake_contigs.fa.50
TTATTCTTTTCTGTTACACCACTAGACACACAAACATGATCTTCTCAAAA
GGCTGAGAAGCTGTTACATTATTCTGTTCTGTTCCATTACTTTGGTGCCA
CCTTTGCTTTCAAACTTCCCAGTCTGAAAAACTCCAGTGAGAACTTGTCA
TCATAATTCTTTCATAATGTCTTCTCTTGAAATTGAATTGAACTTGAGAA
ACCAGGAAGTTGGTACAGCTGAAAAATCATTGTGCATTGAGCCACTGTAC
AGGATGTTCACACATCTTAGTTACATTGTAGGTAAATAAGTACAAACAGC
TGTGTCCAGTAACAAGCCATGATGATATTAAAAATGACATGTGCATCATG
ACATCATTTCTCCAGTGATGCAATTAAGGAATGATATAGTGATGTCTGAC
ATACATTTGTAAGTCATGTCATTTACATGCTCATGTCATGATGCATGTGT
CGTTTGACCCCTTCCCCTCAGACATGAGTACATGTACAATTACATTTCAC
CTTGAGAATTTCACCAAAGTCCTTAAGTCTTGAAATAATTTTCTAAAGCA
GCTTTTCTTTCACCAAATGGAGTGAAGATTGGTAGAAAATAATGCAGAGG
ATATTTTTTGCATGGAACTAGTAAATCTCTTGATAGACCGGTGAATCCTG
GCACCCTTTAGCATGTTATGACCTTTCACCAAAAGATTTCACTCAATCTT
CCTTCCTCCTGTAAAAAATGAAGAAAAAGGGAGTGATAATTTCTAATTTC
TTTGTCAGGATCACTTGAGAATAGTGGTCTTCATATGCAGCTTTGATATT
CCAGTGAGTGAAAGCCACGTAACTGCCTGGTTATATAATGAAAAGCCATT
GACATTTAGTGTGTATACCACAGATAAATCTTTCATAGGAAGGATTTTTT
GATAGCTAATGTCCATATTTTGACAGAATGGAGGGAATGAAACGCCTCCC
TGGTATCTTGGCAATATCTCCTATATAGCCACAAAACTCAATTTAAGCCA
CGGATGTGTTTTCCCTCAGGAAAACAGATGGATTATTTTTCCTCCAGAGT
TTTCAAGAAGGTAAGTGCTGAAGTTGTCTAGTGTTTTCTCTTTCTTGGCA
TGGAGTCCTTTCAGTGTATTGTGAAGGGTGAAACAAACCGAATGTACGTG
TTGATGGTGACAGCTGTAGTAGTTAAAAGGAAAAAGTAATAGCCTTGAAT
TTTCCATGCTGATTTGACAAAGCCAGTGATGACTGTGGATACAATACTCA
GTGGTGCTGTCATGATGATGAGTGACATCTTTTTATCCAAAGTAGAAATA
AAATCTCAAAGCAATGAAGAACGATGTGATTTTCCAGGACAGCTTGTAAG
AGAAATAAAACTTAGGAGCTTAACTAGCTCTCTTCCCATTTTTTATTCAC
CCATGCTTTTTCTCACAAGCTGCATACTTGGGGTGTATGATAATGATTTG
TCTGTATTTATGCATGTGTGTGTTGCTCTAAGTTGGTGCTCTTTGGATTT
GTGAGAACACAAGCAGGCAACCTTTTGTAGCTGGGGCTTGTTCTCAACAA
CCAAAGTCTGCAAGATTCAAAGTAATGTTAGAGTGGCACTGGAGGAGATG
GATTCAGGGGGCCAATCCCCATTCCCTTGATCTGGAGAGAGGGTGGAGAG
AGTTTTTACTTGGATAAGTGCATCAAGCTGAAAATCAGCAGGAAAACTGT
CAATTGTTGCTGTTTGCTATTGATTTTGAGCAGTGCAATCTTTGGACTTT
GGGGGCTGCAAAAAAACAGCCTGAATATTACACTTACATAGCAAGTTTGA
TTGAACTGAACTGGGACTGATGTCTCACTAGATCTGCATGATAAGTGTGC
AACCTTAAATATAGTTTCTAGGAAGCAAGCCACATTGAAGACAGAGGGAT
TTATTTTCAAATAAACATGTTATACTCCAAGGGCAGAAGTACTGAAATCC
AATGTTCTCTTTGCTCAAATCAGCTGCCCTGATCCGTGGGCTTCTAGACA
TTTATTAATGACTTGGACAAGCTGATGGAGGAAATGCTTATCAAATGTAC
AGATGACATACAGTTGGTATCTAACCTTCTCTGGAAGAAGAGAAATGTAA
TTCAGAATGATCTTGATTGGTTCAAGAAATGGGCTGAAAAATAGATAATT
CTATTTAAGAGAGATAAATGTAAAATTATATACTTAGGAGACAGAAATAA
AATGCACAGCTATAGGAAGGGTGAGGGCCTGGCTTTGTAAAAGTATGTAT
GAAAATATATTGGAACAGTGGTTCATTGCAAACAGAGTGTAAGTATGTAG
GAAAGGCAAAGGCAATTTTAAGCTGCATCAACAAAAGAATAGAGTCTAAA
TCATGGGACGTAATCATTCCACTTTTTTGGCATTGGTCAAACCCCCATTA
AGTACTGTGTCCAGTTCAGGGCACCATTTTCAGAAGATTCAGGCAAACTG
GAACAAAGTCAAAGAAGGACATTGGTGATAATCAAAATACTAGAAATTCA
GTCCATTGAAAAGAGATGGAAGGAACTGGGAATATTTAGCCTTGAGAAGA
GAAGACTAAGGGAGAAATTTAATGCACTCCTCAAGCTTTTGAAAGGATGA
CTCATAGGAAGTTAAGCCCTACTATCTGTCACCTCAGAGTGCAGGATATT
GGGTAAAGAATTGAAGCTACACAAAAGCAAATCAGATGTTTTCAAGCAGA
AGGTAGAAAGCTATCCAGCCTGCATGCTTTAATTTGAATCCCTGCATGGA
GCAGAGTGGTTGGGCTAGTCACTCCTTCCAACTTTATGATTCTGTGCTGT
ATATGACACCAAAATATATCTGTTCACCTCAATTGTCCCCTGTATGTTTG
GGTCCGGTAACTTTCAAGAGCAGCATTCCTTAGTGTGGAACCCACATGTT
GCCCTGCTGTTCCAGTGGCCATGCTGGCTAGGAATGATGAAAGTAGATGC
AATATGTCTACTAGAGCAGAGTTGTTCAAGCTGTTCCACAGAACCCTAGT
GTTCCACAAGAACCTGATGGGGTTCTGCGAGAGATGAAGCTGGGAAGAAG
TCTCTGCTTGTAACAAGTATGATTATCCTGTAAAAGTACAAGGTACTGCA
TAATCCTGAAAATCGATTGGACTGCACATGGCCTTCAGCCTTGTCACACA
GTCTGAGGCTCTGTGAACAAGGCACTGTAAGAAATGGCTGCAAACTGTGC
TGGGAGCAATCCCTTTGGCTGTTGCTGCTAGATTACATGCTGCTTCTTAA
TATCTTTTACTGATGGTGCAGCAGAAGCAGCAATCAGCCCATTAGAATCT
GGGCTGCAATTCTAAAATTCATGCAGAGTTATTGTGAGCCCCAAATCACC
CTATGCCATCCATAGGGCCATCTTCTAATTTGTCTTCAAACACAAGTAGG
GTTCTACATGCAAATGAAATACAGTCTAATGTAATATAGAAAACAGTGAG
GGAATGGGGTTTTGACTGAGTATGTTTGGAGAAAATCGTATTACAAAGCT
GATGAGTATGGTCTAGTCTTTTTCTTTTTTAAAGAAATTTTATTAACTTT
CAAAATACAGATAAAAATTATAAAGATAGAAAAAGATTAAAGAAAGAAGA
AACAAAAAAGAGACAAATGTGCAGAAATAAAAAGAAAAATATAGAAAAAA
GAGTGACTTCTGACTTCCTTCAGTACAGACACAAATTAAAAATACATTAA
ACTCTACCCTAATTTTAACCATTTGTTGTTGTTGTTCAGTTGTTAAGTCG
TGTCCAACTCTTCATGACCCCATGGACCATAGCACGGCAGGCCTTCCTGT
CCTCCACCATCTCCCGGAGTTTACTCAAATTCATGTTCGTTACATCAGTG
ATGCTATCTAACCATCTCACCCTCTGCTGTCCCCTTCTCCTTTTGCTTTC
AGTCTTTCGCAGCATCAGGGTCTTTTCCAAGGAGTCCTCTCTTCGCATTA
GCTAGCCAAAGTATCTGAGCTTCAGCTTCAGGATCTGTCCTTCCAATGAG
CAGTCAGGGTTGATTTCCTTTAGGACTGACTGATTTGACCTCCTTGCAGC
CTAAGGGACTCTCAAGAGTCTTCTCCAGCACCACAGTTCAAAAGCATCAA
TTCTTTGGTGCTCAGCCTTCCTTATGGTCCAACTCTCACAGCCATACATT
ACTACTGGGAAAACCATAGCTTGAATTATACGGACCTTTGTCGGCAAGGT
GATGTCTGTGCTTTTGAATATGCTGTCTAGGTTTCCCATAGCTTTCCTCC
CAAGAAGCAAGCGTCTTTTAATTTCATGGCTGCAGTCACCGTCTACGGTG
ATCTTGGAGCCCAAGAAAATAAGTCACTGCTTCCATTTCTTCCCCTTCTA
CTTGCCAGGAAGTGATGGGACCAGATGCTATGATCTTAGTTTTTTTAATG
TTGAGTTTCAAGCCAGCTTTTGCACTCTCCTCTTTCACCCTCATCAAGAG
GCTCTTGAGTTCCTCTTCACTCTTTGCCATTAGGGTGGTGTCATCTGCAT
ATCTGAGGTTGTTGATATTTCTCCCGGCAATCTTAACTCCAGCTTGTGAT
TCATTCAGCCCAGTATTTCTCATGCAGTAACTTCTGCATATAAGTTAAAT
AAGCAGGGTGACAATATACAGCCTTGTCGTACTCCTTTCCCAATTTTGAA
CCAATCGGTTGTTCCATGTCCGGTTCTAACTGTTGCTTCTTGACCTGCAT
ACAGGTTTCTCAGGAGACAGGTAAGGTGGTCTGGTACTCCCATCTCTTGA
AGAATTTGCCACAGTTTGTTGTGATTCACACAATCTAAGGCTTTAGCGTT
GTCAATGAAGCAGAAGTAGATGTTTTTCTGGAACTCTCGTGCTTTCTCCA
TGATCCAGCGAAGGTTGGCAATCTGATCTCTATTTCCTCTGACTCTTTGA
AATCCAGCTTGCACTTCTGGTAGTTCTCGGTTCACATAATGCTTAAGCCT
AGCTTGTAGGATTTTGAACATAACCTTGCTAGCATGTGAAATGAGCACAA
TTGTATGGTAGTTTGAACATTCTTTGGCATTGCCCTTCTTTGGAATTGGG
ACATAAACTGACCTTTTCCAGTCCTGTGGCCACTGTTGAGTTTTCCAAAT
TTGTTGGCATATTGAGTGCAGCACTTTAACATCATCCTCTTTTAGGATTT
TAAATAGCTCAGCTGGAATACTGTCATCTCCACTAGCTTTGATGTTAGTA
ATGTTTCCTAAGGCCCACTTAACTTCACTCTCTAGGATGTCCGGCTCAAG
GTCAGTGACCACACCACCGTGTTGATCAGGGACATTAAGATCTTTCTTGT
ATAGTTCTTCTGTGTATTCTTGCCACCTCTTCTTAATCTCTTCTGCTTCT
GTTAGGTCCCTGCCTTTTTTGTCCTTTATCATGCCCATGTTTGCAGAAAA
CGTTCCCTTGATATCTCCAATTTTTTTGAAGAGATCTCTAGTCTTCCCCA
TTCTATTGTTTTCCTTGATTTCTTTGTACTGTTCATTTAAGAAGGCCTTC
TTATCTCTCATTGCTGTTCTCTGGAAATCTGCATTCAGTTGATTATATCT
TTCCCTTTCTCCCTTGCCTGTTGCTTTTCTTCTTTCCTCAGCTATTTGTA
AAGCCTCATCAGACAGCCACTTTGTTTTCTTGCATTTCTTTTTCTTTCGG
ATGGTTTTAGTTGCTGTCTTCTTTATAATGTTATGAACCTCCATCCATAG
TTCTTCAGGCACTTTGTCTACCAGATCTAATCCTTTAAATCAATTCCTCA
CCTCCACTGTATATTCATAAGGGATATGTTTTAGGTCATACCTAAATGGT
CTAGTGGTTTTCCCTACCTTCTTCAATTTAAGCCTAAATTTTGCAATAAG
AAGCTCATGATCTGAGCCACAGTCAGCTCCAGGTCTTGTTCTGACTGACT
GTACAGAGCTTCTCCATCTTTGGCTGCAAAGTACATAATCAATCTGATTT
TGGTATTGACCATCTGGTGATGTCCATGTGTAGAGTTGTCTCTTGTGTTG
TTGGAAAAGAGTATTTGCTATGACCAGCATGTTCTCTTGACAAAACTCTA
TTAGCCTTTTG
>snake_contigs.fa.51
CTTCAGCTTCTTTGGCATCAGTGGTTGGGGCATAGACTTGGATTACTGTG
ATGTTGAATGGTTTGCCTTGGATTTGAACTGAGATCATTCTGTCATTTTT
GAGATTGTACCCCAGTACTGCTTTTCCCACTCTTTTATTGACTATGAGAG
CTACTCCATTTCTTCTAAGGGATTCTTGCCCACAGTAGTAGATATAATGG
TCACCTGTATTAAATTCACCCATTCCTATCCATTTTAGTTCACTGATTCC
CAAGATGTTGATGTTCAATCTTGCCGTCTCATGTTTGACCACATCCAGCT
TACCTTGATTCATAGATCTTACATTCCAGGTTCCTATGCAATATTGTTCT
TTACAGCATCGGACTTTCCTTTCACTTCCAGACACATCCACAGCTGAGCA
TCCTTTTGGCTTTGGCCCAGCTGCTCACTCTTTCTGGAGCTACTTGGAAT
TGCCCTCCACTCTTCCCCAGTAGTATATTGGATACCTTCCGACCTGAGAG
ACTCATCTTCCGGCGTCATATCTTTTAGCCTTTTGATGCTGTCCATGGGG
TTTTCTTGGCAAGGATACTGGAGTGGGTTGCCATTTCCTTCTCCAGTGGA
CAACGTTTTTAACCATATTTTAACCATATTACACATTTTATTATTATAAT
TTTTATAATTATAATTTTAACCATAGTACACATTATTTCTATATTCTTAT
ACAGTTCTAATTGTCAAATCCCAAAATCAAGACTTTATTTTTTTCAGTTT
CAAGCAAAAAGTCCAAAAGTGATTTCCAAGTAGAAACAAAGCTAGACATT
TTTTTTTTCTTTAATCAATGCAGTCAGTTTCTCCACCTCTGCCAATTCCA
TTAATTTCACCATCCATTCTTCCACTGTAGGAATTTGTAAGTCGTTCCAC
CTTTGTGCATACAAAGATCTTGCTGCTGTTATCATATATAAAAAGAAAAG
CCCCAAATTTTCTTTCAAACTGTTGAAGCTAAAGAAAAAAGAAAGCTAAA
AGAAAAACTTCTGGATTCAATTGTACATTCATCTTAAGAACCCTTTGAGT
TGAGGTACATATCTGGTCCCCATATTTCTTAGTTTTCTTACAAGTCCGCC
AAAGATGATAAAAAGTACCTTCGTCTTGAGAACATTTCCAACAAGTGTTT
GATATCCCTTTATTTATTTATTTATTTATTTATTTATTTATCTCATTTTT
CCACCACGTTTACAAGTGAATTTAAAACAGTAAAAAATTAAATATCGGTT
AAAAGAAATACATTATAAAATATACATATACAAATATATTAAAAACTACA
ATATAAAATATGAAATCTGAAACCCAAGATGCTAAGACTGTAGTCTTAAT
AAAATTCCCCAGGCAACATCAAGGCGCCATCTATCCGCATGATGAACTAT
CCCCCCTCCTACCCCAAGCGAGGTGGCACTACCACGTCTTCAGCCCCGTT
TGGAATGCTGAGAGAGCGGGGGCTTGTCTTAACTCTGCAGGTAGCTTATT
CCAGAGGGCGGGGGCTATGGCAGAGAAGGCCCTCTTCCTGGACCCTGCCA
GTCGACAATCTCTCATGGACAGGGTCTGTAGCATGCCCTCTCTGCCTGAC
TGGGTGGGACGGTTCGATGTGATGGAGGTGAGGCAGTCCCTTATACATCT
TTGACAATTTATCAGGAGTGAAGTATCAATGATACATCATCTTATAAAAA
TTCTGAGTATGGTCTAGTCTTAAGAAAGTTGGGTTGAGGAAATGTGAGCT
TAGATCCTTGCTTTGTCATTTTATTTATTTATTCAATTTACATAGCCACC
CATCTCACACTCATGACTCTGGGCAGCTTACAATTAAAACATAAACAATA
CCAAAAATTCATAGAATTCTGAATCAATGTGGCTTCTGGCCCCAGCCCAT
CTAAGAGGAGTTAGTTTTGGGAAAGCTGCTCTCTAGCTGCTAACATTGGT
CTGTTTGATAAACGTGCAATGCCAATTACAATTAGTAATTGGCAGTATTA
GTATTTGGCAGTATTCAAGGCATGCTTCCAGTCAAAGTGGTCAGGAGGTG
CTAGGAAGTGTGAAGCATCTGAGGAGTGAAATAAAATGACCCCACATTCA
CAAGATGGATTTGAATTCTCAATCTGGAACAATTCCTTCAAAACATTGAC
TAGCAAAGTAAAATAAATAAATAAATAAAATTGAGCATATTTCAAATTTT
TGCAAATGCTCAGTTTACCTCTTCAGTGTGCTATGAGCAGGGAAGCCTGG
ATTCAAATCTCACCTCAGTGAAGAAGAAGATGGAGGCACTAATGCAGAAA
CAAAGAGCGGAAACCTCTAGATACCCAGACTATTATTTATTAGACTCAAC
AAGTTTTGAATAAAATTTTCCTCTGAGGTACAGTAAAATATAACACTATG
GGCTCTCTAATTACCCTCTTCAAAGTGATTCATTTTGTAAAAGAGTATTT
GGAGAGTGGATGGCCTAGAGTCTGATATTTTACAATACCCATGAGGAAGA
TCTTACTCAAAATGCATTGGGCCTCATAAATAATATTCTCACCAAGAAGT
TTGCTCTTTGTTTCCTCAACATCCACCTCAGCTGCAAACTCTTTAGGTGG
CCTGCTCTCTTAGCCTTGGCCATTGATGGGCAACATGGGAATAATAATGT
TGGCCTAACATGCAGGGATATTATGAAGATTACCATGTCTTTCAAACACA
GACTCTTCTTCTAATATTCTAGAAGGGGAGAGGGCAATCCACAACAAGCA
TGTGCATCCCTTGATGGATTTATCCTAAGCTGGAGCTCACCCTTTAGCAA
TGAAAAGAATTAATAGCTCAGTTTTTCTCAAAAATTCAGCACGAAACAGC
AGCCAGTAAAGTTGGATGGTGAGCTACTTGTAAACAGCTATTGAGGTTTG
TTGGCAAGCCATTGGCTATCTGAAAGTGAGAAGAAAATTGACAATAAAAA
ATATCTAGGATTTATTTTGTTTGTTTATTTAGATGATGATGATGATGAAT
TTGTTCACCACAGTTGAGAGACTCTTAGTGGTTCCAGTCTCAACAAGAAA
ACATCCATGGTACCATTACATAACAACGAACAATAAGTGGTCCAAAAAAG
TTAAACCGCAGATAAAATCATAAATCAACCAGACGAAA
>snake_contigs.fa.52
CAAATGTTGAAAGAGAGAAGTAAGAGATTTTTTTAAAAAAAAAACCCTAA
AAAAACACTAATTTGTCTTTTGAAACAAGCACAATCCCTGTTATATTTGT
GGACATGTCTATGTAGTGTTCTTTGACAACAATATGGAAGTGCCTTGCCA
CTGGATTTTTTATTCCCAAGTCTAGCTTATGGCCCTAGTATTCCTTGGAG
CCCTTCCATCTAAATATTCTGCTTAATATTAGTGACTACGCCCAACCCTA
AGCTTCCAAGCCCAGACAAGATCAGACAAGCTCTACTACCTGCTGAAACA
AGGAGGCATGTAGAAGGCAGTGATACTTCACTACTAACTGTATAGCACTG
CAGTTGATAGCAGTTCAGATTGTAGGTCTCTCCAGCTTTGTTAATTGTTG
TATTCTTCTTGTGTCTGCATAGGGATATTGCCCATAGATATGTCTTGAAA
TATTGCCTTTAAAAATACTAATATCCTGTTGCAAGTCCCCCTCTTCCCAA
AATAACTTACAGTAGAATACTTGGGTCTCTAGCAACTCTTCTTTTAGAAA
TTAATCCTTTTCTGGCTCTGATTCAGTTAGGTGAAGGCACTTAGTTTCTT
TTTTATCCTTTATGATCTTCCTCTTTCAGCAGCATCACACTCTCTCATAA
TATTCAAAGGAAATGCAGCTGTCTCAGCCCCATTTTCAAGAAGCTGGCTC
TGTCCCTCTGCCAAGCTTTAACTGTTCAGGACCTGCCAGTTAGAGTTATA
ATACCACAAGATTAAGGATACTTCCACAGGGGTCTTTGGCACGATTTCTG
CACCAGGCCTATGTCCCTGTGATCACAGTTATTCACAGCAGCCATGAAAC
ATGTTGTAAAACTGCCTGTTAGAATACTGACATACAGGGCATTGGCACTA
CATGCCTGCACTCACATGGTGTTGTCTTCCTTGGGAGCCAAGCTGATTTC
TTCTGGCCCAGCTACAGGCCAGCCCAGGTAATTGCATATGCTGGCTGGGG
CTTAAGGGTAGACCATTTTTCCACTGGTGAGAATTTTTGGCTCACTTTAC
CACCCAGCCTGAGCTCAGAGCTCACAGTACTGGAGAACCAATCTTCATCC
TTCTAATCATCTTCACAATTCCAAATAATAATACCCCCTCACCAAAGTTT
GGCTTGGTTTTTCTTTTTTATATAAGCAGTGGGCACTGAAATCTTGCCAG
CCTGGGGGCTCAAGCAAGCTATTGCTTGTTCTCCCTCTCACCTCCCCCTA
CATAGAGAGTCTACACTGTAACCCACAACCACAATTGCAAATGTTGGGAA
AAACACTTTGTTGCAAAACTATGGGGCCATGTGGTACTCATTTTCAGTGG
AAATGTAGATACATGAAGGATTATACCTTAAGACCACTTTCTTCTCATAA
CACAGCTCAGAGTTTTGGGAAATTGCTCAAGCAAACACACCAAACACATG
CTAAAAGCATGTCAGAGGGGAGTGGCAATTGTTGTTTGCGTTTATATGTG
AAACCAGTTTTTTTCCTTATTCAGGAAGTACTATGGCTCAGGGGGTAGGA
GACTTAGTGATGTTTGCATTTTCTATTGGTCAGTTGAAGGGCACATTATT
CTGAACCACCAATTAAGGTCTCATTGTCTATCCTCAGCTTTCAAAGGTCA
GCAAGAGTGAAGATGATCCTATAACCAACTTTAAAATTCTTTGAAGGGAC
CAGAGAGTAGGAAGAGAGTAATGTGGAAGTGCCATAAAAACACACTTCAT
TTGGCACTACATAAAACTGTTAAAATCACCTGTCATGTTCCCCATTCCAA
TGTTCTCAGATCACCCTAATGGGCTCACATGTCATGTTGGTGCTGACATG
GGTTGCTGAGCAGGAGGGGGTTGCTAACAAGAATGTGTACGTGGCTGGTG
GTGGAAAGCTGTTTGGGTTGGAGTAGTCTGCTCAAGGTCGTTTCCTGAAG
ATTACTGGCAACTGTAATGAGCACCTGCAGACAAATGGAATTTTACTGAC
TTTTGAGGGGAGAAGGTTTAGGGGTTGTTTGTAGTTTAATTGGGAGGTAT
CCCACGCTTTTGGTTATTCTCAGCTTTGCTCGTATCCCGCACATTACTCA
TCATTAAACTGAAATTCTATAATCTTATATGAGTCTAATTATTGATAGAA
TAGGCAGTCATTAAATAAAGCTGAGAATCATAAAAAGTCTAACTCCTGCC
AAGAAGTAATTCTTGTGGGGAATACAGTTAGATATAGCTGAAGAACGTAC
TACTGTGAAGCCTGGAGAATTGATGGACACAGCTCCTGAACGTAGAAGCG
GGAGCGTCAGTCCCAATAATTCCACAGAATTTTCAGGCACTACAAAACCT
TCTGGTGAAATCACAGAAGCAGATTTGGATTTGGGAGAATCTTTATCCAG
CAGATTGTTGGAACATGCAATGACTCCAGGAGGATCGTCAGGTCAGCTCA
TTGTCTTGGATGATGTAGATGATCTGCATCCAGGGCCATCATGGAAATTC
CTCATGCCGCTTACTCCGGAGGGAGAGTCCACAAAAATCTCTAGGAGTGA
CAAGTGTGAGAGAAAAAATGAGGATAATTCTCCCACCCCCCCAGAGATTG
AAACTCATTGAAGCTAAGATGGAATCAGTGGAAAGCATGCTGAGATACCT
ATCAATCTCTATGGAGGTATTATCTGATAGAAAAACTGGGAAAAAACCTA
CAAATCACTACCTGTTCCACGCAAAACTATGGCAGCTAAAGAGGAAGCAG
AGTTGCAGGACCCTTCCTATTTTTCTGAGGAGTCAGAGGGGAGGCAAAGG
AGCCAGCGGGAAACTCCTGCCACCTGCTGTGAAAGGCGTCCGCGAGCAGG
CAGTGCATGATAGGTGCGAAGACGACATGGTGAGTAACAACTGCCCTACT
TTAATGTTAAAAGTCCATCTTAGCTCCCAAACCAAAAACACTACAGTGTG
GGCTTTAGCTGACTCTGGGTGCTCAAGGTGTTTAATCCACCCTGGGGTGG
CATTAGCAGTAGAACTAAAAACTTTTCCTTTAAAACACCCAGTAAGTTTT
ACACAACTGGATGGCTCTGAGGCTGGGGGTGGCCCTGTCAAATGGTTTAC
TGAATCTGTATCAATGCAGTTTGGGAGCCATAAAGAGACTTTAAAATTCA
TAGTGGCTCCAGTTGGTAGACCCCTGGTGATATTGGGCATGCCATGGCTC
ACTCGCAGGAACCCTGGCATAGATTGGAACTGCAGAACTGTGACTTTTCA
TGATGGAGTTTATAAGGGGCATTCTGACTTTCGGCTAAGAGATACGCCCA
GCAATGTGGGGTTTTGTCAAGTGAACAAAACAGGAGGTGCCAGAGGGGGT
GCCACCTCAGTGTAGTGATTTTGTTGATGTGTTTGGAGAAATGAAGGCAG
ACCAATTACCCCCACATCAAAAAACATTGTGCCATTGAATTGGATCCAAA
CACCAAATTACCCAAACCAAAAATATGGTTGACTCAAATTGAAAAAGAAG
ACTTGAGGGAGTTCCTAGATAAAAATCTGGCACACGGATTCATAAAGCCC
GCCAATTCGCCTCTGGGCGCGCCTGTGCTATTTCGAGCAAAGAAAGATGG
GACATTAAGACTTTGTAACGATTACAGAGCTCTCAATGCAATTTCAACCA
CAAATAAGTACTCTCTGCCTTTGATGAAAACGGTCTGGGAAAATGCAGTC
TTGAGGAGAAAAACTTGAAGAGAAGGGCTTAAAATATAGATGTTTGTCCT
ATCCCTGTGGAAGCTGCAATGATAAAATGTACCTTGTGACATGACAACTA
AAGCTCTGTCCTTTTATACTTGCGGGACAACGTCACATGCAAATACTAAG
GGTGAAGTTTGTGTTGTGATGTACGTTTGTCACTTGTGGCTCTTTCAACA
CCCCCCAAAATTGTGGATGCCTATGTGGGGAAGAACATGGCATGGCATTT
GAATGGATCTGATATCATAGCGCTGAAATTAACTGCCCATGGTAGCATTT
TTGCTATTCCTAAAAGCATTGTTGTCAAACACTGGCATAAGCAGCCAAGC
ACATATATTTTTTTTGTAAAAAAAAATTGAATTATTTATGATTTTAATAT
AAATTATAATTTTCAGCTTTACTCAGTTCAGTGACTATTGTACTGGAGAT
GTTTTATTCACTAAATTTTATATTATAACATTTTGTAGACGTACGCAAAC
TACTACAGTGGATGCATGTAAGTCACTCAGAGTTTGCTGGAATGGGCAGC
TGTAATAAATTTAATGAAATAAATAATAAAAAATAAAAATAGTGTTAAGA
AAACTACTACTACAGCTAGTCCTTGTTAAGCAACCACAACTGAGACCGGC
AACTCAGTCATTAAGCAAAATAGTCACTAACTGTAACCACCATTGTGCTT
ACAATCTTATTTCAGCTTTCCTTTGCTTTACAGACCTGCAAAGGTTATAA
ATGTGAGGATAAGTTGTAAATTTACTTTTTCATCACTGTCATAACTGTGA
ATGGTCACTAAAAAAGGCAGTCACTAAACAAGGACTATTTGTACTTGAAG
TGTCAAGGTGGCCATAATGTCCCAAAAGCTCAAAGCAACCACTTTGAGGA
CTTCTTGATGACATCTGTACAAATGTATACCTGCACAGAAAACAGTTTTA
ACTCTGAATGCTTTCATTAGCCCTGATAGTCTATATTTAACAAGATCTAT
ACAATATTTTATGAATCTTGTATAGGCTAAACAATAGGTAATGAGTCTAT
AACAGGTGGTGTTTTTTTTTTTTT
>snake_contigs.fa.53
GTCTCCTTTATTTTCATTTATTTAGTACTTAATATTTTGAGATGAATTTC
TATAGCCATAAGTAATTTTTAAAAACTCCTCTAAAAAAATTAAATTAAAT
ATGCTCTGAATTCCAAAAAGACTCCATGAGTTGCACAGAGAATGGGAAGT
GGAAAGGCTTAGGAAAGATGCTTATTCCATTTTTTACATGAACCAGAATA
TAGATATGTTGCTTATAATAGCTCATCTCTGATCCTGAAAACCAAAAGCC
CCATTGTCAGAGCATTAAGGGTAAGTGATTATGCACAAAGACAAGGTATT
AGAGCACATTAATGAATGTCTGCATGAAGCCTATAAATGTACAACTGGAC
ACGTGTGGGATTCTCTTTCTTTTCCTGCAGTTGGGAATATATTTTTCAGA
GTTGTTGTAGACACAAATGCAATTAAATGTGCAGGGATTTGGGCTGATTC
TACTTTTTCCTTTGGTCATGTTTGTTCTCCCTAGCTGCATAACTGCAACA
GGCTTGGTGCTACTGGATGTGGATTCAAATCTGCTTGCTTAATTAATTTT
TTTAAAGAATGTTATTAAAATTCAGAAAAAGATGAAAGATACAGAAAAAC
AAAAAACTACAAAAAGAAAAAAAAAGAACTAAAAAGTGTGAAAACACAAG
AGAAATTTTTTTAGATAGATTACAAAAAGAAGTGACTTCCGACTTTAAAA
ATCAAGGATATTCAGCAATTTCCCATAATCAATCCCTTACTCTATATTAA
ACTGAAATAACATTATTTCTACAAATCAACCCCTTAGCATATTGTAAAAA
TCGCTCCCTCCCTTCATATTAAAAGAAAAAAATATATAAATCACCTAATC
CACTCCCCGCCCTAAAGTAACAATTACTTAATTATTCCCTTCCTACTACT
ATTCTATACATTCCGGTCTACTATAATAAAAATCAAAAGTAAAAAAGCAT
GTAAATTGTCTACCACTATAATTAATAATACAAAAAGCATGAATACAAAA
AACATGTGTAAGAAAAAACCTTAATAATCATAATCCCAATCATTAATGAT
AAGTAAAGTAATTAAAAACCATAAGACCATCCAAATAAATATTTTTAGTC
CCTTAGCCCACTTCAAAATAGAGTAAGGCATTTACATATCTCCATAATAG
GAATAGAGCTATTTTTTTAAAGATAATTTAAACTGCTCCCCTCACAAACA
CAGACTTATTTCCAGATATCCTCCCATACTTAATAACCCTTTCTTTTCCA
CAGCATTCCAGGATTTCAACACAAGCCCAAATCTCACTCTTAGATTTTTC
AGGTTAATCCACATCATCCCCAGCCAGATGGCACATTTCAGACCACATAT
TTTCCACAATGCTCCAAATGTCTTGCAGAATAACTTGTCAGGAATCAGAA
AGAATCTGCTTAATATATGCTTTGATATCTCGGAAACCGTCAGAGAAAGC
CTGACTAAAATCTTCCATTTCTAAAATAGTAAGTTATGGTGGCCCCTAGA
TACTTAACCAGCAAAAGTGAGAGTCAATGAAAAATTTCCAAACTGAGTTA
AGATAAGATAACAGACAGTTCCCAGAGAAAGTAGCGGCAGGAAAGTAAAA
GTTCAGAAGGGCAGATTCAGTGTGCAGGAAAAATGCCAAAATCTTCAAAA
TTAGTGCAAAAGTAATAACAGGGAGATGATAACATACTCTCGACCCTCCT
TAGTATTGGATGGAAAGCAAAATCCAAACTTTTTAAAAAAAAAAAAA
>snake_contigs.fa.54
TGTTTCTCCTTAATGTAGAAAGCGTCTCTTAGGGTACAAATACTTTAAAA
AAAATAATAAATTGGCTGCTTTAGAAATAGGATGGCTGGACTTAATGTTC
CTTTAAGGGCTGTAGCACAGCTTGGGAATGGCTACAGGAGAAACCAGCCT
GAGCCCGAAGAAACTGCCACAATGCCAATTCTGCCCATGGAGCTCAAGGG
CACAGCTGCTCAGTCCGCCATATTTCCACCAGAAGTCCCTGCTTGCTAAA
TTAATTGAGCTCACCACCCCCACCCCAAGATCAGCCAATGCTGTCACTGA
GAACTTCTTATACTTGGTCTTGGTTTCCTTTCACTGCAGATGCAATATTT
AATGGAAAGACATTTTTGATAGAGCAGTCTGATAGGATGAGTACTTGACT
CATTCTGCCTTGCAACTCTTGTTATCCAATTATGGGAGAAAGTTCACATG
GCTATGTAAAGTGGTTGTAATACATCATGTCATAGGAAATGTCACTTTAG
CAGACTGATGAGAGACTAGAAATTTATTATTTTTCCTTTGGGGTGGGGAG
ATAAGGAAGCCCCCTCCCCCTTCTGGGCTAGCTGATGAAAACTGATTTGC
TGGAGATCTCTCTGTTTAACTATTGGTGAGGAAGAGCATGATGTGATTGG
CTGCTGGTTATCAAAACACTTGATATATGCAAAGCTTTGAAGTGACGCCA
GTTGAATCTCTACAATGACGTAACTATGAATTGAAGCGGAGATCTGTTTT
GATGGAGATGTGAATTGAAATGGAGAGTTGCTTTGATGTAAAGAGCTTTG
CAGATTCAATGAGTTTTCTGCTGCTTCTGGAATTATTACAGATAATATAC
AATGTTGCAAGCATCATTCACAACTGAAAATACTGGAGGTAGGAGGCATT
AAATAAGAGGATGTGCTCTCTGACACTGATATGAATAATCAGTCAATGAG
TTTTATTACCCCATTATATTCTCTGCCTATCAGAAGTCTTTGGGCTGGTA
AACTTAATGTTGCTTTGGGCTTCATTGCTTTCTTAGCTCACAGCTTCTTT
AATGTGTCCAGCTACAAATCTTAGCTTTGTTCTCCTGTGATAATGGAAAG
TGATATTTTCTGCCAGCACATTGTACTGTAGCTCTGAGCATAATAAAGGC
TCATGGCTAATATTCTAGAGGTATGACTCCACAGTCAATATTGTGCCTTG
TTTCACCTCTCCCCATTGCATTTGGGCTTCTCAAATTCACATGTTCATAT
CAGATCTGTTTTTATATCCTAATTATGTAAGCAAGTCTTCTGAGAAAACG
TTACAGCGTGAGGTACTTTAGTTCAGAATTTCAAGTGGCTAAAAATAATT
CTTCCTGGATATTTTAGGTGACTATTCAGTAGCCATTATTTATTTGTTTG
TTTATAAAAATCTTTGGCTGCCTGATCCCATGAAGAGTCTGGGCAGTATA
CAACTTTAAAAACAGCAAAGAACAATGTAATCAGTAAAATAACAATGCAT
GTCCTGGAGAGAAAAAACACATCCACGCTAGCATTTTTTATTTTAAAGCT
TTCCCAGAACTACTGATACTTTTCTTTTGGGTACAGAAGAAACTACTTTG
ACTATATAAGGAAAGGCAGATAGGAAATAAAATTGGGGCGTGAATAAACT
TAATATGATATAATTATACTACAGTATACTGTGTTTAAACGTAATACTAT
ACAGAGTCATAAAGTAATCTTGCAGGTTCTCAAAATGTGTATGTTATAAC
TTAATATGCATTTAGTGCATGTCTATTCAGAAATAAGCCCCTCTGGATTC
TAGGACTCCCATTTCAATGTGCAAAGGACTGAAGCCTGTTTCTCATCCAG
GGATAGTATTATTCATGGTAGAGGGGTGTAGTGTTAAAAAAGTCAAGGTG
GGGCTGTGACTGTGCAATGTGACACAAAAAAGTGGTGAGGCTTTGTTTGT
GGCTGCCATTTTGATTTTTTTTACCCCTTCCATGGACATCCCTGGTCAGT
AATATCTGCCATATTATAATAACATCATACACTAAATGTGATGAACTCCA
ATCCACTAAATCCATTTGTCGGCCTATTAACAGACATGAGACATTTTGTT
GTTTATCTGCAAGAAATTCAAATAGGCACACCTTTGGAATTTTCACTTGT
GTTTCCAATGGTTGAGGCAGTGTTCTCTTCTTTTGTGCATATGTTGATGG
ATTTCTTTACTTTAGATCTGAGTCCTACAACCAAGCAACGTTAGTGCCAG
TATTTTTTTGTTGTTGTTGTTTGAGTGACAAGAGTATAATTACAGCTTCA
TGTAATCTCAGTTGGCAATATAGAGGTAAGTCAAAGTTGATAATAAAGGC
TAATTCTCTGGAAAACAGGTGTCAGAGCTGATAAGTTATTCAGCAATATA
AAAAAAAAGTACAAGGAAATAGAATGAATTCACATGGCATTGAATATATT
AGGAAAAATAACAGGCTGGAAAAATCAGTCACCAACTAATCTTCATATAA
ATTAATCCCCCAAAGTGACCTTTCTCGATTTGGACAATATATCTGTTATA
ACTCACTGGCTGCAATTACATAACTATGTGGTTGAGTCTGAAGCAAAATC
TATTTTGATTAATAAAATTGACCATATGAAAAAATCTTTCCTTGTTTTGG
GTGGTATCAGGAGGCAGAAATATTCTTGCCAAGTCATGCACATGCATGAT
TTTTTCTGTATTTGAAAAGGTGTTTCATAACAAAATAGCCAAATGTACCT
TTCCTTTTGTTTAGCACTTTTAGTGGCCAAATGCACCTTTCCCTGTGTCT
TTTGCTTTAGTACTTTTAGTAATTTGATAACAGAACTGGTTCTGTCTCCA
GTAATTTAATTCCCATACCTCAGTTTCCAGTAGAAACCAGCCTCAACTGG
TGCATACAATTACTCTGGAGCCAATATTCATGTATTGCAGAGCAGTTTTT
TTGAAATCCTGGTGTTTTCTTCCTTCTCACAATAATACTGTATGTTCAGG
GATTGTCAGCATCTGACTGCCAGCAACTGATGACATTTTAATTTACCCAA
AGTGACATAGATATCACTTAATCTTGCTGCAAGACTTTTAAAAATAGGAA
CTATTTAGTAAATTGAAGAAGAATTGAATAGTTGTTGCCACCAAAAATGT
GCAAGTGTGGTCTGAAGAAAGACAGTATCAACCTAAAAAATGTTGTTATA
TCAAATAACTACAGTGTGTCACCTAATATATGTACTTCAAGATCCCTTAC
AATATGAAGTAGATGTTGGCTTCAACAATGCCATAAGATCTACTGTAGTT
AGAGAAAATACAACTCTTTGTGAAGTTGAACTCTTCAGCATAGCCAAGGA
ATTCTCCTAGACTTAGTGCTTAGGATGGTCTGGAAGGTCAGCTTTTTTCC
GGCTTTGGCGATCTAACAATTGTGACTCTATCTGGAGATGTCTGACCTTG
CACTCCTTATACAAGCACTGGTGCCATCTTGTAGAGAGTCAGAGAGATGG
CTTTGAAGCAAATATTCAGAAATCATTAGGTAAACAAAAGGGGACAGAAG
CATTCTTAAATCCTGGGAAGGGAGATAATATTAAGGAGAAACTCAAGCTG
ACTCCTTCCTAACTCACTGGGGTATAAGTGGGGGTCAGGGATGCATAATC
AGACTTAATTGATGTCAGCCCTTCAAGGAAGATGTAATGAGTGACAGTAT
TTGAGCTCTCATTAATCCAGACTCACATATATGTTATATGGAATTCCAGT
TTAATGATGAATACTATTCAGAATGGCAAGAAAGTTGTGAATGGGAATTT
ACACTCATTTCTCCCCAATTAAGCAGTTTCAGCAAAGCGCCTCCTCTCCC
CTTCAGGCATGCAACTCCCCTTCCTTGCCAGGACCACTCTACTCTCCACA
GCTGGGCTAACGAGCATCCTTGAGCCTTGAAGTTAGTTCAAACAAAGTAT
TTTCACCCTCCCAATGCATTTCCTCTCCTGCTCATTATCTCACAATTGCT
GACATGCGTTGACTATTGACCCAACATTTCCATGCATGGGAACACAAACA
GGTGTTCTAAGAACATGTGATCGGGGAACATGACAGAAGATCAGATCAGG
AAACCAACTCCACAGGAAGGCAAGAACTGCACCTTACTGAGATGGGCTAT
AGTAACAGAATATGAATTTATTGGAAAGTAAATATTAACATGACATATCT
CTATTAACAATATGTAGGCTTCATTGCTTTTACCTTATTAAAAAACCTAG
AGCTTAACATCATCCAATACTAAGTTAACTATCTATGATAATTGCATCCT
TCTTATTTTCATTAGCTTACATTTAGGAATGAAGTGGTAACTGTTAAAAG
TAATTTGTTTTCAGTCTCCTACTGTATTATTTTATTTGTATAAATGTTCC
TTTTATTGGTACCAGGAATTGTTTTAATTCTTGGTCTAGTGTATTATGTT
TGGATTATGCAGAAAAACTGACTATGAATTCATATCGCTATTTTCTAGCA
AGTTTTCTGAGCCTTTAAATTACAACAGAAGCTATTCCTTCCACAGAGAA
GTTTGGTGCTCCAGAATCATAAAGAGTAAGAACCAATGTTCTTGTAGAGA
TGCCCCTATCATCCTTTCCTTGGATTTTCTGTCATTGGAATTTGTTTAAC
CAAAATTATAAACACTGGTGGTTTTTATTGTTGTTATGAATAAGTCCAGA
TTCTTATAACTTAGGCTTGCTGTTGCATTCAGCAGGTAAAACATTGCTTT
CTAAGTGCAATCAAATTTCTAAAAACAATTCTAGTGCATTGGTTTTGCAT
ATTGCTATAAATTTACTTGTTACTTTAGCAGCAGCGAATACTCCTTTAGT
ACATTTTTCAAAACTGGATGGTTACTTCTCAGGATATCTGTAGCAAGTCT
TCCTAAATTGGTGAAGAATAATAAAGCCATTCTTCAACTGACCCATCTCT
AATGTTTTGGTGAGAATCAGCATTCTTCAGAATAGGTGATATACCCAAAA
GTTTTCCTGGACTTCATGTCCATTATTTTGCATTGCCACTGAAACTTTAG
AAATATGTCTATGTTTACCTGTTTTCATGCTTGTTGAACACTGTTGATTT
AAAACATTCCAGAGAACAAAAGGAAAAAAATGACATGCAAACTTGAATTT
CTGTTTTTAGTAATAAACACTGTTTTTCTTTTCTGATATTGGTAACTGTA
ACCCTTTATTACATCTGGTAATTAAAAAAAATATTTTTGATAATCTTAAA
ACTAATTATGGAAAGAAAACAGAGATATTAATCCTAATTTTTTTTTCAAG
TGTCAGCAGGAAAGTTTGTTTTATGATACAAATTTTCTGCTAATAGATTA
TACCTCAGTAGGATATTAATAATAACAATGCATGCAGTACAAGTCCACAT
TATTACTTTACAATTAGGGATAGGATGTGTTGCAGACTCTGAACAGTGAT
TAAACCACACAGTCTTCCTCTGGTTTGCAAACTTTGTAAGATATACAGGT
GCTAAACAGATTTGGATACAAGCTTTTCAAAACTGGAAAACTATTCATCA
GGCAGATGAAAAATACCAAAATTTTGTTAGGAATAAAGATAGATAGTACA
AATAGTCCTCTAGCAGAATTTTGTCACTTGATAAAGGAATTATGGTACTA
CTGTAGATTATATTCACAGACCACTGTATTAATATATTTTTTCTAAATCT
TAAAGGATCAAACTGGTCATTTCCTCAGTCACCAAATGGGGAATTACTTA
TCTGATGAAGAATTCTGTGAAACTCAAAGGCTTAAAGATAATATTTTACT
ATAATTTCATTCTTAAATTTCTGTGACTTTCTATTCAACAGGTTTTACAA
TGTCAGAAATTAGCATCATGTTCCATTATCATCTTCCATCTATACATAAT
CAGAAAGATAGTGTTGTCAATCACAATCGAGTTTAGACTTCCTGCTGGCT
TCCCCATTGGCTTGTGGGAAGCGTTCGGGGACTGTTGGGAATGACAGTCA
TGTGACCACAGATGACTGCAGCAGTGTGGTGGTGCTGAAGTGGCCACAAC
TTTGCCAAATTTCAGTCCCATGGGAGAAATGAGTCCTGGATTTTGGACAC
ATTTTGTAAGCTAGCCTATTGAGGTACCTTGGTTCAAAAATTGTTGATCT
GTGATATACTGTTTTGCTCTAAAGGTTACAGACAGACAAACAGATATGGG
AGTTTTAGTATGTAGATTGAAATATGAATGGGGTTGAAACTCAAGAACAG
AGATGAAGACTTTTTGGCATCTGGTTCATAGCTATGGATGATCCTGTCAA
AACTGATTTAGATCTGGCATTGTGGCAGCAGAAACAGAGTGAAATGTTTG
AGTAGGCTCTAATATCTCCCATGCTTTCTTACGCATATGTAATATAAAAT
GTTTAATTATCTTAAGGTGGAATGTGGAAATAGATAGCAAATGCTCAGGT
TTCAGGCTCTGCCAGATGCTGTCCAGATTGTATCTATGACTGTATCCAGA
ATTGCTTATATGAAAAAAAAAAAAA
>snake_contigs.fa.55
AAATTCCCCAATTATTTGATCCATCTATGTAGATTTCTTGAATGGTAGAA
AGATATAAGCAGAAAGAAACCACACTTAAAAAAAATAGATATAAACTATC
CACAGTCCATATACCACAGTACCAACCTCATCAAATGTTTTGTTTCTATA
TTGCTCTTTCTCTTGGAGGAACTCAGAACAATTTACAATAAAACAATCTT
AAATAAGGGGGGTGGGGGTGATAATTCTGGCAATCTAAAAGACCATCTAT
TCTGATTCTAGAATGGATTGTTATGGACCTATAAAAGTCTGGATAAATAG
ACAAGCCTTTGTTATTTCAAAAAAATCAGTTTGGTGGCCAGACTTTCCTC
CCAATATTTGATTGCACTATTTAAATTCAGTGCAAAACTGCCAATATTTG
GAGATGTAATTTTGTGAAAATAAGGATGAAAATAGATGGCAACACTTCTG
ATAAACTTAATGTACCAGGTTTGCAGTCAGTTTGCCTGAAACTCTCCCTG
TGTGTCACATATTTGACATTGCCATCTGCAGCATTATTATCACACCACTG
CCATACCCTAAGCAAACATTGGAGCAATAACAGTAATGATAATGATGACA
ATGATATAATCCTTGGTTACACAAAAGATTCTCACTAATTTTACATAAAT
AAATTAATACATTGAGATATTCTTTTTTCTTGTCCTTAAACTCACTATCC
GCTGAACACAAAGACACTGAGACAGAGAAAATATGTTGATGCTGTATTCA
GGTTATTTATGAATCATGAAAAAGTTATAGACAACAGGATTAGTCTGTAT
GTCATCATGTGTAAAATTATGCATAAAATAACATTTTAAAAAAGCTGGGT
CAGATTATTTTTTTAATCCTTAGATTCTTTGATTTATCTGTTATAGCTTC
CAGCAGTCTTATCTCTATTGCATACAGGTACATATGATGACTGCAATTAA
TTAAACATGTGTTACATACAAAATCATGTTACACAGGGGCAGTATTGTCA
CTCTAAAACTTTGGGATTAAAATGTTCATGTTAAAAATCCTGACGCAGGT
TTATAATAGGGTTCTACAATAATATGAATTTGTTTTTTTTTTTTACTTTG
TGGTTAGCCAGCTACTCTTAGAAATTCCAACATATGATCTAAACATATAT
AATCCAGAAACCTTTATTAAGACTGCTATCCCAAACTCATTTACTTAGAA
CTACTATATTATGTAAATTTTAACGATGGAAAAAAAGAAATAGTACTGGA
TTCTGTGACTGATGTCTATGTTCTCAATAATATAATACTTGCACTCAGCC
CATATTGACATTTTAAAGATAATAAGGATAGAGCTTTGCTGTTTGTTCCA
TGGTGTAGCTGTGCTTCATTAATCTTTATTTTTGAATTGTTGTGTTACCA
TTTTTTAATGCATTAGTTAGTTGAATTGATGGAGCAACTGCTTTATTTTA
AGGAAATTGTAAAATAATTTAATTATGATAATTCATCCCTTCTGTTTCAA
GCTAAACAATAAACCACCGCATCCGGTGCAGTGTCTATTTGAACACAACA
ACAAATTAACCTACCATTTGAAATTTGGTATGGGTGCTCCTAGTGCTGCA
AATTTCATACAGGAATGTTCTGACTTTAAATAATGAATTTAAAGGAGTGT
AGTTCAAAAACTCCTGTATCATTTTTTTGTAAAATTTCAGTACAATTCAT
TCTCACGTAATGTGCAAATTACCATTCTAATAAAAACATTAGAAAGATGT
GCTGCTTGTATTTGTCCTGTAATAAAGCTATTTAAAAATGTACTGCAGTT
AGGACAAATGAAAGAATCAGATGTTAAGAAGAGGCACAGGAAATTGTTCA
GTGAGGCCAAACAATTGAAGAAAAAGGATACACACACACACATGCACACA
AAACAGGTAAATTCTTTGGATTCCTATTTTTCATTTAATCAGTTTGATGT
TCTAAAATCTGCTAGCTGAGTTTTTGATGATGTGCCATTTCGAGAGTGGG
GAGGACTTGAGGCTGATAACAAGGATTCTCAGAAGGAAAAGAGTCTGGGA
CCAATTCCAACTTTATTTCCCTTACAAATATGTCATCCTGTCCTCCCTTT
TTGACGAGATGGCACAAAATCGTCTGCTTGTAGCCCATATGATTTCAACC
TTCAGTGTGAAAAACAATAACAGACAAAATGGCTGATTTAAAACCAAAGT
TTGAGTGCATGTTAAGCAACTGTGAGGACAAACTAGTAGATGAAATAATG
CATAAGAATTAATATAGTTCAACACTTGTTATCTTCTAAATATAGCAAGC
ATAATCACAGAAAGCAACAGGAAAGCCCAAAAGAACAGGAGGAAGACACA
GACAGCATGAAGATTTCAGTTGGGGACAAGGCTGTGTATAAAGTGGTTAT
AGCCAGTTGCTAAAGACAAGATGAGAAGCACTTCCTTTTTTACTTAATGA
TATGTCTCCTAAGATTTCCAGGAGAATTGCAAACTTTTGTTCTATTGCTA
GTGCTAAAATAGTCACTCTTAAAAATAAATTTTATGGCTAATCCTAAAGA
CAATGTTAAAGACCCGTTTAATCTATTGTTTCATAATTTTATTTCTCTGT
ATCTTTTATTGTTTTTTCTGAACACATGTATTCATGCAATGTGCAGCTGG
TCTTTGCAATTAAATAAAATCTATCTAAATATGATTTGCTGGCTAGAAAT
GACAGGAATTTAGCCTGGGACAAAAAATATTTGTTCTATTGCTGCACTAT
GGTCTCTGAGACTTTACATGAGAGTGAAATAAGCATCTAGCATTCTGATT
TCTAAACACCAATATTACTTGAAATATTGGAAATATTTCAAACACTGAAA
ATCAAATATCAGGCTCTGTTTCTGCTGCTGGCCTAAAGGGCCTGCTGGCG
TGTTGATTGGGTATCTCTCTCCATGCTGACTGTTGACATCCCTTCCAGGG
CTACTGGACCTTATTTCAGAGGTTGCAGTGGTTTCCCAGACTGTCTTGTG
CCAGAAGACTTCAATCTGTCTTAGTGTGGTGAGGGGTCTGGAGGTGGTCA
GCAGTTCAGCCATGGACCTAACCCAATTTATGAAGCCCCAATGCATGTGG
GGAGAGGGTCACATGTTAGATGTGGTGTTTTGGGAGGCAGGTGCAATATG
ACCTAAAATTGGCTGGGAATGAATTTAGCCCCTTACATGGGCAGATCATT
CTCTGATGCTACAGAGTTTTGCAATCTGACACATACCCACAATGGGAAAG
GGCCTATTAGATTCCTTTGCCCGAGGAGCCTAATGGATCCTGATGGTTTT
CGGAGGGCATTTAGGAATTCCCTGATGACATAGTAGGCAGTTCAGCCAGA
ACCCCGATTGCCTGCTGGAAGAGGAGGATGACTGTGGTATTGCATTGGAT
TGTATCAGAGTGGCCTCTCCCCTCTCACAGATCCACTGCAGCTCCTTGGT
TCTCTAGGGACCTAGAGAAATGAAACATCCAAAAGACACCTAGAACACTG
CTGTGTGAAGACCTGTCTTGCATCTGAGTGCTCACTGAGAGCTCATATTT
GAGCCTACATAGTGGTGATTATAGGCAGCAAAAAAGGAAACATTTACATC
TGTTGAATGTCACCCAGCAGTCCATTTTAAAGTGACAGGAGAGCAATTAA
GACCTGGCTTTTCCATCTAGCCCAGGAGGAAGGCATGCATTGAATGTTGG
GGTGCCTTGGTGGATCTGTGACTTTATATATATTTCCATCTCTTGTAATA
CTGTTCAGGTTTTTATTATTTTATTTTCAGTGGGCTTATTTATTTCTCTC
AAAGGCATTTTTTTTCCTATGTTGCTCTGACTGTTAACCATTGAGAAACT
TCAAGAATGAGTAGCATAGAAATACTTTAAATAAATAAGAGAGTTAAATG
TTATTCTCTGTATGTTTCCACAGAAGGCATAAATGGCTACATCTCACACT
TGGCCATGTGATTACTTTTGTAATAGCTGCTACTTGCTGCTTGAAATCAC
ACACACACTCCACTAATTTCAAAGTGAAATTATATTTAATTATACAATTA
ACTATATAGATGGACATCTTAGACCACTATAAACTAGATGTATACAGCAG
ACTCTCTGGGGCTAAGAGACTGGAAACCACAGAAATTGCATTTGATGTTG
CAAGCAGTATCCAAATAGGAGAAGAGAATGCCAAGTAAATAAACAAAGAG
TGTAATTCAATCAGGTTTGTGAGAAAGTCACATAAAATAAGCATATGCTT
ATGGGAAAATGAAAACAGTATATTTGTATGCACTGCTGGCATTACCAGAT
CTGCAATACACAGATAATTAATTAAATTTGTAAAGCTAATAATTCTGTTA
AAGTGAATAGAAGTTAATTCTGAAGGTTGATTTTATTGAAAAAGGCTCTA
AATATTTTAAAACAATAACATTAGCATGTCCCAGGTATTCCAGAATTGAA
AGTGCTGTAATCTGTCTCTTGTAATTGCTTTTTATAATTTTAATAAAGTT
AGAGAGAATTTTTCTATTTTAAATTAATTATATATTTTTCTATTTGTTTC
ACTTTAAGTTAATTTGATTTTTAATAGTTTTATATTCTTTATATTAATTT
TATTTTTAATAATTCTCAAAAGAGAAAACATACATGATATTGGTAGTAGT
TATATTAGTGACTAAGGATATATGTTAGTGAATCACTATAATTATATTCA
GTTGATTAATGTTGCAAAGTAATTAAATTTTCAGAGAAATACAAGGAAAA
TTTCAAATGAAAAGTGAAAGTGATTGATCAATAACCATATTTTTCAGAAA
AGAGAATCCACTACATTGAAGACTTCTAGCATCAGTTCAAATATAAGTCC
TGTTCTCATCAGAAAACTAGTAAATTAATTTATTCCATAAAGAACAAAAT
TATCATATTTTAAGTAAAAAAAGTGTGTGTGGGGGGCAAAACTATTTGCA
CTTAACGTCCTTTCTCAGTAACTATAGTGTGTTTCCCAATAACAGCTGGA
TGTTGCATTCTGTCTTCATCCTCTTGTTACTTCTAAAATACCATCTTGCT
TGTTTGAATAAAAAGACCACAAGTACAATTGATGGCTTGGTGGTTCTTTG
GTGATTCTTTAAAACTGCTACCATCCTTTTAAAGATCTCTTGACTCTTGG
GTGATATATGCTGAAACATTGATTTTTGCTGACACATTGATATGCTGAAA
TATTGATATATGCTGAAACATTGCCAAGAAACAACAATAGGCAGACATCA
TTCCAAATTAATACAGGATTTTTAACAGTATTAGCATATTTACAAATTAC
AGGTGACTGCAAAATCTTATAGAAAAGTAAATTAAGGTAGGAAAAAATCT
CAAAATAGTTTTGGCAAATGCATTGATATAAATAGTGAAATGGCCTTATA
AATTGCCCAGTTCTTTCAATAAGTCCTTCAAGATACAAGAATCTACTTTT
CCTGTTATGGCATATTTCCTATTTAGGGTACTCATCCGAATATAAATTAT
TGTATCTCTGATATTATGAAACTATTATGTCAAAAAATATATTTATACAA
ATATACTGACCTTTCTGAGGCTACCAGTTTTAGGCCATATAACATCTGCA
CCATTAGATGGCAGCAGATAAAGAAAAGTCTCTTCATCACCATCTAGTGG
TGGTCCACCTCATTGCAGCTCAGGTCTGATAGCCCTACAGAACTAGAATT
AAGAACTTAAAAGGATTGTGAAAATTAGGTTATAGCTTTATTGATAAAAC
AACCAAGGAAGTGCATTAGGAGATTAAATTTGGGCCTGGCTATTCAGAAA
ATGTAATAGTGGCCTTCAAAGGAAGCTGTTATCACAATAGTGAAGGTTCT
TAAGTACACAGGGCCATCCATGCACATGTTGCAATGTCACATGGCCTAAT
ACAATGGAGCACCTCCCTAACAAACTGGACTCAGGACAAGTGTTTATATC
AGGGTCTTTTAACCAGAAGATTTATATATGTACAGCTTTGTGTACATGTG
TTTTTAACACAGCTCCTGCAACTGGACAGTCAATGTGGAAATCTTAAAAT
TAATCACAGTAATCCAGTCTGTTCCATTACAGATAAGATTAACTTTTTAG
ATGATCTACCCCCAATGGCCACACTGAACTTTCAAAATTTACATAGAGAC
TTGTGTAATTCCACCAGGAAATATACTGCAAATGGGCATTCTGTTGTCCA
TGCTTTGGAGGATTCCAGTCTAACGTCCTCATGAGAAAGTGTGACCCTCC
TCTTCCATGAATCAGTGGATGAATAATCTTATTCATGTTTTGCCAATCCC
TGCCCACTTAGATGGATAGACTGTACTCTTTGACACAAAGCATTGGAATG
TTTAAGACTATAAAGAATGAGAATAACTGACAGAAATTGAAACCACAGTC
CCAAGCCCTTCATAGCAGGGATATCATTAAGCCACATTCTGAAGATGATA
AGATGATTTTGCCCCCTTTACATTTTTAACATTGAGGAAATAGCTGATGG
CAAATGTTCATCTTTCCAATGACAAAAGCTCCATCAGAAGCTCCCAGTTG
AGAGCCAAGTCCACATCTGCCCATATTAAATATGATCCTTTAATTTTCTG
TGCTTAAACAATAAATTGTGTCCTTGGCATACCATCAGAGGACTGAAGTT
TTCCTTCTGAACTGTGTGACATTCACCTAATTGTACTAAACCACTAAATG
CATCAGCTCAGCCTGCCCAAGGTAGCTGTCTGAAATGCCTTTGGTAGGAA
TGTCTATCAAGGTTCTCTGGTGTCAGATACATAATTCTAATAGTGATTTT
TTTTAACAAGGCTGTAAACACTTAAATTTAGAGGAAGGTGCTTGTCAGCG
TGTAAATAAATACTATGCAACTCTTCAAGGGTACGTATTCAGCTTTATGA
CTGGGCAATTTGGTTTTTATCCAAAGTATAAAACGTAAGTAATGGACCAC
TCCAGGTTTGATTTTTATTTAAACAGCTGAGTCAGTCTTAGAAGCCCAAC
ATCATTGAGGCAAACCATTAATACAAAAACTCTGGAAGAAATATTGTCAT
TTGCCCTTCAAGTGCTTCATTAACTTCAGAGATGCTGAAGAAGATAACTA
AGTATATGCTATGCAAATCAATTGAAATTCATGTGATTAATTTAATTTTT
TCCTGCTTGGAAGAAATACACCGTATTAAAGGTAAAGCAGCAAGTCTTCT
CTCGTGAGTAGCACATCATATGTTATCATATGGCCCATCATCAAATCATT
CCAGAAATTGTTCTAATGGCTAAACTTCCTTTACGGTAGAAGGTCTGTGT
GTATCAACTCCAGGGTTTACATTCTAGCTTTCTTTCTACTGCCTTTTCAT
CATAATGGACAATTTACTAATCTTTTCCTAGACTGCAATGTTAAAGGACC
TGAATCATGTTTACATAATTATATGGTCTGCATTTCATCGCTTCCTGCCT
TGCTAGCTTCAGTCTCACCCCAAATATGTCACATTTCTTCTCAAGTTGCC
AATGTCTTATAGGTACTAAGCCTGTGTCTCTGGGAAAAATGAGTATGACT
TTACTAGTTGGCATATCTGGATGAGAGTTGCCCAGGTGATTTTAAATTTT
GTTTAATCACACAAACCATTGCCAAACCATTGGTAACACAAACTGTTACT
ACTCCAAAGAGAAGTGATTTGTTGGCAAAATGATAATGCAAAATGCAGAT
CATCTCCTTACCGTGACTACTCTAAAAATTAGCTCTCCAGGTATTTCCAC
TTTGTACTAGGCTTCAGCACAGACTGTACATGCCAGTTCCTACTATATAC
TGTAAACCAAAGTCCATGTTGCCATCTGCATTAGACTTGTCCCTAAGTCA
GTACTCCATTGAATTATTTCACTTTTTCATAAGGTAGCCTGATGTGAAAG
CTACCTTCCAAAAGTGAGCAAAAATTGCCCTGCCCTCCTTTCAAAGTAGA
GGATTTATAGGACTTTCTATATACCATGATATGGGGCCTTTTGGAGCAGG
GAAGCAATTGGCAGTCCAGGGGCTCTCTGGCCCTGTGCTGAAATGGCTCA
TCACTTCTATTCTAATTCTTGTGTTTGTCTCCTGTTTTATGACTGCTGTG
GCTGTCATTTATTCTAGCAACGTAGTGTACTAAGTCTAGGAGAGCCAAGG
AAAGCTTCCCAACTAGTTGCTAGTCTATACTTCAAACTGGTTGCTAGTCC
ATAGTTCAAAGCCAGGTGATTTTTACAGTTCTGTGGCAACAGACTAATTC
AGACAGATAGTAAAAAAGGTAATATATATAAAAAAACAATATCAACAACA
TCAATAATAATATAATAGGGGCTTGGTATGTGTTTTGGGACAAATATGAG
TGAAAAGATCAGAACAGGCTCTTAATTTCAAGCAATACTGGGCATACGTG
AAGGAGAGGATGTAAAGCAGGGCTTCTCCCCCAGGTGTTCCTACCATTCT
GCTGTGTAGTACCCATGTTCTCCCTCTGCTTTGTTCTTTTGTTCCTAACT
GAAGGTTGTCCCCAACAACATCTGACATATGAGCAGAGCCAGTAACACCC
TTAGAGGATTGATATCGCCATCTAGCCTACTGAACCAGCCAAAAGCCAGT
GGGACCCTCATTTCTGGAATAAGTAGCTATGTGCATGTTTTCATTTAACA
TTTTGCAAAAACAAACAAATCTTTATTACGGTCAAAGACCAGCATAAGGA
GGGTGGGCTTACAGTCAGTTAAAAGCGTAGAGGATACATGAAAGTCTAAT
ATAAAAAGCTAATTTTTTTTTTAATGTGCCAGAAGGAGAGAAATGAATAA
ATATATACAATATTTTGTACCTATTTAATCATTTCTCCCCTTCTGGCACC
TTATAAAAAATAATCACAGTCCTATGGCACTCTGGGAGAGGCTCTGGAGG
CTACAATCAAGGCTTTTTGAATACTTCAAATACTTCAAATACAAATACCA
TTTTCAATATTTAGAAAAACTAATTAGGAAAAAATCTCACTTTTTCATGA
CTTTTAGATTTAACATATTTGAATTTTGTGCAAACATTTTAACTACTTTT
CCTGAAGTATGTGATTCATTTACTTCTATCCGGTATGAGAGTTGCCTCCA
TTAACTGTACTCAATTTGAATTCTCACCATAATTAGATACAGTGTCCAAA
CTCTAAGTTATAATAGATTTAATTTTAATTTCATTATAAGGCTATGATGA
CATGAGAGTGTGTGGAATGTAATGATATCAAAATATTGTAAATGTATAAA
CAACAAAAATGGTAGAGCTACTAAATTATTCAGATTCACTTTCTGATTTG
GAATTCATTCACAATAAAAGCACATTTATTTTGCACAAGTGAAGATGAGC
AGGTGTGAGCTTATACTGTCATGAATAGTAATCATAGAGAATGTTAATTT
TAAAAACAGCACCATGATTAATCTGGAAAATCTGTCATAGTTCTTCCCCA
GGGGAACGATCCTGTAGTTATAGAAGCAGGGTCTTTCCACAGTTTGAAAT
TACATCATACTGTAGTTCGAATCAGATTGCTCGTAGAAAGGAGTGAAAAC
TTCATTTGGTTCTTTTTCTAAACTTGAGCATATATTAAATATATTAAATT
TCAAATGTGTTAATAAGTGAAATGGAAATTATTTGAGTTTTAAATCAACC
ATAATATGAAAGAAAGCAAAACTGGCAGATCTGCTATTTGAGGCAGAGTT
TTGACCTTTTTGTGTTCACAGCAGTGGGTGTTACAGAAAGGTGTTCATGA
TGTAGTGGGAATGTTTATGCAAGCCAGGGAACAACAGAACACTGGAGTGC
TTATATATCTGCTGATGTATATCTACAAGGATACTTCATGGCTGAAAGTC
TCTTATTTTTTATCAGTCTACTATGAAATTATACTTAGCTTATATACAAT
TGTGTTCCATTTTTTATATAGCAATACTGATTTAGATATGTCCTTTGTTA
CTTTCTTTAATAGTTATGTAGATCTTTCACTTTATCTCTGGATTGGGTAC
GCCCTTAAAATAAAACTAGCTTCCCTTTACAAATATCCTTCCCCACTCTG
GCCTCTTTGAATAATAATTTTCCCTTCTAACATACCATAAAAGGCCCTAT
ATTACTGACTGGTATCCACCACAGAATCCATCCTGGACTCATTAAATCTG
CTGTTTCCTCCGTATGTTGGTGAATATTATCCTGTCACTGGTGTTGATAT
AAGATTTGATTACTGGTCTTCTTGGTCTCTTGATCTACCTGTGTACCAAG
CAGGATATACCATCTTGTCCTTCACTTCAGGCAGCAAAATGTATTAGGCA
AATAAATGCTATACTAATAGGATGCAATAGGTAGCATAATTCTGACATTG
TAAGCCATTGACATGTGCTCCCAGAGTTGTTCTGTCCCTTGCTAGACAAT
AGTGATACAACTGACAGGGTCCATCACTTGGAAAGAACTCAAAAGCCATA
GTATCAATTAGGTCAGTATTGGAATATTCTGTATTAAATAACATATGTGT
TCGTGTGTAGATTTGTTTCAGCACTTCATACCACTGGGCTTGGCTATCGA
TCATCTATCCAATAGTTTAAAATAACAAATTTAAATGAATTGTACCATTC
AAAAATTCTTCTTTCATAGCTTCCTTAGTTAATTTTGTATCTCAGGACAA
CTTCCTCTCCTATAGGAGTAACAAAGTCATGCAAGGTCAGCATGAAGCAG
GCTAGTATGTTCTGGATTCTACTCAAAACCTATCCTGTTTGTTGCCAGAT
CTGTGATGGGGAGAGAGAGAGAAAGAGACAGAGACAGAGACAGAGAGAGA
AGCTAAGATGGTTTTAAAACTATAGGTTTTGGTCTCATTAAGATGTAAAT
GTTGCAAAATAAATGTGAAATTTATTTAAAATGGCATTGCTAATTGAAGA
ATGAAATCAATCTATTCATTCTTATTATGATTATACTTAGATATGTAGAA
AGTCAGATGTGTACAAGGGACCTTTTGCTGGATTTTTTTGCCCTATTAAT
TTTAATGGGCACTAATCTTTATGCACATTTGTTCTTACATAAAATGTACA
CCTCAAGCAGCATGTATTAGAGATGTTGATGAGGGGCTTTCCTACTGATC
AGATAGAATCATTTATAGCAATGTGACGTTATATGCCATTTAAAAAGGAA
GATGAGAAATTTCCTATGAAAGGAGGACAAATAATTGAAACAGCCATAGG
TGAACATATTACAGTGGGATAAGCTCTGAATACCCTGCAATCTATATAAT
CAAGCAAGGGGTACAAAAAAAAAAGTTATTAAAAGAGCAATAAGTGATAT
GAGTGACATGGAATCTATCACTTTCAAAGTCCTGATGGCCCAGAATAGTA
AGGACAAGAGGTAGAGAAAATAGTCTTACCAGGCTTTTCAGGCTGGCAGG
TTTAAACTATAACAACAAAACATTATCCTATTTAACCAGTGGGGGACAAA
TGCACCCTACCACCTCCAGGTTAGGGTGTGACTTTGGGACTACTCCATAA
ATGGAAGAGCATGGGGTTCAGCAAATCAACACACAGAGACATACCCATTA
CTGTTTCAGAAATTACAATCAGCAGGAGGATGTCCAGTCCCAACAGACAG
CGTCCTATGGGTTTAATTGTGGCATCTTGAAGTAAATGTCCCCAACTATT
GGTAGAACCCATCTCCATCTTTCTTAATCTTCTTGGACAGTTGCTAAGGG
GGTTTGGATTATTCTGCCAGTTGTCTTCTCTATGTACCCAATTCTTCATT
GCTGTTAAAAGAACATAAGGTGGCATTGTTTCTGTTTTTAGTATTTCAGT
TAGTGGCAATAAATGTCCTAAACACAGGTTGAAAATGCTTACTTAATTTA
GGTACAATCTAATTCTAAACCATGTTAGTCTGTTGTAAGCTCCACCCAAA
TACAAACCTCAAGTATCATCACATTTCCAACTCTGTATACCCTGGAATCA
GTCTGTCTGTCTGTCTGTCTGTCTGTCTATCTATCTGTCAAAAACTATTG
GATCTTCTGAAATGTTACAAATGAGTTGTAGGTTATAGTATACTTTTTTA
TTCATATAAATATTTAGTATGGTTTTTGCCATTTTATGGCTACGAGCAAT
AAAATATGATGTTTATATATATTTGTATGCGGTTCTTTGATTTCTTAAGA
TGCTTTTTATATATTGAGATACTATTGCCATGCTGAAGTGGATAAGTCTG
AAATATCTTAAACATTCTAGTTACATTGTATACAGAAACTCCATAAATGA
ACCATACCATATTTTAATATTTCTCCAGTCGCAGTCTTACCATTTTTCAG
TATCCTCATAGCAATATGACTTCCTTTTCATCATGTTTGTGTGGCTGTGT
GTGTGTGTAACATTTACAGTATAGCATTTCTTCCCATTCCACTCCCCACC
ATATCACTATTATTCCCATAACATCTCTATAGTACTCCTTCTAGCACTCC
TTTGTTCAGCTTCTTCCCAAATAATTTTGTTCCTTTAATTTTTAATTTCA
TTCTTTCTGCTTTAGCATTCTGTCTGTTTAGCCCTTTTCACCACTTCCAA
GATACTGTTATTTTTTTTTAATTTCATCAAACTCACTTTGTATTTCATGT
GCCTTTTAACCATTGTTTGTTCTCTTCCACTATATTTTTACAGTTTTCCT
TTCCCTCTATATAGATTATAGATTATCTTTTCCTTATTGCACAAATCATT
CCCTTATCTTTCCCCCTCATTTACAATCCTTGTGACTTCATAATTCCACC
AAGCATCCTTCATCATGTTTCCTTAGCATAACTCCACACACTTCTGTGGC
ACTCTGCAGTGTAATTATTTTCAGTCTGTTGGAAGCAGTTTCCATGTTGA
GGTCCACTTTCTATTCATTCTGTTGGGAGATAACCCTTCTTCAGAGAGAG
CTTGCACTTCCTCCTTCAGTAATTCTACTTTCACTAAGATTACCGGCCTT
AGTCATATCCATGCCACGTGCAGCATTCCCTGCAAATGATAAGGCAATAG
TGGACAGTTCTGGCATATTTTAACCAGCACAACCAAGATTCATTTTTACC
CCAAGTATGCTTACGCTATTCTAAGCTTGTTAAGATTTCTAATCTACAAA
CCGACTTGGAAGTCAACATGTTATTGCTGACATCCCATCAAGTAAGAGAT
ATGTGCAGTGTAACTGCAACTTCATTCAAATACCAACACAAACTATATTT
ATGCTATTGTTGCTACTGCTATTATTAATAAAACTGTAAAAAATAATCAT
GTAGTTTTCCCCTTTATGTCAGCATTTTTATAGAAGTGGGTTATTTAGTG
CCGATTCAGGGGAAAAAAATGTCAATTTACCCCTTTATAATAAACTATGG
AATTCAAACTAATCGGAATTGCAGAAAAGCTGGTTTCATGTTGGTGAATT
TATAAGCTGCAGAATGAAAAGATAAATCCCTATTCATACCATTGTACTTA
ACAGATCTGTCAGTTTCTTACTTCTAAAGACCTAATGCTGAATTTTATAT
AATTTATATCCTTCTAAAAACTTTGCTAAGGGCTGGGATTTAGCATACAT
GAAAATGGGCATTATAATTTATCAGATGATGCAATCACTTTCAGCAATTG
CTTTTTCAAGCCAGGATTAAATGATACCTGTTTTTTACTGTTAAATCTAT
CAACTCAGTAAAAAATAATATTTTTCACCTAAAATATTTCATTTCAAAAT
CACATAAAAATGTTTTATTTGCCATAAAACATACTAGGTGGTTTTTTTTG
GGGGGAGAAAGGTGAAATTTGACTTTTACATGCCAAATAAATCTTAATTT
GGTTAGGGGTATATTTTAATATTTATGAAGTTACATTAGAGAACATTTGA
AGGAAAATAATATTCAACCACTTTAGAAGCTCAGTTTATGCAACTTTATC
CAAGACACGTGGTTTGTGTGGGTGAGTGAGTTAAAATGTCACCTAAAATG
GCATACTGAATGCACCTTTAGGTGAGAATGGTATAACCAGTGCCCAAATA
TTGAGATTGTTGGGGAGATGGGGTTGGAAGAGAGGAATGACAATGCAGTA
GAGAGATATGGAAAAAAGGGAAAATCACAGTGGTCAGCAGAGCATGATAT
AGGGTATTGTTGTGTGTGTGGAAGAAGGCCCCCCTCTTCAGGGGGAAAAG
CTCATGCGTAGTCTAGAGACTTTGACTTTTCCTTTGAAGAGATCACGCAG
AAAACCACCCTGAATATTGGACTTTTATGTGAGGGTTTAGAGTAGCCATT
TCACTTTGGTAGGATTCTTCTGTAGTGAATAGCAATAAACATTAGAGACT
GCAACCATCTTGGAGTGGTGCTTCACTATTATCAGGACAGGTATCATGGG
AGGCAGTCTGTTGCAAAGGAAGCAGGAATGAGAGGTGTTCTGCTAATCCT
ACCTCTTGATGTTATCCTGGGAGTCTCATAACCAGATTGCTCAAGAACCT
GGTGTCATGCGGATGCTACTGAATGTCTGGTGTACCTGCAATAAGAACAT
TGCACAGTCCACAATCTCACACTGGATGAAAAGGTCGGCACTTCTGAAAC
CTGAGTGGGAGGGAGGTATCTCTGAATAAGATTTACTCAACATCAGCTCC
AAGGTATTGTATTAGCCTAAACCCCAATATAGGGGGAGAGAGTAGTGCTT
GTCCACTGAGTGACTTTGATGGTGGCTTGGATTGCAGTTCAGATCAGTGT
ATATGTGCATTTGGGTCTGAGAGACAAGCTAGGAATGCTTTTGTTGTATT
GGCCCTCCCAGGCCCTGTCTATGATGCTTGATCTCACCAAGGCATCTGAC
ACTGAGTGATTTCCATCCCTGCAGGAAGGTTCTGAGCAGCTCAGGATTTC
ATGGCTACCATACTAACAATGGACTTGTTGCAGATCAAACTGGAGAAATT
ACAGATAAATATACTTGATAATATATATGCTAAAGCCTCCATGCATTAAA
AATGCATCTACAATAAGCAGATAAATAATACTTTCTAACCACATACAGCA
GTCCTGTGCATGTACTGCTCTTCTTCTTTCTGATCTCAATGAATCCTATG
GAAGGCAGACACAATTATATTCACCATTTTCATAAGTCTTCATCTACAGA
TACATATGGTGGTGTTTGTAGAAGCAGCTGTGTGAACCTTGGAAAAATTG
CAACTGCTTTAATGATTTGAAGAAAGGCAATTTGTTTGCATCCCCACACA
TTGGAAAGCAGCTCTTTCAGATGCATTGCACAGTCCTCTATATAAACACC
ACTGGAATCATTAACATTTAAAGAATAGTGGAACAGTTTTGTTTTAACTG
CTTTTCTCAAGGCCAAAAGAAACAAATAGAGCTTCCAAAAGACTGCATTC
CAGTTGGAAGTGATGCAGGAGAAGGCCCCCTCCTACGTGCCTGGCATATG
ACCTCCCCAAAACAGTGCTATCTTTGAAAGGACTTACTCTGCATATTATC
CAAACAAGTCTATAGTTTCATGTTTAGCCACAGAGCTTAATTACATTTAT
TTTGCTGTAGATACTCAAAGGAATTCTAGACCTTCTTTCTAGATTTTGTT
TTGTGCCAAAATTAGAGATAAATTTATATTCACCAGCTAAGAAAACTTTT
CAGAAATTATTATACTGAGCTAAATAAAATAAGCAGAACACAACCTAAAA
CAACCTAAAACAACCTAAAACAACAAGGCATAATCAATTCCGAATTATTA
CTAAGTCACAGTAGATGTACACTCAGTATGTATGTATGTGTTCAAATTTA
ACTCTGGGGTAAACCATAATAAATCCAAACTCATTTGAGCTTTCTCTGTA
TCCAAACAAATACTAACCACCAGATTCTCTTTATTTTGAGTTAAAGCTAT
TATATTAGTTAGAAATCTAATCGTATCAGAACTGTGATGGTCCTTTATAA
ATCTGTCCTTAGCTGAGTGTACAATTATTAGAAGTACAAGTACAAGTACA
AGGCAGTTCAAATCTTAACATCTGCATTTATCAAGGAAATATATCTGTAA
TTGGAATGCATAATACAAACCTTATGTGGTTTTGGAAGTTCCATGATATA
GGACTTATTAAAAGTAGGACATGAGAGTTTAGTAGAACAGACTTCATATA
TCTCTAGTAAAACAGGAGATTAAAAAATTATCTATTTTTGTACCAATCAT
CTGGAAAATTATCAGTGCTAGGAGATTTCCCAATTTCATAGGTTTAAGGG
TAACCACTATTTCTTGAAGATAACAAAGGTGATATTGGCAAACTGATACT
GGGAGGTTCATATTCTGGGGAAAAAAAGAATCAGGCTTGTTATATGTTGA
TAAAAGCATAGGATAATACAATTCAGAACAGAATGCAAAACCTTTTTTTA
AGCAACCCCACCCCCCAAATCTATATTACTCAATAGATGGGTGAGTTAGG
GATAAAAAGTCTTCAAATTTCAATGTAAATATTTCACATTTACTAGTTGT
TGTTTCTTTCCATAAGAAGCTCATGCAATAATATAACCTTGTTATAATAT
CTATACCAAAGACAGTTTTAGAAAAAAATTGCACTGAAACGAAATAATTC
AACCATTTTATCTTCCTAATAAATTATTAATCACTCAAAAAATATATATT
TAAAGGTCATTTTGAATATATGTTTCCACTGTGATAGAATCTTAGAATTA
TAGACTTGGAAGGCACCATTTAGACCAAGAAATGCAGAATGTTTCATATA
AAAATTGATGAGCTTCTTATGGAGTGTGGTCTGAAATAATTCTGGCCTCT
AGGTTCTGTTGTTTAGGTGCTAAGAAATTAGATACTAGGAAATAGTCTAG
GTGGGGATAACAAACATTTGTGCAACAAAGAAAGACAATTTCACATTGGG
AAGAACAAAATTAGATGCTAATTTTTTATGGAACCCCTAACTCCACATTC
TTAACATATCTTTTTGGTTCCTTGAGGTTGTATGAGTTTAATTTTTTAAA
GGGTTATCTGGACTTACAAGGCTTCAGCCCTACCCTGATTATGCCACAAT
GGTTATGTAAAGTACTTACAAATGACCAATAGGAAATAAATTCCAGACTT
TTGATAAAACTATTATCCCTGTAAATATATCTGATTATATGTTTATACTT
ACCAATTTTTCTTTAAATAATATGTAGGCAACAAATATTAAGTAATTTGC
AAAGAAATGTACCTTTGTATTGATTCTTCAAAAGGAAAAAGAGATGAAAA
AAGCCAAGTTTCTAAAAACTTTTTCTTTTTTTTTAAAAAAAACAGAACAT
AGTTTGGGTTAAGCACAGCTGCCGCTATTATGGCTGAGCAATCGGTACTT
GGAGTAAATGCATCAGTTTTGTTTAGAGAAACCAGTAACATTTTACAAAT
ACTGCCATTGCCTGAAATACAAATTTCAGTCATGAATTGTTTTATCTGTT
GTGATTTTAGTACTAAATGCATTGGTTGTGCCAAAGAAGAGGATAATTTA
ACTGTAAAGATGCATTTAGTTCCATAAATTGCTTGTAAAGCTATGGTTAG
TTTTAAGAAAGAATAATAATCTACATTCCTTTCTTTATTCTTATCTTAAT
ATTTTTGTTAACATTAACATGATAGCTTTGCCCAATGTACTCTACTGTTA
CTTGGAAGGCATTGAAAGTTTTTTAAGTGATTTGACAAGATTTATATAAT
GATTTTCATCTCTCAGATAAGGGTTTGTTTTAATATATATATATATATAT
ATATACAGTGGAACCTAATGTGTACTCATGTCTATATTTTTCGATAAGGT
CAAGCATCTGACTCCACTATGTTCATTTCATGTTCATAATATTCCAACAG
AGCATGGTATCAGTTCTGAAGAGATTAGTAATACAACAGCTATAGCTTTG
TCTGCCAAAAAGATTTCTATTTTCTGTTTTCCTTCTTCATTTTCAAGGAG
CTTGCTAGGTTTTTTCAGGTTACTTTACTGGGGTAAGTGGTGAAGAGTGC
TATTACAGGTGTTGGTACTCTCTGTTACACATATTTCCATCTTTCTATCT
TCCTTTGCCTGTCTTCACTTCCCAATCTGAAGAAAAGAATGACAGGAATT
ATTCTCTTGCAATGAGCATTACCATGCCAATATTTTGTGCCACTTTGGAT
CGGATTTAGACCTGTCTAATTTTACACCATGATGTTTTAAAGAGTCAACC
TCTTTCTGCTTCTGCTATGAAACCACTGCAGAACTAGCATTTTCCTTTGA
ATTGTTACAGCTCTTCAGATTTTGTGGGTACTCTGTTTTCCCATTGCACA
GAACTCTTGCTTCACCACACTACTAGCTGTTGTACTCAAACCAGCTATTG
GGCTCCCCTGCCCCATAGAAGACCTGCTCTGGAGTTTCTCTCTTCTCATA
GGTCAGAGTTTCTCAACCAGTGTTCCATGGAACCCAAGGTTCCACGAGAG
GTCAGTAGGTGTTATGTTAGTGAGAAACTACTCCGAGCCGTTTGCAATCT
CTAATAGTTTATTAGTACTCACTACACTAGAATCCTGCCAAGTAACATGG
CTTCTCTGAAATCCCCACTTTATCCTTGTCCCCCCTTAGGGCGGTTCTCT
TTGAAACCTCTTACTATGCAGCGCCAAGAACTCCAGGCTGCGCGCCCTTT
TCTCCCTCTGGGATGGGGGGGGCGATTCTTGTCCACATCCAACAGTAGGA
GTTCCCTGGGAGAGCGTGGTTTATTTAAAAAATTATTTCAGATTTGGGCA
ACCTCACATTAAAGAGGTAAGTTTCATTATTTTTAGTTTAAGAGCACTGT
TAATGCATATATACAGGCCTACACATGAAACTCATATAATAATTTTGTAA
CTTCTGGCCTATATTTGAACCTGATTGTACAGGGGTTCCCTGAGGCCTGA
AAAATATTTCAAGGGTTCCTCCAGGATCAAAAGGTTGAGAAAGGCTGCTA
TATGCTTGAAACTGACTTCCCTTTGTGTCAAGGAATCACAATACCAAAAT
GTATTGGGGAAAGTGTGTGGTTGCAAAATTGCTAATATGCTGTTACTTCA
TTTTCACAGGGCTTTTATATGCAACAGTGGAATGGTAGCTGGGTGGCCAG
GAAGTCTTTGGAAAATTTCAGTGCTTTTATTTACGACAATTAATAATACT
TTGCATAGATTCTCATCATACTAACCCAGACCTGCAGAACTCGTAAAGGG
GGAAGGGCCTCATTCATAAATTAAAACACAAGAAAACAAAAGAAAACAAA
CAAAAAAATGGGTCACAAAGGAATAGCTGGCATACCAATCAGCTGTTTGG
CAGTTAGCAGCGTGATTGCAGCAGTGCAGCTGGCAGTGTCAGTGAAGCCT
GGAAGTGTTGGAGGTGCTCAACAGCTTGTCTTTTGGGATGGCAGTAGGGA
TCCTTCCTGGCTGTTGTGATGTTCCTTCCTGGCAGTGGCAGTGGATATAA
TGAGTTTTCAAAAATTGCCAGCAGGGTACACAAGGTTGCTAGGTGGGCCA
CATGTTGTGCAGACCTGTATTAACCTCTGAGATTTTTGCAAACCACCATA
CTAATGCACACAAATACATGTATGGGATTCATGGGTGGAAGTAAGAGAAG
TGTTAGCAATGTATTTTCATTTTGGATGATGTTGGAATGAGGGGACATTT
ATTATTCCATGACTGATGATATCCAGGGATGGCTTTGTATATAATTTTGT
ATTCTTATATTGGCCTGGTAAAGGGAAAGAGACTGAACAGTGATTAGCCT
AGTATTCTTGCCTGGGCTTTGTGTTTTAAACTCAGCAGAAATGAAAATAA
TAACTAGTTGGATTCCAATTTCTTTTAGAAGGTTGGGGATTATAAATGTA
TTCAGTTGTATTCAATCCACATTTATGCAGTACTCATTCAGTCTTGACCC
TGTTACTTTTTATCATACACATTTTTTAAATAAAACATTCCCACTGCATT
CAACTTACTTTTATGGTTCTCCTGGCATATCTAACCAAGTGGTCATAATT
ACACTCTTATACACAATTAGCTTCACTTCTAATGTCACCAGAAACATTCT
TTCTACTTTTCTTTATGAATGTATTAAATAACAAAGGAGATGTCATATAT
GCTTTAGTTATTTGCTGTATAACCGTTAATTCTTTGCAACAGACCCCGTA
CCACTAGAAGGTTTATATCAGCACTGGCACAATTTAAACATTTTTCATCT
ATTTTTCCTTGTTTAGGAAACAAACTATTCATACATTCATCTATATGAAT
TTTATATTTTTGCTATTTAATATATATCTTGCATTGTTCATTCAACTATA
CCCTGTCAAGCACATGTTGGTCTTTGGTATATTAATTTTTAGTTCTGTTC
TCCTTATTGTGTCATATAGTCTATCTAAAATACTTTGCAAATTTGGTTCT
TGGCTACTAATGTAATACATCTGCATGCAAAGTATACACACATTCACAGC
TGAGCCACCTCTAATATATACTTCTAATATCACCAGAAACATTCTTTCTA
CTTTTCTTCATGAATACATTACATAACAAAGAAGATGTCATATATGCTTA
AGTTATCTGCTGTATAATGTTGAACCATTCTGTAACATTCCATTTGTTCT
CACACATGTTGTATTTTTATCAGCTCTTATTACATCCAGCAACAAACTTT
AACTCCAGGTAATGATTTTTCTTTTAGTTTTGATTCCCTGTGGTTTTAAT
GAAGTAAACATATTTTGATGCTTTTTATAATACTGTATTATTAACACTTT
GTTTTTTTAACCAGAGGAATTGCTTCTATTAAAATCCTAGCTGACAGCTT
CCTCAAATAGAACAAGTATGTGTGTAAGGAAATGACTTGGCACAGGGATA
CTCTCTGGAAGAATTAACTCGCTTTAGAGAGCTGATCACCCATCCACCAT
TTTCTTACAATTCCGTTTCACAAGTGTTTCTATGGCTTCTATGTGGATTT
GGAAAGATACAGTATCTATATTCTAAACATTGTACTGCTTGTACTATCTA
GGAAGAGTATAAATATCCAGAATTATAGACATGGTGTCAGAAAGGTCACA
GCTTAGAATGAGCTAAACATGGTCTAGTACAACAAAAAGGGCTGCTTTAA
ATATGTTTAAAATAAATGAAAGAGAAACACTATATCATCAGCTGATCTGT
AGAGATGGATAACTGGTAATGGGTGAAAAGAAAGAAAGAAAATATGAAGT
TATTCAAATATTTTGGTTCAGTTTTTTCCAAAAAGGAAATACATGTTCCA
CTGGACAATTAAGAGTTTAAGGGCAAAAATTAAGTTTGAGGTTGATTTAT
TTTGTATGAGTAAAAATATCTCAGTGACCATGTCGTGATCCACTCATATG
GATCCTTTTCTAAGCAAGATACTGTTTAGCCTGATTCCAGGAAGCCAAAC
CTAGATCAGAGAAGCAAGCTCCTCTGCCCTTGACTCAACAATCTTGCTCT
GACCCAAGCACAGTAAGATACCTTCTAAGGAAGATACCTCTCTAAGCCAC
CACCTTTAAGCCAAAGGACAGAGACATAGAGGAGTACTTAGAAGTTTACT
AAACTTCATGGGAAGAGTGGTCTGTTCTGGAGTTGGTTATTACTTCTCAG
TAGCCCTAATACTGAATCCAGTTCTGGTTAGCTCCAGCTGTATTTGGGTG
GAGAACAGGAAGGAATGCTCATTGAACAGCAAATATATATAGTAAGAATA
TCTTGTCTATATACTGTATGCTTATTTTTACATAGGTGGGTCCTATTTTT
ATATAGGTCCTTTTGAGGACTCCAGTGTTAATATTTGCTTTTAAATTAAT
ACATATACCCTTTATCTTATTATTAAATGCACATAGTTTCAAATTTAAAA
AAAGCTTATATTGCATTAATCAAAATTAATTTGAGTCTTATAAGTCCTGT
GTTCTGCCTTTCCTAATGAACATGATCAAAGGTATCTCTTTCTTTGAATT
GTAGTCATGAAATATGAACCTCTGGCTGGAAAATGTGACTTGAGCCAAAT
TATTAAAAAAAAAAAAAA
>snake_contigs.fa.56
CAAGAAACTGCCAAGTGATTTCTGATATTTAATTACTGCAATATGCTAAC
AAAATATTCAATAATATATCATTGGTCCCAGGAAGCAGTGCTTAATTTAT
AAAATAAAACCTCTTTGGAGATCATGCCTTCTGATTTACACCCACCTTTC
CAGTATGTAAAGGTGGGTGTATGGCCATGCAGAAATTGCCTGTCATTCTT
CATTTAATATTGCTCATACTCATATAGTCTTTATATTAATAATTCTCATG
TCTTAGCTGTAATGAAGATATATAATTAAAAATGAGGTTCTAGTATAAAT
TTAAGTCGACTTTTGTAAAGAGAAGGTCCTGAATTTAAGAGAGTGTGAAA
CAATAATTATTCAAACAGAAAGTAAATGATATTTAGATTCAAATTATAAT
TTATTTATTTATTTATTTGTTTGTTATTTTTAAATTGTATTACCGCCCAT
CTCCCCCAATTGGGGGACCCTGGGCGGTTCACAATAAAAATATATAGTTG
CATACAATAGGTTAGGCACCCTGAGTCAAATTATATATTTCAATGAATCA
CAAGTGAACAGAACTGACACAATTTCTGCAAGGTACAGAAAACTTTTTTT
CTGAAAATCTGAATGTGTGGTTACTATTTCTGTGCAGTTGTTTATAGATT
CAAAATAAGAAACCAGTGAATATGGCAGGTGCAGAAATTTCAATACCCTT
ACAATCAGTACTGTGTAACATCTCCTTTGGTAGAAATAACACCTAGCACT
TCGTAGCACTTCCCATAACCAGGTAAGAGTTTTCTATTCTTGCTTTTGGA
ATATTTTCCCACTGTTCCTTGCAGAATTATTCTAGTACAAAAGTATTCTT
AGATCTCCTTGGATATGCTCTTTGCTTAAAATTTCCCTCAACAGGTTTTC
AGTAATATTCAAGTCTGTGGACTGTTAAGGCCATTCAAAAAAATGTTTTT
CCTTCTTCCCTGTAGGCACTTGATTTCAAGATATCTTTTAGAATGTTGTC
TCCTGAAATATCCAACCTTTTTTCAGTTTAATTTTCCTTTAGTCTCTGTA
TGACATTCTGCACTTTGTAAATATTCAGCTGTATCCATTCTTCCTTCCAC
CCACACGGTATTTCCTGAGCACTGGCTGCTATGCAGTCCCAAAGCATAAT
AGAACCATTTCTTTGTTTAACTTTTGGCAAGATTCTCTTTTCTTCCACCG
CTCTATCCTTTTTTCTTGAAGCATATGTGATATTGCTGTGGCTGAACCAT
TTGATTTTTTTGCTTTATCAGCCCAAAGCACTTTATTCCCAAAGCACTTT
ATCTCAAATTTCAGACTTATCAAGGTTTAGTTTGCATACTTTAGACAATT
AATTTTGTGTGACTTGGAGAAAAGGTTTTCCTTCTGACAAATCTCCCTTA
CAGATTGTTGTATAAGCAACAGTGTACTCTGAACTAATACTCATTCCAAT
GTCAAGTAAACATTTTATGAAGCCATTTACAGTGATCCATGGGTTCTATT
TTGCATATTTGACCAGTTTTCTAAAAAAAAATTTTCTTGATCTTTCAGTT
CATGCCTTGACTTCAACATTTCCATATAACTTCCATTTCTTAACAATGTT
TCTCATAGTTGAAATTGCTAGCTGGAAGTGTATAGGGTTTTTAAATAGCC
TTCTGTTTTATAAGAGTGAATTAGCTTGATTTTCAAAAGTTTATACAGAT
GCTTAGAAGATGGTTGTTAAACGTAGACAGAACAACAATCACAATCTGAA
AGATTACAAAGGTCAGATTATTTATTCACCTGTGGAAATGTTATTACCTG
GCTAACTGTAGGCCTAACAAGATAATAATCTTTTGTGACTGTTAACAACT
TTACACTCAAAATAATAATTAAAAACAAATAACAGTGAAAAAGTAGCACC
AAATCAGTTGGAAGGATGGCCAAATTTCCGCACCTACTACATTCTGTTTT
CTTATTTTGAATCTTTAACTGACTGTACATCGATTATATTCGTGTATTCA
AACCTACAAAAAGCTGTTGTGTTTAACTTTGTTACATGTTGTATAAGTTT
CTGTTTACTTAGGATTAATCATGCTCAAACTTTTGAAAGCAATCATACAT
GGCTGTAGTTCCTAAAATAAAGACAAAATATTTCAAATTAAATATCATTC
CTTTGTGGGAATCAGCACAAAACAGAATATTAAAATATAAAATATGAACC
AAGTAAAAAAACTTACCCGTTTTGAATATGGCAGGACAATTCACTTTTAT
TCTGGCTGAGACATGTGACTTTATTATGTAGCTCAATCTGTTTAGCCTTA
CAGCACTACTATGAAATTTACTTAGGGTGAGGTCAATGCTTCCTGCCCTG
GTTTTGTGATTTAGCTTCATATAAACGTTCTGTAACTAGATCTAATTCAC
TGCATGTTGATGTAGTAGCCTTATATTGCCATATGGACCAACTACAACTT
GATGTCCCTTAGATATTATGGAGTGCAATTCCTATAATTGGTATTATGAG
ATATACGTCAAGAGTCAGGAATCAGCATTTCTCCTGTCTCAGGCCAGGCA
CTCACAAATACACAAGAGGTAGTTGCAAACTTTTACTTATAGCAAGCAAC
AAAGTTATGTGCAAACTCATGCACGCAAAAGCAACCAAGTTCTCACAAGT
CCAGCAACTTGTCTAAATAAAGAGTTCAAAGTCCAGGGAGCAGGCACAAG
AATGGTCAGGCAGTCCAGGCGTCCAAAGCGTTGGGGAGGTTGTCAGCTGG
TCCCGGTTCAGAGTCCAAAGGCAAGGCACAGAGAGTCTGAGTTAGTGAAT
GGTTGTTTCCAACAGTAGTCTCGAGCTCATGGCTCTTCTTAAATAAGAGA
AGCCCCAGTAGGGCTCATTTTGGAGGGCGAAGCTGCTTCTTTGCAAGTAA
CCTCGCTGACTTACTTTGTTCTGCTCTTCATTCTACTCTCTGTGCTCTTC
CATTGGGAGGGGGTGGCAATTTTGAGTCTTCATCTGTGAGCAGCGGCAGC
TGTCCCCATTGATCGCTGGCCAGTCCTGCCTCCTCTGTGTGCTCAGGCAG
CTGTTTATCCGGTGACCCCAGAGCTGACTGCTTGTCCTCCAAGGCCACTT
CAGGAGCTGGCTGTCCTTCTTTGTCTTCTGACTCTGAATCCGAGCCACCC
ATGACAGCACTGGTTGAACAAATAAAAAATAAACAGGAACATGGTAGAAC
TTCCTGGCTTCAACTATTAGTTCTTTTACTCCCAACACATCTAGGGGTGC
TAATTAGTTATAGTTGGTTCAAATAAGCTCCTAAATCAACCTGATAATTG
AAATTAAAATGCATTATTATTAATTGTTAAATTGTAAGAGACAAAAGATA
CAGCTGTTAAATGAAGTTTTTAGTCATCTTCACTATTCCTTTTGGAAAGA
AATTCCTGCCTAATAAATAAAGAAAGGGCTGGGATATTTACAGCACCAGC
AAACATCAATTATTTTGGTTTAGCCTCCAGTAATAAGTATAGTTTGAGGA
AATCAGCACTATTGTTAACATGAAGGACCTAGTCACCGAGTTCCATTTTC
TAATGGTTTGTGGCTTTTACCCAATTATATTCTTGATAGCAAACTGAAAA
TGTAATTGTAAAATGTCTAGGAGTTGCCAGCAAGGTCATGCTCTTTAAAG
CCACTGAGTAAGTTATTCAGTTGAACCACTGAATCCATAGTTTTCACAAA
ATAACTTACTAACACTCCCTCTTTTTCCTACTAAGAACAATTGGTCTCTC
TTTGTTATATATTCAATTAGCATGAGGGAAATGGCTGCAGCTTCTCTATT
TTTCTTTTCTTTTTCTTTAGAAGACCTGGTTCAGGGACCAGATCTAGGGC
TCTGGAAACAACCCAGTATAGTATAGGTCACTCTGAGGACATTCCAATGC
AACTCAGTGCTGGAATCCAGAGCCCCATGTATTCCATTAGTTGGCTTAGG
AGAAACACAGTTTTGTTTCCAGTCAATTAAACAATGTCGTCTTGTGGAAC
CCAAGAAGTATCCCATCTCAGTAGTGGCACTGGCCTTCTGGGTTGGAAGC
AGCCACAGAGAATGGAGGAGAATCTGGACAAGAAGAAGACCCCCAGATTG
CACACAAGTCTTGCATGGGGTGGCACAACCCCATTATAGATTAAAGCTGG
GATATCCCCAGAACCAGGAAGGCCAAAGAAAGGCCCCTTGATTGAACCTG
AATCAGACCTGCATAGCTTCCAGACACTGAGCCAGGACTTTGACAACATC
CATATTAACCAATTATTC
